# Supplementary material for: A Tumor Suppressor Gene-Based Prognostic Classifier Predicts Prognosis, Tumor Immune Infiltration, and Small Molecule Compounds in Breast Cancer
Source: Front Genet. 2022 Feb 3;12:783026. doi: 10.3389/fgene.2021.783026 (PMC8850650; doi:10.3389/fgene.2021.783026)
Supplement: Supplementary file 1 [file Table2.XLSX]

## Sheet: Sheet1
ID	HR	HR.95L	HR.95H	pvalue
EDA2R	1.7624	1.38936	2.2356	3.01217e-06
WWOX	1.41655	1.20064	1.67129	3.67161e-05
PAX4	77.0764	9.61285	618.004	4.3003e-05
PDSS2	1.5334	1.22617	1.9176	0.000178753
WT1	1.25463	1.10868	1.4198	0.000324278
MAP3K4	2.16656	1.40323	3.34513	0.000485562
EPHA3	1.31265	1.11942	1.53924	0.000812556
SEMA3B	0.794249	0.693916	0.909089	0.000827981
RASAL2	1.69406	1.24326	2.30833	0.000839887
TFPI2	0.801519	0.701909	0.915264	0.00108432
IGF2R	1.5717	1.19673	2.06417	0.00114859
ALOX15	1.31316	1.11087	1.55229	0.00141388
HRG	2.37252	1.38847	4.05401	0.00157429
CEBPD	0.780121	0.667046	0.912364	0.00188405
BRD7	1.63866	1.19102	2.25456	0.00241536
CHUK	1.66996	1.19669	2.33042	0.00256119
SPRY4	1.49466	1.14451	1.95195	0.00316704
RBBP8	0.751734	0.619343	0.912424	0.0038866
ZNF668	1.63091	1.16878	2.27578	0.00400963
ZFHX3	1.40897	1.11487	1.78065	0.00410134
PAFAH1B1	1.72429	1.18612	2.50665	0.00431552
VHL	1.40933	1.11164	1.78673	0.00459383
PKNOX1	2.10912	1.25617	3.54122	0.00476393
FLT3	0.756368	0.622545	0.918956	0.00494318
ERF	0.68601	0.526947	0.893087	0.00510898
SOCS3	0.782729	0.658582	0.930279	0.00543309
APC	1.67527	1.162	2.41526	0.00570294
IRF1	0.7434	0.602141	0.917797	0.00582029
FAM172A	1.62183	1.14514	2.29696	0.00646532
PCDH9	1.3286	1.08219	1.63112	0.00663525
GLS2	1.63305	1.14555	2.32801	0.00670569
NDRG1	1.18648	1.04713	1.34437	0.00730944
BTG2	0.838293	0.736787	0.953784	0.00739499
AIMP1	1.4521	1.10401	1.90994	0.0076392
SEC14L2	0.849908	0.753335	0.958861	0.00822776
CUL5	1.58683	1.1257	2.23685	0.00839195
EMP1	1.28281	1.0643	1.54617	0.00894636
RAD23B	1.55991	1.11694	2.17856	0.00908457
TBX5	1.5606	1.11671	2.18094	0.00914909
SDHA	1.51337	1.10732	2.06832	0.00933435
ITGB3	1.3547	1.07437	1.70819	0.0102777
KDM6A	1.51107	1.09922	2.07721	0.0110012
RPL11	0.719168	0.556806	0.928875	0.0115661
CTNNA2	1.26721	1.05389	1.5237	0.0117991
DLG1	1.54813	1.0988	2.1812	0.012467
MAT2A	1.47242	1.08585	1.99661	0.0127741
EPHB2	1.48482	1.08758	2.02715	0.0128285
UBE4B	1.64872	1.11197	2.44458	0.0128432
NDRG2	0.815923	0.693295	0.960241	0.0143571
DIABLO	1.60988	1.09655	2.36353	0.0150826
SCUBE2	0.917033	0.854991	0.983578	0.0153827
IGFALS	0.80779	0.67967	0.960062	0.0154126
CBX5	1.42819	1.07021	1.9059	0.0154833
CDH13	1.34553	1.05541	1.7154	0.0166122
AIMP2	1.49341	1.07148	2.08149	0.0179064
TP63	0.797975	0.660621	0.963888	0.0192017
CXCL14	0.914209	0.847497	0.986171	0.0203323
PCDH17	1.46003	1.05891	2.01308	0.0209295
BRCA1	1.2863	1.03872	1.5929	0.0209862
PLK1	1.1919	1.02667	1.38371	0.0211265
GBP1	0.855655	0.749077	0.977396	0.0216287
TANK	0.636079	0.43163	0.937371	0.0222028
RTN4	1.47024	1.05392	2.05101	0.0232583
ASCL1	1.12679	1.01614	1.24949	0.0236007
MAPK10	1.34152	1.0398	1.73078	0.0238058
PDLIM4	0.815157	0.682163	0.974079	0.0245147
EI24	1.42154	1.04428	1.93511	0.0253987
MIA	0.850909	0.73824	0.980773	0.0258897
CSNK1A1	1.36757	1.03721	1.80314	0.0264897
ADAMTS8	0.658549	0.453925	0.955415	0.0277928
LTF	0.939249	0.888067	0.993381	0.0283609
RINT1	1.43862	1.0363	1.99713	0.0297797
GADD45A	0.793298	0.643202	0.97842	0.030477
CHEK1	1.26266	1.02052	1.56225	0.0318004
CADM4	0.82861	0.697822	0.983912	0.0319521
ZNF292	1.37479	1.02729	1.83983	0.0322658
ZFP36L2	0.809536	0.666964	0.982586	0.0325411
PLEKHO1	0.783617	0.626412	0.980274	0.0328139
HDAC3	1.72427	1.04431	2.84696	0.0332192
NOTCH1	1.26631	1.01855	1.57433	0.0335479
PLCD1	0.717817	0.528501	0.974948	0.033806
ZYX	0.761717	0.591971	0.980137	0.0343506
MZB1	0.886428	0.792549	0.991426	0.0347959
GLI1	0.63531	0.416655	0.968714	0.0350619
DPP4	1.25823	1.01618	1.55792	0.0350988
TTF1	1.58067	1.03198	2.42111	0.0353219
VPS53	1.46533	1.02639	2.09199	0.0354334
MCM9	1.43468	1.02446	2.00917	0.0356781
CXXC4	1.23719	1.01314	1.51079	0.0367935
HLTF	1.27285	1.01487	1.59641	0.0368222
DNAJC11	1.48145	1.02215	2.14714	0.0379265
IKZF3	0.831454	0.698239	0.990084	0.038282
GSN	0.797234	0.643365	0.987903	0.0383392
RBP1	0.88195	0.782814	0.993641	0.0389392
RAD51C	1.29986	1.01293	1.66807	0.0393106
PGRMC2	1.31771	1.01326	1.71364	0.0395662
PYHIN1	0.72483	0.533391	0.984977	0.0397148
MAP4K1	0.786653	0.625747	0.988936	0.0398543
SFRP1	0.923481	0.855958	0.99633	0.0398902
MDC1	1.35275	1.01225	1.80779	0.0411237
ZMYND10	0.856514	0.738194	0.993798	0.0411526
LRP1B	0.74812	0.566097	0.98867	0.0413434
RB1CC1	1.29661	1.00891	1.66635	0.0424288
NEDD4	1.39098	1.01017	1.91533	0.0431779
DDX3X	1.44838	1.01059	2.07583	0.0436609
NTRK3	0.686571	0.476377	0.989511	0.043747
CCNC	1.31779	1.00767	1.72336	0.0438214
TNFAIP3	0.817975	0.67171	0.996089	0.0456136
CHD5	1.33472	1.0047	1.77315	0.0463354
POU2F3	1.23938	1.00348	1.53073	0.0463429
CREM	1.44137	1.00579	2.06557	0.0464347
WNT7A	1.36883	1.00471	1.86492	0.0466225
TCF7L2	0.779595	0.608908	0.998128	0.0482878
SGMS1	1.32669	1.00172	1.75709	0.0486154
PEG3	1.1045	1.00044	1.21937	0.0489867
EED	1.39083	1.00079	1.93289	0.0494511
