# Supplementary material for: A Tumor Suppressor Gene-Based Prognostic Classifier Predicts Prognosis, Tumor Immune Infiltration, and Small Molecule Compounds in Breast Cancer
Source: Front Genet. 2022 Feb 3;12:783026. doi: 10.3389/fgene.2021.783026 (PMC8850650; doi:10.3389/fgene.2021.783026)
Supplement: Supplementary file 2 [file Table3.XLSX]

## Sheet: Sheet1
ID	logFC	AveExpr	t	P.Value	adj.P.Val	B
CLEC3A	0.46731	1.00308	6.26563	5.39486e-10	4.01577e-07	10.8817
WT1	0.337653	0.541438	9.37937	3.90977e-20	7.18343e-16	33.8704
AC093001.1	0.300193	1.78314	4.26111	2.21549e-05	0.001181	0.605115
CASP14	0.212918	0.64152	3.91426	9.64815e-05	0.00343148	-0.791219
PRAME	0.20439	0.889955	3.24708	0.00120259	0.0200562	-3.15237
PVALB	0.203897	0.947842	3.45694	0.000568056	0.0118871	-2.45599
CD24P4	0.199311	0.900332	6.02244	2.36751e-09	1.29203e-06	9.43842
SPINK8	0.198158	1.19744	3.7544	0.000183215	0.00540968	-1.39602
EPYC	0.185026	0.896027	4.32975	1.63455e-05	0.000948767	0.895031
ST8SIA6-AS1	0.181634	0.933787	3.80715	0.000148655	0.0046397	-1.19918
HOXB13	0.181571	0.632463	3.85119	0.000124604	0.00414237	-1.03276
FGFR4	0.176182	1.22165	4.43269	1.02765e-05	0.000673523	1.33821
SIM2	0.175245	0.819796	5.08985	4.23896e-07	6.32057e-05	4.40253
WWOX	0.175213	1.536	8.25315	4.55501e-16	2.78964e-12	24.6195
ALDH3B2	0.173338	2.28591	4.64201	3.88322e-06	0.000327779	2.27023
WT1-AS	0.170003	0.202973	8.41014	1.31204e-16	9.03982e-13	25.8475
PCSK1N	0.169049	0.84956	3.48394	0.000514319	0.0110144	-2.36332
DCD	0.168652	0.464416	3.30152	0.000993771	0.0175394	-2.97582
EDA2R	0.168522	0.972647	6.9463	6.54005e-12	1.1265e-08	15.2014
NXPH1	0.168505	0.438218	3.82631	0.000137695	0.00440233	-1.12699
NKX2-2	0.166574	0.281897	5.14632	3.16523e-07	5.02778e-05	4.68469
SLC9A2	0.163164	0.652336	4.31716	1.72886e-05	0.000980379	0.841527
BAMBI	0.160536	2.36421	4.93682	9.2209e-07	0.000109536	3.65281
SOX11	0.159986	0.71881	3.85011	0.000125146	0.00414574	-1.03685
SIX1	0.158773	1.48319	3.78085	0.000165035	0.00501187	-1.29765
AC079414.2	0.156698	0.217871	5.31589	1.29435e-07	2.64234e-05	5.54971
BPIFB2	0.155216	0.933376	2.96952	0.00304997	0.0380256	-4.00767
CD24	0.14746	3.08094	6.43452	1.87365e-10	1.73964e-07	11.9152
ACTL8	0.14721	0.487941	3.44964	0.000583476	0.0121368	-2.48095
PAX7	0.145812	0.211024	4.82667	1.59239e-06	0.000161344	3.12672
GLYATL1	0.139659	0.804325	3.73881	0.000194803	0.00566059	-1.45371
KCNK1	0.136831	1.75581	3.31725	0.000940005	0.0168998	-2.92426
SIX2	0.136102	1.33163	3.44246	0.000599006	0.0123565	-2.50542
MFAP3L	0.136094	1.18736	4.92584	9.74198e-07	0.000115229	3.59984
UNC5A	0.132284	0.929244	3.28807	0.001042	0.018158	-3.01972
ACTN2	0.130862	0.283893	4.87657	1.24493e-06	0.000135611	3.36364
FGF12	0.129104	0.550536	4.94575	8.81736e-07	0.00010539	3.69594
AADAT	0.125759	0.996466	4.36727	1.38175e-05	0.000837402	1.05538
DDC	0.125551	0.198852	5.01219	6.30494e-07	8.45552e-05	4.01934
ZNF486	0.125285	1.51818	3.64368	0.000281819	0.00730305	-1.80055
CEMIP	0.124956	1.25601	3.6368	0.00028935	0.00744918	-1.82528
VSTM2L	0.124922	1.01003	2.92412	0.00352792	0.0419475	-4.1404
RANBP3L	0.124512	0.838351	3.53834	0.000420126	0.00967289	-2.17441
ZIC2	0.124184	0.507404	3.44785	0.000587309	0.0121836	-2.48705
LINC00578	0.123964	0.670338	3.61057	0.000319846	0.00799497	-1.9192
MIR3125	0.123515	0.534878	3.8355	0.000132715	0.00430704	-1.09225
CECR2	0.123307	0.482304	4.135	3.83071e-05	0.00177881	0.0841505
RIIAD1	0.122427	0.436193	4.87076	1.28132e-06	0.00013848	3.33591
ATP8A2	0.12177	0.532874	3.9775	7.43831e-05	0.00286308	-0.545186
LINC02593	0.121731	0.783452	3.27311	0.00109813	0.0188384	-3.0683
APLN	0.120237	1.38436	4.70669	2.85174e-06	0.000260671	2.56658
NANOS1	0.119638	1.05904	4.04515	5.60901e-05	0.00234748	-0.277773
MUC2	0.118623	0.199248	3.31502	0.000947483	0.0169835	-2.93161
PLAAT1	0.117419	1.08237	2.93312	0.00342807	0.0412713	-4.11425
AC026355.1	0.117402	0.443901	3.4089	0.000676836	0.0134583	-2.61916
HAPLN1	0.116607	0.457865	3.78195	0.000164317	0.00499583	-1.29354
NEXMIF	0.115334	0.466293	5.55832	3.44706e-08	1.05441e-05	6.83255
FAIM2	0.114193	0.791023	3.13647	0.00175718	0.0260501	-3.5022
GPR26	0.113967	0.193854	3.95459	8.17677e-05	0.00305143	-0.634758
MAPK10	0.112318	0.697095	4.3349	1.5974e-05	0.00093369	0.916967
FAM155B	0.111265	0.829942	3.78558	0.000161967	0.00494049	-1.27998
AC087491.1	0.111009	0.515823	3.38468	0.00073877	0.0143079	-2.70059
ONECUT2	0.110911	0.255077	4.91309	1.03827e-06	0.000120839	3.53848
WASF3	0.110497	1.2079	4.05702	5.33559e-05	0.00227029	-0.230385
SLURP1	0.10999	0.466681	2.88616	0.00397904	0.0453818	-4.24988
CEL	0.109633	0.524252	3.84293	0.000128814	0.00422625	-1.06411
EPO	0.108479	0.344177	3.64634	0.000278956	0.00725293	-1.79097
ALDOC	0.107928	1.64402	3.50181	0.000481403	0.0105631	-2.30159
ADRA2C	0.107796	0.996603	2.91459	0.0036366	0.0427663	-4.16803
FAM234B	0.10758	2.01032	3.44	0.000604412	0.0124292	-2.51379
KCNMA1	0.107529	1.14171	3.32644	0.000909876	0.016568	-2.89405
RF02204	0.107059	0.130081	5.84578	6.71095e-09	2.93572e-06	8.4234
SLC8A2	0.106238	0.257966	4.49227	7.82182e-06	0.000557737	1.59926
AC079414.1	0.106124	0.1377	4.82547	1.6018e-06	0.000162	3.12104
AL136116.3	0.105689	1.06884	5.92995	4.09897e-09	1.99939e-06	8.90349
AL136987.1	0.10538	0.261089	4.10128	4.42388e-05	0.0019968	-0.0525806
MYCN	0.10503	0.705943	3.17371	0.00154843	0.0238602	-3.38572
NPTX2	0.103701	0.747248	3.65364	0.000271229	0.00710757	-1.76462
LINC01929	0.103616	0.548138	3.69465	0.000231464	0.00636944	-1.61579
SLIT1	0.103556	0.254447	3.75242	0.000184649	0.00542519	-1.40335
UBE2QL1	0.103141	0.89588	3.49492	0.000493853	0.0107464	-2.32542
ZC2HC1A	0.101908	1.5095	4.0907	4.62718e-05	0.00205516	-0.0952314
KCNMB2-AS1	0.101086	0.290662	3.33367	0.000886806	0.016277	-2.87022
ZNF350-AS1	0.101054	0.635042	3.26719	0.00112113	0.0191022	-3.08749
PCDHB8	0.100034	0.567673	3.16479	0.00159625	0.0243588	-3.41376
FAM171B	0.0999644	1.36203	3.71539	0.000213507	0.00601652	-1.53991
AP001207.3	0.0997651	1.17654	3.11841	0.00186742	0.0270726	-3.55817
NSG2	0.0993444	0.229275	3.40333	0.000690656	0.0136438	-2.63796
AP000696.1	0.0991034	0.331798	3.58014	0.000359004	0.00864858	-2.02735
FIBCD1	0.0986402	0.503572	2.84962	0.00446214	0.0491504	-4.35391
ZFHX3	0.0985662	1.38466	5.41553	7.56231e-08	1.83624e-05	6.07038
GGT1	0.0981532	1.55907	2.92791	0.00348559	0.0416932	-4.12941
IYD	0.0977186	0.282513	4.02227	6.17364e-05	0.00250948	-0.368689
HS3ST2	0.0974369	0.737132	3.66826	0.000256374	0.00681753	-1.71177
HAR1B	0.0969069	0.295744	3.40701	0.0006815	0.0135218	-2.62555
AC009119.1	0.0968551	1.03916	2.96734	0.00307151	0.0382682	-4.01409
AP003119.3	0.0963332	0.724959	3.39055	0.000723301	0.0141023	-2.68092
JPH3	0.0959707	0.274133	4.62515	4.20607e-06	0.000346539	2.19362
EAF2	0.094472	1.33228	4.06129	5.24041e-05	0.00224661	-0.213314
AC078864.1	0.0939984	0.527961	2.93194	0.00344107	0.0413805	-4.1177
AC025183.1	0.0936456	0.458832	2.87822	0.00407974	0.046118	-4.27259
TMEM31	0.0932537	0.389867	5.02963	5.77001e-07	7.87552e-05	4.10487
CPLX2	0.093098	0.131578	3.11072	0.00191626	0.0275489	-3.58191
WASF1	0.0930906	1.47276	3.52421	0.000442904	0.010001	-2.22375
AC079414.3	0.0928517	0.886161	4.0739	4.96869e-05	0.00217021	-0.162805
RNU6-1011P	0.0927229	0.659653	3.87581	0.000112814	0.00384551	-0.938942
EPB41L4B	0.0923353	1.62015	4.25395	2.28633e-05	0.00120363	0.575132
HOXB9	0.0919059	0.630329	3.11257	0.00190441	0.0274501	-3.57621
ADRA1B	0.0916001	0.593183	3.53956	0.000418215	0.00964503	-2.17015
SLC30A2	0.0913589	0.460449	2.8639	0.00426729	0.0476421	-4.3134
AL645608.6	0.0911252	0.47277	3.24352	0.00121756	0.0202445	-3.1638
ABCC2	0.0910715	0.335772	4.21655	2.69288e-05	0.00135924	0.4193
CDYL2	0.0910559	1.65924	3.56173	0.000384823	0.00906657	-2.09234
NDRG1	0.091046	2.38468	4.69366	3.03574e-06	0.000274757	2.50654
SCG3	0.0908446	0.17389	3.52217	0.000446296	0.0100488	-2.23087
NETO2	0.0904344	1.27255	2.8876	0.003961	0.0452658	-4.24575
ESM1	0.0901492	1.55823	3.49439	0.000494811	0.0107561	-2.32723
AF127577.3	0.0897446	0.118547	4.54511	6.1233e-06	0.00046045	1.83364
C6orf99	0.088896	1.09464	3.8537	0.000123352	0.00410817	-1.02323
C1QTNF3	0.0884384	1.62205	2.8625	0.00428606	0.0477838	-4.31738
VGF	0.0883304	0.409991	3.05445	0.00231116	0.0312994	-3.75391
BEND3	0.0877621	1.10119	4.2296	2.54371e-05	0.00130912	0.473548
RNU6-438P	0.0876769	0.193427	3.81424	0.000144505	0.00455401	-1.17249
SCN8A	0.0870707	0.468002	3.99105	7.03179e-05	0.00274688	-0.491977
CMTM4	0.0864934	2.00992	4.8895	1.16759e-06	0.000128971	3.4254
KIF5A	0.0860444	0.414383	3.35828	0.000812249	0.0153061	-2.7887
PCDHB13	0.0859687	0.708761	3.65662	0.000268135	0.00705122	-1.75386
TMEM45A	0.0857738	1.67921	3.24565	0.00120859	0.0201258	-3.15697
PCDHB16	0.0856863	1.00205	3.01682	0.0026155	0.034163	-3.86721
Z82185.1	0.0856336	0.229377	3.11169	0.00191006	0.0274956	-3.57893
SLC13A3	0.0853211	0.799091	3.41416	0.000664046	0.0132662	-2.6014
AC092142.1	0.0851443	0.525649	3.31036	0.000963237	0.0172044	-2.94689
PPM1E	0.0850859	0.425432	3.09837	0.00199724	0.0284421	-3.61994
EPHA3	0.0850439	0.733904	2.86352	0.00427238	0.0476796	-4.31448
CXXC4	0.084883	1.07192	2.84222	0.00456613	0.0499267	-4.3748
AP001434.1	0.0847886	0.500074	3.32582	0.000911891	0.0165883	-2.8961
LINC00654	0.0846359	0.721366	3.63625	0.000289966	0.00746154	-1.82727
RRAGD	0.0842042	1.4313	3.50851	0.000469567	0.0103944	-2.27835
BRSK2	0.0837024	0.36826	3.11757	0.00187271	0.027128	-3.56077
ATP2C2	0.083595	1.34238	2.87172	0.00416397	0.0467918	-4.29115
CHRNA1	0.0830147	0.583701	3.51222	0.000463145	0.0103311	-2.26549
RAB6B	0.0829645	1.05369	3.28861	0.00103998	0.0181402	-3.01793
LINC01889	0.0827329	0.1521	4.9204	1.00102e-06	0.000117896	3.57367
GPR1	0.0826343	0.659865	3.04486	0.00238545	0.0319678	-3.78291
LIMCH1	0.0825225	1.86353	3.21371	0.00134991	0.0216816	-3.25915
ANKS6	0.082402	0.945062	3.12148	0.00184823	0.026931	-3.54867
AC026355.2	0.0821387	0.2176	4.01668	6.31965e-05	0.002551	-0.390838
P2RX2	0.0819885	0.264308	3.05523	0.00230522	0.0312497	-3.75155
ASIC1	0.0811761	0.927562	3.27004	0.00111002	0.0189656	-3.07827
CORIN	0.0811172	0.65809	3.13037	0.00179372	0.0264018	-3.52114
AC097639.1	0.0810226	0.977111	3.10929	0.0019255	0.0276313	-3.58633
AL035458.2	0.0810196	0.452333	3.83951	0.0001306	0.00426692	-1.0771
CHD7	0.0809338	1.38126	3.39624	0.000708595	0.0138845	-2.66182
SYT4	0.0802505	0.0820894	3.49296	0.000497448	0.0107906	-2.33219
ACKR4	0.0801564	0.682479	3.51985	0.00045016	0.010111	-2.23893
ZNF626	0.0801561	1.33709	2.92089	0.00356445	0.0421997	-4.14978
AC027288.3	0.0800205	0.56079	3.72102	0.000208863	0.00592474	-1.51924
CCDC89	0.0796753	0.661611	3.69199	0.000233863	0.00641946	-1.62548
AC131532.1	0.0796275	0.185398	2.99979	0.00276489	0.0355158	-3.91802
PGM2L1	0.0795799	1.47685	3.455	0.000572113	0.0119448	-2.46262
LRTM2	0.079403	0.268245	2.84714	0.00449675	0.0494329	-4.36092
ZNF209P	0.0789469	0.361019	2.93112	0.00345006	0.041439	-4.12007
DMRTC2	0.0787319	0.114549	5.51271	4.43909e-08	1.25476e-05	6.58706
AC010329.1	0.0786448	0.555483	3.07966	0.00212581	0.0296542	-3.67723
CBR3-AS1	0.0784765	0.763996	4.17779	3.18628e-05	0.00155008	0.259236
ZNF704	0.0784443	1.69541	3.3677	0.000785277	0.0149719	-2.75733
ARHGAP44	0.0783893	0.934549	3.38353	0.000741843	0.0143573	-2.70445
PTPRD	0.0781822	0.788969	2.97557	0.00299095	0.0375617	-3.98983
SLC41A2	0.0781184	1.52251	3.56973	0.000373398	0.00888657	-2.06414
AC021146.12	0.077948	0.249082	3.44846	0.000586002	0.0121701	-2.48497
LINC01615	0.0775886	0.690854	3.23031	0.00127465	0.0208727	-3.20616
AP000688.1	0.077406	0.255825	4.99917	6.73537e-07	8.79732e-05	3.95563
ADARB2-AS1	0.0769789	0.108705	3.85905	0.00012072	0.00405234	-1.00287
GDNF	0.0763485	0.190747	3.9996	6.78611e-05	0.00269186	-0.458298
C3orf14	0.0762257	1.83599	3.16289	0.00160661	0.0244491	-3.41971
AF015262.1	0.0761188	0.273568	3.43162	0.000623174	0.0126629	-2.54227
PTPRN	0.0761097	0.257834	3.86888	0.000116018	0.00393283	-0.96538
CELF3	0.0759619	0.149411	3.80079	0.00015247	0.00472338	-1.22305
LIN28A	0.0758252	0.122469	3.0039	0.00272813	0.035205	-3.90578
MIR4713HG	0.0755554	0.135674	4.23308	2.50532e-05	0.00129541	0.488026
LINC01456	0.0755417	0.139264	3.25558	0.00116752	0.0196283	-3.125
AL021997.2	0.0750888	0.377571	3.94016	8.67687e-05	0.00318628	-0.690908
AP003469.4	0.0748277	1.11224	3.34638	0.000847533	0.0157982	-2.82818
TTLL7	0.0743997	0.79364	3.05072	0.00233983	0.031556	-3.76521
GPR173	0.0743121	0.775657	2.92498	0.00351827	0.0419203	-4.13791
EPDR1	0.0741042	1.57617	2.97313	0.00301462	0.0377471	-3.99702
LRFN2	0.0737486	0.392125	3.71661	0.00021249	0.00600012	-1.53543
DAAM2	0.0735904	1.31884	3.27053	0.00110809	0.0189503	-3.07666
OGDHL	0.0735512	0.218678	3.22681	0.00129021	0.0210649	-3.21737
SILC1	0.0734682	0.116947	4.89428	1.14017e-06	0.000126959	3.44829
STXBP5	0.0730401	1.42857	4.43396	1.02176e-05	0.000671485	1.34371
TMCC3	0.0727485	1.24251	3.15959	0.00162473	0.0245679	-3.43005
ZSCAN31	0.0725665	1.41535	3.71667	0.000212438	0.00600012	-1.53519
ST3GAL1	0.0724667	2.2092	4.0434	5.65035e-05	0.00235941	-0.284736
PCDHB10	0.0723995	0.889746	3.16157	0.00161383	0.0245176	-3.42384
CDK5R2	0.072185	0.12203	3.38252	0.000744541	0.0143871	-2.70783
NAP1L4P1	0.0721161	0.497327	3.32014	0.000930441	0.0167872	-2.91478
TNFSF4	0.0719558	1.25372	2.94319	0.00331947	0.040372	-4.08491
LYZL2	0.0718297	0.175111	3.73927	0.000194449	0.00565585	-1.452
VSIG10L	0.0718206	0.78796	2.9111	0.00367709	0.043119	-4.1781
NPY1R	-0.418789	1.7431	-7.32145	4.84955e-13	1.48501e-09	17.7558
PGR	-0.352373	1.37182	-6.13731	1.18492e-09	7.25683e-07	10.1135
SEMA3B	-0.346182	1.58892	-9.38531	3.71157e-20	7.18343e-16	33.9218
CLIC6	-0.34038	1.53845	-6.16572	9.96761e-10	6.46359e-07	10.2823
TPRG1	-0.315066	1.29939	-6.65971	4.40167e-11	5.13835e-08	13.3327
PGLYRP2	-0.314698	0.837118	-6.94832	6.45099e-12	1.1265e-08	15.2149
KRT14	-0.314399	2.00383	-5.39685	8.36938e-08	1.94595e-05	5.97209
PDZK1	-0.312201	1.22662	-5.87163	5.77173e-09	2.60764e-06	8.57018
LINC01016	-0.29474	0.623382	-7.30068	5.61831e-13	1.62987e-09	17.6112
MIR205HG	-0.291816	1.51833	-6.42875	1.94342e-10	1.75606e-07	11.8795
AC055854.1	-0.289285	1.07956	-6.30953	4.10786e-10	3.23459e-07	11.1479
CCL19	-0.28781	1.9291	-5.77692	9.99784e-09	4.05554e-06	8.03547
DOK7	-0.285376	1.06538	-6.89418	9.29888e-12	1.38526e-08	14.8562
EGOT	-0.278751	0.79517	-8.59038	3.0673e-17	3.38133e-13	27.2822
CCL21	-0.277263	1.65924	-5.43242	6.89764e-08	1.71257e-05	6.15957
PYDC1	-0.275788	0.983335	-4.84936	1.4242e-06	0.000149866	3.23414
SERPINA5	-0.275144	1.80849	-5.33571	1.16394e-07	2.43936e-05	5.65255
SLITRK6	-0.272365	1.50364	-4.92422	9.82091e-07	0.000115914	3.59207
LRP1B	-0.272188	0.30788	-8.82362	4.50005e-18	6.20095e-14	29.1779
COL17A1	-0.271956	1.31974	-5.59728	2.7733e-08	8.99185e-06	7.04373
SERPINA6	-0.271418	0.781426	-4.40666	1.15669e-05	0.000730304	1.22518
EGR3	-0.268403	1.55664	-7.42421	2.32917e-13	8.02386e-10	18.4767
FDCSP	-0.265414	1.42001	-4.22989	2.54053e-05	0.0013087	0.474739
AREG	-0.258855	1.90365	-5.49525	4.88794e-08	1.35386e-05	6.4936
AL365181.3	-0.257805	1.06394	-5.73402	1.27895e-08	4.89544e-06	7.79595
KCNK2	-0.255792	1.00059	-6.48027	1.40097e-10	1.35473e-07	12.1996
CHST8	-0.253135	1.07913	-5.28964	1.48906e-07	2.90019e-05	5.41403
ELOVL2	-0.251371	1.51715	-4.72308	2.6356e-06	0.000245806	2.64229
LAMC2	-0.250852	1.84182	-6.6146	5.90408e-11	6.38092e-08	13.0452
AP000439.2	-0.250702	1.15637	-4.89793	1.11968e-06	0.000125215	3.46576
KRT15	-0.249416	1.85417	-5.21587	2.20028e-07	3.85214e-05	5.03624
SLC25A24P1	-0.246649	0.715517	-4.89117	1.15795e-06	0.00012868	3.43339
KRT5	-0.246565	1.95104	-4.29872	1.87643e-05	0.00103528	0.763418
IGSF1	-0.246488	0.577193	-6.1235	1.28852e-09	7.71978e-07	10.0317
MRPS30-DT	-0.246105	1.36476	-4.30852	1.79657e-05	0.00100738	0.804886
KRT17	-0.244047	2.14833	-4.64005	3.91952e-06	0.000329788	2.2613
CYP4F22	-0.242311	1.01401	-5.00834	6.4295e-07	8.56008e-05	4.00046
SIAH2-AS1	-0.241852	0.871297	-8.03632	2.45898e-15	1.12947e-11	22.957
TUBA3D	-0.241599	1.01288	-5.54333	3.74671e-08	1.12236e-05	6.75164
NXNL2	-0.241488	0.913215	-6.18864	8.6644e-10	5.86062e-07	10.419
B4GALNT3	-0.239804	1.59823	-7.12127	1.97261e-12	4.72731e-09	16.3776
NEK10	-0.239315	0.867098	-5.82281	7.66869e-09	3.22665e-06	8.29355
RTN1	-0.238786	1.27915	-6.87625	1.049e-11	1.52158e-08	14.738
SERPINA3	-0.238496	0.987633	-6.67008	4.11312e-11	4.9285e-08	13.3991
SLC25A24P2	-0.238275	0.578219	-5.23805	1.95751e-07	3.49179e-05	5.14933
LRG1	-0.237648	1.83135	-4.67842	3.26532e-06	0.000290761	2.43655
C6orf141	-0.234497	1.37626	-5.53631	3.89555e-08	1.14823e-05	6.71382
CHAD	-0.233199	1.75455	-4.30516	1.82358e-05	0.00102116	0.790658
TFF1	-0.233031	2.38455	-3.31669	0.000941873	0.0168998	-2.9261
FLT3	-0.232509	0.889628	-6.09339	1.5461e-09	9.06591e-07	9.85394
ADORA1	-0.231344	1.49014	-6.90679	8.54166e-12	1.34517e-08	14.9395
AC136475.3	-0.229273	1.29968	-4.79555	1.85452e-06	0.000183848	2.98012
TUBA3E	-0.227913	0.576331	-6.2229	7.02196e-10	4.96535e-07	10.6242
KRT6B	-0.227807	1.45543	-4.04127	5.7013e-05	0.00237576	-0.293247
LTF	-0.22644	2.35387	-4.24045	2.42577e-05	0.00126344	0.518749
RBBP8	-0.223831	2.15945	-13.4928	2.12365e-38	1.17054e-33	75.6248
LAMB3	-0.222968	1.965	-6.77812	2.01931e-11	2.78256e-08	14.0961
ACKR1	-0.222595	1.67646	-4.67764	3.27744e-06	0.000291029	2.43299
IGHD	-0.221353	1.08578	-4.43388	1.02211e-05	0.000671485	1.34338
GREB1L	-0.221208	1.01748	-6.28945	4.65416e-10	3.56295e-07	11.0259
DSC3	-0.221149	1.02578	-4.72938	2.55672e-06	0.000240345	2.67148
TNS4	-0.217394	1.58548	-5.30415	1.37816e-07	2.78253e-05	5.48895
AL590666.2	-0.215724	0.93004	-5.37131	9.60945e-08	2.13574e-05	5.8382
AL365181.2	-0.215329	0.719992	-5.29494	1.44753e-07	2.84951e-05	5.44141
ATP6V1B1	-0.214796	1.66636	-5.09894	4.04516e-07	6.10864e-05	4.44772
PLIN5	-0.213125	1.00505	-5.22968	2.0459e-07	3.62598e-05	5.10661
FAM189A2	-0.21311	1.29908	-5.8958	5.01047e-09	2.30144e-06	8.70792
AL391421.1	-0.21274	0.934541	-4.67395	3.33575e-06	0.000294109	2.41606
GABRP	-0.212208	1.52193	-3.54782	0.000405472	0.00941814	-2.14122
IGLV4-60	-0.211098	1.09376	-4.00362	6.67344e-05	0.00265776	-0.442441
TP63	-0.209921	0.981101	-5.2608	1.73558e-07	3.25385e-05	5.26576
PLIN4	-0.209437	1.44154	-4.33153	1.62158e-05	0.000944819	0.902632
TFPI2	-0.208818	1.10277	-4.47195	8.58795e-06	0.000593182	1.50986
FOXJ1	-0.208583	0.763476	-4.5627	5.64109e-06	0.000433656	1.91222
VWA2	-0.208512	1.5028	-4.9125	1.04131e-06	0.000120839	3.53565
SLC34A2	-0.208416	1.22074	-3.82108	0.000140609	0.00446958	-1.14673
ARHGAP36	-0.207121	0.294583	-5.94562	3.73694e-09	1.87251e-06	8.99358
SCUBE2	-0.20686	2.15796	-4.02819	6.02264e-05	0.00247364	-0.345222
LINC02568	-0.206214	1.42607	-4.15056	3.58322e-05	0.00169969	0.147616
CCDC74B	-0.2061	0.974157	-5.8132	8.10817e-09	3.38571e-06	8.23931
S100B	-0.205852	1.28881	-4.66788	3.43377e-06	0.000299472	2.38826
TMEM156	-0.204726	0.729622	-7.07931	2.63573e-12	5.81115e-09	16.0931
SFRP1	-0.204532	1.90966	-3.99363	6.95674e-05	0.00273306	-0.481817
GFRA1	-0.20451	2.04928	-3.51273	0.000462253	0.0103153	-2.26369
NPY5R	-0.203365	0.382138	-5.76182	1.09052e-08	4.37535e-06	7.95096
ADH1B	-0.20303	1.16595	-3.70997	0.000218066	0.00611372	-1.55977
ITGB8	-0.202842	1.19253	-5.91942	4.36119e-09	2.0903e-06	8.84309
FAM83E	-0.202792	1.37721	-4.24009	2.42964e-05	0.00126344	0.517234
ABAT	-0.202676	1.68884	-5.41038	7.7767e-08	1.87181e-05	6.04328
SCGB3A1	-0.201719	1.09346	-3.73724	0.000196007	0.00568092	-1.45951
MIR8071-1	-0.201344	1.15397	-3.9123	9.72573e-05	0.00345185	-0.798787
SUSD3	-0.200618	2.3569	-5.28377	1.53627e-07	2.95362e-05	5.38382
AC008663.1	-0.200215	1.21072	-3.38192	0.00074614	0.0143985	-2.70982
KLK5	-0.199155	1.21348	-3.57447	0.000366778	0.00877449	-2.0474
CD1C	-0.198666	0.953786	-5.67336	1.80661e-08	6.26282e-06	7.46013
ADRB1	-0.19846	0.364051	-7.0012	4.50257e-12	8.86347e-09	15.5676
PPP4R4	-0.198411	0.486423	-5.68854	1.65753e-08	5.86378e-06	7.54385
ADCY1	-0.198235	1.21025	-4.69537	3.01096e-06	0.000273412	2.51441
ADAMTSL5	-0.19815	0.93335	-6.91141	8.27949e-12	1.34223e-08	14.9701
NBPF4	-0.197771	0.578913	-5.25462	1.79336e-07	3.31705e-05	5.23407
MIA	-0.197184	0.781665	-4.24523	2.37545e-05	0.00124107	0.538711
COL9A3	-0.196139	0.860164	-5.0088	6.41454e-07	8.56008e-05	4.00271
C7	-0.195617	1.16763	-4.06124	5.24165e-05	0.00224661	-0.213537
IFITM10	-0.195578	1.41809	-6.21117	7.54673e-10	5.1996e-07	10.5539
LAMA3	-0.19555	1.39027	-5.47581	5.4397e-08	1.4346e-05	6.38985
AGR3	-0.195313	2.34398	-3.01835	0.00260241	0.0340718	-3.86262
POTEKP	-0.1946	1.1014	-3.81781	0.000142461	0.00450763	-1.15906
CELSR2	-0.194254	2.12635	-8.41327	1.27963e-16	9.03982e-13	25.8722
PLAC9P1	-0.193896	0.878656	-3.87019	0.000115408	0.0039194	-0.960408
MINDY4B	-0.192777	0.475489	-7.66849	3.93203e-14	1.54807e-10	20.2267
AC100801.1	-0.192235	0.795987	-3.83937	0.000130673	0.00426692	-1.07762
SAA1	-0.192164	2.25398	-4.48451	8.10643e-06	0.00057358	1.56506
TCN1	-0.191837	1.0962	-3.38321	0.000742689	0.0143686	-2.70551
ROCR	-0.191756	0.805683	-3.72878	0.000202615	0.00581058	-1.49069
SOSTDC1	-0.191587	0.821331	-4.30159	1.85272e-05	0.0010262	0.77554
IGFALS	-0.191156	0.911536	-4.69962	2.9502e-06	0.000268337	2.53398
SERPINB5	-0.190189	1.2602	-3.83913	0.000130796	0.00426839	-1.07851
PLIN1	-0.189757	1.34686	-3.805	0.000149935	0.00467435	-1.20726
IL20	-0.189595	0.925186	-3.85577	0.000122324	0.00409125	-1.01534
GREB1	-0.189405	1.72067	-4.305	1.82485e-05	0.00102116	0.789993
ITGB4	-0.188883	2.31147	-7.91022	6.4405e-15	2.73072e-11	22.0082
C2orf40	-0.187926	0.83121	-4.52077	6.85651e-06	0.00050728	1.72534
CALML3	-0.187702	0.936183	-3.94445	8.52546e-05	0.00314745	-0.67426
AC078993.1	-0.187462	1.16069	-3.42088	0.000648043	0.0130363	-2.5787
IL33	-0.187024	1.31097	-4.67731	3.28262e-06	0.000291029	2.43147
CAPN8	-0.18698	1.5028	-3.753	0.000184235	0.00542401	-1.40124
KCNJ3	-0.186954	0.954426	-2.91807	0.00359659	0.0424316	-4.15796
MIR8071-2	-0.186145	1.38905	-3.62322	0.000304788	0.00774375	-1.87401
NAT1	-0.185651	2.14284	-3.86275	0.000118928	0.00401665	-0.988762
PEG10	-0.184829	1.91449	-3.43571	0.000613954	0.0125568	-2.52838
AC037198.2	-0.184098	1.61124	-3.4487	0.000585473	0.0121684	-2.48413
LTB	-0.182844	1.50445	-4.66662	3.45437e-06	0.000299845	2.38252
CIDEC	-0.182802	0.98504	-3.54624	0.000407885	0.00945426	-2.14677
IRX1	-0.182667	1.19497	-4.01153	6.45708e-05	0.0025903	-0.411221
IGKV6-21	-0.181925	1.06723	-3.71538	0.000213508	0.00601652	-1.53992
DCDC2	-0.181841	0.886708	-4.57574	5.30723e-06	0.000415524	1.97067
AP006284.1	-0.181622	1.04726	-5.24607	1.87632e-07	3.39867e-05	5.19031
DSG3	-0.18079	0.90205	-3.69861	0.00022793	0.00630055	-1.60134
CITED4	-0.180749	2.37033	-5.55752	3.46248e-08	1.05441e-05	6.82822
SEC14L2	-0.180729	1.89578	-5.35535	1.04731e-07	2.24618e-05	5.75482
LYPD6	-0.180024	1.29552	-4.52005	6.87937e-06	0.00050829	1.72215
GRPR	-0.179783	1.14798	-3.25807	0.00115741	0.0195092	-3.11695
PMAIP1	-0.179783	1.87314	-6.51191	1.14461e-10	1.12661e-07	12.3973
SAA2	-0.179656	1.06702	-4.09604	4.52352e-05	0.0020238	-0.0737249
PTPRT	-0.179378	1.24154	-3.49164	0.000499885	0.0108178	-2.33675
MST1R	-0.179329	1.60971	-6.95271	6.26184e-12	1.1265e-08	15.244
NKAIN1	-0.179295	1.74433	-3.41386	0.000664766	0.0132665	-2.60241
ZMYND10	-0.178917	1.39378	-4.73326	2.50932e-06	0.000236517	2.68946
SPEF1	-0.178786	0.964394	-5.38675	8.83996e-08	2.03021e-05	5.91908
MAOA	-0.178404	1.37063	-4.66174	3.53568e-06	0.000304891	2.36019
MEOX1	-0.178389	1.0335	-4.81138	1.71645e-06	0.000172644	3.05454
ENTPD8	-0.178347	0.842403	-4.95069	8.6014e-07	0.000103515	3.71984
FSIP1	-0.178312	1.42015	-3.59657	0.000337342	0.00831572	-1.96908
IGHA2	-0.177796	2.51672	-4.00428	6.65536e-05	0.00265247	-0.439871
IGKV2-24	-0.177695	1.6324	-3.57801	0.000361906	0.00869189	-2.03489
BIRC3	-0.176971	1.58231	-5.93251	4.03761e-09	1.98705e-06	8.91819
FYB2	-0.176799	0.665563	-5.29948	1.41292e-07	2.81267e-05	5.46484
RHBDL1	-0.176266	1.21025	-5.38381	8.98188e-08	2.04575e-05	5.90364
RLN2	-0.176128	0.84118	-5.19108	2.50609e-07	4.22323e-05	4.91039
ADIPOQ	-0.175931	1.10963	-3.14071	0.00173216	0.0257484	-3.489
CFB	-0.175259	1.88276	-4.40371	1.17224e-05	0.000736747	1.21242
LINC01843	-0.17463	0.679784	-5.33622	1.16076e-07	2.43936e-05	5.6552
KCNH1-IT1	-0.174605	0.393191	-6.22072	7.11665e-10	4.96535e-07	10.6112
RASGRP1	-0.173309	1.32838	-5.25329	1.80605e-07	3.31825e-05	5.22725
NCMAP	-0.172666	0.647935	-4.90389	1.08695e-06	0.000123275	3.49433
CITED1	-0.172432	0.867098	-4.14676	3.64218e-05	0.00171584	0.132105
PCSK4	-0.171858	1.01464	-5.85485	6.36541e-09	2.82948e-06	8.47486
PPM1J	-0.171348	1.49432	-5.72743	1.32803e-08	5.01368e-06	7.75932
C4orf19	-0.171292	1.04478	-4.69163	3.06533e-06	0.00027698	2.49722
MAPT-AS1	-0.171172	0.518901	-4.90646	1.07314e-06	0.00012196	3.50665
CXCL2	-0.171155	0.871923	-4.70528	2.87111e-06	0.000262008	2.56008
PGGHG	-0.170427	1.95103	-5.2994	1.4135e-07	2.81267e-05	5.46444
SLC7A4	-0.170007	0.682594	-3.81982	0.000141321	0.00448186	-1.15149
FABP4	-0.169729	1.93776	-3.14319	0.00171767	0.0255675	-3.48127
IL27RA	-0.169363	1.85731	-6.89582	9.19698e-12	1.38526e-08	14.867
AL021395.1	-0.169246	0.630154	-4.20842	2.78985e-05	0.00139541	0.385631
CD79A	-0.169191	1.47474	-3.69613	0.000230133	0.00634513	-1.61038
PCP2	-0.169071	1.40087	-4.3641	1.40156e-05	0.000847067	1.04179
RAMP3	-0.169035	2.16324	-6.91592	8.03147e-12	1.34148e-08	14.9999
FAXDC2	-0.168708	1.38428	-5.40597	7.96544e-08	1.89323e-05	6.02004
TNFRSF18	-0.168457	1.68118	-5.11762	3.6732e-07	5.70319e-05	4.54088
RGL3	-0.168291	1.29334	-4.71001	2.8066e-06	0.000257829	2.5819
JCHAIN	-0.168165	2.52827	-4.07018	5.04752e-05	0.00219239	-0.177738
FGFR3	-0.166799	1.56347	-4.13138	3.8906e-05	0.00179905	0.0694105
NGFR	-0.16619	1.30862	-4.23862	2.44529e-05	0.00126739	0.511119
OR2I1P	-0.166093	1.22226	-3.7818	0.000164416	0.00499583	-1.29411
MYH14	-0.165604	2.06108	-5.55871	3.43966e-08	1.05441e-05	6.83464
TMPRSS3	-0.1655	1.54658	-3.52168	0.000447117	0.010059	-2.23259
IGLV10-54	-0.165054	1.25303	-3.12603	0.00182013	0.0266535	-3.53459
UBD	-0.16497	1.50644	-3.72184	0.000208191	0.00592119	-1.51621
MIR429	-0.164968	1.24235	-4.76006	2.20419e-06	0.000212772	2.81405
LINC01087	-0.163756	0.999339	-3.31679	0.000941565	0.0168998	-2.9258
AC018629.1	-0.163625	0.738033	-5.09274	4.17646e-07	6.25549e-05	4.41687
CABCOCO1	-0.163605	0.585203	-5.40229	8.12607e-08	1.90766e-05	6.00068
DOC2B	-0.163497	1.1234	-5.19054	2.51314e-07	4.22323e-05	4.90768
AL049839.2	-0.163225	0.641088	-6.15996	1.03237e-09	6.61662e-07	10.248
SEMA3B-AS1	-0.162551	1.32109	-4.79762	1.83587e-06	0.000182326	2.98985
IL24	-0.162329	1.18477	-5.48306	5.22722e-08	1.41235e-05	6.4285
IGLV7-46	-0.162305	1.54337	-3.18887	0.00147024	0.0230484	-3.33795
CHRDL1	-0.162226	1.27532	-3.67224	0.000252457	0.00675494	-1.69732
