# Supplementary material for: A Tumor Suppressor Gene-Based Prognostic Classifier Predicts Prognosis, Tumor Immune Infiltration, and Small Molecule Compounds in Breast Cancer
Source: Front Genet. 2022 Feb 3;12:783026. doi: 10.3389/fgene.2021.783026 (PMC8850650; doi:10.3389/fgene.2021.783026)
Supplement: Supplementary file 3 [file DataSheet1.ZIP]

Archive with 51 entries (42 files):
- Original_data/
- Original_data/Figure 1/
- Original_data/Figure 1/Figure 1A.xlsx
- Original_data/Figure 1/Figure 1B.xlsx
- Original_data/Figure 1/Figure 1C.xlsx
- Original_data/Figure 1/Figure 1D.xlsx
- Original_data/Figure 1/Figure 1E.xlsx
- Original_data/Figure 1/Figure 1F.xlsx
- Original_data/Figure 1/Figure 1G.xlsx
- Original_data/Figure 2/
- Original_data/Figure 2/Figure 2A.xlsx
- Original_data/Figure 2/Figure 2B.xlsx
- Original_data/Figure 2/Figure 2C.xlsx
- Original_data/Figure 2/Figure 2D-M.xlsx
- Original_data/Figure 3/
- Original_data/Figure 3/Figure 3A.xlsx
- Original_data/Figure 3/Figure 3B.xlsx
- Original_data/Figure 3/Figure 3C.xlsx
- Original_data/Figure 3/Figure 3D.xlsx
- Original_data/Figure 3/Figure 3E.xlsx
- Original_data/Figure 3/Figure 3F.xlsx
- Original_data/Figure 3/Figure 3G.xlsx
- Original_data/Figure 3/Figure 3H.xlsx
- Original_data/Figure 3/Figure 3I.xlsx
- Original_data/Figure 3/Figure 3J.xlsx
- Original_data/Figure 4/
- Original_data/Figure 4/Figure 4A.xlsx
- Original_data/Figure 4/Figure 4B.xlsx
- Original_data/Figure 4/Figure 4C.xlsx
- Original_data/Figure 4/Figure 4D.xlsx
- Original_data/Figure 4/Figure 4E.xlsx
- Original_data/Figure 4/Figure 4F.xlsx
- Original_data/Figure 4/Figure 4G.xlsx
- Original_data/Figure 4/Figure 4H.xlsx
- Original_data/Figure 4/Figure 4I.xlsx
- Original_data/Figure 5/
- Original_data/Figure 5/Figure 5A-K.xlsx
- Original_data/Figure 6/
- Original_data/Figure 6/Figure 6A.xlsx
- Original_data/Figure 6/Figure 6B.xlsx
- Original_data/Figure 6/Figure 6C.xlsx
- Original_data/Figure 6/Figure 6D.xlsx
- Original_data/Figure 6/Figure 6E.xlsx
- Original_data/Figure 7/
- Original_data/Figure 7/Figure 7.xlsx
- Original_data/Figure 8/
- Original_data/Figure 8/Figure 8A-D.xlsx
- Original_data/Figure 8/Figure 8E.xlsx
- Original_data/Figure 8/Figure 8F.xlsx
- Original_data/Figure 8/Figure 8G.xlsx
- Original_data/Figure 8/Figure 8H.xlsx
