# Supplementary material for: A Tumor Suppressor Gene-Based Prognostic Classifier Predicts Prognosis, Tumor Immune Infiltration, and Small Molecule Compounds in Breast Cancer
Source: Front Genet. 2022 Feb 3;12:783026. doi: 10.3389/fgene.2021.783026 (PMC8850650; doi:10.3389/fgene.2021.783026)
Supplement: Supplementary file 3 [file DataSheet1.ZIP › Original_data/Figure 1/Figure 1A.xlsx]

## Sheet: Sheet1
id	futime	fustat	ADAMTS8	AIMP1	AIMP2	ALOX15	APC	ASCL1	BRCA1	BRD7	BTG2	CADM4	CBX5	CCNC	CDH13	CEBPD	CHD5	CHEK1	CHUK	CREM	CSNK1A1	CTNNA2	CUL5	CXCL14	CXXC4	DDX3X	DIABLO	DLG1	DNAJC11	DPP4	EDA2R	EED	EI24	EMP1	EPHA3	EPHB2	ERF	FAM172A	FLT3	GADD45A	GBP1	GLI1	GLS2	GSN	HDAC3	HLTF	HRG	IGF2R	IGFALS
TCGA-3C-AAAU-01A	11.0877	0	0.829511	4.74576	4.21854	0.761165	2.88708	1.96116	3.20689	4.18604	4.86952	5.2391	3.94152	2.94119	1.21598	4.92812	0.631763	2.29983	2.81316	2.30174	5.35721	1.09439	3.93578	4.00634	2.74142	6.14243	2.16634	3.51823	3.87528	0.687964	1.78953	2.62546	6.24052	4.49417	1.9934	1.28858	5.51214	3.20281	2.0219	3.9828	2.16455	0.844771	0.609789	4.84116	4.73451	5.63132	0.661345	3.53047	3.91288
TCGA-3C-AALI-01A	10.9726	0	0.602956	4.42763	4.22488	0.769772	2.16983	0.579058	2.41254	3.63362	6.58749	4.26986	3.53096	3.61699	1.79934	4.23231	0.613792	1.85836	2.7184	2.48122	4.45727	0.492804	3.46274	4.81381	2.52544	6.05885	2.73261	3.58963	3.04922	2.12222	1.20355	3.03819	4.21558	3.50582	1.07428	1.3687	5.34757	2.73647	1.21532	3.75143	5.36828	0.810903	1.29896	5.96154	3.97564	5.21694	0.951228	3.97801	1.12683
TCGA-3C-AALJ-01A	4.03836	0	0.646463	4.89636	4.14826	0.523898	2.14886	0.657816	1.82011	3.80658	4.87848	4.66089	3.46138	2.90458	1.46477	4.94517	0.806636	2.81687	2.10811	2.59583	4.15889	0.530559	3.32908	4.6517	1.61032	5.56711	2.61984	2.7805	3.53574	1.32385	2.25034	2.26347	5.69226	4.67121	0.919841	1.86511	5.27757	3.1583	3.96521	4.29396	4.45285	0.66847	1.16394	6.08073	4.44529	4.03531	0.693975	3.56965	2.61367
TCGA-3C-AALK-01A	3.96712	0	0.864182	4.51081	4.17354	0.449246	2.19047	0.568724	1.2712	2.93497	7.49485	4.88113	3.83443	4.0466	1.13974	4.98986	0.547731	1.62326	2.56325	2.31567	4.60687	0.525312	3.19093	6.54417	1.53382	5.68032	1.97077	3.30265	3.30395	1.42305	1.24446	2.10861	5.41725	4.54841	1.12983	1.27988	5.12603	3.58364	1.74964	5.50249	3.64942	1.51026	0.712424	6.08073	4.24587	3.79143	0.648553	4.04763	0.895818
TCGA-4H-AAAK-01A	0.953425	0	0.68468	4.58896	4.20582	0.523898	2.27829	0.568831	2.13804	3.22381	6.03202	4.94322	3.7881	4.18002	1.34665	5.58227	0.536055	1.5088	2.55655	2.58978	4.83775	0.511699	3.04362	8.46111	1.45717	5.69694	2.22628	3.14389	3.60488	2.69528	2.1508	2.36578	5.13047	4.93867	1.2139	1.51013	5.15047	3.40064	0.843959	3.74557	3.33476	0.941397	0.872303	6.06063	4.58196	4.46884	0.648856	4.0802	1.50306
TCGA-5L-AAT0-01A	4.04658	0	0.764405	4.72877	4.13586	0.512502	2.14886	0.580417	1.50856	3.25204	7.60544	5.07631	4.05833	3.89453	1.3359	5.98386	0.530643	1.53656	2.44818	2.4291	4.52704	0.496482	3.40725	9.06496	2.88863	5.68032	1.97987	3.25371	3.21869	1.71272	1.35983	2.55273	5.92736	4.3596	0.762339	1.42148	5.00033	3.92703	2.53491	4.12211	3.90445	1.56588	0.645732	6.29835	4.49791	3.65267	0.661345	3.85503	1.81727
TCGA-5L-AAT1-01A	4.03014	0	0.574814	4.85126	3.71073	0.542462	1.90815	1.01262	1.2712	3.40173	7.55077	3.66925	3.48841	4.41691	0.954779	4.91171	0.547731	1.39197	2.58897	2.72852	4.60687	0.495567	3.37375	5.9529	1.64904	5.64752	2.38103	3.0258	3.54126	3.83496	2.0392	2.85284	5.92736	4.47178	0.677051	1.73792	4.52087	3.25785	1.55977	4.8578	6.15524	1.32954	0.568855	5.92329	4.8022	3.07458	0.648619	3.84897	1.17
TCGA-5T-A9QA-01A	0.830137	0	0.570678	5.2503	4.53209	0.40089	2.56285	1.90032	3.10666	4.20666	7.55077	4.00349	3.48297	4.23024	2.18255	4.91171	0.5258	3.15108	3.27871	4.72924	4.97187	2.53542	3.68244	4.27695	3.61672	5.52096	2.96602	3.43463	3.55896	1.04647	2.25034	2.60407	5.96841	4.09513	0.63942	2.39857	4.83799	2.9402	0.697374	3.13931	3.57622	0.75701	2.82363	4.33655	3.72773	4.29462	0.650656	3.27014	1.36215
TCGA-A1-A0SB-01A	0.709589	0	0.69853	4.39069	3.73278	0.610043	3.58751	0.58184	2.16725	3.55824	5.93306	4.95591	4.9978	4.58104	2.01071	4.3233	0.588196	2.16994	2.8624	2.10262	4.7493	0.497479	3.792	8.37307	1.96691	6.45734	2.4195	3.74265	3.68174	0.92296	2.57865	2.32645	6.15263	4.43395	0.746982	1.48359	4.90725	4.41881	0.807137	4.2865	3.66024	1.23384	0.848287	6.27442	4.59712	3.78576	0.667428	4.46448	1.08429
TCGA-A1-A0SD-01A	1.19726	0	0.734663	4.79692	3.67144	0.403403	2.73912	2.72807	1.70644	3.33225	7.72052	4.41521	3.6248	4.23678	3.02451	4.97206	0.515512	1.2394	2.90018	2.58375	5.42688	0.852988	3.29559	10.9731	0.942047	5.76785	2.14908	3.17142	3.06155	1.60119	1.9037	1.82384	5.1417	5.27052	1.73579	1.68692	4.26596	3.36749	0.997636	3.54423	4.32885	1.23384	0.597174	5.86661	4.10679	4.412	0.651634	4.39625	3.24018
TCGA-A1-A0SE-01A	3.61918	0	0.821199	4.72047	4.19292	0.542462	2.88708	0.577789	2.26788	3.12546	7.29608	5.14777	4.40688	3.4745	1.43335	5.56918	0.538968	1.72667	2.55013	2.58978	4.82158	0.511699	3.15206	8.14031	2.21007	5.8037	1.91495	3.64077	3.73496	1.96931	1.57943	1.89884	5.76022	5.11873	0.859726	1.11424	4.45381	3.48901	2.96737	4.27163	3.06128	1.37065	0.694273	6.08073	4.5281	4.16433	0.648737	3.7888	3.07784
TCGA-A1-A0SF-01A	4.00822	0	0.926219	4.58096	4.51685	0.398571	2.01355	0.568873	1.6977	3.50032	8.32497	5.58992	4.42947	4.07614	1.21598	5.29499	0.551011	1.73531	2.763	2.84168	4.52022	0.503019	3.12951	8.37307	2.35341	5.64752	1.87805	3.23763	3.56438	1.76349	1.24446	1.91738	6.00647	5.01592	0.919841	1.05393	5.49696	3.41177	3.07242	4.61279	4.15543	1.80187	0.677901	6.22915	4.30179	3.86515	0.648976	3.89733	2.81128
TCGA-A1-A0SG-01A	1.18904	0	1.96207	4.58896	4.3123	2.97099	2.51489	0.569098	2.1153	3.13717	5.15192	5.14777	4.40688	4.27541	1.53777	5.529	0.55822	1.75201	2.8006	2.68092	4.81336	0.50984	3.40725	8.46111	0.723974	5.63043	2.51786	3.36912	3.6462	2.3865	2.28318	2.1172	5.96841	4.45615	1.38998	1.43013	4.01222	3.02823	0.950321	3.95066	2.81373	1.15147	1.01083	5.98241	4.18499	3.59888	0.649611	4.23004	2.68098
TCGA-A1-A0SH-01A	3.93699	0	0.907918	4.3547	3.66604	0.390318	2.90368	0.568939	1.62718	3.68702	5.27153	4.26139	4.36329	4.38221	2.19095	3.77167	0.528249	1.35616	2.85615	2.47473	4.78084	0.511699	3.12951	7.04066	1.33344	5.82254	2.07792	3.94421	3.00179	2.39955	2.03074	2.07482	5.6754	5.99281	2.024	1.90572	4.04005	3.89714	5.00265	4.52327	3.84466	0.929162	0.597174	6.06063	3.89701	4.01738	0.649163	4.47216	3.8775
TCGA-A1-A0SI-01A	1.73973	0	0.652395	4.0409	4.00214	0.98762	2.50863	0.568873	2.1153	3.18336	6.97297	4.8572	4.10332	3.96377	1.82762	3.73819	0.544639	2.82283	2.8624	2.32886	4.71079	0.50622	3.39612	6.24662	0.874428	5.63043	2.17507	3.9936	3.57562	2.51387	1.46479	2.79884	5.56296	4.67958	0.911037	1.80572	4.33534	3.12494	1.18869	4.33084	5.97533	0.967477	0.932991	5.84833	3.76791	5.00639	0.648976	4.706	1.52964
TCGA-A1-A0SJ-01A	1.13973	0	0.640552	5.07813	4.47317	0.408784	2.85902	0.584769	1.92908	3.80658	6.9366	3.95938	3.52029	4.87009	2.36233	6.98687	0.521407	1.88926	2.60915	2.69322	5.30219	0.750523	4.21064	5.49059	1.96691	6.48248	1.94365	3.3579	3.31565	1.45013	1.31807	1.84266	5.6754	5.61748	0.964916	1.54546	4.08276	3.54458	3.39962	4.65431	2.65717	1.08342	0.703027	6.46963	4.15226	4.24762	0.681655	4.00879	1.25641
TCGA-A1-A0SK-01A	2.64932	1	0.953875	5.12882	4.32599	0.561606	2.66924	1.00371	3.48868	3.90531	3.98629	5.58992	6.0006	4.85351	2.08051	2.5627	2.1669	4.59077	3.33722	2.4291	4.05766	4.64766	4.54545	2.90538	3.50046	6.84286	3.52269	3.93188	4.0145	0.568263	0.39711	3.4135	6.36021	3.29448	0.867737	3.22881	5.40688	3.62167	2.62647	4.39058	2.17916	0.954416	1.80638	5.39672	3.83208	5.50612	0.661345	4.91087	0.784647
TCGA-A1-A0SM-01A	0.663014	0	0.511545	4.6449	3.61745	0.423976	2.78513	0.822694	1.49039	3.30333	6.67924	4.73297	3.96598	4.37545	1.96642	5.31664	0.544639	1.81851	3.0214	2.49432	4.72657	0.55706	2.93329	9.99096	1.1435	5.55153	2.06052	3.57864	2.69241	1.54867	2.62366	1.74663	4.79708	5.28228	1.28754	1.60739	4.73336	3.29091	0.997636	4.72383	3.59877	0.746546	0.825517	5.38289	4.06862	4.07818	0.674216	4.25849	2.31985
TCGA-A1-A0SN-01A	3.27671	0	0.562798	4.26895	4.63696	0.574937	3.34935	4.72571	2.30295	3.367	6.22679	4.29477	4.42203	3.5946	1.50666	3.71109	2.065	2.04143	2.93089	2.44887	5.68808	0.503019	3.08431	10.3707	1.16165	6.20985	2.44255	3.53494	3.27525	2.32047	1.54858	2.05808	5.36206	4.18994	2.48565	2.17197	4.85776	3.99962	1.12563	3.49281	4.35743	0.99177	1.80638	5.15445	4.73451	4.92503	0.648619	4.37383	0.794041
TCGA-A1-A0SO-01A	2.33425	0	0.535582	5.00928	4.06843	0.486207	3.25312	0.569098	3.87681	2.54298	4.52161	5.22302	4.95987	6.09094	1.21598	3.07098	0.920777	3.87106	4.02583	3.25433	4.45052	0.511699	4.43889	1.94163	1.92269	6.78015	2.9911	4.22683	4.18019	1.49481	0.769519	3.012	5.92736	3.90103	0.718421	1.98542	4.343	3.5891	2.61368	3.55592	4.03906	0.70616	1.80638	5.23444	4.24587	6.62929	0.649611	3.53604	0.705925
TCGA-A1-A0SP-01A	1.6	0	0.519879	4.57269	4.59932	0.408784	2.0999	0.568724	2.91725	3.44741	5.00218	6.23773	4.89465	5.9147	2.91227	4.38405	0.513735	3.16697	2.3925	2.06551	4.19489	3.37601	3.15206	2.75699	2.04189	5.84106	2.41174	3.71393	4.00762	1.64445	0.54469	2.47093	5.76022	5.42604	0.5969	1.3509	5.15047	3.27464	1.9646	5.66731	4.28639	0.538209	1.10787	6.39401	4.19146	4.79857	0.648553	5.20531	0.771926
TCGA-A1-A0SQ-01A	1.51781	0	0.916842	5.05842	3.86186	0.40089	2.96981	3.27533	2.78102	3.83737	5.93306	8.02049	4.18234	4.11229	2.19095	4.03218	0.562179	2.05577	3.22076	2.59583	5.71742	1.22642	3.02098	4.89852	1.40933	6.10023	2.42734	3.77736	3.85656	1.43198	2.39502	2.19934	5.03436	3.88286	1.27874	1.34242	3.63623	3.35088	3.85851	4.49193	2.59572	1.1923	1.57337	6.49622	4.07483	4.32845	0.64935	4.25849	1.08429
TCGA-A2-A04N-01A	11.9288	0	1.07729	4.6284	4.21217	2.45855	2.4207	0.568768	1.78529	4.27036	7.08899	4.74346	4.27201	4.41691	1.66187	6.4688	0.5258	1.81	2.66622	2.44229	4.56303	0.498653	3.61915	7.37971	1.34302	5.63043	2.31665	3.45164	3.23596	2.45747	2.3874	2.23924	5.94825	5.42604	1.44574	1.46548	4.31977	3.4614	0.807137	4.32344	3.31293	0.833904	0.761389	5.6134	4.13898	3.91697	0.648678	3.59282	2.49923
TCGA-A2-A04P-01A	1.50137	1	0.628921	5.0686	3.90205	0.639537	1.93883	0.584769	0.831426	4.12483	6.20362	5.28686	4.09042	4.16803	1.57942	6.77547	0.89928	2.96515	2.32891	3.46729	3.6528	0.492967	2.58549	4.88976	1.33344	5.39065	1.55231	3.82426	2.23417	0.872528	0.432908	2.83199	5.09761	4.69623	1.88087	1.66952	5.25202	2.91712	1.09935	3.64371	4.84123	0.892591	0.544439	5.49523	4.03153	3.4138	0.648976	4.25122	0.75269
TCGA-A2-A04Q-01A	6.53425	0	0.69853	4.70356	3.91356	0.496049	1.94607	0.586407	2.14519	3.91793	5.85551	4.81027	3.48297	3.79871	0.932809	5.19401	0.504049	2.77095	2.6412	3.40131	3.81973	0.492788	2.92721	5.83203	0.797572	5.78549	2.03326	3.07156	3.18982	1.82973	0.769519	2.92654	6.02654	4.40427	0.746982	3.28656	4.59827	2.69963	1.56899	5.12371	7.00148	0.768124	0.558544	6.41842	4.30179	3.91135	0.648586	3.89132	0.71156
TCGA-A2-A04R-01A	10.1616	0	0.726936	5.77082	4.58377	0.445267	2.89273	0.56964	3.10666	4.14491	7.25187	4.15572	4.2926	3.50183	2.40247	5.22258	0.533294	2.35932	3.64943	2.92268	5.007	0.536164	3.51912	8.77278	1.7507	5.99692	2.50282	3.91986	2.81843	1.65272	1.48576	2.19934	5.59458	4.30921	1.18528	1.09685	4.9477	3.21389	4.85137	3.14477	3.33476	0.916732	0.997393	5.6443	4.0439	3.70255	0.693975	3.67769	0.996049
TCGA-A2-A04T-01A	6.15342	0	0.511545	5.6878	3.91941	0.486207	2.231	0.964158	0.861398	4.40337	4.6264	4.49781	5.71046	4.29488	1.11769	2.95064	0.519407	3.34139	2.78779	2.54563	4.43695	0.504569	3.16853	2.65911	2.13178	6.03828	2.44255	4.9542	4.0145	1.4411	0.591393	3.62877	6.19521	5.37118	0.553381	1.21822	4.9683	3.23065	1.16155	3.56758	4.47533	0.844771	0.558544	6.60439	4.47514	3.66938	0.648391	4.00262	0.704148
TCGA-A2-A04U-01A	7.27123	0	0.574814	5.64056	3.66604	0.392377	1.82955	0.671083	3.94977	4.08488	3.49487	6.72244	4.49667	4.445	1.82762	3.36779	0.515512	2.91975	3.18052	4.05108	3.51946	0.492831	2.82646	2.66548	0.942047	5.25912	2.69097	3.3966	3.56438	1.1891	0.779216	2.67531	5.79633	4.40427	0.63942	1.07967	4.84793	2.61182	0.891259	5.1447	3.4615	1.4537	1.43601	6.06063	3.95741	5.17708	0.689727	2.87169	0.840111
TCGA-A2-A04V-01A	5.26027	1	0.665378	4.65313	3.8333	0.610043	2.40791	0.653274	2.19655	3.33817	7.49485	5.07631	4.48113	4.58843	2.27437	4.57401	0.578983	2.12748	2.74401	2.68092	4.20143	0.539213	2.71041	10.9731	1.13406	5.99692	2.38103	3.26976	3.17805	1.75526	1.22395	2.18275	5.16437	4.53326	1.75376	1.44785	4.72417	3.28573	3.56564	4.185	3.30196	1.46738	0.78189	5.83062	3.80266	3.88256	0.649873	3.75351	2.47936
TCGA-A2-A04W-01A	8.49863	0	0.634791	3.75729	3.63325	0.392377	1.91539	0.569098	1.2987	3.76404	6.50278	5.10593	3.23447	3.99283	1.92095	4.94517	0.625781	1.87406	2.86879	2.88196	4.41613	0.49326	3.20757	7.37971	1.09638	5.52096	2.46551	2.92816	3.86254	1.66974	1.07664	1.89884	5.77811	5.34425	0.651888	1.44785	4.51198	2.91123	0.779941	4.55545	3.26375	3.21269	0.512008	6.00255	4.2254	3.15869	0.649611	4.32302	0.936644
TCGA-A2-A04X-01A	4.61918	0	0.628921	5.05842	4.4306	0.45797	2.5988	0.711588	2.07787	4.02652	5.25935	4.78757	3.56374	3.61699	1.81773	3.50679	0.528249	2.41752	2.49662	2.72252	4.76483	0.492967	2.84418	7.42367	1.08708	5.76785	2.40413	3.42944	3.77725	1.38684	1.15075	3.07085	5.50295	3.90103	1.02012	1.75518	3.62455	3.35088	1.23265	4.34581	6.13368	0.810903	0.661461	5.86661	3.89701	5.17708	0.69861	3.66056	0.736549
TCGA-A2-A04Y-01A	3.01096	0	0.658608	5.2503	4.13586	1.82461	2.53907	3.45718	2.38559	3.96851	7.29608	3.66925	3.60264	4.49441	1.94802	4.74752	0.678683	2.18377	2.76901	3.64876	3.99936	0.520283	3.75073	5.47745	1.97553	6.14243	2.40413	3.5674	3.78332	1.1891	3.13512	2.85985	6.36021	4.50198	0.817638	1.76405	4.06122	2.97563	0.997636	3.87465	4.4604	0.892591	0.859933	5.77678	3.94537	3.3173	0.69861	3.9096	0.996049
TCGA-A2-A0CK-01A	11.3945	0	0.812803	4.86903	4.03808	0.420662	1.88511	0.599862	1.77649	3.22937	9.19843	5.03449	3.30446	3.89453	1.31415	6.44541	0.536055	1.40116	2.51023	2.7107	4.08711	0.504569	2.85019	10.9731	2.71548	5.46127	2.06906	3.13293	3.30395	1.12621	0.962833	2.14171	5.01434	4.66303	1.28754	1.17512	5.15047	3.29632	3.02635	5.28097	3.05005	2.59406	0.836568	6.84707	4.27363	3.54962	0.648553	3.55837	2.93782
TCGA-A2-A0CL-01A	8.26027	0	1.29934	4.59684	3.87332	2.91926	2.66924	0.634447	2.64644	3.65151	6.80157	3.13123	3.74217	4.09418	1.3359	4.70132	0.578983	1.98941	5.11702	3.96461	4.8622	0.492831	3.34024	6.28891	0.755851	6.53846	2.15797	2.92216	3.52992	2.15034	1.21373	3.09681	5.41725	5.02556	0.983177	2.62795	3.95114	2.63118	1.87141	4.33825	6.68904	1.05663	0.597174	6.00255	4.05638	3.8139	0.648678	4.14698	1.05943
TCGA-A2-A0CM-01A	2.06575	1	0.588472	4.65313	4.63696	1.13675	2.40791	0.624391	2.54528	3.53502	4.53713	1.66788	3.82864	4.5231	1.28164	3.66266	1.04869	3.13516	3.33137	3.01891	4.28301	0.493139	3.34595	4.90748	0.842631	6.14243	2.67671	3.66861	4.36705	1.64445	1.00356	2.74435	5.1417	6.49158	1.75376	1.98542	5.0221	2.7055	1.18869	4.70649	7.57615	0.641263	0.597174	5.79454	4.0005	4.58631	0.685684	4.69729	0.8639
TCGA-A2-A0CO-01A	4.02192	1	1.91999	4.19919	3.54756	0.445267	2.04276	0.568768	1.17146	2.8304	9.44561	4.84517	3.21869	3.38818	2.28228	7.049	0.566016	1.06863	2.29325	3.7508	4.60687	0.511699	3.01542	6.78996	0.950488	6.01694	1.4784	2.79875	3.22441	2.17849	1.69984	1.85177	5.0655	6.07297	1.12069	1.52786	4.95781	2.88129	1.25997	4.75005	4.52861	1.11071	0.750552	6.94344	3.89701	3.23585	0.648678	3.87289	1.60059
TCGA-A2-A0CP-01A	7.70685	0	1.39499	4.42038	4.16082	0.710793	2.0209	0.595811	1.01907	3.05509	6.74001	4.57302	4.25802	4.19843	1.63145	5.4798	0.523508	1.48198	2.18355	2.75915	4.25773	0.49356	3.08431	8.0702	1.13406	5.36254	2.3728	3.01458	3.37941	2.55653	1.44402	1.91738	5.85129	4.67121	1.43651	1.21822	4.53816	3.14144	1.06443	4.89599	3.66024	1.37065	0.740605	6.7849	4.28806	3.51151	0.650264	3.41997	2.9154
TCGA-A2-A0CQ-01A	7.38356	0	0.855131	5.0686	3.84454	1.1272	2.17643	0.597763	2.19655	3.03089	8.06808	5.06196	4.37057	3.33372	1.57942	4.41847	0.631763	1.93648	2.63472	2.8007	3.67396	0.49338	3.03224	5.4528	3.01223	5.43384	2.40413	3.34138	3.3271	1.20759	1.07664	2.96643	5.77811	4.79208	0.992574	1.43013	4.69638	3.096	0.850487	4.17068	3.26903	0.904547	1.2536	5.59745	3.84385	4.32166	0.681655	2.80723	3.0119
TCGA-A2-A0CR-01A	8.99452	0	1.09568	4.44304	4.00214	0.686327	1.26077	0.568748	1.0903	3.32069	6.39704	4.43414	3.553	3.37722	1.03135	5.86464	0.512068	1.72667	1.82623	2.82391	3.79819	0.492804	2.6921	7.76875	1.76977	4.86519	1.70102	2.58441	2.19722	2.15775	1.28636	2.68215	5.28506	4.42643	0.657947	2.06215	4.31977	2.72455	1.51429	4.36085	4.94221	2.70063	0.638274	7.46553	4.88922	2.40757	0.654631	3.0492	2.68697
TCGA-A2-A0CS-01A	6.43288	1	0.726936	4.18569	4.55418	0.905371	2.4207	0.570035	2.28209	3.49461	5.95163	4.91878	3.95394	4.07614	1.81773	5.73923	0.530643	2.04143	2.90018	3.06943	4.84575	0.750523	3.40725	9.69411	1.66772	5.56711	2.69097	3.73083	2.73681	1.90028	1.73008	2.82521	6.40983	4.37408	0.876206	1.68692	4.85776	3.48313	2.83664	4.2206	2.94782	0.822651	1.1934	5.42364	4.29483	3.9938	0.652264	3.57559	4.00761
TCGA-A2-A0CT-01A	6.27123	0	0.634791	6.14943	4.32599	2.16885	3.18342	0.728704	3.2669	4.26342	8.14551	3.99606	4.23718	4.54454	2.00188	5.46753	0.523508	2.56822	3.41283	3.22758	5.59041	0.504569	3.8571	4.72283	3.09239	5.84106	2.90106	3.73677	3.59303	2.22026	1.87639	1.98784	5.64185	4.65449	2.71993	1.43013	4.1767	4.23584	0.722947	3.16214	3.36245	0.99177	0.803338	4.92425	4.47514	5.50612	0.648856	4.03464	2.67485
TCGA-A2-A0CU-01A	0.432877	1	1.20149	5.32331	3.93104	0.548714	2.81338	4.30285	3.0444	3.39611	6.86806	3.63723	5.07571	3.6985	1.87488	3.08241	0.597835	1.85052	2.62799	2.4291	5.12516	0.500025	2.87439	6.91481	2.33854	5.97695	2.34057	4.64982	3.72895	1.02896	2.68884	1.50931	6.13036	4.74704	1.90515	1.66109	4.32755	3.52826	2.48144	3.91874	2.58325	1.20574	0.883921	6.29835	4.15879	4.30796	0.648976	4.23713	1.60059
TCGA-A2-A0CV-01A	8.24932	0	1.16308	4.45823	3.66063	0.50131	2.21085	0.577789	1.0903	3.37876	8.14551	3.83817	3.68565	3.41459	2.05455	5.86464	0.538968	1.25796	2.58275	3.45645	4.87043	0.58273	3.45725	6.91481	1.35282	5.71423	2.23508	3.49063	3.02527	1.6958	2.21754	2.27902	5.65823	5.80284	0.851517	1.43013	4.79924	3.19726	0.981523	6.29346	5.29427	1.89936	0.740605	6.22915	4.35856	3.30082	0.648737	3.31449	2.50573
TCGA-A2-A0CW-01A	8.99452	0	0.602956	4.78827	4.33973	1.47106	2.49647	0.568748	2.87652	4.27761	5.69376	3.07128	3.39604	4.73245	2.15739	5.07063	0.716957	3.0371	3.34328	1.90217	5.20111	0.553158	3.49684	3.98244	2.53247	5.82254	3.41454	3.6236	3.84434	1.58383	0.931987	3.08388	6.19521	3.33774	0.992574	1.51013	4.08276	2.93446	1.36927	3.49281	5.20196	0.658733	0.61641	4.68489	4.88922	4.60854	0.648619	4.66365	2.3676
TCGA-A2-A0CX-01A	4.73425	0	0.593131	4.65313	4.05014	0.702478	2.36313	0.589865	2.0704	4.16544	7.04817	4.5067	4.02051	4.38904	2.19946	5.37184	0.597835	2.56822	2.93707	2.33564	4.38249	0.515782	3.27912	7.65765	2.1396	5.61414	2.75276	3.8009	3.71699	2.21331	1.26511	2.10005	6.26447	4.5098	1.28754	1.48359	3.97116	3.04538	0.796008	4.92443	5.22419	0.904547	0.568855	5.15445	3.95741	4.50447	0.648856	3.89132	0.876537
TCGA-A2-A0CY-01A	4.58356	0	0.566742	4.06684	3.69391	0.95964	2.11416	0.711588	1.82883	4.58962	5.58038	4.84517	4.23718	5.16476	2.36233	5.45587	1.21234	2.98187	2.7503	2.84168	4.52022	0.602792	3.35182	1.15096	3.52922	5.29623	2.80091	2.95741	3.37941	0.669472	1.1608	2.75141	6.28819	4.48667	2.01625	1.18386	5.0221	3.17529	0.652537	6.94445	2.10601	1.58031	0.515126	4.67631	4.2189	3.92894	0.654631	4.26561	0.936644
TCGA-A2-A0CZ-01A	4.4274	0	0.916842	4.49581	4.008	0.561606	2.15572	0.853157	1.0903	3.03673	6.18023	4.59207	3.63567	3.56191	2.00188	4.43921	0.570215	1.06038	2.56979	2.15359	4.11077	0.507989	3.3067	6.18374	1.48607	5.76785	1.79419	3.14935	3.24699	2.43852	1.79914	2.02281	5.389	5.44071	0.859726	1.45684	4.24303	3.41177	3.22964	4.32344	4.24458	1.01732	0.669722	7.24356	3.90907	3.89987	0.648586	4.16735	1.1182
TCGA-A2-A0D0-01A	5.61096	0	1.44349	4.74576	5.16847	1.55181	1.6547	0.569467	2.82321	4.40337	4.89725	4.46972	3.54193	4.25581	0.965484	5.07063	1.11007	3.77472	2.71199	2.7532	4.05175	0.49374	3.80376	3.17149	1.18059	4.77355	2.45768	4.10658	4.0858	1.56645	0.516282	3.25466	7.12918	3.67271	0.616878	2.77084	5.17541	2.04121	1.19741	3.55592	6.68904	0.768124	0.895358	4.6516	4.40912	5.05259	0.689727	4.44925	0.771926
TCGA-A2-A0D1-01A	2.87945	0	0.613225	4.75412	4.07447	0.50131	3.41911	1.10451	2.39276	5.26661	5.64475	4.66089	3.92338	4.81992	2.79959	2.34428	0.932469	3.38019	3.33137	3.05291	4.47133	0.520283	3.3906	4.78063	3.55235	5.86015	3.29131	2.99777	3.86254	2.3474	1.07664	2.71013	6.7833	3.79944	0.964916	2.33217	3.50656	2.94607	1.31396	4.10845	3.07788	0.608167	0.77149	5.22249	4.42375	3.80266	0.693975	5.55692	0.944097
TCGA-A2-A0D2-01A	2.8137	0	0.69853	4.46557	3.94277	0.375797	2.2583	0.584769	1.36226	4.01361	4.8417	5.12001	4.129	4.98911	1.61039	3.96209	0.521407	4.50187	3.46064	3.23302	4.18265	0.504569	3.16853	3.53945	1.04958	5.8037	2.36496	3.23763	3.47163	1.51305	0.993128	2.7237	6.97871	4.97661	0.657947	1.50123	5.05597	2.41329	1.29594	3.87465	4.17593	0.892591	0.638274	6.63283	4.91704	3.6583	0.649163	3.81253	1.08429
TCGA-A2-A0D3-01A	5.13151	0	4.34301	5.0686	3.92521	0.588623	2.71058	0.569006	1.92117	3.17158	7.91644	4.14028	4.60423	4.46608	1.4013	4.87805	0.541701	1.76046	2.96088	2.71652	5.20111	0.536164	3.9848	4.77253	2.09153	5.82254	2.64863	3.73677	3.83207	1.27034	0.911099	2.56752	6.17277	4.58846	0.754825	1.34242	4.2891	3.82655	2.88506	4.8866	4.11627	1.28738	1.06515	4.91475	4.33729	3.78019	0.703561	4.09997	4.34509
TCGA-A2-A0D4-01A	2.10137	0	0.963382	5.0978	4.18001	1.73522	2.97528	1.00371	3.57132	3.5061	6.13597	2.87314	5.20445	4.0466	2.43373	3.80972	0.603065	2.31933	2.88123	2.91112	5.34611	0.493139	3.3067	4.52397	2.00041	5.82254	2.9911	3.68537	3.96319	1.17988	3.44223	2.41157	5.389	4.25936	1.01059	1.3509	4.39767	3.12494	0.812975	3.73926	3.09426	0.904547	1.07964	6.16435	4.35856	3.85953	0.64935	3.71837	2.0907
TCGA-A2-A0EM-01A	8.47671	0	0.71234	4.61239	4.29182	0.778359	2.75056	0.589865	2.1081	2.81187	6.61773	5.28686	4.64509	4.34131	2.5428	3.49585	0.631763	2.14183	3.26686	2.50682	4.91992	0.518058	4.10474	9.99096	2.32398	5.8037	2.41174	4.09399	3.32132	1.35104	1.95868	2.46365	5.90806	5.1634	1.15738	1.42148	3.74639	3.90313	5.02133	3.53286	2.74778	1.01732	1.40551	5.69263	4.3445	4.12065	0.648976	4.56548	1.93395
TCGA-A2-A0EN-01A	11.2	0	0.953875	4.36926	4.12923	0.414465	2.69874	0.568873	1.47182	2.92265	6.90121	4.00349	3.97201	4.14948	2.06317	5.56918	0.512068	1.41905	2.73778	2.76512	5.2202	0.500025	3.29022	6.91481	1.18059	5.78549	2.05181	2.83401	2.7108	2.07227	2.37155	2.33439	5.57893	5.64929	1.27874	1.47446	4.25047	3.61044	1.49569	3.45873	4.90511	1.26094	0.895358	6.29835	4.44529	4.27461	0.648976	4.0669	2.14266
TCGA-A2-A0EO-01A	6.69041	0	1.0868	4.60431	3.84454	0.388367	2.4207	2.47451	1.4443	3.21809	7.25187	4.4247	3.83443	3.69331	2.11448	5.26333	0.521407	1.77677	2.85025	2.65717	4.83775	0.493053	3.80992	9.44295	1.65863	5.59873	2.12238	3.10474	2.99011	2.89787	1.29661	2.17471	6.0681	5.25784	0.947145	1.20942	4.35051	3.57218	3.92905	4.40582	3.59877	0.979773	0.750552	5.98241	4.11314	2.97101	0.649163	3.83051	1.37126
TCGA-A2-A0EP-01A	9.87123	0	1.02957	4.28324	3.73278	0.996883	1.97663	0.634447	1.35362	3.1017	8.32497	3.74156	3.27189	3.7093	1.64185	5.70971	0.551011	1.55384	2.52367	3.02443	4.2958	0.497479	2.94514	7.65765	1.15288	5.71423	1.61777	2.69534	2.95396	2.76558	1.19267	2.38833	4.92692	6.09352	1.19481	2.00085	4.70603	2.94607	2.18449	4.42145	4.54399	1.66199	0.563677	7.20406	4.48994	2.87119	0.64848	3.97801	1.56529
TCGA-A2-A0EQ-01A	6.64658	0	0.796188	4.14491	3.95481	0.769772	2.27141	3.22395	2.37232	3.73418	6.77018	4.99347	4.25092	5.30361	1.57942	3.30867	0.570215	2.30673	3.5477	3.28141	4.1707	0.50984	2.86237	6.42345	3.86332	6.10023	2.325	3.11627	3.68174	1.8133	0.89028	2.7237	5.16437	3.52228	0.834105	2.00812	4.49526	2.8093	3.40528	3.64957	5.67935	1.03016	0.603488	5.48126	4.2189	3.50063	0.648976	4.57354	1.2308
TCGA-A2-A0ER-01A	6.2	0	0.890153	4.76282	3.92521	1.02446	3.12054	0.837609	2.81715	3.93727	6.42316	4.90593	4.54948	4.92038	1.49585	3.80422	0.512068	2.14183	3.50717	3.06403	5.33505	0.530559	3.62498	4.53142	1.24714	6.35325	2.81406	3.68537	3.82592	1.48593	2.0392	2.1172	5.17556	4.8007	1.02935	1.38697	3.18415	3.06222	3.64245	4.04136	2.55133	1.16468	1.23845	5.6134	4.42375	4.78184	0.681655	4.48712	1.2308
TCGA-A2-A0ES-01A	6	0	2.43425	4.38328	3.25093	1.19182	2.41428	0.588156	1.38943	3.34426	8.23215	4.34574	4.18234	4.23024	1.65165	5.86464	0.538968	1.03403	2.60915	2.57737	5.12516	0.507989	3.45132	7.65765	1.49568	6.07999	1.79419	3.49063	2.99011	2.46398	2.66718	1.84266	5.403	6.07297	0.964916	1.15783	4.16942	3.51144	1.27806	5.43375	4.25821	1.04365	0.6861	6.81673	4.06239	4.05977	0.648737	4.15349	0.870198
TCGA-A2-A0ET-01A	2.92055	0	0.68468	5.47942	4.36058	0.394309	3.64341	3.709	2.97625	4.51028	7.6628	3.47673	5.02691	3.49627	1.52776	3.37336	0.5258	2.08496	3.32544	4.10883	5.71742	1.02422	4.01635	10.9731	1.6865	6.59577	2.82768	2.98648	3.6282	1.31472	2.94742	2.61124	5.47485	3.02941	0.851517	1.61634	4.6594	4.14383	1.1527	3.1337	3.6771	0.868971	3.01023	4.16788	5.0767	4.95275	0.651145	3.80658	1.76669
TCGA-A2-A0EU-01A	2.85753	0	0.864182	5.15025	4.77274	1.14641	3.13123	0.577789	2.73774	3.59833	7.25187	4.34574	4.83189	4.89516	1.76144	4.86972	0.517415	2.77672	3.66121	3.42874	5.48747	0.498653	4.40248	5.55911	3.03106	6.28166	2.9911	3.54555	3.13181	1.66128	2.20921	2.96643	6.0681	4.97661	1.1022	1.1316	4.2891	3.46687	3.98325	4.23554	3.85646	0.929162	0.848287	5.39672	4.21171	4.44026	0.656622	3.38075	1.96656
TCGA-A2-A0EV-01A	2.65205	0	0.602956	4.83233	4.008	0.50131	2.91449	4.35973	3.19581	4.11112	6.44783	4.78757	4.45904	3.31714	1.39094	2.5559	0.517415	2.27314	3.5251	2.7772	5.4032	0.500025	3.82156	6.44777	1.94019	6.05885	2.4953	2.89866	3.44265	2.12222	2.36337	2.58163	5.83236	4.44135	0.928928	1.81435	3.99137	3.33977	1.88878	3.67918	3.8747	0.810903	0.997393	5.6608	4.74303	4.74063	0.648976	4.80951	0.739692
TCGA-A2-A0EW-01A	5.16164	1	0.821199	4.56518	3.56365	0.574937	2.62231	0.568748	1.46286	3.47702	8.14551	4.29477	3.8935	4.41691	1.84668	5.98386	0.528249	0.945648	2.72483	2.32886	5.13432	0.495567	3.16294	7.46504	1.66772	6.23368	2.01579	3.27526	3.00179	2.67721	1.83759	1.68872	5.18767	5.99281	1.53913	1.48359	4.14033	3.43407	1.11701	4.30852	3.20465	1.42561	0.761389	7.04817	4.17199	4.04157	0.65879	4.12628	1.02768
TCGA-A2-A0EX-01A	2.06027	0	1.83987	4.78827	4.238	0.529877	2.56888	0.580417	1.56313	3.06693	6.58749	4.57302	4.20976	4.28183	1.38001	4.4529	0.521407	1.36484	2.67266	2.44887	5.03366	0.515782	3.76268	6.49492	1.94019	5.82254	2.50282	3.42944	3.46593	2.334	1.86693	2.15025	5.88909	5.83865	1.91278	1.83953	4.23564	3.80355	1.09042	4.12885	2.99354	1.30113	0.803338	6.1866	4.41634	4.37695	0.648856	3.89132	0.776116
TCGA-A2-A0EY-01A	5.27397	0	2.87653	4.26895	4.57654	1.91914	1.94607	0.577789	2.28209	3.55824	4.76168	5.14777	4.19597	5.28273	1.3359	5.529	0.528249	2.27314	3.22629	2.54563	4.26399	0.991193	3.87501	4.10323	2.03322	6.45734	2.08667	3.90795	3.26951	1.60947	1.31807	2.4042	7.01495	4.67958	1.13897	1.86511	4.01222	3.12494	1.16155	2.55463	3.21008	0.844771	0.579689	5.10042	4.13898	4.04744	0.648856	5.02612	1.66226
TCGA-A2-A0ST-01A	8.26575	0	0.58388	4.53438	4.05014	1.34129	2.27829	0.583269	1.91294	3.8251	6.71036	3.31197	3.74799	4.50872	1.00945	4.67837	0.501252	2.3393	2.69894	2.68718	4.34176	0.492686	3.32361	6.97559	0.994334	6.01694	2.00671	3.19913	3.11434	1.39602	0.911099	2.67531	5.33496	3.99915	0.696985	1.40418	4.21375	2.79058	1.64146	3.9828	7.07041	0.788839	0.563677	6.57598	4.48994	3.70784	0.649873	4.22306	1.49443
TCGA-A2-A0SU-01A	4.55342	0	0.873263	4.91496	4.008	0.787382	2.49647	3.13103	2.08549	3.06102	6.50278	4.56328	4.74486	4.47999	2.7261	3.84301	0.515512	1.76869	2.88123	2.54563	5.26058	0.602792	3.06079	6.06535	1.61032	5.46127	2.53991	3.45164	3.44809	2.00688	1.92201	1.97029	5.403	5.42604	3.86043	1.14876	4.9683	3.41177	6.71298	4.08123	3.40602	1.27461	0.78189	5.69263	4.44529	3.85384	0.648586	3.92156	4.76158
TCGA-A2-A0SV-01A	2.26027	1	0.646463	4.99983	4.9794	2.41356	2.36959	0.569006	3.19581	4.09139	5.74639	2.9007	3.88771	3.5834	1.51757	6.27219	0.551011	3.38565	2.63472	3.12983	4.73421	0.533291	3.42374	4.6517	1.58174	5.41992	2.21768	3.23763	3.61638	3.47816	1.23388	2.87332	6.33649	4.85493	4.52348	2.22867	4.1767	3.12494	0.775144	4.38327	4.81458	0.495481	1.0377	5.46662	4.50551	4.12065	0.693975	3.78268	2.55687
TCGA-A2-A0SW-01A	3.73973	1	0.558956	4.74576	4.70691	1.98719	2.59301	0.734745	1.88742	4.3216	6.9366	5.38623	4.25802	4.14319	1.73212	3.96209	0.562179	3.15108	2.97271	2.23211	4.93675	0.500025	3.63093	5.67395	3.51215	5.63043	2.42734	3.12741	4.22844	1.49481	1.1292	3.01819	5.8699	4.64634	0.911037	1.65221	3.78372	2.62485	1.25997	4.53177	5.39347	0.624476	2.00703	5.88553	4.23244	4.30796	0.654631	4.06026	0.780367
TCGA-A2-A0SX-01A	4.20274	0	0.634791	3.91165	3.63885	0.804888	2.65695	0.580417	2.22503	3.62141	5.34855	2.85665	4.51182	4.32777	2.55797	3.60372	0.751296	2.61057	3.10417	2.57737	4.38249	0.504569	3.10662	6.47138	1.3238	6.25728	2.20909	2.8928	3.70511	2.74191	0.750915	2.41157	4.67471	6.60091	0.690356	1.93014	6.05312	2.49382	1.21532	3.1108	6.32852	0.716154	0.630923	6.02158	3.83208	4.86529	0.648406	4.54959	0.789332
TCGA-A2-A0SY-01A	3.69041	0	0.764405	4.77147	3.97831	0.445267	2.29801	0.568939	1.38943	3.09006	8.53888	4.30342	4.02051	4.38221	1.22709	5.03439	0.515512	1.49108	2.75659	2.38977	5.48747	0.501449	2.96892	9.99096	2.434	5.95803	2.14015	3.38568	3.45424	2.37976	0.982766	2.14171	5.28506	5.25784	1.41801	1.45684	4.928	3.63299	1.50491	4.40582	3.98997	1.08342	0.61641	6.32205	4.66814	4.17058	0.649163	3.83051	1.68016
TCGA-A2-A0T0-01A	1.46027	0	0.545107	4.87803	4.87263	0.914622	2.45234	0.569098	2.74384	4.09784	4.77043	3.83817	3.22936	4.87009	2.31457	5.29499	0.742706	3.5343	2.74401	2.66336	4.48529	0.50622	3.65373	2.64627	1.7875	5.34932	2.04249	3.82997	3.37343	2.53254	2.29939	2.80519	6.59925	4.62154	0.974357	1.33335	4.3824	3.31793	0.716043	3.76356	4.46801	0.70616	0.836568	6.14403	4.55835	4.34265	0.649611	3.70104	0.81838
TCGA-A2-A0T1-01A	1.4274	0	0.780397	4.08596	4.45898	2.23197	2.29801	0.599862	2.27503	3.8128	5.37615	5.31894	3.4342	4.23024	2.34596	3.53876	0.536055	2.12034	2.89371	2.59583	4.68076	0.50622	2.82646	7.25806	1.35282	5.76785	2.25207	3.41294	3.40239	2.3474	1.01454	2.64006	5.47485	5.54106	1.3991	2.54721	4.59827	2.40668	1.20639	3.39546	5.35577	1.04365	0.574368	7.12308	4.43784	4.20905	0.649873	4.15349	0.75269
TCGA-A2-A0T2-01A	0.69863	1	0.566742	4.61239	4.81395	0.45797	1.96167	0.6956	1.57236	3.57489	4.44598	4.96846	3.34771	4.73992	2.32292	6.07531	0.826504	2.47574	2.176	3.95208	3.73792	0.50622	2.94514	1.92508	0.769525	5.25912	2.58353	3.56168	3.76483	2.90331	1.26511	2.17471	5.72506	5.66556	1.0651	2.92671	4.62453	3.02823	0.796008	4.34581	4.39323	0.462461	0.669722	6.10216	4.03153	3.83683	0.64935	3.62075	1.18712
TCGA-A2-A0T3-01A	4.15342	0	0.916842	6.06819	3.52545	1.87277	2.88708	0.568768	3.30542	4.27761	6.9366	5.73162	4.51905	4.14948	1.66187	4.29001	2.84812	3.04235	2.87515	2.7532	5.42688	0.496482	3.68244	3.62019	1.21881	5.89824	2.33294	3.85971	4.14584	1.24352	0.973135	2.25519	5.70835	4.21752	1.1022	1.07097	5.37742	2.79672	3.35011	6.43403	3.21535	2.02461	1.0377	5.38289	3.95149	5.30242	0.648678	3.80658	1.05138
TCGA-A2-A0T4-01A	1.70959	0	0.74192	4.84182	4.14826	0.813994	2.47748	4.28191	2.3519	3.34426	7.99257	4.15572	4.00224	4.02831	1.99272	4.98986	0.50737	1.64963	2.84384	2.57737	4.98103	0.515782	2.95702	7.8243	2.08337	5.55153	2.08667	3.3966	2.98425	2.74191	1.71007	1.97029	5.56296	5.44071	1.16671	1.48359	4.38991	3.37868	1.13487	4.17068	4.68768	0.941397	0.803338	6.41842	4.13898	4.57878	0.648678	3.75351	2.89249
TCGA-A2-A0T5-01A	1.45479	0	4.09686	4.6869	4.14205	0.427174	2.12131	0.568939	2.15264	2.9896	7.84744	4.04865	4.35639	3.99283	3.40329	5.17413	0.5258	2.35932	2.24294	2.53933	4.78882	0.507989	3.36811	7.1447	1.15288	5.74973	2.19194	3.41294	3.67588	0.793174	1.41248	2.26347	6.33649	4.45615	0.90237	1.30644	5.11356	3.7458	0.989643	4.25708	3.07788	1.32954	0.77149	5.53749	4.02517	3.66371	0.649163	3.97801	5.07647
TCGA-A2-A0T6-01A	1.57534	0	0.74192	4.51081	3.54199	0.923558	2.88149	0.591759	1.49929	2.89207	9.19843	4.55405	4.20976	3.18372	1.67184	5.06183	0.515512	1.23039	2.81934	2.54563	5.34611	0.545913	3.58552	8.46111	1.86972	6.14243	2.11361	3.61232	3.25265	2.55653	1.50703	2.10005	5.72506	6.26816	2.20974	1.52786	4.33534	3.54458	1.29594	3.9764	4.07097	0.929162	0.761389	5.81242	4.38012	4.44026	0.649163	3.85503	1.68932
TCGA-A2-A0T7-01A	1.72877	0	0.652395	4.4506	4.19927	0.796066	2.95839	3.05493	2.18941	3.33225	6.37105	3.98833	4.57321	3.63889	1.62098	5.11729	0.671711	1.39197	2.68561	2.32886	5.41489	0.492804	3.3179	7.1447	1.37201	6.20985	2.44988	3.7544	3.20121	3.24324	1.55905	1.88924	5.69226	4.38146	1.17614	1.83953	4.14033	3.41748	0.779941	4.04791	3.59877	0.880516	0.653241	5.83062	4.17848	4.13895	0.661345	4.34482	3.4536
TCGA-A2-A0YC-01A	2.71233	0	0.691582	4.93354	3.84454	1.0617	2.76799	0.56919	2.74384	2.95954	5.91446	4.54463	4.39976	4.36842	1.93003	4.97206	0.547731	1.62326	3.19801	2.36274	5.30219	0.520283	3.34595	7.8243	0.967432	5.87903	2.27627	3.55078	3.56438	1.86097	1.17139	1.93495	4.75162	4.32339	1.13897	1.44785	4.14751	3.48901	2.56766	6.08069	3.35137	0.799584	1.22323	5.67628	4.10679	4.36312	0.649873	4.30853	1.59181
TCGA-A2-A0YD-01A	2.10685	0	0.864182	4.36188	3.67144	0.595624	2.62815	0.568831	1.54506	2.7934	9.19843	3.53754	3.3586	3.56731	1.63145	5.3053	0.554567	1.54512	2.74401	2.28787	4.97187	0.507989	3.54669	6.08609	1.25653	6.14243	2.05181	3.33039	3.29235	2.34081	1.37054	2.23142	5.31013	5.66556	1.51978	1.54546	4.73336	2.95213	2.72711	5.02208	5.02731	1.17875	0.712424	6.37031	3.90308	3.9938	0.648856	4.43418	2.06783
TCGA-A2-A0YE-01A	1.51781	0	0.597821	4.04764	4.07447	0.430614	2.80183	0.568789	2.64644	3.8128	4.30666	6.5794	5.25104	5.22303	1.04252	4.50957	0.506106	3.48913	2.60249	2.62671	4.19489	0.518058	3.34595	5.50433	1.0123	6.10023	2.27627	3.97491	3.56438	1.63603	0.583016	2.36578	4.78812	3.25646	0.825937	3.98244	4.85776	3.13606	0.775144	3.09635	3.76281	0.746546	0.78189	4.85935	4.50551	4.17709	0.648737	5.37622	2.27117
TCGA-A2-A0YF-01A	4.20548	0	0.804777	5.12882	4.01375	0.427174	3.29067	0.606952	3.00489	3.29173	6.18023	3.02731	4.62045	4.72456	2.87049	5.98386	0.517415	2.00451	3.3956	2.91112	5.35721	0.49356	3.6025	4.17868	2.75433	5.99692	2.53991	3.7544	2.90454	1.47683	2.01261	2.18275	5.51826	4.79208	1.07428	1.32423	3.81524	3.13606	1.2512	3.08783	3.96515	0.880516	0.712424	5.59745	4.36555	4.86529	0.650264	4.04763	1.80089
TCGA-A2-A0YG-01A	1.82466	0	0.55545	5.04829	4.3328	3.83218	3.5384	2.01023	3.09551	3.87444	4.6264	5.06196	4.97861	4.58843	2.31457	4.65609	0.856628	3.06961	3.61957	2.88196	6.01	0.50622	4.1241	3.06061	2.70228	6.35325	2.90106	4.10658	4.05992	1.79646	1.38118	2.82521	6.26447	4.06936	1.20439	1.30644	4.19142	3.25785	1.287	3.304	3.58718	0.600824	0.558544	4.67631	4.52056	5.76473	0.681655	5.74684	0.794041
TCGA-A2-A0YH-01A	1.80548	0	0.628921	4.6206	4.21217	1.24806	2.55704	0.591759	2.45979	4.34365	6.18023	3.19883	3.82864	4.445	1.15037	5.19401	0.523508	2.48217	3.24364	2.83583	4.61414	0.504569	3.69344	7.29953	2.70911	5.86015	2.42734	3.68537	3.55896	2.45117	1.46479	2.61124	5.92736	4.73846	2.57635	2.70574	4.51198	2.64387	1.03883	3.29249	5.24698	0.551248	0.603488	4.91475	3.77387	4.74869	0.685684	4.33759	2.61999
TCGA-A2-A0YI-01A	4.12329	0	0.726936	4.86001	3.85036	0.506959	2.85902	0.579058	1.41683	3.61563	7.91644	3.66266	4.45155	4.62607	1.4544	5.50452	0.523508	1.15797	3.37245	2.8705	5.41489	0.501449	3.41824	5.75025	0.857815	6.59577	2.11361	3.07717	2.72353	2.25426	1.62954	1.95261	5.16437	4.45615	1.5663	1.84814	3.8784	3.35654	2.32235	4.53976	4.79727	1.64819	0.761389	5.72664	4.45989	4.01738	0.648678	4.41857	1.21342
TCGA-A2-A0YJ-01A	1.55068	0	0.69853	4.54934	5.41457	0.761165	2.60456	0.571223	2.60292	3.50032	4.30666	3.7487	4.29986	4.95434	1.91217	6.4688	0.554567	3.40194	2.61548	2.71652	4.45052	0.496024	4.11783	2.06262	1.12489	5.61414	2.81406	3.91986	3.7409	2.01397	1.60983	2.85985	6.75145	6.57261	0.769593	1.25363	3.8278	2.66884	0.742757	3.67327	2.93612	0.788839	0.638274	6.14403	3.69375	3.3544	0.655627	4.94908	1.06759
TCGA-A2-A0YK-01A	1.61096	0	0.837983	4.51081	3.31579	0.588623	2.69287	0.568789	1.15284	3.15425	7.3927	3.90901	4.20271	4.10638	1.80879	4.87805	0.513735	1.02509	2.58275	2.05077	5.06958	0.50622	3.23012	7.94124	1.90517	6.20985	1.60887	3.29714	3.07925	2.11508	1.49607	1.69888	5.22339	5.31957	1.42707	1.21822	3.97774	3.54458	1.63249	3.22383	4.90511	1.89936	0.61641	7.20406	4.0873	3.84253	0.648737	4.04101	0.803376
TCGA-A2-A0YL-01A	4.03836	0	0.74192	4.6284	3.85632	0.554964	2.93089	0.575392	1.6893	3.14845	8.23215	3.98833	4.06457	3.88279	1.5688	5.49223	0.544639	1.99692	2.69255	2.18267	5.39166	0.503019	3.69344	7.29953	2.36078	6.10023	1.86881	3.53494	3.32132	3.69888	2.13392	2.22353	5.8699	5.52644	0.851517	0.957214	4.31211	3.69529	1.4056	5.69874	4.26523	1.3568	0.740605	6.06063	4.15879	4.20251	0.648619	4.53363	1.5476
TCGA-A2-A0YM-01A	2.64384	0	0.593131	4.31875	4.03808	0.616917	2.61024	0.568724	2.14519	3.63925	5.24704	4.18732	5.25104	4.35501	1.41184	4.87805	0.597835	3.15108	3.05082	2.33564	4.43	0.569566	3.0786	3.23161	0.700797	5.41992	2.61984	3.77166	3.90616	1.82161	0.952477	2.95316	5.22339	6.54435	1.15738	2.57886	4.39767	2.44729	1.18869	3.43016	6.0933	0.486218	0.997393	7.24356	3.9215	4.12065	0.648553	5.0464	0.808034
TCGA-A2-A0YT-01A	1.98082	1	1.1726	5.5518	4.32599	2.89542	3.59308	0.705881	2.87067	4.41085	5.54935	3.58711	5.64555	4.69413	2.40993	3.53359	0.597835	2.34611	3.51298	3.46729	5.82383	0.50622	3.81563	3.05495	3.69723	6.43073	2.90106	4.29686	4.02741	2.01397	1.41248	2.00561	5.65823	4.47941	3.66357	1.47446	3.9379	3.13058	1.23265	3.15099	3.83284	0.822651	1.10787	5.11116	4.33729	5.32488	0.685684	4.54959	1.57424
TCGA-A2-A1FV-01A	1.95616	0	0.623453	4.91496	4.01375	0.377142	3.48332	3.04896	2.77496	3.25781	8.99795	2.80254	5.01696	3.73699	2.6757	5.22258	0.551011	1.53656	3.42483	3.04175	5.83983	0.561117	3.89912	4.43695	4.05515	6.51017	2.39637	4.00589	3.29235	2.11508	1.78953	1.98784	5.70835	5.24555	1.96156	1.55446	3.2119	4.70862	0.747071	4.24976	2.79012	1.05663	0.883921	5.15445	4.2254	3.84253	0.649163	3.07766	1.14372
TCGA-A2-A1FW-01A	1.44658	0	0.613225	5.5518	3.8333	0.38307	3.63222	5.05086	2.25398	3.85573	7.6628	3.22654	5.34878	4.05832	2.18255	3.08822	0.530643	2.4628	3.00269	2.23884	5.71742	0.525312	4.21064	7.25806	4.52284	6.9106	2.95936	3.87763	3.82	1.4411	3.08259	2.53054	5.46065	3.9925	1.2415	1.95468	3.25681	4.02451	3.31245	3.16214	3.2855	0.844771	1.7913	4.69312	4.23244	5.18674	0.677807	5.25196	1.01166
TCGA-A2-A1FX-01A	5.06027	0	0.678185	5.21619	4.53959	1.97981	3.12568	7.32566	3.38314	3.2689	6.9366	4.10203	4.15555	3.55097	1.4013	4.94517	0.554567	2.19767	3.13937	3.00199	5.13432	0.498653	3.29559	5.2745	0.797572	6.12239	2.3728	3.3966	3.40239	1.46796	2.19297	2.02281	5.53297	4.80961	1.18528	1.69558	4.35831	3.36749	1.09042	3.15099	3.58171	1.42561	1.48094	5.23444	4.60476	4.92503	0.648619	3.35858	2.04435
TCGA-A2-A1FZ-01A	1.87123	0	0.890153	4.19229	3.75443	1.90352	2.92531	0.609562	2.1153	3.5923	8.14551	4.60163	3.71969	4.16172	1.48542	4.39083	0.533294	1.66647	2.99088	2.16828	5.29197	0.520283	3.91771	10.9731	0.790388	5.95803	2.26012	4.57066	3.42536	2.85233	1.58959	2.19096	5.77811	4.98648	0.859726	1.63378	4.01937	3.48901	4.41504	4.46063	3.43907	1.11071	0.750552	6.25102	4.12598	5.48139	0.650264	4.77429	1.57424
TCGA-A2-A1G0-01A	1.68767	0	0.71966	5.28644	3.47673	0.449246	3.13642	3.57165	2.17479	3.90531	7.49485	4.28652	4.29986	3.86017	1.55838	5.14531	0.528249	1.30184	2.65363	2.23884	5.77764	0.50622	3.82746	6.70389	2.19484	6.25728	1.98884	3.49063	3.77101	1.56645	2.17625	1.95261	5.94825	5.28228	0.964916	1.08832	4.02628	3.4558	1.33232	4.21346	4.25129	1.5236	0.836568	5.96154	4.5281	4.89902	0.64935	4.33022	1.02768
TCGA-A2-A1G1-01A	1.6	0	0.574814	4.72047	4.33973	0.420662	2.92531	0.573243	2.84666	4.05901	4.61001	1.55252	4.76137	5.84903	2.03675	3.00257	1.04869	3.51144	3.0154	2.89342	4.59235	0.503019	4.40248	3.70272	0.950488	6.65557	2.54707	3.73677	3.55896	2.3865	1.51791	2.92022	6.75145	5.13016	1.17614	1.93014	2.71862	3.47792	1.19741	4.38327	7.38934	0.746546	0.509193	5.83062	4.15226	3.97604	0.7367	5.41485	0.707775
TCGA-A2-A1G4-01A	1.63014	0	0.634791	5.32331	4.30525	0.702478	2.80183	1.62989	3.45507	4.48665	5.95163	3.35828	4.54209	4.7561	1.51757	4.65609	0.530643	2.69467	3.53058	2.43568	5.53686	0.50984	3.41288	5.5883	2.17879	6.18654	2.59119	3.63487	3.94429	1.0553	3.15443	2.09159	5.46065	5.23335	1.51065	1.33335	3.47769	3.25785	1.99823	3.51545	2.31315	0.746546	1.23845	5.14296	4.47514	4.13289	0.674216	4.27984	0.929463
TCGA-A2-A1G6-01A	1.3726	0	1.16308	4.72877	3.4553	4.11044	2.21765	0.62774	1.38039	3.84968	6.64823	3.76217	4.10332	4.38904	1.7017	5.18404	0.530643	1.10455	2.8006	2.45542	4.82158	0.501449	3.70478	8.90758	1.69585	6.03828	2.03326	3.42944	2.69838	2.15775	2.57865	2.44945	5.8699	5.29465	0.762339	0.905132	3.84049	3.76872	1.09042	3.81232	3.54844	0.916732	0.803338	6.20673	4.40177	3.8139	0.648391	3.64335	0.936644
TCGA-A2-A259-01A	4.3726	0	2.25011	5.01884	4.3328	5.39175	2.79628	0.641591	1.14383	2.84305	7.1276	4.14028	4.35639	4.50872	1.79934	6.61442	0.517415	1.36484	3.16282	3.55431	5.63308	0.500025	4.0662	7.42367	1.1435	6.48248	2.20064	3.25371	3.37941	1.40514	2.05653	1.95261	5.85129	5.71539	1.17614	1.15783	3.99137	3.2082	1.11701	4.67135	4.26523	0.941397	0.6861	5.6134	3.92755	4.25429	0.648619	3.98412	1.05943
TCGA-A2-A25A-01A	8.97534	0	0.898973	4.58896	3.29976	0.58158	2.51489	0.994937	1.18026	3.14845	7.29608	4.0182	4.09677	3.51848	2.25733	5.40721	0.523508	1.53656	2.56979	2.38977	4.77293	0.507989	3.56344	7.71193	2.01708	6.07999	1.85028	3.49596	3.10226	2.53254	1.78953	2.23924	5.76022	6.13485	1.62056	1.17512	4.53816	3.37868	1.09042	4.91455	4.20957	2.31887	0.669722	6.97806	3.96976	3.78019	0.648406	3.58139	1.39767
TCGA-A2-A25B-01A	3.53699	0	0.551875	5.07813	4.44485	0.796066	3.2477	0.711588	2.15987	4.0199	7.25187	3.78947	3.8524	3.90595	2.41771	3.78253	0.544639	3.02604	3.53058	3.04175	5.07898	0.494189	3.67661	2.86415	2.52544	6.43073	2.80769	4.46363	3.58728	1.51305	2.16795	2.83883	5.27262	4.23162	1.93749	1.69558	4.14033	3.05654	1.06443	3.88082	4.5668	0.600824	1.37525	4.90514	3.85535	4.81486	0.651634	4.30137	1.31792
TCGA-A2-A25C-01A	1.43288	0	0.593131	4.37625	3.96079	3.03313	3.1676	0.568698	3.23475	4.03942	6.34559	3.43468	4.6534	3.64986	2.09737	3.72719	0.536055	2.09937	3.78943	2.26696	5.70305	0.492739	3.78035	9.23924	1.08708	6.62476	2.69097	4.24764	3.10226	1.58383	1.60983	3.11591	5.37571	4.70481	1.36211	1.31515	3.42625	3.31244	2.65876	2.7124	4.21662	1.37065	0.984544	5.15445	4.25279	4.13895	0.64848	4.52597	1.88477
TCGA-A2-A25E-01A	8.77808	0	0.821199	6.0287	4.23151	0.427174	2.87023	0.801178	3.45507	4.15852	7.84744	2.72034	4.00832	4.36842	1.78982	3.73256	0.519407	2.27314	4.41175	2.95733	5.28126	0.493053	3.57428	8.29439	2.81792	6.12239	3.15292	3.96836	4.05344	1.50365	1.77968	2.1252	5.62636	4.87326	0.983177	1.58986	3.69082	2.8093	2.06955	3.44736	3.42216	0.868971	0.997393	5.29554	4.16528	5.32488	0.649163	3.23688	0.889138
TCGA-A2-A25F-01A	0.882192	0	1.05845	4.26895	3.6771	0.568291	2.6629	0.62774	2.4328	3.46524	5.83699	1.8545	4.20271	4.36157	1.5688	4.34312	0.519407	2.86355	3.09254	2.87616	4.77293	0.498653	3.75673	8.14031	0.755851	6.43073	2.07792	3.02005	3.22441	3.4127	1.06615	3.17232	5.37571	5.63389	1.72707	2.11406	3.35216	3.13606	2.29392	4.42919	6.96787	1.08342	0.544439	6.41842	4.28083	4.14515	0.64848	4.89238	0.699366
TCGA-A2-A3KC-01A	3.01918	0	0.881812	4.44304	3.71073	0.769772	2.41428	0.597763	2.15264	2.93497	8.82644	4.29477	3.23447	3.91737	1.78982	5.73923	0.533294	1.33776	2.55655	2.07286	4.93675	0.518058	3.10119	8.14031	1.61032	5.64752	1.79419	3.15488	2.99602	2.88675	1.3914	1.85177	5.26079	5.23335	1.05657	1.39556	5.06718	3.2082	1.68751	3.97001	3.40602	2.25235	0.645732	6.84707	4.20488	4.14515	0.649163	4.23713	1.6184
TCGA-A2-A3KD-01A	3.30411	0	1.06774	4.3547	3.90798	0.462388	2.70472	6.28782	2.03197	3.01295	7.78174	4.66089	3.68006	3.49099	1.63145	5.419	0.528249	1.24863	2.9968	2.42229	5.03366	0.520283	3.10119	5.98985	1.99208	5.86015	1.81311	3.73083	3.38512	1.45013	1.07664	1.72737	5.32236	4.8272	0.670423	1.05393	4.33534	3.05103	2.45422	4.4134	2.28517	1.53765	0.872303	5.94225	4.06862	3.33342	0.648976	3.86094	1.12683
TCGA-A2-A3XS-01A	2.8274	1	0.972846	4.73725	4.18652	1.3691	1.61259	0.574297	2.19655	3.96851	4.88792	5.33623	4.00224	4.14948	1.58992	4.43241	0.650742	2.99259	2.13858	3.44543	3.55114	0.498653	3.68244	4.84752	1.98381	5.47592	2.04249	3.70827	3.09629	1.79646	0.962833	2.41894	5.94825	7.16919	0.696985	2.43129	5.13833	2.30884	1.00614	3.9828	3.53241	1.17875	0.597174	6.57598	3.75057	3.45191	0.648553	3.87289	1.08429
TCGA-A2-A3XT-01A	7.58904	0	0.796188	4.60431	4.92606	0.796066	1.94607	0.612389	2.47922	3.03089	4.99223	3.42865	3.23447	4.92902	1.43335	6.355	0.751296	3.0371	2.58897	3.08573	3.99362	0.50622	3.41824	4.19161	1.05864	5.97695	2.64109	3.63487	4.09231	1.70428	1.31807	2.90687	6.48925	5.29465	0.825937	1.8895	4.85776	2.79672	1.11701	4.68887	5.01777	0.616033	0.609789	5.38289	4.2189	4.46884	0.725233	4.89238	0.882839
TCGA-A2-A3XU-01A	2.49863	1	1.41431	9.43615	5.93333	2.25168	2.57457	0.569467	2.84666	3.8128	5.81825	3.58711	4.42203	4.5015	1.3359	6.4218	0.538968	3.72765	3.26686	3.12983	4.28926	0.49374	3.7163	5.62954	2.47662	5.13903	2.92109	3.2158	3.36765	2.87534	3.18787	3.27315	6.57077	4.91957	0.569406	1.71269	4.6157	3.3845	0.653244	3.80023	2.2147	0.578687	0.883921	5.39672	5.23043	4.05977	0.779922	4.23713	1.02768
TCGA-A2-A3XV-01A	2.72877	0	4.33609	5.42422	4.9704	0.823141	2.31777	0.570871	3.23475	4.50246	3.55488	2.36037	3.8643	4.55152	2.19095	6.77547	0.650742	3.27615	3.42483	3.20618	3.98789	0.614262	4.16378	6.85167	1.91375	5.12773	2.33294	3.18267	2.91713	1.49481	0.911099	3.22295	6.33649	5.28228	1.0651	1.72977	3.60665	3.11932	2.91449	4.45276	2.58966	0.941397	0.480735	5.90412	5.15606	2.97675	0.654631	3.35312	0.736549
TCGA-A2-A3XW-01A	4.69041	0	2.18894	3.80379	4.44485	1.09001	1.69705	0.568768	1.38943	3.62746	6.86806	4.37983	3.34238	2.98243	2.63934	6.37712	0.644356	1.70099	2.03093	2.40234	4.12877	0.520283	2.62329	8.77278	0.776345	4.84616	2.30057	2.67132	3.45994	1.95447	0.583016	2.42615	5.389	5.0557	0.606724	2.22867	4.87718	2.53997	1.02271	4.19187	3.30196	1.27461	1.32933	7.20406	4.59712	2.62571	0.648678	3.48662	1.3531
TCGA-A2-A3XX-01A	3.94247	1	1.01037	4.69534	4.60687	3.19578	1.78916	0.618129	2.84666	4.18604	5.59552	5.0068	3.8935	4.80363	1.75201	6.00134	0.608434	2.96515	2.85025	3.25959	3.80891	0.511699	3.24099	4.04237	1.76977	5.69694	2.14908	3.36341	4.2644	1.47683	1.32819	2.33439	6.13036	5.97388	0.683723	2.15785	5.3195	2.44729	0.950321	4.67982	4.2027	0.68689	0.630923	6.54817	4.42375	3.11907	0.651634	4.42656	0.936644
TCGA-A2-A3XY-01A	2.99452	1	1.04884	4.39792	4.23151	0.398571	1.9005	0.577789	1.68039	3.78853	5.71112	4.8572	3.18121	4.32101	2.56527	6.00134	0.693078	3.43491	2.56979	3.69936	4.23861	0.492804	3.57974	6.18374	1.91375	5.86015	1.67374	2.82251	3.7409	1.96931	0.952477	2.58163	6.3127	6.15699	0.72539	1.87308	5.98909	2.52657	1.13487	4.31575	5.64756	1.30113	0.525012	6.44359	4.16528	2.75719	0.648976	3.84897	0.81838
TCGA-A2-A3XZ-01A	4.19726	0	0.982169	4.56518	4.60687	3.07268	2.06453	0.580417	2.06279	3.8251	6.39704	4.59207	3.30446	4.05832	1.20529	4.52329	0.57458	2.01922	2.763	1.96545	4.38902	0.49374	2.65464	6.00833	1.72343	6.05885	2.30821	3.00341	3.43685	1.36896	1.19267	2.61835	4.88917	3.38102	0.573626	2.12152	5.04413	2.65611	1.65066	4.98256	3.98997	1.03016	0.78189	5.69263	4.32293	4.6161	0.65879	5.00654	2.823
TCGA-A2-A3Y0-01A	4.23562	0	0.597821	4.56518	5.06268	1.82461	1.39294	0.589865	2.41908	4.24214	4.20944	4.31171	4.31386	4.45203	1.34665	6.56389	1.32847	3.2487	3.12155	3.09713	4.54831	0.492692	3.08997	5.12024	0.805201	5.43384	2.38888	2.96908	4.0145	2.3474	0.63249	2.88695	5.94825	3.88872	0.601806	3.07224	4.78017	2.30183	1.1527	5.33029	5.86379	0.868971	0.945515	5.03017	5.01937	3.42481	0.693975	3.88496	1.06759
TCGA-A2-A4RW-01A	0.608219	0	0.855131	4.51081	4.59932	0.420662	2.0209	0.728704	1.39865	3.66344	8.53888	4.65136	3.59159	4.11878	1.48542	5.26333	0.593062	1.35616	3.06869	2.56498	4.71881	0.500025	3.0786	6.64805	2.34602	5.89824	2.14015	2.68948	3.25842	3.60685	1.73992	1.90822	5.17556	4.41891	0.690356	1.54546	5.54468	2.58605	1.65964	3.89986	3.38436	1.17875	0.653241	5.90412	3.92755	4.83162	0.648856	4.80055	2.98347
TCGA-A2-A4RX-01A	2.03288	0	0.726936	3.78064	3.47153	0.481291	2.98072	0.568724	2.07787	3.32647	4.90641	3.78947	3.95394	4.40332	3.60203	4.82871	0.716957	3.04775	2.176	2.3497	5.95699	0.545913	3.59689	7.88258	0.670091	6.07999	1.51559	3.81849	3.48959	1.20759	0.982766	2.21559	5.51826	6.33974	0.825937	1.22749	6.23389	4.09888	0.912386	4.86768	4.87784	0.904547	0.574368	7.24356	4.33729	3.80266	0.651634	4.41104	0.803376
TCGA-A2-A4RY-01A	1.77534	0	1.38518	4.28324	3.53078	0.403403	1.89278	0.568873	1.00118	3.03089	7.08899	4.68054	3.31522	3.35003	1.04252	4.70132	0.541701	1.03403	2.176	2.1321	4.65868	0.515782	3.35182	7.71193	1.4188	5.74973	1.60887	3.06592	3.39085	2.19943	2.29939	2.02281	5.64185	5.22146	0.80152	0.934589	5.10206	3.03978	1.35058	4.74142	3.69977	1.3568	0.750552	7.08538	4.12598	3.45734	0.667428	3.66056	1.37126
TCGA-A2-A4S0-01A	1.93425	0	0.829511	4.6869	4.29182	0.506959	2.71058	3.22395	2.23248	3.96851	6.13597	6.02573	3.61932	4.27541	1.63145	4.29001	1.09779	1.76869	2.90621	2.65717	5.03366	2.30465	4.14391	4.59073	2.64237	6.05885	2.47305	3.36341	3.43685	0.931756	2.20112	2.31863	5.72506	3.34859	1.62056	1.34242	5.20126	3.36196	4.80899	4.01483	2.23618	0.726088	2.78324	5.77678	4.30887	4.60127	0.651634	4.66365	3.4861
TCGA-A2-A4S1-01A	2.24658	0	0.71234	4.6206	3.77686	0.445267	2.14186	0.808691	1.53604	3.84351	4.19564	1.9705	3.25047	3.94053	1.57942	5.19401	0.657732	1.86618	2.3925	3.54862	4.25773	0.651389	3.42374	5.7351	0.924145	5.40534	1.97987	3.19913	3.37343	1.90028	0.839344	3.08388	5.44666	5.83865	5.00396	3.18594	4.87718	3.16989	0.709561	4.01483	4.08371	1.17875	0.638274	7.37069	5.11648	3.63678	0.650656	4.30137	0.834442
TCGA-A2-A4S2-01A	1.76164	0	0.846625	4.44304	3.81054	0.471385	2.93089	2.31862	1.68039	3.45356	7.60544	5.2391	3.57479	3.9289	1.30334	4.29001	0.515512	1.32897	2.46922	2.63263	5.5504	0.50984	2.72267	9.23924	1.77871	5.47592	1.84086	3.11627	3.65226	2.80565	1.77024	1.77587	4.82421	4.30921	0.785751	1.84814	5.27757	2.93446	1.19741	3.16807	5.07695	0.979773	0.848287	5.67628	4.70909	4.30796	0.674216	4.01511	3.35187
TCGA-A2-A4S3-01A	1.82466	0	0.907918	4.58096	5.01581	1.56037	2.13506	0.577789	4.06764	3.68702	4.90641	4.2036	3.59726	5.16476	1.17264	3.49585	0.554567	2.75923	3.69112	2.52001	5.28126	0.497479	3.36811	3.78032	2.02537	5.73192	2.75276	3.88361	3.83207	1.32385	0.973135	3.25466	6.13036	4.8456	2.64517	1.78891	4.9176	3.108	0.989643	2.84659	4.34306	0.904547	0.721646	5.3198	4.07483	4.66986	0.648619	3.90322	1.20494
TCGA-A7-A0CD-01A	3.19178	0	0.705437	5.45193	3.77686	0.529877	3.18342	1.01262	3.42721	3.34426	7.04817	4.72215	4.71959	3.78182	2.48883	4.02645	0.523508	2.83443	3.10417	2.93444	5.07898	0.503019	4.36592	10.9731	1.4188	6.05885	2.44988	3.80674	3.33289	1.39602	1.29661	2.76507	6.26447	5.08709	1.70935	1.34242	3.98463	4.319	0.825265	3.91874	3.25829	0.941397	1.51208	5.58271	4.35856	4.63176	0.649163	3.98412	1.4678
TCGA-A7-A0CE-01A	2.94247	0	0.944412	5.64056	5.16847	0.381449	2.71627	0.568768	3.19055	3.85573	5.83699	4.99347	5.00712	4.60307	1.54814	6.4688	0.70891	3.3302	3.07486	2.96879	4.48529	0.497479	3.17971	3.34437	2.10804	5.41992	2.34057	3.53494	4.34466	1.35104	0.779216	2.8937	5.62636	4.18329	0.664186	1.25363	4.06122	3.30184	0.742757	3.72121	4.59843	0.649796	0.792289	5.49523	4.42375	4.48999	0.648678	5.05665	0.813024
TCGA-A7-A0CG-01A	2.85753	0	0.665378	4.73725	3.57976	1.24806	2.61024	0.568768	1.46286	3.19472	7.49485	4.54463	4.70289	4.83667	1.54814	2.86194	0.512068	1.69232	2.81316	2.31567	5.26058	0.497479	3.93578	5.70371	2.03322	5.89824	1.99785	3.58419	3.07334	2.44487	1.56931	2.21559	6.13036	5.34425	2.05436	1.58111	3.18415	3.8093	1.4056	3.16807	4.30059	1.03016	0.579689	5.74272	4.32293	3.78576	0.648678	4.30137	0.75988
TCGA-A7-A0CH-01A	2.95616	0	0.846625	4.85126	3.59069	0.496049	2.83032	0.595811	2.19655	3.08443	7.34459	5.2391	4.56546	4.61096	1.85562	3.52293	0.570215	1.92843	3.12758	2.44229	5.16246	0.608702	4.05385	10.9731	1.92269	5.86015	2.47305	4.08104	3.35034	1.6958	1.77024	2.6328	5.74244	4.81849	1.8397	1.34242	3.97116	3.90313	2.45422	4.06133	3.03815	0.53226	0.872303	4.79583	4.0439	4.39108	0.713762	4.40374	1.59181
TCGA-A7-A0CJ-01A	2.55068	0	0.705437	4.96181	4.4521	0.595624	2.8417	0.584769	2.43971	3.51168	6.71036	4.75449	3.92922	4.71669	1.98359	3.59256	0.541701	2.98187	3.30216	2.97995	4.7035	0.49374	3.47987	8.90758	2.78008	5.74973	2.88146	3.90795	3.83207	2.1924	1.31807	2.58163	5.59458	3.60537	1.0651	1.40418	4.50367	3.10188	0.957863	4.27163	4.67925	0.624476	2.65575	5.15445	4.53576	5.4072	0.650656	4.01511	1.14372
TCGA-A7-A0D9-01A	3.12055	0	0.678185	5.13943	4.84759	1.43478	2.94733	0.943449	2.00054	4.19984	5.93306	3.85936	4.18234	4.21769	1.82762	4.87805	0.508846	1.6579	3.28445	2.29445	5.60433	0.498653	4.38063	4.02419	0.958724	6.45734	2.75276	3.86565	3.98846	1.62701	1.24446	2.25519	6.65751	4.36693	1.04744	2.3459	3.97774	3.4614	2.65243	3.66735	2.68151	0.677546	1.17895	5.77678	4.0005	4.46174	0.648976	4.0669	2.0828
TCGA-A7-A0DA-01A	2.9726	0	1.07729	4.241	3.69391	0.624105	1.98443	0.568724	1.86216	3.65151	4.12099	4.93069	3.65209	4.58104	1.38001	4.13973	0.837023	1.79337	2.83154	2.63263	3.98789	0.497479	3.99083	3.07192	1.73276	6.12239	2.21768	4.48684	3.25842	1.80479	1.67993	2.92654	4.89853	6.07297	1.58467	1.57222	4.69638	2.8093	0.672958	3.63197	5.22419	0.677546	0.525012	6.97806	3.64275	4.13289	0.654631	4.37383	0.794041
TCGA-A7-A0DB-01A	2.7589	0	0.634791	4.36926	4.06843	0.639537	3.32757	0.586407	2.17479	2.76826	6.80157	5.28686	4.8496	4.77137	1.72182	3.98515	0.504049	1.88926	3.10997	2.33564	5.93951	0.553158	4.09151	6.97559	0.874428	5.82254	2.325	4.16559	3.09061	1.87665	1.27571	2.5013	5.5482	5.35742	1.77101	1.35983	3.64244	4.36869	1.06443	2.58001	2.90095	1.16468	0.609789	6.39401	4.54342	5.60279	0.648586	5.23967	1.88477
TCGA-A7-A0DC-01A	2.48219	0	1.50187	5.56527	3.88483	0.471385	4.22655	0.570257	3.16812	3.11982	6.03202	3.75517	5.42687	5.78726	2.40993	4.39083	0.536055	1.91318	3.94071	3.01891	6.78791	0.520283	4.91371	3.17681	3.27511	7.30163	3.10332	3.97491	3.65226	1.26158	2.96792	2.25519	4.62466	4.03046	2.35704	2.12152	3.34158	4.70078	2.98483	2.59306	1.97554	0.75701	1.09418	4.43952	4.33019	6.15608	0.834606	5.14946	1.83399
TCGA-A7-A13D-01A	2.64384	0	0.55545	4.08596	4.20582	0.702478	2.73363	0.570257	2.28913	3.35527	3.17568	5.20816	3.73093	4.03456	2.84896	4.7323	0.837023	2.47574	2.79431	3.1136	4.78882	0.515782	3.49684	2.82186	1.29501	6.68664	2.03326	4.19299	3.70511	2.18546	1.25471	2.25519	5.28506	6.15699	1.79659	2.99491	4.11131	2.98137	0.65897	3.64371	4.2374	0.564555	0.574368	5.74272	4.30887	4.87384	0.64935	5.0964	1.09252
TCGA-A7-A13E-01A	1.68219	1	0.787951	4.76282	5.07215	0.616917	3.01867	0.568657	2.79328	4.10443	3.98016	4.26986	3.87006	4.79533	1.72182	4.98986	0.619422	2.9477	2.90018	3.08573	5.34611	0.536164	3.75673	1.81399	3.66284	5.84106	2.43521	3.9139	4.05992	1.35971	1.1292	4.20696	5.34821	7.42931	1.62056	2.25664	4.03302	3.11367	0.801562	3.02995	3.50525	0.68689	0.803338	6.25102	3.82624	4.97922	0.674216	5.3132	1.73259
TCGA-A7-A13F-01A	2.09589	0	0.780397	4.97123	4.5468	1.3691	2.77948	0.822694	4.00534	3.93093	7.91644	3.78947	4.14919	3.64417	2.26582	5.0075	0.517415	3.42361	3.09855	2.82975	5.35721	0.725353	3.65373	7.37971	0.882353	5.6643	2.64863	3.81849	3.30973	2.53864	1.17139	2.42615	6.38464	4.85493	0.947145	1.75518	4.35831	3.03978	0.751449	4.2865	3.32947	1.2472	1.17895	5.69263	4.49791	4.77348	0.649163	3.81253	1.87618
TCGA-A7-A13H-01A	2.46301	0	0.944412	4.45823	3.90205	0.574937	2.0209	0.568748	1.46286	2.86773	7.84744	5.36941	3.9477	4.05832	1.32489	5.55571	0.541701	1.03403	2.42062	1.96545	4.82158	0.50622	2.89782	6.00833	1.98381	5.74973	1.64602	3.15488	3.65802	1.6958	1.3914	1.64001	5.10807	4.76442	1.3152	1.27104	5.16278	3.12494	1.32309	4.72383	4.05166	1.34296	0.731108	6.57598	4.3159	3.34384	0.648619	4.47972	2.63848
TCGA-A7-A26E-01A	2.6137	0	0.597821	5.03829	3.85036	1.82461	3.61497	0.568748	2.41908	3.25204	8.23215	3.98104	4.9978	4.98911	1.49585	4.00262	0.530643	1.63219	3.5477	2.53304	6.24039	0.498653	4.38786	6.0462	0.874428	6.20985	2.64109	4.13297	3.01347	2.50773	2.11719	2.22353	5.1417	5.57087	2.53172	1.66109	3.35216	4.26337	3.18519	2.72475	3.43907	0.916732	0.731108	5.53749	4.28083	4.11474	0.674216	4.113	1.85106
TCGA-A7-A26G-01A	1.97808	0	0.579485	5.65665	4.09861	0.423976	2.90916	0.580417	1.82011	3.70434	6.37105	2.28144	4.14217	4.72456	1.58992	3.53359	0.547731	3.15108	2.74401	2.95733	4.10496	0.50622	4.47653	7.00748	1.94904	6.48248	1.98884	4.06158	3.55896	2.08682	1.24446	2.05808	7.12918	4.87326	1.11145	4.29368	3.11092	3.40064	1.1435	3.16214	4.53627	1.11071	0.603488	5.90412	3.74486	5.00639	0.648553	4.98739	0.707775
TCGA-A7-A26H-01A	1.98356	0	0.623453	5.1939	3.63325	0.968898	3.03483	0.588156	3.00489	3.63362	8.42217	4.26986	4.62045	4.02238	1.73212	3.50122	0.517415	2.27314	2.99088	2.32886	5.28126	0.494768	4.17054	5.71956	2.83048	6.07999	1.99785	3.89602	3.41379	2.31403	1.41248	2.36578	5.72506	4.91045	1.11145	1.51883	3.52397	3.58364	1.21532	4.10173	3.86843	0.856618	0.6861	5.42364	3.98797	5.38307	0.648553	4.54959	1.27416
TCGA-A7-A26J-01A	1.71781	0	0.678185	5.26251	4.11682	0.624105	3.82771	0.876861	3.3111	3.24096	7.55077	3.59928	4.6534	3.80997	1.76144	4.35003	0.547731	1.61464	3.81408	2.4291	6.14297	0.513652	3.91154	10.9731	2.68291	6.14243	2.75276	3.88361	3.62215	2.334	1.67993	2.21559	5.07624	4.25936	1.17614	2.33217	3.57103	3.5891	1.35058	2.69348	4.20957	1.08342	1.12122	4.98082	4.61272	5.21694	0.65879	3.89132	2.4728
TCGA-A7-A2KD-01A	1.86027	0	0.618347	5.49377	3.92521	0.536391	2.6629	0.69062	4.06764	3.75207	6.09438	4.17198	4.83189	4.5231	1.4544	3.54952	0.866797	2.52564	3.17415	2.29445	5.07898	0.492788	3.80376	6.00833	2.39782	6.01694	2.55445	3.5235	3.49531	1.86884	1.23388	2.71701	5.81405	4.2525	1.14825	1.77234	4.1767	3.20281	0.957863	3.05378	4.74637	0.916732	1.20808	5.67628	4.11314	4.30796	0.648586	4.59713	1.49443
TCGA-A7-A3IY-01A	0.945205	0	0.618347	4.6206	4.38833	0.405986	2.0209	2.51648	1.93698	3.94967	6.74001	4.46089	3.54757	3.76479	2.26582	5.12671	0.528249	2.17673	2.84384	3.24348	4.38249	0.58759	3.50235	5.15925	2.01708	5.56711	2.31665	2.84586	3.02527	1.38684	2.23427	2.59653	5.65823	5.1858	1.26067	1.80572	4.27336	3.08486	3.97737	5.30539	4.05838	0.632761	0.872303	6.60439	4.41634	3.64734	0.648619	3.75937	1.31792
TCGA-A7-A3IZ-01A	0.882192	0	0.579485	5.0288	3.72713	0.381449	3.0936	4.95757	2.76891	3.14845	6.01183	4.4519	4.42203	4.30774	1.88418	6.1723	0.588196	1.95175	3.18631	2.50682	5.32408	0.71737	3.33466	3.0774	3.28685	6.30534	2.28436	3.68537	3.76483	1.52237	1.29661	2.1252	5.15302	6.11463	1.28754	1.27988	4.73336	4.319	0.863464	3.2353	2.12071	0.979773	1.35936	4.49266	4.11976	5.09966	0.708401	4.61326	2.39426
TCGA-A7-A3J0-01A	0.857534	0	0.623453	4.76282	4.19927	0.420662	2.82448	4.43269	2.69549	3.84351	6.74001	3.63723	3.80559	3.99875	1.66187	3.52816	0.768982	2.14183	3.0154	2.10262	4.84575	0.671246	4.25211	6.12499	2.47662	5.84106	2.28436	3.3362	3.18982	0.949389	1.88548	2.5891	5.92736	3.08946	3.40125	1.10525	5.20126	3.5891	1.73206	5.24543	4.37925	0.500435	1.86716	5.62905	4.03153	4.73237	0.7367	4.33022	1.40652
TCGA-A7-A3J1-01A	0.939726	0	0.613225	4.67842	3.6771	0.529877	2.57457	0.612389	2.06279	2.96562	7.78174	4.8572	3.74799	3.06961	1.11769	5.09872	0.570215	0.971649	2.56979	2.51343	5.16246	0.504569	2.97486	10.9731	0.834567	5.84106	1.74758	3.32474	3.40239	2.22726	1.42311	1.89884	5.15302	4.6299	1.02012	1.88139	4.88735	3.16989	1.42386	3.52115	4.13581	1.43957	0.803338	6.7849	4.40912	3.85384	0.648619	3.77695	2.40091
TCGA-A7-A3RF-01A	1.11781	0	0.68468	4.90551	4.40244	0.366476	2.58693	3.1607	2.08549	3.68098	6.37105	5.12001	3.84623	3.84316	2.75576	5.45587	0.650742	2.25253	2.90018	3.27597	4.91992	4.4961	3.69344	2.59535	3.23492	5.18585	2.90106	2.71949	3.65802	0.880726	3.41722	2.41894	6.13036	3.28899	1.38063	1.62508	5.06718	3.55573	0.706325	4.06777	2.42736	0.632761	2.16202	5.30736	4.70082	5.11846	0.708401	4.21628	3.91288
TCGA-A7-A425-01A	1.22466	0	0.982169	4.34739	4.11682	0.610043	2.01355	0.588156	1.91294	3.43618	7.84744	4.73297	4.12237	3.68279	1.34665	6.56389	0.541701	1.67493	2.27939	2.32227	4.78084	0.495567	2.85616	6.57004	1.58174	5.22227	2.26817	2.69534	3.44809	1.42305	1.04552	2.39624	5.36206	4.54841	3.02416	1.33335	5.7335	2.79672	0.870342	4.09497	2.94218	1.13733	0.645732	6.7849	4.75153	3.17534	0.648619	3.88496	5.69663
TCGA-A7-A426-01A	0.99726	0	1.00118	4.45823	3.73278	0.654335	1.56974	0.58184	1.11748	2.90406	6.77018	5.1626	3.41228	3.29529	1.00945	6.58872	0.55822	1.54512	2.1232	2.20362	4.22606	0.497479	3.42374	7.33877	1.38131	5.33573	1.78506	3.06592	3.58728	2.26132	1.4754	2.32645	5.64185	5.15215	1.12983	1.30644	5.15047	2.82162	1.1527	5.57685	2.84305	1.78766	0.750552	7.67645	4.33019	3.20814	0.651634	3.26461	2.63848
TCGA-A7-A4SA-01A	1.24384	0	0.780397	3.96047	3.78241	0.481291	2.36959	0.569006	0.908961	2.78719	7.99257	5.04787	4.01435	3.82634	0.987872	6.44541	0.619422	1.49996	2.94905	2.16828	4.90362	0.513652	3.03224	6.57004	1.51482	5.6643	1.74758	2.85201	2.81843	1.30563	1.79914	1.79526	5.02417	4.6299	1.00162	2.38585	4.26596	3.23627	2.72711	4.29396	5.01777	1.78766	0.750552	6.14403	4.32293	4.14515	0.64935	4.08675	1.98308
TCGA-A7-A4SB-01A	1.14521	0	1.02015	5.11844	4.08052	0.476326	2.55106	0.60207	2.30295	3.47702	8.67155	5.10593	4.72781	4.60307	1.35735	5.80002	0.603065	1.42819	2.46241	2.51343	4.82977	0.493964	2.88621	7.18165	2.30147	5.89824	2.4953	3.9624	3.75862	1.13505	2.37979	1.99695	4.73413	4.94799	1.60263	1.02893	4.51198	3.68969	3.12297	4.65431	2.70568	2.05197	1.10787	6.41842	4.66814	4.17709	0.7367	3.56965	2.44733
TCGA-A7-A4SC-01A	1.22192	0	0.812803	4.46557	3.81638	0.408784	2.43311	0.568939	1.62718	2.80593	7.6628	4.4247	3.00618	4.55152	1.52776	5.84771	0.544639	1.88926	2.32213	2.10971	5.35721	0.50622	3.58552	5.46494	1.73276	5.87903	2.10464	3.13859	3.15482	2.52031	2.25898	2.39624	6.19521	5.20973	0.947145	1.3687	4.82855	2.99314	1.04724	4.04791	3.85057	1.98296	0.597174	6.1866	4.38729	4.57878	0.649163	4.71436	1.14372
TCGA-A7-A4SD-01A	1.20822	0	0.618347	4.12525	5.06268	0.433988	2.27141	1.06782	2.28209	3.45926	5.53406	5.02074	3.04546	4.63337	1.2598	4.76319	0.583671	2.57448	3.22076	2.74105	4.38902	0.501449	3.24677	5.62954	0.639405	5.76785	2.18359	3.83607	4.15946	1.93893	1.03509	2.68907	5.08665	5.87596	1.1022	2.86994	5.36223	2.02476	0.997636	3.94412	7.14425	0.624476	0.585411	6.06063	4.25989	4.46884	0.648737	4.56548	1.38876
TCGA-A7-A4SE-01A	1.76438	0	1.16308	4.0409	3.83896	0.481291	1.89278	0.568698	1.34474	3.2804	5.25935	3.72817	4.35639	4.63337	1.78035	4.82871	0.547731	2.61057	2.58897	2.03524	4.71881	0.494768	3.06671	5.42792	0.882353	5.99692	1.97987	3.41294	2.60251	1.55764	0.931987	2.19934	5.37571	4.95743	0.80152	1.78891	5.18813	2.94607	0.891259	4.68887	5.15841	0.799584	0.803338	6.72198	4.55096	3.96983	0.64848	4.41857	1.18712
TCGA-A7-A4SF-01A	1.49315	0	0.658608	4.86001	5.05311	3.99349	2.63947	0.84555	2.79935	3.68098	6.42316	5.51332	3.98431	4.45916	1.65165	3.72719	0.570215	2.41752	3.45485	2.32886	4.62153	0.494479	2.90361	5.91723	2.62898	5.71423	2.69097	3.2158	3.55325	1.90028	0.880323	2.35005	4.98508	3.71266	0.859726	2.42507	5.0221	3.108	1.12563	3.76356	4.36473	0.844771	0.677901	4.17488	4.28083	4.48999	0.652264	4.31571	3.05578
TCGA-A7-A56D-01A	1.2274	0	0.515712	4.81434	4.13586	1.37828	1.44598	0.56964	1.6185	3.75782	4.60204	4.74346	3.553	3.92302	1.62098	5.18404	0.806636	2.10641	2.75659	3.41771	4.03456	0.493964	2.97486	7.88258	1.2093	4.16006	1.48813	3.32474	1.90622	2.36716	1.66029	3.15336	5.41725	3.71266	1.40859	2.75264	4.24303	2.64998	0.884439	3.71525	4.00224	0.608167	0.478707	6.63283	5.06709	3.22484	0.651145	3.69506	2.58868
TCGA-A7-A5ZV-01A	1.00822	0	0.678185	4.37625	4.48029	1.19182	2.0209	0.624391	2.42586	3.98143	5.0223	2.82393	4.00832	4.02831	1.7017	7.18531	0.742706	2.39181	3.2378	3.30326	4.91205	0.494479	2.89217	8.21766	2.71548	5.08301	2.48793	3.53494	3.77101	4.15735	0.694216	3.03149	5.04466	5.42604	0.56492	2.16503	4.16942	2.40668	0.770331	4.64562	5.97533	0.799584	0.591025	7.5646	4.86237	4.62417	0.730758	4.27283	1.45917
TCGA-A7-A5ZW-01A	0.893151	0	1.83987	4.77147	4.13586	0.796066	2.26477	0.568789	1.35362	3.27464	6.50278	4.37118	3.84623	4.67076	1.51757	4.71676	0.547731	1.42819	3.13937	2.7532	4.75727	0.542517	4.01635	8.14031	1.61975	5.97695	2.2925	3.54555	2.85592	2.89228	1.44402	2.68907	6.04666	5.46918	1.52949	1.15783	4.22089	4.09888	3.61543	5.22196	3.55958	1.4537	0.6861	6.25102	4.49791	3.90566	0.648737	3.72989	2.48608
TCGA-A7-A5ZX-01A	0.920548	0	0.982169	4.6869	3.66604	0.437684	1.82141	0.580417	1.20739	3.2804	7.1679	5.02074	3.45065	4.32777	1.38001	6.25181	0.547731	1.17613	2.39939	2.55213	4.73421	0.511699	3.69914	9.06496	1.70507	5.5823	1.88722	3.14935	3.03726	2.20602	1.81837	2.70309	5.81405	5.13016	0.793458	1.29746	4.72417	3.51709	1.12563	5.83427	3.27449	1.58031	0.895358	7.16231	4.45256	3.49004	0.648976	3.66056	1.77482
TCGA-A7-A6VV-01A	0.857534	0	0.890153	3.89944	3.84454	0.561606	2.24496	0.599862	2.09318	3.33225	4.92534	4.49781	4.05833	3.99283	2.37058	5.32738	0.583671	2.84034	2.29325	2.31567	4.59235	0.498653	3.11785	3.29676	0.749437	5.23497	1.97987	3.59515	3.79536	1.57512	1.30725	2.41894	5.0655	5.732	0.746982	2.24941	6.23389	2.59248	0.965752	4.19904	4.40063	0.736017	0.568855	6.16435	4.00652	4.02953	0.648678	4.27984	0.895818
TCGA-A7-A6VW-01A	0.780822	0	1.23075	4.44304	5.12975	0.542462	2.0358	0.568667	1.70644	3.74011	4.68426	5.35321	3.4342	4.85351	1.17264	6.5398	0.55822	3.26534	3.26095	3.10814	4.18265	0.494189	3.27912	5.51789	1.16165	4.80055	2.26817	3.41294	3.23596	2.26785	0.799057	3.57324	5.51826	5.95384	0.611627	3.02207	4.97889	2.50718	0.973562	4.24976	4.47533	0.844771	0.761389	5.67628	4.73451	3.54426	0.661345	4.35929	1.02768
TCGA-A7-A6VX-01A	0.868493	0	0.678185	4.52665	3.62258	1.27598	2.71058	0.568748	2.1153	3.4304	6.64823	4.83297	3.96598	4.06423	1.6918	5.03439	0.570215	2.21859	3.19194	2.45542	5.23015	0.50622	3.67661	6.49492	1.66772	5.86015	2.00671	4.78384	3.30395	2.48311	1.42311	2.88008	5.76022	5.13016	0.983177	1.77234	4.89704	3.56134	3.40528	4.8578	5.00834	0.70616	0.703027	5.50942	4.29483	5.50612	0.654631	4.65513	3.07242
TCGA-A7-A6VY-01A	0.728767	0	0.541873	4.91496	4.43779	0.850054	1.91539	0.612389	0.958327	4.00674	5.53406	4.71155	4.4739	4.35501	1.34665	5.49223	1.08502	2.88074	2.55655	2.9052	3.99362	0.496482	2.86237	3.23161	1.70507	5.46127	2.44988	2.57809	4.10535	2.7244	0.779216	3.5979	5.36206	5.38476	0.611627	2.48964	5.10206	2.07256	0.942251	4.27163	5.77751	0.649796	0.859933	6.14403	4.19146	3.73059	0.66433	3.95923	1.39767
TCGA-A8-A06O-01A	1.08493	0	0.804777	5.39818	4.51685	2.57683	3.27459	1.07675	3.73546	3.50032	6.58749	3.98833	5.1487	4.33488	1.15037	4.74752	0.613792	2.65199	3.3898	3.09138	5.08827	0.492967	3.67095	7.21909	2.22545	6.10023	2.3487	3.9139	3.96939	2.00688	0.931987	2.10861	5.88909	5.22146	2.31608	1.81435	4.18412	3.57767	1.43271	3.88716	3.66584	1.62055	0.77149	5.27044	4.38729	4.88244	0.648976	4.13293	1.6359
TCGA-A8-A06P-01A	1.08493	0	1.00118	4.75412	4.46589	0.941894	2.71058	0.568768	1.6893	2.94731	5.53406	4.11743	4.48113	4.17407	1.88418	3.27649	0.578983	1.6579	2.84384	2.55213	5.33505	0.501449	3.34595	5.91723	1.33344	5.95803	2.73974	3.17704	3.67588	2.5263	2.24249	2.37323	5.94825	5.20973	2.39152	1.73792	4.06854	2.86976	1.09042	3.90607	3.1441	0.856618	0.895358	6.46963	4.43078	2.67726	0.661345	4.56548	2.43383
TCGA-A8-A06Q-01A	0.0849315	0	2.08616	5.21619	4.15473	1.40605	3.25847	0.680636	3.04997	3.78853	7.1276	4.57302	5.07571	4.41001	1.23813	2.58803	1.0607	2.04143	3.14534	2.94586	6.18016	1.22642	3.11785	3.30758	1.90517	6.51017	2.85426	4.64982	4.32989	0.897335	0.640972	3.19201	5.19963	2.60125	1.87277	1.40418	4.3824	4.44057	1.03054	3.47563	2.39466	0.856618	1.37525	3.55483	4.79365	5.32488	0.681655	4.76612	1.18712
TCGA-A8-A06R-01A	1.49863	0	0.623453	4.82323	4.37458	1.96491	2.60456	0.569467	1.73319	3.77645	5.91446	3.78947	3.8935	4.03456	2.91929	4.12769	0.593062	2.39181	3.18052	2.57737	4.33536	0.903886	3.74518	2.75078	2.55981	6.56679	2.19194	3.82997	4.0666	2.95974	0.94241	2.82521	5.76022	4.61319	1.0651	1.70412	4.31977	3.32876	4.72566	3.3384	5.29427	0.564555	0.61641	5.58271	4.0873	4.57136	0.650656	4.20182	1.30041
TCGA-A8-A06T-01A	4.42192	0	0.71966	5.41088	5.07215	1.23845	3.3011	3.08419	2.92931	3.62746	5.85551	4.60163	5.11718	4.10048	1.98359	3.72719	0.57458	2.28607	3.73357	3.14062	5.33505	0.565209	3.7687	10.3707	1.02164	6.18654	2.92109	4.01206	3.56438	1.46796	1.75013	2.91349	5.44666	4.15565	1.13897	1.17512	4.02628	3.55573	1.08153	3.12244	4.40784	1.62055	1.10787	4.56227	4.43078	4.81486	0.681655	3.5869	2.12095
TCGA-A8-A06U-01A	2.41918	1	0.551875	5.47942	4.7561	2.22482	3.18342	0.711588	2.79935	4.57371	6.27396	5.03449	4.23718	5.10778	1.68161	2.38616	0.631763	2.11341	3.30216	2.80666	5.74673	0.492912	3.893	3.94099	1.96691	6.05885	3.00346	4.40456	3.83207	1.63603	1.38118	3.54274	5.33496	3.81128	0.825937	1.74639	3.56518	3.53924	1.72316	2.87725	4.89564	0.716154	0.932991	5.23444	4.55096	6.02044	0.661345	4.98739	0.823636
TCGA-A8-A06X-01A	2.58356	1	0.551875	4.50316	5.10063	2.9765	2.62231	0.569467	2.41908	3.62746	6.50278	4.72215	3.0779	4.85351	2.33816	4.83675	1.43318	3.0315	3.35486	2.99657	4.90362	0.553158	3.78616	3.5773	0.834567	6.12239	2.97866	3.47421	4.10535	1.88403	2.81511	3.05124	5.53297	4.12869	1.22281	2.02411	3.93114	2.92295	1.67808	4.97247	5.20196	0.746546	1.06515	5.06931	3.65447	4.70117	0.650656	5.1173	1.36215
TCGA-A8-A06Y-01A	2.16712	0	0.74192	4.78015	4.39517	1.25704	3.13123	0.56964	2.0704	4.3586	7.72052	4.98077	4.48864	5.2622	2.58782	3.74392	0.502325	2.35932	3.20369	2.46157	5.11583	0.493964	4.21064	4.62869	2.04189	6.18654	2.84796	4.24764	3.07925	0.92296	2.82919	2.95977	6.48925	3.68425	1.3152	1.11424	3.94454	4.07431	0.807137	3.53286	2.82516	0.510357	1.12122	4.70153	4.30179	5.02454	0.651145	4.33759	2.96066
TCGA-A8-A06Z-01A	0.0849315	0	0.558956	4.94254	4.79745	0.588623	3.35498	2.89703	3.2943	3.62141	5.80007	5.35321	4.5576	4.25581	2.46475	5.86464	0.613792	2.01212	3.53613	2.82391	5.83983	0.515782	3.08997	9.23924	3.16354	6.30534	2.9911	3.77736	4.19401	1.95447	1.14001	3.04458	5.05496	3.589	1.38063	1.62508	4.19142	3.75157	3.2241	4.56336	2.72312	0.778563	0.568855	4.56227	4.79365	5.53311	0.649873	4.44925	1.97492
TCGA-A8-A075-01A	1.41918	0	0.71966	4.28324	4.63696	2.70033	2.93622	0.60207	2.07787	3.22937	6.01183	3.85214	4.50422	4.76394	2.01924	4.01461	0.693078	3.07517	3.61957	2.7048	5.52392	0.492967	4.27314	9.06496	1.7507	6.28166	2.31665	3.76014	3.32132	2.26785	0.92123	3.12221	6.59925	4.68798	1.02935	1.45684	4.18412	3.19726	0.997636	2.30623	5.10608	0.608167	1.28322	5.6443	4.45989	2.02328	0.648976	3.96542	2.48608
TCGA-A8-A076-01A	4.49863	0	0.772573	4.96181	4.33973	0.686327	2.81877	0.760094	1.96877	3.93727	5.81825	3.15888	4.02676	4.25581	2.46475	3.78253	0.554567	3.1242	2.90621	2.16085	5.29197	0.50984	4.08506	9.06496	2.09959	5.97695	2.90778	3.5235	3.40823	2.55653	1.02465	2.71701	6.08877	4.80961	1.27874	2.136	3.42625	3.06771	1.13487	2.93652	4.2027	0.658733	0.883921	5.25818	4.15879	5.07138	0.648619	4.47972	1.52112
TCGA-A8-A079-01A	0.750685	0	0.652395	5.00928	4.5468	3.05554	2.88149	1.14182	2.99361	3.38446	6.90121	4.19539	4.48864	3.98719	1.41184	3.249	0.638014	2.39831	2.7752	2.82975	5.06085	0.50984	3.03806	3.39291	2.47662	5.63043	3.05997	3.59515	3.6462	1.39602	1.1292	2.27142	5.18767	4.21752	0.90237	2.29098	4.56361	3.34536	0.965752	2.60539	2.90095	0.979773	1.22323	5.55279	4.70909	4.8567	0.681655	4.06026	1.24763
TCGA-A8-A07B-01A	3.58356	0	1.04884	4.79692	3.88483	0.554964	3.58751	0.637856	2.23248	3.25204	6.97297	5.81672	4.58849	4.89516	2.55797	3.50679	0.593062	2.62217	3.5596	2.54563	5.61876	0.786046	3.72792	7.50996	2.99388	6.68664	2.92756	4.15262	3.52405	2.32047	1.76021	2.02281	5.03436	5.34425	1.80528	1.60739	4.64169	4.24302	0.775144	3.95726	3.5653	0.856618	0.803338	5.10042	3.9215	6.11703	0.667428	4.174	1.00378
TCGA-A8-A07C-01A	2.83288	0	0.574814	4.3044	3.35787	0.529877	3.39265	0.624391	1.0903	3.93093	5.17513	5.36941	4.67811	6.18809	1.85562	2.60797	0.551011	3.51144	3.67309	3.33052	4.53422	0.525312	4.64757	1.61154	1.88745	6.03828	2.77341	3.91986	4.20762	1.24352	1.20355	3.0577	6.24052	3.53312	1.09325	1.28858	4.21375	3.74014	1.88878	2.56728	4.13581	0.746546	0.528468	5.90412	4.25989	5.01574	0.652894	4.56548	0.722632
TCGA-A8-A07E-01A	1.66575	0	1.71159	4.09917	4.16082	0.554964	2.63947	0.568724	1.82011	3.07871	6.90121	4.33705	4.20271	4.1556	2.51965	3.34631	0.554567	1.87406	2.96088	2.29445	5.41489	0.768051	3.06079	7.60814	1.53382	6.28166	2.14015	3.48512	3.57562	4.03546	1.67993	2.31863	5.41725	5.87596	1.61149	1.65221	4.45381	3.55573	1.03054	2.97159	3.86248	1.62055	0.78189	6.84707	4.19146	3.94044	0.652894	4.52597	1.00378
TCGA-A8-A07F-01A	1.58082	0	0.71966	4.70356	4.70691	0.895823	3.24226	0.583269	2.7871	3.38446	5.91446	5.0068	5.25104	4.64083	1.4544	3.71109	0.538968	2.71232	3.40731	2.52669	4.92832	0.501449	4.78942	4.84752	2.97578	6.28166	2.45768	3.31371	3.33881	2.99818	1.33897	2.9463	6.81367	4.77339	0.938057	1.35983	4.27336	3.73438	1.25997	3.38954	3.69414	1.04365	0.731108	5.0796	4.25279	3.9938	0.670844	5.40141	2.12807
TCGA-A8-A07G-01A	1.58082	0	0.570678	4.92386	4.05638	0.616917	3.22643	1.3944	2.09318	3.87444	4.51378	3.94502	4.95987	4.58104	2.33052	2.36541	0.583671	1.9055	2.97271	2.50682	5.77764	0.520283	4.16378	6.22554	1.57229	6.03828	2.17507	3.20454	3.40239	2.04348	1.37054	2.6613	6.13036	4.88214	2.15887	1.50123	2.97759	4.32597	1.65066	3.7331	3.62119	0.68689	0.669722	5.48126	4.49791	4.69338	0.648586	4.95858	0.882839
TCGA-A8-A07I-01A	1.16712	0	0.68468	4.86001	4.008	0.40089	3.72295	0.612389	2.31035	4.20666	8.42217	3.76217	4.8496	4.17407	1.96642	3.70548	0.650742	2.09937	3.17415	2.37581	5.93951	0.536164	3.13533	4.6908	1.96691	6.43073	2.67671	3.8126	4.22844	2.45747	1.4754	2.06664	5.46065	5.17469	1.07428	1.74639	5.2912	3.17529	4.19526	3.69102	5.21291	0.624476	0.553606	5.48126	4.26673	4.73237	0.649873	4.96789	1.25641
TCGA-A8-A07J-01A	1	0	0.764405	4.43511	3.5037	0.554964	2.96432	0.56964	1.81134	2.95954	6.07263	4.4519	4.62854	3.46903	2.33816	3.67379	0.597835	1.32897	2.78152	2.47473	5.20111	0.513652	3.69914	6.82069	2.83048	5.64752	2.42734	4.14615	3.30973	2.83495	2.34005	2.39624	5.69226	6.03166	1.79659	2.02411	4.13323	3.72314	1.30503	3.33263	3.5653	0.99177	0.883921	6.84707	4.33729	5.03411	0.703561	4.51857	2.20779
TCGA-A8-A07L-01A	2.67123	0	0.873263	4.82323	4.70691	2.84943	3.12054	0.60207	0.925518	3.57489	4.98263	3.59309	4.56546	3.64417	1.91217	4.25159	0.544639	2.69467	3.79543	2.02766	5.4032	0.493053	3.57974	4.53894	1.25653	6.30534	2.84796	4.19948	3.56986	1.83752	1.72019	2.8937	5.90806	4.36693	1.2139	2.136	4.19888	3.57218	1.99823	3.54993	3.14944	0.979773	2.08478	5.72664	4.25279	6.27817	0.649163	4.55715	0.909506
TCGA-A8-A07O-01A	0.832877	0	0.69853	5.2503	4.9794	1.02446	2.33068	0.734745	3.42168	3.77645	3.88955	1.62279	5.17087	4.80363	2.02812	5.55571	0.664756	3.81061	3.50158	2.65091	5.30219	0.539213	3.95396	4.08526	2.21007	6.10023	2.8344	4.17236	4.22844	1.66128	1.79914	2.97299	6.59925	6.01171	0.651888	1.68692	3.90488	2.99925	1.17033	3.81847	4.55132	0.624476	0.803338	4.43952	4.0005	4.37695	0.648586	5.07609	1.09252
TCGA-A8-A07P-01A	0.915068	0	0.519879	5.29849	4.53959	0.710793	2.63367	1.14182	2.60906	3.00721	6.50278	4.30342	4.71122	4.79533	1.85562	5.4311	0.536055	2.06312	3.70933	3.07474	5.56375	0.500025	3.71059	6.0462	2.33133	5.76785	3.12823	3.50171	3.76483	1.73872	1.56931	2.55273	5.50295	6.17701	1.30599	1.70412	4.25837	3.53924	1.99823	3.41886	3.44447	0.520926	1.12122	5.01003	4.40912	4.57878	0.648976	4.40374	2.52468
TCGA-A8-A07R-01A	0.747945	0	2.19659	4.0409	4.56167	1.10847	2.65106	0.568831	3.09551	4.15852	4.49889	4.44288	3.40145	5.0076	1.44386	3.63047	0.768982	3.79299	3.41905	2.65717	5.25029	0.492912	4.00991	5.47745	0.600335	6.14243	2.73974	4.39754	4.25728	2.28078	1.11843	3.86495	6.13036	5.15215	0.606724	1.64303	4.62453	2.29434	0.78508	2.50291	5.8821	1.01732	0.677901	5.06931	4.94404	4.42618	0.648856	3.79487	0.749185
TCGA-A8-A07S-01A	0.665753	0	0.613225	4.89636	4.14205	0.512502	2.83614	4.28191	2.93507	3.13124	5.53406	5.42163	4.25802	3.35003	2.07199	2.09805	0.547731	2.4628	3.10997	2.60196	5.37998	0.49338	3.71059	4.68285	2.68291	5.78549	2.41174	3.54555	3.63437	1.48593	1.04552	2.5891	5.8699	4.01159	1.22281	1.60739	3.80273	3.40064	1.03883	4.07438	2.99901	0.799584	1.32933	5.00011	4.3159	5.09966	0.713762	3.76525	1.4678
TCGA-A8-A07U-01A	2.08219	0	0.734663	4.43511	4.39517	0.512502	2.34974	0.589865	2.49265	3.62141	6.22679	1.65259	3.99027	4.29488	1.17264	3.89366	0.510378	2.64593	2.60249	3.58761	4.55582	0.492858	3.03224	6.76105	0.81942	6.48248	2.38103	3.50171	3.88124	3.68149	1.07664	2.46365	5.88909	5.33172	0.956098	2.4121	2.67681	2.20794	1.49569	3.35534	6.93558	1.00446	0.591025	6.02158	4.28083	4.27461	0.66433	4.47972	0.705925
TCGA-A8-A07W-01A	0.832877	0	0.548552	5.6878	4.25171	3.82608	3.07218	0.569098	3.76489	4.09784	5.91446	4.22788	4.84075	3.51848	1.87488	2.72281	1.31638	2.71232	3.24364	2.54563	5.37998	0.50622	3.53021	3.06061	1.96691	5.69694	2.88146	4.3184	3.98846	1.11736	1.56931	2.46365	5.83236	4.68798	2.17369	2.60373	3.98463	3.03978	1.22367	3.90607	3.49417	0.68689	1.60407	5.70979	4.45256	5.06206	0.649611	5.61778	1.49443
TCGA-A8-A07Z-01A	3.75616	0	0.705437	4.47307	4.27161	0.694325	2.51489	0.569813	2.39276	3.56365	5.80007	5.57048	4.71959	3.74247	1.9572	4.90321	0.544639	2.60453	3.24364	2.71652	5.11583	0.494189	3.55271	10.3707	2.05862	5.86015	2.82768	3.3083	3.43108	2.02861	1.83759	2.8937	5.6754	3.56675	0.633723	1.59866	5.16278	3.06222	3.01445	3.3384	3.6771	0.856618	1.01083	6.22915	4.73451	4.10246	0.651634	4.03464	4.68766
TCGA-A8-A082-01A	1.50411	0	0.562798	4.6284	4.48746	3.24666	2.90916	0.621246	3.32207	3.98143	6.42316	4.06376	4.86762	3.00605	1.78035	2.32277	0.504049	2.18377	3.05082	2.08035	5.27108	0.533291	3.15742	7.88258	1.71432	5.91903	2.63428	3.48512	3.89995	1.50365	2.77385	1.82384	5.21143	4.70481	1.29691	1.74639	5.0221	2.93446	0.884439	4.03435	2.66968	0.586109	1.80638	6.1866	4.27363	4.09029	0.654631	3.99639	1.70659
TCGA-A8-A084-01A	1.25479	0	0.588472	4.56518	4.03165	2.77231	2.58079	0.56964	2.3245	4.17241	7.49485	4.63106	4.32802	4.49441	1.72182	3.84301	0.578983	2.71232	3.0214	2.19669	5.15326	0.493964	3.86322	3.35498	2.86311	5.91903	2.78045	3.76014	3.55325	2.54457	1.75013	3.07085	5.88909	4.15565	0.947145	1.71269	4.62453	3.03407	0.726653	2.94239	4.26523	0.66847	1.05154	4.94277	4.06239	4.22846	0.651145	4.60541	1.56529
TCGA-A8-A085-01A	3.07945	0	0.68468	5.31085	4.96106	1.52452	2.99149	0.637856	3.37765	3.93727	5.89477	4.32869	4.62854	3.57277	2.8987	4.49532	0.644356	2.56822	3.76448	2.49432	5.27108	0.518058	3.25218	2.48472	1.42845	5.69694	2.7253	3.7544	3.74688	1.28793	2.15928	2.25519	5.22339	5.14099	2.19558	1.30644	4.25047	3.57218	2.99675	3.92492	2.55787	0.967477	1.05154	6.02158	4.10046	5.81182	0.651145	5.16058	1.22213
TCGA-A8-A086-01A	1.08493	0	0.541873	4.89636	4.78082	0.427174	3.20499	6.41614	3.26151	2.9896	6.67924	4.21139	4.72781	4.37545	2.25733	5.59607	0.521407	2.08496	3.09855	2.63877	4.97187	0.492912	3.24677	5.91723	2.46928	5.86015	2.3487	3.39104	3.44809	2.53864	2.18475	3.15991	5.21143	4.98648	0.974357	1.44785	4.09703	3.7458	1.56899	4.33825	3.63813	0.66847	1.26852	5.53749	4.66002	4.27461	0.648856	4.35225	2.29917
TCGA-A8-A08A-01A	0.0821918	0	2.33268	4.32586	4.24469	0.647066	2.55704	0.569006	2.03197	2.76826	6.25072	5.63125	4.38485	4.36842	1.64185	3.82076	0.578983	1.5088	2.90018	2.33564	4.87868	0.776785	3.00972	10.9731	2.1396	5.59873	2.3728	3.90795	3.53574	1.46796	1.08695	2.64006	5.03436	4.8007	0.911037	1.62508	4.77108	3.89714	4.40806	3.97001	3.32432	0.616033	1.2536	5.74272	4.33019	3.95796	0.64935	4.37383	4.31746
TCGA-A8-A08B-01A	3.16712	0	1.48245	4.58896	4.59932	0.686327	2.85902	0.815747	2.60292	3.52921	5.97124	3.85214	4.87661	5.3913	0.574498	2.87918	0.603065	3.34139	3.57737	2.44887	5.2202	0.759313	4.11783	9.69411	1.25653	5.84106	2.63428	4.05529	3.4195	1.95447	0.607005	3.09037	6.71969	4.09513	0.606724	1.49213	4.58958	3.27464	0.877178	3.57371	6.13368	0.929162	1.02414	4.6181	4.43078	5.13769	0.65879	3.51919	1.3531
TCGA-A8-A08C-01A	2.4137	0	1.66466	4.85126	4.1047	1.35985	2.96432	0.569467	2.3174	3.1077	5.85551	4.32869	4.62854	4.92902	1.86513	4.58177	0.519407	1.93648	3.19194	2.48777	5.01557	0.553158	4.24512	6.39991	2.55298	6.16476	2.66305	4.20651	3.547	1.10842	1.53842	2.66851	5.98745	3.44113	1.33402	1.3509	4.38991	3.90907	1.97301	4.37599	3.16054	0.593457	1.23845	4.89622	4.23923	4.74869	0.650656	5.60232	1.89326
TCGA-A8-A08F-01A	2.75068	0	0.671688	5.32331	4.59129	1.3969	2.60456	1.55463	1.40791	4.18604	6.15735	3.29441	4.30685	3.51848	2.17412	2.67181	0.57458	2.72977	2.95504	2.61438	5.30219	0.494189	3.07289	5.4528	2.31611	5.97695	3.20141	3.77166	4.2644	1.90795	1.23388	2.31863	6.02654	5.44071	1.12983	2.06961	3.92442	2.52657	2.25094	3.9828	5.58725	0.649796	1.63534	5.48126	4.13236	4.79857	0.651634	3.99015	2.82888
TCGA-A8-A08G-01A	1.66301	0	0.640552	5.32331	4.94352	1.24806	3.01867	2.80306	2.91725	3.98143	4.87848	4.02613	4.77842	4.37545	1.60018	2.61449	0.5258	1.87406	3.22076	2.85339	5.21059	1.50673	3.53021	6.54417	2.51844	5.91903	2.7253	3.8009	3.86894	1.66128	2.37155	2.53779	5.44666	4.58846	1.02935	1.77234	4.81892	3.24151	2.83664	3.21262	4.00224	0.515401	1.58885	5.27044	4.28806	4.77348	0.652894	4.9969	3.68602
TCGA-A8-A08I-01A	1	0	1.41431	4.19229	3.56365	3.69647	2.68701	0.943449	3.12943	4.20666	7.08899	3.66266	4.63654	3.36061	0.900527	5.15506	0.5258	2.61653	3.18631	2.28787	5.34611	0.496482	3.49684	7.60814	2.13178	6.65557	2.27627	3.45708	3.30395	1.20759	0.703401	2.44945	5.46065	4.34477	0.553381	1.76405	4.6774	3.55573	1.64146	3.7033	7.7388	0.70616	0.883921	6.1228	4.41634	4.51933	0.64848	4.18806	1.24763
TCGA-A8-A08J-01A	3.08767	1	0.52456	5.01884	4.20582	1.82461	2.83032	1.1597	2.29626	4.00049	5.34855	3.21549	4.32802	4.16803	2.81372	3.43117	0.613792	2.36591	3.0214	3.30326	4.65075	0.496482	3.49133	4.8726	3.14569	6.03828	3.25534	3.55078	3.43108	1.60119	1.94926	2.53054	5.83236	5.15215	1.05657	1.66109	4.14033	3.04538	1.32309	3.46995	3.86248	0.500435	0.984544	5.74272	4.45989	4.57878	0.648553	4.16054	1.9017
TCGA-A8-A08L-01A	0.0821918	1	0.846625	4.14491	3.69391	0.877769	2.58693	1.91767	2.73774	3.52334	6.22679	4.27831	5.6619	5.20301	1.93003	2.5751	1.74951	2.86355	3.12155	2.30174	5.29197	0.823247	3.08431	5.34314	2.00041	6.03828	2.15797	4.46363	4.10535	1.49481	1.02465	2.47093	5.28506	3.95587	1.13897	1.56325	3.81524	3.31793	1.63249	6.12372	4.51284	0.99177	0.750552	5.48126	4.57424	4.74869	0.656622	5.27607	1.10089
TCGA-A8-A08O-01A	2.58356	0	0.890153	5.43817	4.14826	0.51819	3.11524	2.72807	2.57773	3.25781	6.47501	4.5067	4.59657	3.88863	2.24913	4.86972	0.536055	1.91318	3.24928	2.63877	5.48747	0.513652	3.69914	4.84752	2.52544	6.35325	2.5105	3.7833	3.55325	1.90028	1.93973	2.1332	5.5482	4.87326	0.746982	1.10525	4.60682	3.43407	4.96613	3.34955	2.83107	0.929162	0.883921	5.81242	4.13236	4.74869	0.661345	4.07353	2.68098
TCGA-A8-A08P-01A	2.58356	0	0.68468	4.78015	4.74779	2.07554	2.73363	3.86802	2.98789	3.63925	5.54935	3.5624	3.83443	5.0076	1.9572	2.98502	0.551011	2.61653	3.09855	2.9052	4.90362	0.58759	3.65969	7.88258	1.86053	6.10023	2.88802	3.50171	3.52992	3.57863	1.07664	2.59653	5.62636	4.93867	0.63942	1.98542	3.75845	3.01083	1.09935	3.47563	5.91831	0.600824	0.883921	5.04931	4.1456	5.00639	0.649873	4.28692	1.3266
TCGA-A8-A08R-01A	0.0821918	0	0.652395	4.15152	3.97831	2.13318	2.30428	0.577789	3.45507	3.62141	5.41853	4.39724	5.31163	4.62607	1.88418	3.02556	0.528249	3.25424	3.08097	2.36274	4.71079	0.494768	3.78035	4.4724	1.37201	5.86015	2.06906	4.57829	3.45994	1.88403	1.77968	3.14079	5.98745	6.09352	0.867737	2.2702	3.85292	2.61182	1.17965	2.90125	5.91831	2.44759	0.669722	6.97806	4.00652	5.15759	0.648586	4.65513	0.81838
TCGA-A8-A08S-01A	2.75068	0	0.628921	5.53749	4.01375	1.3969	3.07218	0.584769	2.73165	3.32647	6.13597	3.92339	5.46946	4.86191	1.2598	3.67882	0.530643	1.9055	3.53613	2.80666	5.37998	0.503019	3.50793	4.6443	0.730109	5.99692	2.66988	3.6236	3.30973	1.61808	3.40485	2.32645	5.5482	5.41188	1.37107	2.2355	3.98463	3.55034	1.37798	3.47563	4.06466	0.538209	1.13534	5.0796	4.23923	4.87384	0.648737	4.7229	2.06783
TCGA-A8-A08T-01A	9.33973	1	0.749065	5.53749	3.89608	0.859514	2.87023	2.61781	1.98455	3.26328	6.34559	4.1097	4.54948	5.11742	1.78982	3.4366	0.513735	1.88187	3.08097	2.49432	5.18199	0.513652	4.30871	7.37971	2.67613	6.32894	2.26817	3.77166	3.70511	1.12621	1.50703	2.48618	6.15263	4.94799	1.61149	1.19255	4.05421	3.92703	0.83137	3.4011	2.38063	2.15932	1.01083	5.33239	4.19824	4.76488	0.661345	4.58148	2.76952
TCGA-A8-A08X-01A	3.58356	0	0.548552	4.37625	4.67588	2.86087	2.4207	0.741327	2.35906	3.8128	6.29713	4.79888	3.85838	4.1556	2.40247	3.92209	0.544639	2.29276	2.55655	2.91679	4.28926	0.50984	3.2737	2.92251	0.631718	5.64752	2.27627	4.09399	3.72291	2.62273	1.32819	2.19096	6.08877	6.24435	0.834105	2.05459	5.2646	2.88129	1.39627	4.484	4.88682	0.632761	0.630923	5.34485	3.7163	4.54124	0.648976	4.44186	0.829029
TCGA-A8-A08Z-01A	3.33425	0	0.640552	4.50316	4.06843	0.710793	2.9527	0.60207	2.21793	3.14845	7.21115	4.26139	4.24405	3.82075	2.02812	3.42046	0.603065	1.99692	3.06262	2.40878	4.91205	0.49374	3.7687	7.65765	1.17109	6.43073	2.27627	3.82426	3.48363	2.24047	1.87639	2.39624	5.72506	5.31957	2.04703	1.48359	4.39767	3.61616	1.05562	3.76356	3.71657	1.84369	0.78189	5.56748	4.30179	4.52668	0.650656	4.98739	2.60729
TCGA-A8-A091-01A	2.75068	0	0.628921	5.0978	3.19691	0.414465	3.04032	6.26789	2.43971	3.19472	7.00982	3.88054	5.49781	3.61139	2.19095	4.12769	0.528249	1.66647	2.66622	2.05077	5.46299	1.20251	3.67661	8.29439	3.47117	6.30534	2.06906	3.26976	3.3449	1.62701	2.95425	1.87985	5.28506	3.95587	1.69139	1.38697	4.59827	3.65528	0.997636	3.2353	2.48659	1.00446	1.51208	5.0796	3.79696	4.66202	0.648976	4.53363	3.51307
TCGA-A8-A092-01A	2.58082	0	0.821199	4.85126	4.26496	1.10847	3.02948	1.73976	4.40505	3.53502	6.15735	4.57302	4.64509	4.57334	1.5688	4.93663	0.544639	3.25969	3.66711	3.20618	5.53686	0.503019	3.9848	6.14386	1.61032	6.10023	2.61264	4.01206	3.547	2.59291	1.17139	2.8937	6.46251	5.09744	1.12069	2.16503	4.47045	3.34536	1.2512	3.21813	4.13581	0.726088	0.919915	4.48505	4.25989	5.45641	0.64935	4.45681	2.04435
TCGA-A8-A093-01A	1.49589	0	0.634791	4.65313	3.97831	1.26661	3.15202	2.04298	2.60292	3.11379	7.1276	5.53206	4.45904	4.11878	1.94802	5.0075	0.551011	1.95175	2.62799	2.40234	5.30219	0.513652	3.3179	8.14031	2.74759	5.71423	2.43521	3.57289	3.47771	2.17849	1.41248	1.99695	5.46065	5.06594	1.1022	1.47446	4.6594	4.04919	3.23502	3.65554	2.81373	0.929162	1.45023	4.89622	4.54342	4.47613	0.64935	4.41104	4.42232
TCGA-A8-A095-01A	3.49863	0	1.14394	4.51081	3.77124	0.58158	2.78513	0.580417	3.46053	3.56365	7.21115	5.13431	5.6619	4.41691	1.43335	4.1215	0.541701	3.25424	3.03334	2.16085	5.39166	0.573771	3.91154	5.78201	2.46177	6.12239	2.31665	3.98723	3.56986	2.50167	0.993128	2.99232	5.96841	4.42643	0.938057	1.40418	4.12591	3.93302	4.66203	3.89986	3.24751	0.941397	0.984544	5.6134	4.19824	5.05259	0.65879	4.23713	2.56285
TCGA-A8-A097-01A	1	0	0.734663	4.86903	4.39517	3.16187	3.0936	0.892828	3.36645	3.92454	6.27396	3.40498	3.98431	3.77638	2.03675	2.63351	0.536055	2.20471	2.64759	2.34264	5.30219	0.492804	3.23563	3.59341	2.83048	6.07999	2.14908	4.47159	3.59303	2.22026	2.0392	2.36578	5.64185	5.63389	5.73953	1.61634	4.58958	3.77993	0.779941	3.72121	3.77477	0.868971	0.945515	6.1228	4.19824	5.09966	0.656622	4.01511	1.03597
TCGA-A8-A099-01A	0.832877	0	0.541873	5.17178	4.36058	0.850054	3.58751	1.78495	2.65268	3.21809	7.44143	5.47583	4.34951	4.5231	2.19946	2.39305	0.541701	2.43056	3.44881	2.68718	5.53686	0.58759	4.10474	6.16378	3.19941	6.03828	2.325	4.18581	3.05563	1.64445	1.83759	2.69633	5.92736	5.01592	1.08352	1.47446	3.8655	4.21558	0.850487	2.83424	3.30744	0.979773	1.7913	5.29554	3.97564	5.50612	0.654631	4.76612	2.97785
TCGA-A8-A09A-01A	0.832877	0	0.588472	4.91496	4.07447	0.654335	2.62231	1.02183	2.37232	4.11112	6.64823	4.04132	4.38485	3.98119	2.41771	3.45814	0.528249	1.70099	3.51298	2.60839	4.91992	0.504569	4.42466	5.19957	1.42845	6.40426	1.99785	3.9139	2.78147	1.59241	1.57943	2.61124	5.5482	4.87326	0.974357	1.41256	4.01222	3.30184	1.65964	3.02995	4.49041	1.48166	0.61641	6.06063	3.58667	4.72467	0.649611	4.55715	1.43331
TCGA-A8-A09B-01A	1	0	0.658608	4.65313	4.2985	2.58306	3.01867	3.55426	2.65268	3.31502	7.91644	4.94322	4.48113	4.30774	1.4013	5.69461	0.554567	1.88187	3.00269	2.51343	5.37998	0.50622	3.40183	6.51917	1.46703	5.87903	2.19194	4.07473	3.27525	1.50365	1.02465	2.19096	5.53297	4.54104	1.15738	1.14021	4.3745	3.32344	3.13496	5.7986	2.86649	1.11071	0.859933	5.52277	4.61272	4.58631	0.648856	4.62167	1.78327
TCGA-A8-A09D-01A	4.16986	0	0.628921	4.46557	4.24469	0.51819	2.87023	0.569006	1.55413	3.39611	6.27396	3.38154	4.74486	4.21769	1.96642	2.9091	0.685633	1.70099	3.14534	2.32886	5.19187	0.513652	3.38509	6.70389	1.53382	6.10023	1.9615	3.50171	3.82592	1.96206	1.59959	1.89884	5.36206	5.44071	1.49208	1.56325	4.14751	3.31793	1.55977	3.05936	3.55958	0.75701	0.740605	6.81673	4.25279	3.62632	0.670844	4.5416	0.973481
TCGA-A8-A09E-01A	4.08767	0	0.780397	4.84182	4.84759	3.88941	2.90368	1.11416	3.37765	4.09139	7.34459	5.49426	4.02051	3.76479	1.67184	3.51743	0.541701	2.12034	2.66622	3.10282	5.24022	0.49326	2.88621	9.06496	0.6853	6.03828	2.59834	3.92597	3.50102	2.03618	1.25471	2.1172	5.00465	5.95384	0.859726	1.53684	4.89704	3.28037	0.796008	3.62037	3.38963	0.768124	1.48094	5.39672	4.39458	4.72467	0.674216	3.58139	3.58767
TCGA-A8-A09I-01A	3.75616	0	0.541873	5.11844	4.56917	1.05226	3.14144	0.588156	2.72575	4.20666	5.89477	2.73706	3.61389	4.41691	1.96642	4.30312	0.578983	2.89768	3.78943	2.53304	5.15326	0.507989	3.44048	3.99424	2.62223	6.14243	3.03509	3.60066	3.56986	2.23387	1.32819	4.17269	5.60985	4.01809	0.964916	1.8895	3.9379	3.42294	0.870342	3.01877	5.47273	0.544928	0.740605	4.32212	4.65251	5.34733	0.648678	4.25122	1.98308
TCGA-A8-A09K-01A	2.49863	0	0.804777	5.39818	3.48206	1.40605	2.87585	6.92836	2.54528	3.5177	7.78174	4.75449	4.87661	3.60564	1.3359	2.71639	0.504541	2.04873	3.5477	2.52001	5.19187	0.528019	3.48558	3.99424	2.68291	5.93909	2.93391	3.89602	3.88124	1.63603	1.75013	2.5013	5.57893	3.05124	1.02012	3.06124	4.59827	3.20281	3.27933	2.77387	4.2374	0.99177	1.46553	4.25836	3.82036	4.60854	0.655627	3.80658	2.27817
TCGA-A8-A09M-01A	2.75616	0	0.623453	5.56527	4.19292	1.93437	2.65695	2.47451	2.71974	4.351	7.55077	3.78947	4.09677	3.97515	1.53777	3.72719	0.619422	1.95175	3.00269	2.8705	4.80516	3.15053	3.26843	4.53142	3.13373	5.71423	2.46551	3.97491	3.45994	1.32385	2.20921	2.26347	5.57893	3.44113	3.21059	2.03893	3.8655	2.84596	1.1435	4.06133	5.33106	0.593457	0.95761	5.01003	4.62069	4.93403	0.651634	4.28692	2.61999
TCGA-A8-A09N-01A	0.0849315	0	0.846625	5.53749	4.74779	2.41356	3.09907	4.88711	2.58408	3.44741	4.99223	4.7766	5.1487	4.10638	1.29258	2.54235	0.597835	3.16697	3.36085	2.94586	6.01	0.539213	4.15063	8.21766	3.11019	6.28166	2.94052	3.60644	3.78332	2.20602	1.10812	2.97949	6.38464	4.54841	1.25104	1.58986	4.25047	3.02823	1.09935	2.73704	4.12937	0.967477	1.16394	4.94277	4.43078	5.37131	0.64935	3.7888	2.20088
TCGA-A8-A09Q-01A	2.08493	0	2.34769	4.39792	4.32599	0.542462	2.87023	0.84555	2.53205	3.22381	6.34559	2.72034	4.70289	4.53758	1.39094	3.87682	0.551011	2.9535	3.5251	2.32886	5.19187	0.525312	3.99083	5.70371	2.12381	6.18654	1.93431	3.74265	3.59303	1.4411	1.45444	2.38833	6.57077	5.39796	1.09325	1.72977	4.03302	3.80355	1.35996	2.99561	4.1688	1.22001	1.06515	5.19921	4.13898	4.99735	0.648976	4.5416	1.5476
TCGA-A8-A09R-01A	0.747945	0	0.545107	4.25497	4.04396	3.29735	3.4249	4.65361	3.12403	3.20062	5.81825	4.31171	4.18928	3.98719	2.05455	2.97381	1.12255	1.81	3.07486	2.29445	5.61876	0.71737	3.608	10.9731	1.7966	6.30534	2.31665	3.93188	3.49531	1.99926	2.11719	2.31077	5.59458	5.0557	1.37107	2.22179	4.50367	3.70085	2.84292	3.08783	6.13368	0.564555	1.48094	5.74272	4.47514	5.6887	0.648856	4.94908	1.51201
TCGA-A8-A09T-01A	1.5863	0	1.32732	4.97123	4.49506	1.66653	3.07763	0.570564	2.71403	3.38446	5.69376	4.83297	4.70289	4.43782	1.62098	4.35668	0.50362	2.39181	3.24364	2.99657	5.1436	0.693439	3.73941	5.57376	2.29367	6.12239	3.07191	3.7833	3.35592	2.02107	2.43389	2.50876	5.92736	4.92918	1.89709	1.38697	3.81524	3.21938	0.870342	3.85611	2.79595	0.68689	1.05154	5.81242	4.61272	4.79857	0.653763	3.6832	1.6184
TCGA-A8-A09V-01A	1.25205	0	0.756535	4.86001	3.15859	0.471385	2.92531	2.48149	2.57121	3.01898	7.44143	4.86909	4.9978	4.00462	1.63145	4.43921	0.593062	2.00451	3.21491	2.25315	5.2202	0.553158	4.35886	5.75025	2.53946	6.25728	2.1311	4.19299	3.29811	1.34176	2.08301	2.65437	5.6754	5.4833	2.15887	1.52786	3.53536	4.21558	4.18864	4.86768	2.38773	1.03016	1.05154	5.53749	4.00652	4.38409	0.689727	4.36637	1.7411
TCGA-A8-A09W-01A	0.0821918	0	1.7759	5.6878	4.79745	1.0617	2.95839	0.57234	2.94106	3.13124	7.04817	3.10401	4.73636	3.9289	2.34596	2.59477	0.544639	3.42951	3.99947	2.60196	5.15326	0.536164	3.91771	4.75586	2.89498	5.76785	3.10332	3.45708	3.40239	2.01397	2.09956	3.11591	6.40983	5.34425	4.36358	2.04666	3.15589	3.67828	0.863464	3.17898	3.95917	1.23384	0.895358	5.34485	4.11976	4.76488	0.756772	4.54959	0.736549
TCGA-A8-A09X-01A	1.16712	1	1.14394	4.93354	5.37797	0.624105	2.93089	0.569467	2.23963	3.60415	5.18681	2.67076	5.09611	4.41001	2.31457	3.71109	0.671711	2.60453	3.09254	2.65091	5.48747	0.862887	3.59107	4.08526	1.57229	6.05885	3.3153	3.23228	4.73902	2.11508	1.26511	2.67531	6.62837	4.33032	1.20439	1.94669	3.95795	3.48313	1.42386	2.58656	5.21291	1.03016	0.78189	5.15445	4.70909	3.5665	0.650656	5.06625	0.823636
TCGA-A8-A0A1-01A	1	0	0.613225	4.72877	3.738	0.45797	3.10942	0.801178	2.51215	3.02474	6.42316	3.89452	4.58849	4.18618	1.35735	2.5627	0.57458	1.58029	2.8256	2.10262	5.34611	0.533291	3.17397	9.06496	2.46177	6.01694	2.23508	3.68537	3.45424	2.07227	1.21373	2.01394	4.88917	4.91957	1.65655	1.51013	4.281	4.17635	1.99823	3.3384	5.12667	1.00446	0.95761	6.02158	4.25279	4.6542	0.651634	4.83774	1.42474
TCGA-A8-A0A2-01A	1.5863	0	0.570678	5.18232	4.03165	0.710793	3.05613	0.580417	2.1153	3.25204	7.72052	3.97381	4.69473	4.61096	1.74218	6.11305	0.523508	1.89742	2.97271	2.56498	5.88882	0.515782	3.83933	7.29953	1.43815	5.97695	2.30821	3.68537	3.44809	1.60119	1.79914	2.60407	5.62636	5.52644	1.89709	1.35983	4.44618	4.229	1.1435	3.93789	3.68272	1.03016	0.883921	5.16534	4.43078	4.93403	0.667428	4.38846	1.2308
TCGA-A8-A0A4-01A	1.08493	0	2.28765	4.53438	3.71073	0.370042	3.13123	0.722936	2.58408	3.367	6.61773	4.4247	4.79574	3.7204	2.09737	3.04234	0.768982	1.60636	2.60249	2.11724	5.15326	0.620071	3.23563	6.78996	2.23318	6.16476	2.28436	3.76588	4.13241	1.59241	0.993128	1.80502	5.37571	4.68798	1.73579	1.20068	4.43813	4.40434	1.88878	3.24101	3.3735	1.66199	0.703027	7.28478	4.47514	4.74063	0.677807	3.91558	1.10089
TCGA-A8-A0A6-01A	1.75342	0	0.628921	5.17178	3.51986	0.388367	2.55106	0.662088	1.67169	3.41883	7.55077	4.46089	4.41424	4.92902	1.60018	4.18821	0.519407	1.31075	2.88756	2.31567	4.94521	0.492912	3.38509	6.22554	2.15562	6.32894	2.14015	4.01824	3.14329	1.83752	1.40206	2.39624	5.53297	4.99648	0.777503	1.12264	4.32755	3.82084	1.17033	3.22952	5.60264	0.868971	0.603488	5.74272	4.07483	4.18948	0.648856	3.94689	2.66265
TCGA-A8-A0A7-01A	0.0821918	0	0.558956	5.00928	4.17354	0.408784	2.50863	0.829957	1.59987	3.73418	6.09438	3.69539	3.87589	4.95434	0.889825	3.29249	0.588196	2.18377	2.7752	2.7107	4.62893	0.495567	3.92382	6.76105	1.13406	6.20985	2.20909	3.4405	3.27525	2.02861	1.3914	3.012	6.51451	4.73846	0.938057	2.44421	3.9112	2.99314	1.48681	3.29829	6.13368	1.38433	0.677901	6.1228	4.2189	3.91697	0.648586	4.35225	0.958129
TCGA-A8-A0A9-01A	2.25205	0	0.71966	5.41088	4.56917	0.529877	3.24226	0.584769	2.55168	3.40756	6.90121	4.95591	4.30685	4.30774	1.36872	5.22258	0.716957	1.81851	3.19194	2.30868	5.63308	0.503019	3.00972	6.54417	2.27129	5.87903	2.26817	3.71964	3.61638	2.14361	1.31807	2.17471	4.86112	5.23335	1.33402	1.66952	5.40688	3.62167	3.24619	4.38327	4.74637	0.716154	1.57337	5.29554	4.45256	3.76348	0.685684	4.57354	1.55627
TCGA-A8-A0AB-01A	1.41918	0	0.804777	5.18232	4.16706	2.02462	3.13123	1.04027	3.40511	3.42469	7.78174	5.63125	5.34878	4.8783	1.6918	2.93284	0.631763	2.45019	3.14534	2.68092	5.41489	0.515782	3.46274	10.9731	2.7929	6.25728	2.58353	4.40456	3.83819	2.28747	2.01261	2.52359	5.92736	5.99281	0.884796	1.38697	4.43813	4.35438	4.08744	3.7331	1.92101	0.954416	1.31366	4.66812	4.73451	4.82342	0.648976	5.30066	2.0907
TCGA-A8-A0AD-01A	3.16986	0	1.78503	4.90551	4.07447	0.445267	2.96432	3.40551	2.39976	2.98374	6.18023	4.94322	4.49667	4.03456	1.58992	4.55233	0.530643	2.48217	2.73137	2.81226	5.5116	0.507989	4.38063	10.9731	2.19484	5.91903	2.47305	3.86565	3.37941	2.15775	2.07413	2.25519	5.92736	5.87596	1.66525	1.67809	4.3824	3.17529	0.796008	3.56202	2.99901	0.616033	0.61641	5.74272	4.28806	5.34733	0.756772	4.04763	2.10569
TCGA-AC-A23C-01A	1.60274	0	0.558956	5.32331	4.30525	1.49794	3.28007	1.25313	1.8707	3.99424	7.1276	2.654	5.01696	4.45916	1.77086	2.74165	0.554567	1.77677	2.8256	2.16828	5.35721	0.50622	3.9848	5.84801	3.00639	6.25728	2.44988	4.02461	3.85656	1.90028	1.73008	2.39624	5.88909	4.64634	2.71351	1.38697	2.75436	4.09266	0.920061	3.361	4.44494	0.880516	0.61641	5.39672	4.43784	4.66986	0.648678	4.76612	1.95839
TCGA-AC-A23E-01A	1.91233	0	0.628921	4.54934	4.09861	0.512502	2.93622	0.568748	2.0704	4.11112	6.55903	4.35439	4.5343	4.69413	3.17304	4.24523	0.515512	1.77677	3.15684	2.60839	5.26058	0.518058	3.50793	6.06535	0.749437	6.10023	2.07792	3.62938	3.39085	2.12922	1.9037	2.20737	5.79633	5.37118	2.6206	1.79724	3.77705	3.87355	2.06955	4.06133	3.62705	0.658733	0.669722	5.53749	4.55096	3.97604	0.674216	4.80951	1.4419
TCGA-AC-A23G-01A	6.1589	0	0.846625	4.11879	3.87907	0.574937	2.4013	0.60207	1.4355	2.89207	8.82644	4.75449	3.40654	3.37196	2.81372	5.46753	0.512068	1.43713	2.33582	2.48777	4.66612	0.520283	3.16853	7.76875	0.743023	5.68032	1.71963	3.05415	3.01347	3.16697	1.77024	1.63019	5.53297	5.93308	2.32959	1.72977	5.20126	3.05103	0.891259	5.13402	3.92866	1.64819	0.740605	6.44359	4.38012	3.50063	0.64935	3.95923	3.35187
TCGA-AC-A2B8-01A	1.85479	0	0.691582	4.3044	3.52545	0.58158	2.85902	0.680636	1.37147	2.69797	8.99795	4.22788	4.25802	3.50183	1.44386	4.86972	0.508846	1.27545	2.74401	2.21774	5.10638	0.494189	3.70478	7.50996	2.1396	6.12239	1.97987	3.08826	3.35592	1.93893	1.51791	2.19934	4.87967	5.51122	1.89709	1.46548	4.16942	3.15257	1.19741	4.82097	4.86012	1.16468	0.907317	5.98241	4.15879	4.33554	0.648553	4.55715	1.65354
TCGA-AC-A2BK-01A	6.08767	0	1.00118	4.01596	4.32599	0.512502	2.68701	0.570257	2.79935	3.30333	4.68426	5.2391	3.8524	4.71669	1.02044	5.63913	2.38972	3.39092	3.75229	3.20618	4.20143	0.494768	4.52999	0.904514	2.05047	6.16476	2.98497	4.04913	4.02079	2.12922	0.476759	3.32236	5.37571	6.31609	0.63942	2.64019	4.16216	3.16413	0.927413	3.89329	2.71134	1.03016	1.28322	6.97806	4.01284	5.4072	0.652894	4.01511	0.973481
TCGA-AC-A2BM-01A	8.27945	0	2.82536	5.72004	4.26496	0.769772	3.05076	3.76177	3.00489	3.66344	6.80157	4.96846	4.34226	3.03526	1.20529	4.46013	0.536055	2.25955	3.81408	3.7281	5.19187	0.520283	3.92382	9.99096	2.81792	5.84106	2.5105	3.71964	3.83819	2.08682	1.92201	2.34182	5.6754	3.66109	0.739425	1.83123	5.18813	3.34536	3.2846	2.87093	4.00224	0.892591	1.48094	4.12734	4.28806	4.09637	0.649611	3.09419	2.97785
TCGA-AC-A2FB-01A	3.38082	0	0.881812	4.72047	3.68286	2.30001	2.61638	0.586407	2.60292	3.15988	8.99795	3.36993	4.46653	4.23024	1.38001	5.31664	0.505034	1.09588	3.10997	2.60196	5.13432	0.520283	3.13533	7.00748	1.03103	6.03828	2.08667	3.50708	3.37343	2.29454	1.48576	2.03189	5.18767	5.74927	0.911037	1.49213	3.66046	3.31793	2.2867	3.91215	5.23557	1.34296	0.645732	6.1866	4.41634	3.98801	0.648619	4.1949	0.852045
TCGA-AC-A2FE-01A	7.22192	1	0.864182	4.38328	4.48746	1.08041	2.27141	0.568748	1.72464	3.60415	8.67155	4.56328	3.95976	4.19843	1.3359	6.58872	0.530643	1.39197	2.85615	2.81803	4.19489	0.492804	3.08431	7.33877	1.93137	5.8037	1.97987	3.2482	2.84976	2.05052	1.46479	2.09159	5.18767	5.14099	0.769593	1.73792	4.97889	3.00494	1.46839	4.51532	5.33106	1.26094	1.0377	6.29835	4.60476	4.31494	0.661345	4.06026	3.42685
TCGA-AC-A2FF-01A	7.5589	0	0.846625	4.55725	3.91356	0.462388	2.72778	0.574297	1.93698	3.12546	7.1276	3.31197	4.67811	4.30774	1.58992	3.36779	0.536055	1.49108	2.63472	2.48122	4.97187	0.507989	3.65373	7.8243	1.53382	6.14243	1.92467	3.3579	3.35034	3.21049	2.74604	2.23924	5.8699	6.11463	2.12982	1.19255	3.89171	3.86187	1.55049	4.22806	3.77477	2.48507	0.669722	7.28478	4.51318	4.10874	0.648619	4.35225	0.876537
TCGA-AC-A2FG-01A	5.07671	0	1.11486	4.77147	3.51453	4.14619	2.43311	0.588156	1.62718	3.02474	7.29608	4.91878	4.44418	4.26894	1.89335	4.5596	0.533294	1.1942	2.79431	2.39603	5.29197	0.602792	3.20228	7.29953	1.81474	6.30534	2.26012	3.29157	3.30973	1.72147	1.72019	2.41157	5.1417	5.83865	1.13897	0.919199	4.343	3.8386	1.83649	4.77644	3.25829	1.38433	0.848287	6.52293	4.26673	3.91697	0.648619	4.08675	1.4678
TCGA-AC-A2FK-01A	7.26027	0	1.9536	4.28324	2.94381	2.83208	2.6629	0.589865	1.11748	3.51168	6.47501	4.28652	4.20976	3.96949	1.38001	4.75556	0.538968	0.971649	2.52367	1.8442	5.06085	0.511699	3.69344	7.00748	1.30486	6.53846	1.87805	3.66861	3.04922	1.90028	2.41852	2.21559	5.56296	5.6994	0.876206	0.870456	4.36666	3.89714	1.99002	4.40582	3.78038	0.856618	0.623888	7.12308	3.85535	3.51694	0.648586	4.52597	0.776116
TCGA-AC-A2FM-01A	2.16986	1	1.0868	5.05842	4.28487	2.42004	2.59301	4.46958	2.9646	3.39019	7.84744	2.84563	4.03957	3.88863	2.51965	5.22258	0.625781	1.61464	3.11584	2.63263	5.39166	0.542517	3.58552	5.62954	1.43815	6.37832	2.78726	3.84211	3.37941	1.04647	1.06615	2.06664	5.62636	4.46421	0.842797	1.41256	4.1767	3.40064	3.31763	3.16214	2.62044	1.22001	1.80638	6.1866	4.24587	4.26082	0.656622	4.09325	2.0603
TCGA-AC-A2FO-01A	6.17808	0	1.03892	4.65313	3.41744	0.476326	2.33068	0.575392	1.49039	3.2118	8.82644	4.91878	3.71402	4.02831	1.00945	5.63913	0.5258	1.04266	2.94905	2.46157	5.20111	0.500025	3.15206	6.35289	1.80558	5.82254	1.82217	3.16594	3.41379	2.71283	1.61949	2.27902	5.05496	5.28228	1.50148	1.14021	4.281	3.26933	3.34461	4.63751	4.5822	1.66199	0.792289	6.66193	4.27363	4.64668	0.656622	3.99639	1.74965
TCGA-AC-A2QI-01A	1.61096	0	0.691582	4.39069	3.93684	0.430614	2.69874	0.568789	1.72464	3.02474	7.72052	5.81672	3.51516	4.24294	1.80879	4.46013	0.566016	1.5182	2.74401	2.32886	5.20111	0.515782	3.08997	4.50165	1.90517	5.99692	2.21768	3.24281	3.48363	3.27068	2.10836	1.95261	6.17277	4.65449	1.16671	1.82288	5.52857	4.06173	1.24169	4.70649	3.5653	1.20574	0.945515	6.25102	3.92755	3.96393	0.670844	4.32302	3.38944
TCGA-AC-A2QJ-01A	1.22192	1	0.602956	4.54174	4.53959	0.462388	1.66346	0.597763	1.99275	3.49461	4.08137	3.06035	3.51516	3.62262	2.17412	7.91836	0.513735	2.53788	1.97516	3.44543	3.77631	0.500025	3.24099	4.90748	0.755851	4.33755	2.01579	2.76844	2.76234	3.65835	0.92123	2.61124	5.62636	4.54841	3.84812	3.8055	4.6334	2.91123	0.796008	4.60459	3.92271	1.03016	0.501147	7.01197	5.52549	3.11368	0.648856	3.97162	0.713529
TCGA-AC-A3BB-01A	2.70411	0	1.76657	4.21991	4.18652	1.22901	1.95378	0.568831	1.2712	3.6693	8.14551	4.40613	3.51011	3.31714	0.900527	6.58872	0.541701	1.75201	2.44818	2.52669	4.55582	0.501449	3.19662	7.42367	1.39999	5.55153	1.97987	2.89866	3.12602	2.6893	1.28636	2.38068	5.83236	5.60231	0.817638	1.68692	4.73336	2.82162	2.49434	4.60459	4.55132	1.46738	0.669722	6.7849	4.47514	3.28479	0.648856	3.6154	3.34114
TCGA-AC-A3EH-01A	0.539726	1	0.705437	4.44304	4.41644	1.98719	2.44589	0.569006	2.06279	3.15988	8.82644	4.95591	4.29986	4.11878	1.64185	5.44329	0.650742	1.98941	3.43666	2.9052	5.03366	0.530559	3.54669	3.80851	1.6865	5.64752	2.06052	3.55628	3.65802	3.38016	1.65047	2.42615	6.19521	4.67958	0.956098	1.93014	4.82855	3.51144	0.779941	3.49281	3.20465	1.69018	0.895358	5.45187	4.74303	3.82516	0.64935	4.25122	2.9154
TCGA-AC-A3HN-01A	1.3589	0	0.68468	4.43511	3.57976	0.561606	2.6629	0.577789	1.82883	2.6793	7.72052	4.37118	4.00832	3.79871	1.93003	4.39083	0.533294	1.22131	2.60915	2.25315	5.47516	0.503019	2.93935	6.54417	0.805201	5.68032	1.83162	3.04275	3.19531	2.79418	1.55905	1.85177	5.09761	5.93308	0.817638	1.35983	4.87718	3.28037	0.989643	3.45873	4.07754	1.63459	0.825517	6.94344	4.5281	4.33554	0.648553	4.27283	2.17191
TCGA-AC-A3QP-01A	1.84932	0	1.97047	4.74576	4.35348	0.390318	1.76452	0.56964	1.49039	3.48293	6.90121	4.95591	3.28282	4.22395	1.43335	7.54818	0.541701	1.60636	2.65363	2.75915	3.96487	0.515782	3.29559	7.1447	1.39999	5.00966	2.22628	2.96908	3.07334	2.28078	1.57943	2.52359	5.88909	5.34425	1.65655	1.96235	4.81892	3.28037	1.08153	5.12371	2.98794	1.59382	0.638274	6.81673	4.62069	3.42481	0.651145	3.62633	4.09939
TCGA-AC-A3TM-01A	2.08767	0	0.772573	4.84182	4.4306	0.603059	1.52516	0.568698	2.12296	3.30333	8.23215	5.49426	3.82282	3.57277	0.857673	6.33514	0.538968	2.6766	2.206	2.85914	3.4659	0.497479	3.20757	6.78996	1.90517	4.54411	1.72907	2.92816	2.76234	1.86097	1.00356	3.14079	5.79633	3.84691	0.606724	1.59866	4.60682	2.86976	2.10862	4.61279	2.99901	1.4537	0.661461	6.25102	4.74303	3.48455	0.677807	2.88944	4.53242
TCGA-AC-A3TN-01A	1.24932	0	2.76681	5.00928	4.48029	0.744651	1.83771	0.568873	1.98455	3.26328	7.04817	5.837	3.71402	4.445	1.87488	6.77547	0.570215	2.06312	2.55655	2.72852	4.23222	0.549592	3.64818	5.54496	0.967432	5.15016	2.4195	3.14389	3.17216	1.47683	1.28636	3.04458	6.0681	3.99915	1.11145	1.56325	4.81892	3.14686	3.31245	4.24976	2.84305	0.99177	0.883921	6.41842	4.75153	3.89987	0.648976	3.5869	3.14364
TCGA-AC-A3W5-01A	1.38082	0	0.574814	4.39069	4.6217	0.542462	2.52674	0.568736	1.68039	3.09006	5.58038	4.99347	3.78245	3.81525	2.07199	3.74916	0.768982	1.40116	2.83762	2.30174	4.80516	0.542517	2.62329	6.91481	1.71432	5.40534	1.75717	3.14935	3.36765	2.15034	1.48576	2.33439	5.03436	5.74927	1.66525	1.66952	4.6594	3.01664	1.33232	3.99573	4.91424	0.768124	0.597174	6.34654	4.70082	3.37573	0.648586	4.20182	1.28295
TCGA-AC-A3W7-01A	1.29041	0	0.764405	4.43511	3.61745	2.58306	2.2583	0.579058	1.18026	2.89789	7.29608	5.45799	3.87006	3.93494	1.60018	5.20333	0.578983	1.39197	2.52367	2.10262	4.8622	0.501449	3.36244	6.49492	1.87885	5.5823	1.51559	3.12203	3.31565	2.09411	1.97624	2.41157	5.6754	4.32339	0.974357	1.20068	5.25202	3.30706	0.891259	3.43016	3.16054	1.46738	0.932991	6.20673	4.28083	3.46296	0.648619	3.97162	2.53099
TCGA-AC-A3YI-01A	1.93699	0	1.25991	4.57269	4.22488	0.639537	2.01355	0.568736	1.11748	3.02474	6.86806	4.27831	3.21869	4.02238	1.89335	6.07531	0.562179	1.06038	2.68561	3.41771	4.94521	0.515782	2.96318	10.3707	0.850356	5.99692	1.97987	3.13293	3.32132	2.98186	1.98541	2.23924	5.33496	6.22107	0.80152	1.78891	5.11356	2.89316	0.843959	4.80352	3.84466	1.5516	0.761389	6.20673	4.28806	3.14689	0.648586	3.86691	0.965644
TCGA-AC-A3YJ-01A	2.06575	0	0.837983	4.82323	4.58377	0.36594	2.07858	0.630971	1.65405	4.05254	7.1679	5.53206	3.53096	4.21769	2.01071	4.25159	0.644356	2.10641	2.61548	2.98553	4.06951	0.522747	3.53582	7.8243	2.84331	5.76785	2.4195	3.38568	3.26951	0.984263	2.18475	2.84613	6.2171	3.11116	0.876206	1.66109	4.45381	3.08486	1.86283	5.15549	2.48007	0.658733	1.06515	5.88553	4.86237	3.49526	0.649611	3.82443	3.54501
TCGA-AC-A4ZE-01A	2.43836	0	1.11486	5.27455	3.70496	0.58158	2.55704	0.569329	2.48607	3.16583	7.84744	5.09118	3.74799	3.38818	2.11448	4.61117	0.583671	1.61464	2.85615	2.68092	4.91205	0.507989	3.16294	2.49778	0.834567	5.71423	2.17507	3.6798	4.00762	1.12621	0.849604	2.18275	5.10807	5.19785	1.59363	1.31515	4.6594	3.36749	0.856977	3.57971	2.6997	1.0971	1.7913	6.52293	4.33019	4.18948	0.685684	3.63758	1.38876
TCGA-AC-A5EH-01A	1.4	0	0.58388	4.51897	4.4521	0.445267	2.31084	0.760094	1.75885	3.2689	4.43848	4.61159	3.29892	4.06423	1.94802	4.33638	1.16126	2.35932	3.38387	2.78317	5.27108	1.00175	3.29559	5.67395	1.45717	5.10529	2.64109	3.13859	3.64	1.83752	1.56931	2.76507	5.62636	5.07641	2.11494	1.94669	5.04413	3.46687	3.72148	4.49193	4.21662	0.768124	0.603488	5.48126	4.71727	3.88834	0.648678	4.23004	0.958129
TCGA-AC-A5XS-01A	1.61096	0	0.916842	4.59684	4.23151	0.631678	2.00633	0.680636	1.7939	3.40756	7.99257	4.34574	3.5858	4.07614	1.4013	6.15352	0.547731	2.15561	3.1334	3.16278	4.34845	0.513652	3.39612	8.65419	1.72343	5.40534	2.69097	3.34138	2.42703	2.32716	1.23388	3.10331	6.3127	5.10833	5.18773	2.21486	4.343	3.21389	1.00614	4.70649	4.721	1.17875	0.638274	6.49622	4.8022	3.84818	0.648737	3.27568	2.8522
TCGA-AC-A5XU-01A	1.24658	0	0.734663	5.65665	4.66814	0.394309	2.06453	7.05447	2.29626	3.64544	5.12917	2.87314	3.95976	3.96949	2.45699	3.83749	0.583671	2.07025	2.45524	2.13913	4.53422	0.625966	3.2737	5.78201	3.62252	5.71423	2.39637	3.42944	3.3618	1.10842	1.00356	2.21559	5.85129	4.36693	1.59363	1.63378	4.95781	3.24151	3.04952	4.61279	3.26903	1.03016	2.10048	6.27442	4.28806	4.53385	0.649163	4.06026	2.36044
TCGA-AC-A62V-01A	0.953425	1	0.623453	4.48069	4.57654	4.47964	1.86216	2.76605	2.53205	4.04607	6.53059	4.0182	3.3853	4.28846	1.89335	4.84483	2.78473	3.18312	3.48974	3.41771	4.28301	0.494189	3.26287	3.69166	1.39035	4.76464	2.73974	2.53937	3.47163	1.48593	1.49607	2.99232	5.83236	5.28228	1.08352	3.42593	4.90725	2.39243	1.11701	3.59151	2.79595	0.696233	1.91367	5.81242	4.82804	4.39108	0.708401	3.28135	3.69689
TCGA-AC-A62X-01A	1.14247	0	2.33268	6.51994	3.93104	0.41755	1.80515	0.56919	2.68365	3.42469	4.8058	4.4519	4.18928	6.14782	0.84628	5.39557	0.566016	3.55657	2.9669	3.59876	4.04599	0.49338	3.86322	2.24277	1.21881	5.82254	2.51786	3.40191	3.26951	2.47685	1.27571	3.52418	5.47485	3.42496	0.80152	1.73792	4.57245	2.74234	0.706325	2.93081	6.05505	0.600824	0.574368	5.49523	4.23244	3.36508	0.649873	4.8736	0.895818
TCGA-AC-A62Y-01A	1.45205	0	0.71966	4.44304	4.12298	0.481291	2.231	0.569329	1.6185	4.17241	9.73775	5.25486	3.70242	4.14948	1.17264	5.19401	0.608434	2.43714	2.74401	2.69917	4.38249	0.925024	3.69914	9.23924	0.882353	5.49116	2.28436	3.23763	2.49549	1.8133	2.30759	3.11591	5.65823	4.90115	1.07428	1.79724	4.56361	3.23065	3.26829	5.04192	4.68768	0.929162	0.825517	6.1228	4.25989	3.66938	0.650264	3.45327	3.34114
TCGA-AC-A6IV-01A	1.55616	0	0.658608	4.6206	3.67144	0.471385	2.15572	0.574297	1.62718	3.1077	6.53059	3.90901	3.51516	3.6985	1.53777	5.08012	0.644356	1.22131	2.4342	2.22507	4.3553	0.50984	3.03806	8.00344	1.1154	5.74973	1.85962	3.02005	2.9478	2.41862	1.65047	2.01394	5.1417	5.82045	1.44574	1.78891	4.71496	3.08486	2.0061	4.64562	3.59877	1.30113	0.661461	7.32903	4.17199	3.95213	1.26643	4.38112	2.55687
TCGA-AC-A6IW-01A	1.13151	0	0.665378	4.66127	4.83054	0.568291	2.10719	0.609562	2.40613	3.59833	5.43241	4.15572	3.59159	4.445	1.21598	5.80002	0.733491	2.68857	2.8624	3.63799	4.18873	1.80006	3.23563	4.55355	1.76977	5.22227	2.8344	3.28607	3.90616	1.31472	1.76021	2.83883	5.48822	5.57087	0.677051	2.68845	5.77048	2.48025	1.48681	3.7272	7.97647	0.856618	0.591025	5.72664	4.69262	3.57724	0.66433	4.16735	0.813024
TCGA-AC-A6IX-01A	1.02192	0	0.658608	4.77147	3.84454	1.08041	2.50261	1.30072	1.2987	3.24096	7.84744	4.95591	3.87589	4.38904	1.48542	4.06171	0.50737	1.34688	3.22629	2.12481	4.93675	0.494768	2.90361	6.28891	2.36078	5.74973	2.30057	3.34671	3.37343	2.02107	2.61616	2.04911	5.51826	5.37118	1.17614	1.78891	4.51198	3.47792	0.877178	4.19187	4.5668	1.80187	0.653241	6.69104	4.63655	4.36312	0.649873	4.18806	1.39767
TCGA-AC-A6NO-01A	0.139726	0	2.85123	5.07813	4.64475	0.408784	2.13506	0.722936	2.6279	2.9289	7.29608	4.57302	4.11604	3.86582	1.61039	4.9813	0.547731	2.27314	2.85615	2.58978	4.57006	0.608702	3.34024	4.84752	2.1396	6.10023	2.28436	3.55628	3.82592	0.975726	1.79914	2.69633	6.26447	5.07641	4.3051	1.0371	5.27757	3.41748	1.99002	5.06223	2.89543	1.53765	1.02414	5.6134	4.28806	3.59888	0.648619	3.84897	5.59041
TCGA-AC-A7VB-01A	0.684932	0	1.02957	5.47942	5.12975	4.52819	2.61024	1.13253	3.60473	3.34426	7.3927	5.07631	3.43973	4.41691	2.24913	4.04976	1.68301	3.30873	3.69112	2.69322	5.37998	0.493139	3.40725	3.81436	2.28623	5.93909	2.85426	3.4184	4.70489	1.27034	1.07664	3.53663	6.65751	3.50582	1.01059	2.62795	5.05597	3.25257	0.730352	3.67918	3.09995	1.04365	1.5429	5.90412	4.58973	5.05259	0.64935	4.33759	3.13808
TCGA-AC-A7VC-01A	0.00273973	0	1.0868	4.55725	4.41644	0.41755	2.14186	0.568873	2.41908	3.58655	3.35075	3.38154	4.37057	4.08243	2.7261	4.92812	0.554567	3.48913	2.34298	3.32498	4.06338	0.492967	3.24677	3.56115	0.850356	5.04064	2.33294	3.18267	3.88751	2.93129	1.41248	2.79884	6.04666	5.93308	3.28322	2.59152	4.79924	3.31793	0.775144	5.50249	4.87784	1.08342	0.544439	6.7849	5.55409	3.78576	0.648976	4.48712	0.776116
TCGA-AC-A8OP-01A	1.68219	0	0.890153	4.99021	4.32599	1.10847	2.45234	0.61513	1.80246	2.8304	8.82644	4.38852	3.35307	4.01638	1.31415	6.03805	0.797238	1.29304	3.41283	2.81226	5.20111	0.498653	3.3067	5.60218	1.96691	5.99692	2.21768	3.27526	3.19531	1.80479	1.56931	2.51619	4.85151	4.76442	1.12069	2.11406	4.77108	3.3845	1.32309	3.44736	3.25829	2.02461	0.907317	5.6443	4.53576	4.1581	0.681655	3.93417	0.876537
TCGA-AC-A8OQ-01A	0.0931507	0	0.646463	4.19919	4.38142	0.453742	1.76452	0.577789	2.60906	3.74011	7.1679	3.81748	3.0779	4.1373	1.75201	4.60383	0.619422	2.19767	2.48972	2.40234	4.36856	0.501449	3.92382	5.46494	0.769525	5.5823	2.00671	2.82251	4.23559	1.85314	1.1608	2.23924	5.65823	5.13016	0.732251	1.45684	5.15047	2.45364	0.884439	4.00839	5.79369	0.967477	0.525012	6.08073	4.40177	3.82516	0.648406	4.84655	0.794041
TCGA-AC-A8OR-01A	0.109589	0	0.628921	4.61239	4.51685	0.403403	2.34974	1.7129	2.06279	3.8128	6.61773	4.21139	3.30446	3.40411	1.91217	5.63913	0.55822	2.19073	2.97271	2.72252	4.89523	0.539213	3.49684	1.35272	2.77385	5.68032	2.59119	3.2158	3.61638	0.770513	2.54101	2.68907	5.77811	5.03533	1.03827	1.56325	5.15047	3.13606	2.4274	6.08069	2.34024	0.916732	2.34631	6.22915	4.6764	3.72477	0.655627	3.91558	1.69819
TCGA-AC-A8OS-01A	0.191781	0	1.01037	4.38328	3.62258	2.80831	2.31777	0.56919	1.16191	2.78719	6.50278	5.14777	3.76523	4.30774	1.17264	4.9813	0.551011	1.14014	2.61548	2.15359	5.1436	0.50984	3.40725	6.73214	2.15562	6.18654	1.91495	3.18827	3.47771	2.52031	1.94926	1.97863	5.57893	5.15215	1.62911	1.37779	4.59827	3.4558	0.942251	3.73926	4.09662	2.11936	0.703027	6.54817	4.42375	3.81931	0.648391	3.84285	0.852045
TCGA-AN-A03X-01A	0.0273973	0	0.764405	4.81434	4.78082	3.29735	2.93622	0.808691	1.80246	2.92265	7.34459	3.9664	3.91132	4.64083	1.76144	4.77136	0.693078	1.75201	2.68561	2.88196	5.24022	0.625966	3.21873	6.47138	1.46703	5.47592	2.96602	3.33039	2.92939	3.6759	2.1257	1.71771	5.44666	6.22107	1.14825	2.06961	4.53816	3.19179	0.891259	4.08808	4.20957	0.578687	1.07964	5.86661	4.03771	4.24125	0.67253	4.16054	3.20288
TCGA-AN-A03Y-01A	0.0273973	0	0.55545	5.21619	4.9704	0.787382	2.95839	1.7129	2.83476	3.74609	7.99257	3.93784	4.56546	4.81174	1.72182	5.50452	0.603065	2.43714	2.85615	2.61438	5.37998	0.520283	3.14635	10.9731	2.41905	5.89824	3.07191	4.24075	3.75286	1.38684	3.36744	2.74435	5.8699	4.38928	1.05657	1.60739	4.6594	4.01794	1.11701	3.76356	3.63813	1.37065	1.32933	4.49266	5.0767	4.37004	0.674216	3.96542	1.36215
TCGA-AN-A041-01A	0.0191781	0	0.602956	4.89636	4.05014	2.17586	2.78513	0.591759	3.16812	3.68098	6.29713	3.41093	4.06457	3.57825	2.66158	3.64131	0.544639	1.95971	3.08097	2.29445	5.33505	0.492912	3.22405	3.93505	2.33133	6.35325	2.42734	4.09399	3.60488	1.57512	2.64563	2.31863	5.70835	5.01592	1.32459	1.3687	3.70959	2.91123	3.7891	4.31575	3.48883	0.929162	0.984544	5.83062	3.84963	4.25429	0.670844	4.589	1.36215
TCGA-AN-A046-01A	0.0273973	0	1.49206	4.77147	4.48029	0.996883	2.61638	0.977143	1.96085	3.48293	5.97124	4.94322	3.69661	4.58843	1.57942	2.99082	0.583671	2.16302	2.75659	3.0801	4.82977	0.657869	3.53582	6.0462	1.44748	6.07999	2.56928	3.0258	3.39085	2.10115	1.19267	2.5013	6.13036	4.61319	1.08352	1.70412	4.77108	3.41748	1.52306	4.31575	5.89992	0.929162	1.06515	5.39672	4.33019	3.65267	0.65879	3.95286	1.3266
TCGA-AN-A049-01A	0.0520548	0	0.658608	4.71182	4.91677	1.35985	3.08852	0.588156	2.68365	3.40173	6.47501	3.93784	3.82282	4.29488	1.88418	5.419	0.551011	1.81851	3.20918	2.58375	5.79256	0.493139	3.32361	8.46111	1.31465	5.74973	2.73261	4.57066	3.29811	2.24725	2.01261	2.99871	5.27262	4.36693	0.911037	1.59866	4.52087	3.14144	1.1527	3.64957	4.05166	1.0971	0.591025	5.77678	5.03813	5.28011	0.693975	4.49482	1.10952
TCGA-AN-A04A-01A	0.246575	0	0.734663	4.60431	4.21854	1.00615	2.73363	0.837609	1.6185	3.40756	6.25072	3.58104	4.46653	3.46357	3.12643	3.35145	0.797238	2.32577	2.90018	2.72252	5.1436	0.6319	3.14635	5.19957	2.4265	5.56711	2.44988	3.2158	3.28659	2.62273	2.25898	2.15025	5.51826	4.80961	3.25494	1.75518	4.51198	3.24151	1.02271	4.38327	3.82117	1.01732	0.803338	5.81242	3.95741	4.36312	0.648553	4.78301	0.902456
TCGA-AN-A04C-01A	0.147945	0	0.796188	4.79692	4.19927	0.761165	2.41428	0.584769	3.8889	4.57371	6.01183	5.20816	4.30685	4.53025	2.22467	4.42539	0.954823	3.3032	2.94905	2.63263	4.15889	0.545913	3.19662	3.44189	2.65612	5.93909	2.48033	3.53494	3.69338	1.1619	0.89028	2.90025	6.38464	4.16235	0.851517	1.38697	4.33534	3.096	0.843959	4.83909	3.27996	0.778563	0.585411	5.70979	3.71054	3.92298	0.685684	2.90137	0.776116
TCGA-AN-A04D-01A	0.142466	0	0.734663	5.10806	3.92521	1.05226	2.69874	0.56919	3.06767	4.85252	5.78158	6.61428	5.59912	4.13099	1.64185	2.3086	0.657732	4.00202	3.16856	2.72252	4.61414	0.55706	3.37375	5.55911	2.25637	5.43384	2.8344	4.28985	3.15482	0.85683	2.2257	3.41961	6.87669	3.25646	0.527246	2.06961	4.21375	3.24151	0.747071	3.67918	3.20465	0.941397	0.859933	4.58584	4.55096	4.93403	0.649873	3.50252	0.980804
TCGA-AN-A0AJ-01A	0.830137	0	0.726936	4.63674	4.64475	0.702478	2.9527	2.11502	3.2943	3.88666	4.31368	4.15572	4.20271	4.90359	1.31415	3.83189	0.638014	3.16697	3.61957	2.73458	5.92213	0.59258	3.45725	6.59645	1.25653	6.40426	2.44988	4.0307	3.57562	1.99168	1.27571	2.79212	5.8699	4.06936	0.938057	1.61634	4.68669	3.64398	1.13487	3.69102	5.47273	1.81598	1.02414	5.17656	4.83678	5.34733	0.648678	4.26561	1.3531
TCGA-AN-A0AK-01A	0.613699	0	1.34653	5.33616	4.69117	1.84039	3.04546	4.09068	3.57132	4.3586	4.24381	3.98104	4.03957	5.0892	1.49585	3.41527	0.597835	3.01501	3.61957	2.47473	5.53686	0.495168	3.55822	1.66514	2.34602	5.82254	3.3153	3.95008	4.17335	1.10842	1.14001	3.1983	6.3127	2.96801	1.26969	1.52786	5.11356	3.27464	0.904991	2.60539	4.09662	0.822651	0.603488	4.43952	4.44529	5.79639	0.713762	4.706	1.82568
TCGA-AN-A0AL-01A	0.621918	0	0.529855	4.48069	4.43779	0.727688	2.34974	0.618129	1.97627	3.30333	5.27153	4.79888	3.54757	3.82634	2.24913	4.50235	0.50737	3.38019	2.38589	2.64457	4.28301	0.494768	3.82746	4.17868	0.812366	5.44797	2.60536	3.94421	3.19531	2.7188	0.931987	3.48731	6.48925	4.77339	1.14825	2.82375	4.74239	3.01664	0.965752	3.32708	4.2234	0.677546	0.623888	5.94225	3.68263	4.07818	0.651634	4.13978	0.763654
TCGA-AN-A0AM-01A	0.0136986	0	0.74192	4.71182	4.99744	0.895823	2.41428	0.621246	1.9045	3.70434	4.91568	4.43414	3.60264	4.74814	1.12869	3.51743	2.78473	2.89215	2.57615	2.96879	5.18199	0.530559	3.22405	2.28598	1.28521	5.74973	2.3728	3.37456	3.89995	1.66974	1.22395	2.92022	5.74244	4.21752	0.746982	1.74639	4.50367	3.39503	1.59613	3.92492	5.97533	0.571301	0.945515	5.19921	4.81061	4.58631	0.689727	4.35225	0.909506
TCGA-AN-A0AR-01A	0.0273973	0	1.13432	4.15152	5.39022	0.841219	2.21085	1.23449	2.14519	4.94358	4.27873	6.00184	3.79966	5.34627	1.19434	3.08241	0.554567	4.54935	3.98639	3.45645	3.55641	0.496482	4.24512	3.82567	2.60109	5.53564	3.02291	4.11319	4.46491	1.50365	0.658092	3.22295	7.88025	4.86371	0.573626	2.73509	5.59331	2.94607	0.678704	2.33316	2.72312	0.778563	0.669722	6.69104	4.6764	4.52668	0.681655	3.77116	1.31792
TCGA-AN-A0AS-01A	0.0273973	0	0.756535	4.6284	4.16706	0.804888	2.52674	0.685653	1.59987	3.8681	4.97316	3.70851	3.45598	4.56609	2.37855	6.7474	0.625781	2.10641	3.17415	2.81226	4.40936	0.539213	3.64818	4.1278	1.6865	6.32894	1.98884	3.51823	3.35592	3.53432	1.61949	2.25519	5.64185	5.44071	1.66525	1.87308	4.343	2.71193	0.897972	3.02995	3.59877	0.495481	0.919915	5.22249	4.06862	3.3173	0.651145	4.38846	1.34441
TCGA-AN-A0AT-01A	0.0273973	0	1.02015	5.32331	5.37797	0.398571	2.27829	0.649253	1.19842	4.76366	4.75321	3.84516	4.43697	5.46181	1.62098	2.67812	0.8166	3.42951	2.7752	2.72252	4.20143	0.494768	3.16294	2.9283	1.38131	6.37832	2.3487	3.16026	3.80739	1.32385	0.591393	3.57949	6.19521	5.06594	0.732251	1.29746	4.23564	3.21938	1.13487	3.20692	4.26523	1.94099	0.836568	7.73238	4.91704	3.64734	0.654631	4.40374	0.829029
TCGA-AN-A0FD-01A	0.536986	0	0.562798	4.58896	4.64475	0.411496	2.55106	4.33816	1.62718	4.00049	4.53713	5.06196	3.41761	4.30133	2.22467	4.20715	0.554567	2.66442	3.00891	2.63263	4.83775	0.528019	3.64818	9.06496	1.99208	5.43384	2.69097	3.3083	3.26951	1.57512	1.69984	2.74435	5.72506	4.46421	0.911037	1.31515	4.62453	3.48313	1.54156	5.03209	4.99874	3.32417	0.848287	5.6134	4.28083	4.37004	0.648678	4.42656	2.02171
TCGA-AN-A0FF-01A	0.471233	0	0.756535	4.75412	4.04396	2.03186	2.61638	4.95757	2.26788	3.62141	8.42217	4.39724	4.25802	3.10488	1.74218	3.79361	0.528249	2.32577	2.87515	2.42229	4.74147	0.823247	3.87501	5.21002	1.45717	5.84106	2.39637	3.57289	3.6642	2.37976	1.00356	2.73719	5.94825	4.26665	1.04744	1.91377	4.36666	2.80327	3.4823	3.0934	3.30744	1.15147	1.39064	6.02158	3.96976	4.51168	0.649163	3.51345	3.12729
TCGA-AN-A0FJ-01A	0.663014	0	0.602956	4.51081	4.63696	0.40089	2.57457	0.569467	2.71403	4.19305	2.97184	5.53206	4.28576	4.56609	2.60263	3.44197	0.837023	3.06418	2.69255	2.12481	4.14087	0.536164	3.17397	4.74753	1.52451	5.89824	2.63428	3.55078	4.41189	1.66128	0.731803	2.4042	5.24803	3.82347	1.02012	1.09685	4.42996	3.40064	0.730352	4.98256	3.58171	0.746546	0.803338	6.49622	4.2189	4.89902	0.703561	3.73585	1.5476
TCGA-AN-A0FK-01A	0.583562	0	0.873263	4.41295	4.62917	0.466872	2.90916	0.570564	2.48607	3.2689	6.55903	5.63125	4.39976	4.72456	2.40247	3.16643	0.530643	2.55606	3.09855	2.80666	5.03366	0.893731	4.11783	10.3707	3.00004	5.52096	2.20909	3.74861	3.12602	1.47683	2.25034	3.14722	6.02654	4.02419	1.3152	1.49213	4.47841	4.03685	0.837473	3.64957	3.5653	0.856618	1.4208	5.22249	4.27363	3.71937	0.719343	4.75737	1.45026
TCGA-AN-A0FL-01A	0.632877	0	0.68468	5.43817	4.94352	0.462388	2.30428	0.570564	1.09965	4.02652	5.93306	6.64845	4.16908	4.62607	2.74072	3.47469	0.50362	2.93669	2.41359	3.1353	3.80376	0.495168	3.61915	3.3875	2.37525	5.22227	2.30821	3.77166	4.4723	5.18918	1.09747	3.03149	6.59925	3.57805	1.29691	1.18386	4.3745	2.84596	0.706325	2.50291	3.78621	0.892591	0.61641	5.52277	3.62019	4.47613	0.653763	4.46448	0.857973
TCGA-AN-A0FN-01A	0.59726	0	0.780397	4.39069	3.68812	0.430614	2.54494	0.579058	1.49039	3.37278	7.99257	3.78241	3.23447	4.01638	3.25955	4.29647	0.533294	1.47311	2.79431	2.81803	4.47133	0.536164	3.40725	9.99096	1.1435	5.73192	1.90581	3.31371	3.07925	2.75976	1.75013	2.35005	5.21143	5.91389	2.00089	1.66109	3.99831	3.05103	1.71409	4.36832	4.88682	1.41193	0.609789	6.54817	4.06239	3.85953	0.648553	4.11949	1.01943
TCGA-AN-A0FS-01A	0.575342	0	0.982169	4.58896	3.49828	0.574937	2.71058	0.575392	1.99275	3.18924	8.82644	4.60163	3.82864	4.24294	2.1319	4.03218	0.562179	1.5182	2.72483	2.32227	5.08827	0.561117	3.04955	6.42345	2.02537	5.8037	2.23508	3.57289	3.45994	3.04233	2.21754	2.1332	5.10807	6.26816	1.40859	1.10525	3.5827	3.96934	2.35081	3.9311	2.99901	1.69018	0.803338	7.08538	4.42375	4.46174	0.648737	4.13978	1.05138
TCGA-AN-A0FT-01A	0.586301	0	0.734663	4.78015	4.39517	1.05226	1.68055	0.794105	1.59034	3.80061	6.64823	4.5067	4.3352	4.21769	2.7261	5.09872	0.528249	2.01922	3.29617	2.78317	3.35516	0.536164	2.55283	5.88184	1.58174	4.86519	1.98884	3.76588	2.86202	1.59241	0.829038	2.51619	5.34821	4.85493	1.23219	1.86511	4.52087	2.4403	0.812975	2.94807	3.44447	0.880516	0.95761	5.70979	3.48772	3.20251	0.649611	3.68915	3.30895
TCGA-AN-A0FV-01A	0.0273973	0	0.52456	4.78827	4.15473	1.09001	2.5988	0.680636	2.18941	4.4565	3.60898	3.70851	4.91301	4.1556	2.63934	3.01416	2.56516	1.39197	3.16282	2.17539	4.77293	0.71737	2.90361	3.14983	2.39038	5.78549	3.32717	3.59515	3.78332	2.5263	1.40206	4.52757	5.23566	4.28069	1.23219	1.52786	3.9112	3.4558	0.669615	3.57371	3.26903	0.677546	0.740605	6.75317	4.10679	4.62417	0.648619	4.46448	1.30041
TCGA-AN-A0FW-01A	0.030137	0	1.07729	5.43817	4.36753	1.578	2.77378	5.8601	1.72464	3.43618	6.39704	3.90901	5.00712	4.39616	1.54814	3.78799	0.716957	2.03386	2.73137	1.98905	5.17217	0.511699	3.49133	7.29953	2.64237	5.76785	2.84796	3.36341	3.6282	1.86884	1.20355	2.30283	5.76022	4.3596	1.23219	1.34242	4.16216	3.58364	1.23265	3.28116	2.66346	1.3568	0.78189	6.04057	4.19824	4.08404	0.648553	4.5416	1.36215
TCGA-AN-A0FX-01A	0.0273973	0	0.71966	4.78827	3.93104	0.542462	2.49017	0.59373	1.38039	2.69797	4.23691	5.30245	4.54948	3.7093	1.88418	3.87682	0.551011	3.47828	2.18355	2.07286	4.99826	1.09439	2.70401	4.56106	2.434	5.73192	2.01579	4.18581	3.72291	1.66128	1.02465	2.93306	6.02654	6.65882	0.63942	1.85665	6.33239	3.00494	0.884439	3.46995	5.0962	0.75701	0.544439	7.04817	4.73451	5.13769	0.65879	3.78268	0.81838
TCGA-AN-A0FY-01A	0.0273973	0	0.944412	4.51897	3.79358	0.390318	2.56285	6.98936	2.26788	4.1384	5.74639	4.21974	5.5397	4.24294	1.73212	4.35668	0.89928	4.16298	3.1334	2.58375	4.38902	0.497479	3.68244	9.99096	1.24714	5.89824	2.53991	3.3966	3.78934	2.09411	1.00356	3.51803	6.54234	4.30921	1.2415	1.27104	4.38991	3.15257	1.55977	4.64562	3.38963	0.778563	0.872303	5.58271	3.95149	4.48999	0.648678	4.25122	1.68932
TCGA-AN-A0FZ-01A	0.0273973	0	0.566742	5.10806	4.27161	3.26338	2.94733	0.569006	2.63423	3.94343	6.67924	2.67655	3.76523	4.43782	2.46475	5.86464	0.625781	1.88926	2.9186	2.74699	5.15326	0.503019	3.65373	3.33899	2.22545	6.20985	2.78726	3.9624	4.12576	1.33264	2.63846	4.5905	5.70835	5.01592	1.08352	1.59866	4.00561	2.73647	4.35841	5.04192	2.71134	0.746546	0.712424	5.6443	4.41634	3.58267	0.64935	4.75737	1.88477
TCGA-AN-A0G0-01A	0.0438356	0	0.566742	4.72047	4.73123	0.968898	2.57457	0.599862	3.25074	3.87444	3.42055	4.82171	4.89465	4.83667	1.86513	2.99658	0.541701	4.3867	3.36085	2.36274	4.27046	0.528019	4.19705	1.67393	2.20259	5.68032	2.42734	3.54039	2.95396	1.87665	1.09747	3.59173	7.58651	3.48409	1.35253	1.58986	4.95781	3.05654	0.825265	2.88313	4.92367	0.810903	0.721646	5.43763	3.8792	4.27461	0.719343	6.27428	0.784647
TCGA-AN-A0XL-01A	0.446575	0	0.982169	4.89636	3.57976	0.375797	2.62231	0.58184	2.43971	3.06102	8.32497	4.5067	4.15555	4.16172	2.98968	5.84771	0.613792	1.64963	2.87515	2.26696	4.71881	0.58273	3.08431	6.49492	2.21788	5.87903	2.04249	3.4184	3.33289	2.03618	1.28636	1.98784	5.16437	6.3876	2.5635	1.31515	4.38991	3.28037	0.942251	3.73926	3.42216	1.63459	0.78189	7.16231	3.82036	4.14515	0.64935	4.1949	0.823636
TCGA-AN-A0XN-01A	0.0273973	0	0.541873	4.6206	4.22488	0.702478	2.79628	0.56964	1.96877	3.33225	5.06396	3.39329	3.81701	4.84508	3.2327	4.55233	0.593062	1.95971	2.85615	2.57737	4.49932	0.493964	4.71268	5.71956	1.29501	6.03828	2.21768	3.65191	2.96613	3.03692	2.24249	2.55273	5.46065	5.55621	2.95447	1.94669	4.48694	3.21938	0.796008	4.20639	4.84123	0.658733	1.05154	5.84833	4.05028	3.91697	0.651145	4.82823	1.07573
TCGA-AN-A0XO-01A	1.0274	0	0.628921	4.83233	4.14205	0.996883	2.96981	1.73976	2.28913	4.00049	6.83422	5.07631	4.50422	4.05242	3.28575	4.24523	0.523508	2.09208	3.08668	2.51343	5.66063	0.495567	3.55822	7.07505	1.94904	5.93909	2.24368	3.31371	3.37343	1.27034	1.41248	2.56752	5.74244	4.80961	1.3431	1.80572	4.84793	3.74014	1.74083	3.56758	2.64497	0.586109	0.997393	5.30736	4.87114	4.50447	0.66433	4.44186	2.27117
TCGA-AN-A0XP-01A	0.0246575	0	0.678185	4.89636	4.26496	0.914622	2.88149	0.56964	2.4328	3.29173	6.86806	4.79888	3.98431	4.65599	2.26582	3.88806	0.533294	1.79337	2.98465	2.38977	5.57673	0.58273	3.86897	5.78201	1.55302	5.99692	2.59119	3.67416	3.25265	1.99168	2.17625	2.88695	5.77811	4.47941	1.92122	1.53684	4.47841	3.32344	0.850487	3.08209	4.52046	0.822651	0.945515	5.16534	4.0439	4.04157	0.651145	4.62167	2.37442
TCGA-AN-A0XR-01A	0.0273973	0	1.13432	4.83233	4.25807	0.769772	2.36313	0.570871	2.21793	3.18336	6.42316	5.40373	4.41424	4.11878	1.53777	3.97937	0.966139	2.74144	2.83762	2.74105	5.04283	0.832698	3.35706	6.24662	3.11597	5.78549	2.96602	3.24281	3.56438	1.86097	2.60121	3.03149	5.59458	3.66109	1.26969	1.43013	4.928	3.2082	0.819336	3.89986	4.61375	0.571301	1.63534	5.6608	4.19146	4.20251	0.725233	3.74196	1.66226
TCGA-AN-A0XS-01A	0.0273973	0	0.837983	4.24793	3.77686	3.01598	2.84748	0.604413	1.81134	3.15988	6.61773	4.78757	4.27885	4.28846	1.73212	4.95387	0.55822	1.56281	2.7056	2.21774	4.79672	0.530559	3.47401	6.70389	1.55302	5.55153	2.08667	3.78939	3.17216	1.84531	2.18475	2.10005	5.53297	5.10833	1.02935	1.47446	4.19888	3.41748	0.950321	5.11355	4.10979	0.778563	0.970796	5.88553	4.25279	3.86515	0.649873	3.95923	2.13544
TCGA-AN-A0XT-01A	0.0273973	0	0.864182	4.42763	3.60705	0.433988	2.98072	1.92636	1.75885	3.26328	7.04817	4.73297	4.129	4.22395	2.78498	5.76952	0.55822	1.31984	3.10417	3.06943	5.36814	0.513652	3.38509	4.6989	2.45467	5.84106	2.59834	3.40191	2.78147	1.02896	0.859711	2.88695	5.44666	4.99648	2.06998	1.04567	4.40575	3.66655	0.83137	3.18457	3.15509	1.17875	0.694273	5.92329	4.62824	3.94627	0.651145	4.09997	2.15003
TCGA-AN-A0XU-01A	0.0273973	0	0.511545	4.12525	4.34661	1.6405	2.51489	0.57234	0.824004	4.57371	4.11431	4.30342	5.44073	4.58104	1.16141	4.09748	0.671711	4.27621	3.61957	2.1321	4.47825	0.494768	4.33023	1.59381	0.874428	6.18654	2.00671	3.53494	3.07925	1.27034	0.759958	3.67859	6.68847	4.25936	0.622516	1.77234	4.66832	2.74868	0.703286	2.88313	5.36828	1.82954	0.792289	5.39672	3.89108	4.97032	0.648586	4.81867	0.756289
TCGA-AN-A0XV-01A	0.443836	0	0.873263	5.05842	4.47317	2.6022	2.87023	0.589865	2.06279	3.88666	6.53059	3.99606	3.61932	4.76394	2.53522	4.68581	0.536055	2.35271	2.85025	2.36274	5.13432	0.507989	4.0662	6.76105	2.41905	5.95803	2.26817	3.54039	3.2124	2.82905	2.01261	2.29518	6.04666	5.55621	1.80528	1.02893	3.97116	3.35088	1.37798	4.19187	4.25129	1.43957	0.872303	6.22915	4.09369	4.52668	0.648976	3.74196	0.951235
TCGA-AN-A0XW-01A	0.465753	0	0.562798	4.02214	3.82767	0.430614	2.8417	0.612389	2.14519	4.12483	7.44143	4.66089	3.8935	5.27241	2.63934	4.25159	0.517415	1.85052	2.48274	2.73458	4.8622	0.59258	3.27912	6.51917	1.84227	5.73192	2.00671	3.71964	3.29811	2.39299	1.56931	2.10861	4.75162	5.10833	1.02012	1.39556	4.50367	3.763	1.77555	4.98256	6.32852	1.0971	0.825517	5.72664	3.97564	4.34931	0.649163	3.97801	0.846288
TCGA-AO-A03L-01A	6.69041	0	0.74192	5.03829	4.04396	0.394309	3.12568	0.621246	2.4727	3.45926	7.78174	2.52421	3.84623	4.68649	1.61039	4.43921	0.638014	2.47574	3.13937	2.39603	5.5116	0.511699	3.33466	8.21766	2.40484	5.95803	2.82768	4.09399	3.59907	1.83752	1.29661	2.53779	5.29767	4.49417	0.884796	1.78048	3.99137	3.15257	2.14692	3.16807	4.35743	1.5236	0.984544	5.41037	4.21171	4.57136	0.648737	4.14698	0.895818
TCGA-AO-A03M-01B	5.11233	0	1.33707	4.96181	4.31937	0.58158	2.70472	0.968446	1.89587	3.93093	5.28347	4.30342	3.08348	4.21769	1.4227	4.67837	0.566016	2.2113	2.91245	2.84758	5.31343	0.520283	3.608	8.21766	1.97553	6.07999	2.82071	3.57864	4.24311	3.29233	1.17139	2.28737	6.17277	4.50198	0.754825	2.12902	4.24303	2.95213	2.4274	3.94412	5.72685	0.564555	0.525012	5.88553	4.47514	4.412	0.648737	4.31571	1.00378
TCGA-AO-A03N-01B	5.56438	0	0.538667	4.73725	4.13586	0.778359	2.10719	0.571223	2.22503	3.5061	5.43241	5.0068	4.02051	4.53025	2.50414	5.56918	0.547731	2.98187	2.90018	3.2489	4.1707	0.569566	3.17397	5.89948	2.40484	5.18585	2.08667	3.74861	1.79466	0.92296	1.19267	3.09681	6.26447	4.94799	1.42707	1.27104	4.46206	3.47792	0.691993	3.74557	3.63813	1.31497	0.481314	4.92425	3.63738	3.12474	0.655627	3.11632	2.63848
TCGA-AO-A03O-01A	6.80274	1	1.05845	5.01884	4.11079	1.47106	3.08309	5.28994	3.11241	3.80061	6.80157	3.23768	4.45155	4.76394	1.3359	2.99082	0.603065	2.23915	4.1194	3.32498	5.95699	0.545913	2.63598	10.9731	2.19484	6.18654	2.73261	3.84781	4.2144	1.83752	0.993128	2.86658	4.70023	3.52228	1.02012	1.85665	4.10418	3.03407	1.27806	3.46995	5.71128	0.600824	0.836568	4.29351	4.8022	4.99735	0.64935	4.80951	0.756289
TCGA-AO-A03P-01A	7.97534	1	0.71234	5.23903	4.91677	4.02049	2.79085	7.74895	3.21218	4.34365	5.11807	2.88976	4.07105	4.64841	2.48883	3.49585	0.57458	2.4693	2.91245	3.01891	4.80516	0.786046	3.44048	9.69411	2.48999	6.23368	3.22554	3.68537	3.88751	1.55764	3.24582	2.5454	5.83236	4.49417	1.74483	1.46548	4.3824	3.33427	1.94793	3.42451	3.68844	0.586109	0.95761	4.87779	4.26673	4.12677	0.649873	4.27283	1.70659
TCGA-AO-A03R-01A	5.72877	0	0.821199	5.03829	4.56167	0.616917	2.36959	0.569467	2.26788	3.44741	6.55903	4.38852	4.31386	3.41459	2.07199	5.89713	0.502083	2.97629	2.61548	3.1136	4.04599	0.49374	3.21327	5.70371	1.55302	5.27166	2.03326	3.14389	3.17805	1.07244	0.94241	2.77169	6.40983	4.69623	0.696985	3.621	4.6157	3.01664	1.11701	4.76773	4.15543	0.916732	0.883921	5.6134	3.99394	3.38115	0.650656	2.6743	1.14372
TCGA-AO-A03T-01A	5.81918	0	0.837983	5.17178	4.35348	1.1272	2.4589	1.08627	1.97627	3.91793	6.47501	4.11743	3.92338	3.7316	1.18314	4.41847	0.541701	1.88187	2.02281	3.27045	4.03456	1.03551	2.41277	5.83203	2.00871	5.04064	1.64602	3.3083	2.74312	1.14404	2.08301	2.15848	5.44666	4.25936	0.670423	1.61634	4.50367	2.91712	2.96164	6.48458	4.13581	0.788839	0.712424	6.1866	4.06239	3.40837	0.648737	2.89525	0.846288
TCGA-AO-A03U-01B	4.91233	1	1.07729	4.32586	3.47153	0.678249	2.57457	0.569098	1.6893	3.54628	5.28347	3.47673	3.66325	4.37545	1.41184	4.4461	0.519407	1.48198	2.9186	2.1897	4.64334	0.49326	3.47401	4.15945	0.857815	6.01694	2.03326	3.46853	3.2124	6.31524	2.54866	2.44945	5.70835	5.41188	0.911037	3.06124	3.8278	3.35088	1.08153	2.6306	3.78038	0.746546	0.645732	6.49622	4.03153	2.98807	0.677807	5.20531	0.749185
TCGA-AO-A03V-01A	3.70137	0	0.705437	4.19229	3.8333	0.796066	2.75629	1.62989	1.57236	4.08488	7.6628	4.5067	3.65772	4.34131	1.6918	5.49223	1.30344	1.53656	2.37885	2.81226	5.68808	0.497479	3.25218	5.93531	2.83687	6.12239	2.63428	3.56168	3.75286	1.45902	0.721991	2.44945	5.23566	4.63823	0.842797	1.43013	4.05421	3.72879	2.25813	3.3384	3.48883	1.06981	0.77149	5.90412	4.46767	4.412	0.648678	3.76525	3.57686
TCGA-AO-A0J2-01A	2.73151	0	0.804777	5.08789	4.56917	3.13909	2.395	0.569329	0.900811	3.65151	4.40858	4.39724	4.61243	4.06423	1.76144	4.5596	0.551011	3.29255	2.02281	2.66926	4.71881	0.49356	2.95702	3.59341	1.93137	5.16221	2.38888	3.14935	3.79536	1.31472	0.769519	2.91349	6.17277	3.50042	0.884796	1.66952	3.93114	2.89316	2.10086	3.5385	6.03479	1.32954	0.848287	6.10216	5.0767	3.54962	0.650264	2.84811	0.756289
TCGA-AO-A0J3-01A	1.78356	0	0.613225	5.49377	5.07215	0.377142	3.15202	7.02178	2.51865	4.71224	6.09438	5.06196	3.73659	3.48586	1.975	5.03439	0.519407	2.58659	3.51298	3.49978	5.06085	0.733572	3.3906	7.55925	4.10564	5.6643	3.09035	4.05529	3.35034	0.966588	2.71015	2.77823	5.48822	5.66556	1.02012	1.83953	4.16216	3.21389	2.54777	4.58766	2.76598	0.510357	2.00703	4.38726	4.35149	4.87384	0.670844	4.13293	2.00634
TCGA-AO-A0J4-01A	4.34795	0	0.646463	4.08596	3.82205	0.427174	2.34974	0.583269	1.10872	3.86171	5.24704	4.46089	4.30685	4.83667	1.4754	4.04976	0.566016	2.93089	3.15129	2.09554	4.85415	0.501449	3.24677	4.839	1.18059	5.64752	1.95249	3.05415	3.69338	1.66974	1.11843	3.10967	5.64185	6.3876	0.72539	1.27988	4.88735	2.46003	1.25997	4.40582	6.68904	0.868971	0.558544	6.49622	3.97564	4.66986	0.648619	4.47972	0.794041
TCGA-AO-A0J5-01A	2.16986	1	0.926219	4.42038	3.64423	1.97981	3.08309	0.584769	1.59987	3.47702	8.06808	4.60163	3.90557	3.40928	1.66187	2.8325	0.920777	1.69232	3.0214	2.19669	5.20111	0.553158	3.12363	7.18165	0.933082	5.95803	2.14015	3.33039	3.24157	2.11508	1.9948	1.97863	4.91737	5.55621	2.23864	2.07744	4.45381	3.36749	0.897972	2.87093	3.12228	1.51026	0.859933	6.04057	4.10679	4.71654	0.64935	4.81867	1.42474
TCGA-AO-A0J6-01A	3.12329	0	0.535582	5.70443	5.7335	0.718978	2.17643	0.700564	3.22901	4.37357	3.80144	4.21139	3.3693	3.7261	1.24874	3.9278	0.613792	2.9535	3.31949	3.24348	4.82158	0.504569	3.62498	2.27876	2.03322	5.99692	2.80769	4.34684	3.33881	1.60119	0.869665	3.49958	5.74244	6.6896	0.683723	3.19103	3.9379	2.73647	1.09935	4.20639	6.24019	0.822651	0.661461	5.86661	5.61242	4.97922	0.685684	3.72417	0.776116
TCGA-AO-A0J7-01A	1.69315	0	0.665378	4.71182	4.40244	0.895823	2.93089	0.570257	3.49422	3.72816	7.72052	5.27023	4.787	3.90027	1.44386	4.40457	1.76222	2.70646	3.27871	2.60196	5.37998	0.553158	3.39612	10.9731	1.91375	5.87903	3.3153	3.48512	3.56438	1.88403	1.27571	2.48618	5.43201	3.6164	0.876206	1.26233	5.20126	3.5891	0.726653	2.89523	2.81936	1.22001	1.43601	4.40973	4.96278	5.38307	0.725233	3.62633	2.29917
TCGA-AO-A0J8-01A	1.86301	0	0.678185	4.78827	3.77124	0.769772	2.58079	0.741327	1.98455	3.15988	8.42217	4.91878	3.8935	3.30618	1.38001	2.96793	0.631763	1.70099	2.93089	2.27392	5.15326	0.58759	3.33466	7.65765	2.1868	5.86015	2.54707	3.45164	3.55325	2.39299	1.22395	2.99871	6.0681	4.67958	0.964916	1.58111	4.42152	3.01664	1.49569	3.30991	3.9961	0.696233	1.1934	5.81242	4.17848	4.76488	0.648737	3.59282	4.28971
TCGA-AO-A0J9-01A	4.41918	0	1.1726	4.59684	4.09861	0.378551	2.23815	0.994937	1.65405	3.23536	6.71036	4.32019	4.73636	4.38904	2.1656	4.4114	0.530643	1.81	2.206	2.76512	3.79278	0.536164	2.61702	8.90758	1.96691	4.98974	1.86881	3.47967	2.56328	1.60947	0.931987	2.27902	5.23566	4.77339	1.15738	1.3687	4.23564	3.68378	2.49434	4.31575	4.59843	1.0971	0.721646	6.06063	3.99394	3.91697	0.65879	3.40849	4.50304
TCGA-AO-A0JA-01A	1.79452	0	0.618347	4.63674	3.70496	0.923558	3.32757	0.621246	1.8707	3.76404	6.9366	5.27023	4.41424	4.45203	1.73212	4.86972	0.508846	2.18377	2.85025	2.45542	5.39166	0.504569	3.29022	6.24662	4.37528	5.97695	2.38888	3.87763	3.31565	2.00688	2.0392	2.04055	5.44666	4.56449	1.13897	1.57222	4.6334	3.16989	0.856977	3.83077	3.92271	1.43957	1.1934	5.83062	4.33019	3.91135	0.708401	4.75737	1.52964
TCGA-AO-A0JB-01A	4.22466	0	2.9014	4.48831	3.90205	0.548714	1.38385	0.568873	0.756243	3.90531	5.74639	4.94322	4.07105	3.65519	1.71175	6.09402	0.588196	2.17673	1.72965	3.12443	3.47656	0.500025	2.88033	6.02737	1.17109	5.12773	1.34193	3.74265	3.05563	1.1619	1.17139	3.17887	6.26447	4.03046	0.5969	1.18386	5.2392	2.66884	1.26902	3.99573	3.03815	0.822651	0.609789	6.16435	3.33292	2.75106	0.648976	3.42568	0.965644
TCGA-AO-A0JC-01A	4.23836	0	0.829511	4.54934	3.24556	1.54309	2.75056	0.717189	1.99275	3.98143	7.49485	2.59194	3.91754	4.02831	0.84628	3.67882	0.513735	1.87406	2.59578	2.57123	3.88624	0.492788	3.47987	7.94124	0.958724	6.40426	1.99785	3.29157	2.88621	2.61118	1.37054	3.27315	4.47218	3.99915	0.876206	1.31515	3.77705	3.33427	2.97928	3.82463	5.97533	1.42561	0.703027	5.24623	4.23244	3.5609	0.648586	3.35312	0.852045
TCGA-AO-A0JD-01A	6	0	0.608116	5.03829	5.25158	1.3691	3.41911	0.583269	2.67137	4.00049	6.86806	3.70206	4.97861	5.58687	1.67184	3.74916	0.644356	2.97629	3.30833	2.69917	5.34611	0.498653	3.77455	3.88294	2.81164	6.25728	2.54707	4.33942	4.22844	1.39602	0.993128	2.56012	5.79633	4.67958	1.33402	1.28858	4.06122	4.24302	1.45938	4.21346	4.65424	0.929162	1.0377	4.23707	4.53576	4.59385	0.649873	4.8736	2.77523
TCGA-AO-A0JE-01A	6.39726	0	1.10524	4.3547	4.2985	0.624105	2.87585	0.575392	2.5968	5.0305	5.41853	2.49493	3.71402	3.42547	1.90298	3.76056	0.50319	1.97455	2.88756	2.52669	5.06958	0.759313	2.78399	6.51917	1.7966	5.55153	2.57657	3.57289	3.30395	3.08604	1.42311	3.22295	5.62636	4.98648	0.938057	1.85665	3.78372	3.56134	1.87141	4.62896	6.32852	0.856618	0.61641	5.69263	4.42375	3.98205	0.648553	4.77429	1.01943
TCGA-AO-A0JF-01A	5.42466	0	0.71966	4.52665	3.82205	0.542462	2.84748	0.568831	1.60933	2.7104	7.04817	4.17198	4.25092	4.67837	2.58782	4.23875	0.517415	1.21269	2.95504	2.77111	5.25029	0.518058	3.58552	7.46504	1.09638	5.82254	2.06052	3.65751	2.97217	2.41221	1.45444	2.16642	5.47485	5.83865	3.10949	1.68692	4.08276	3.96337	1.17965	3.83705	3.29097	1.75999	0.694273	6.87793	4.07483	3.96983	0.648856	4.35929	2.39426
TCGA-AO-A0JG-01A	2.1863	0	0.691582	4.71182	3.90205	0.437684	3.28007	0.599862	1.18934	3.74011	7.21115	5.0068	3.553	3.32814	2.37058	3.45276	0.554567	1.76869	3.19194	2.3497	5.59041	0.536164	3.26843	6.44777	4.47792	6.20985	2.42734	3.42944	2.89255	2.12222	1.42311	2.34182	5.07624	5.06594	1.2139	1.14021	4.42152	3.55034	3.15751	3.68487	4.41512	1.49601	0.77149	6.10216	4.05638	5.28011	0.648586	4.30853	0.857973
TCGA-AO-A0JI-01A	4.1863	0	2.40527	5.49377	4.78082	1.8959	3.37127	4.02129	2.91133	3.24096	6.44783	4.51638	4.51905	3.88863	0.954779	6.25181	0.536055	3.04775	3.38387	3.46183	5.93951	0.493139	4.43889	6.06535	1.49568	5.95803	2.54707	3.37456	3.29811	1.36896	0.731803	2.66851	6.48925	4.22465	1.15738	2.3524	4.47841	3.61044	3.02635	2.99561	2.71134	1.17875	2.17769	5.01003	4.44529	4.57878	0.681655	3.604	3.27749
TCGA-AO-A0JJ-01A	5.16986	0	1.07729	4.84182	3.66604	0.486207	2.42713	0.780275	2.27503	2.95347	7.6628	4.5067	3.56913	3.77638	1.93893	4.39772	0.570215	1.96729	2.51023	2.44229	4.72657	0.511699	3.55271	7.60814	1.46703	5.76785	1.85028	3.22656	3.11434	1.47683	1.19267	2.6613	5.59458	5.44071	1.08352	1.33335	3.96454	3.28573	1.53241	4.17068	4.30753	1.4537	0.761389	6.97806	3.93344	4.05977	0.649163	3.67769	1.1182
TCGA-AO-A0JL-01A	4.61096	0	0.726936	4.96181	3.46083	1.3969	1.84605	0.69062	1.24361	3.73418	6.53059	4.99347	3.49357	4.20467	2.86339	7.46246	0.554567	3.04775	2.68561	3.82636	3.25843	0.644925	3.02671	4.04237	2.86311	5.10529	1.57107	3.92597	2.35706	3.40199	1.04552	2.48618	6.51451	4.92918	1.91278	1.24483	4.46206	2.83374	0.738628	3.9828	3.65472	0.70616	0.740605	6.00255	3.67148	3.72477	0.649873	3.27014	1.76669
TCGA-AO-A0JM-01A	5.98356	0	0.69853	4.92386	4.18652	0.392377	2.96432	0.766805	2.23248	3.96851	5.87437	4.0182	3.99027	4.14319	1.99272	4.49532	0.554567	3.36939	2.71199	2.55856	5.1436	0.495168	3.22405	4.90748	1.34302	5.6643	2.90778	3.66861	3.37941	1.93893	1.56931	2.37323	5.88909	5.23335	1.46449	1.90572	4.04727	2.85778	1.38716	4.268	5.05668	0.844771	0.836568	5.70979	4.10679	4.23485	0.653763	4.68897	1.3803
TCGA-AO-A124-01A	9.60548	0	0.640552	4.63674	4.78894	0.390318	2.98619	0.666553	3.74142	3.88666	4.93453	4.71155	4.6534	6.09094	1.38001	4.62608	0.533294	2.88651	3.09254	3.04175	4.89523	0.492739	3.50793	1.48663	1.3238	6.40426	2.50282	4.75839	3.75286	1.14404	0.859711	2.98607	4.77007	5.27052	0.851517	1.92194	4.14033	3.43407	0.897972	4.37599	5.01777	0.510357	0.653241	5.13251	4.12598	4.89902	0.654631	5.0464	0.909506
TCGA-AO-A125-01A	9.46849	0	1.23075	4.89636	3.97247	1.5156	2.395	0.571223	2.20365	3.43618	8.06808	5.19282	4.41424	4.19843	2.74855	6.11305	0.547731	2.26661	2.79431	2.55856	4.07529	0.496024	3.35706	4.73094	0.976264	5.76785	2.3487	3.66861	2.97217	0.839977	0.931987	3.229	6.02654	3.50042	1.15738	1.08832	4.86741	3.02246	3.85851	3.60886	2.39466	0.696233	1.9603	4.52301	3.9215	3.89987	0.7367	3.14398	3.76376
TCGA-AO-A126-01A	9.06027	0	0.804777	4.77147	4.14205	0.386493	2.00633	0.711588	1.58137	3.52921	6.9366	4.96846	4.51182	3.83187	2.10601	6.21083	0.536055	1.92056	2.30042	2.80666	4.10496	0.530559	2.62329	10.9731	2.23318	4.94074	2.16634	2.79875	2.8682	1.90795	1.58959	2.04055	5.98745	4.95743	1.98556	1.49213	5.07873	3.19179	0.891259	3.67918	4.21662	1.16468	0.721646	5.56748	4.11314	3.78019	0.651634	3.2044	3.27749
TCGA-AO-A128-01A	8.89863	0	0.953875	4.4506	4.38142	0.654335	2.5988	0.69062	2.7871	3.58655	6.05276	3.02169	4.09042	3.80997	1.2598	5.46753	0.877511	2.39181	3.36655	3.05291	4.71881	0.58759	3.31233	7.88258	0.643291	6.59577	2.52539	3.98092	3.6642	1.8922	1.02465	2.85284	5.5482	3.40882	0.777503	3.12665	5.05597	2.76083	1.19741	4.27915	8.19341	0.677546	0.558544	5.45187	4.35856	4.32166	0.667428	4.76612	1.02768
TCGA-AO-A129-01A	9.00274	0	0.597821	4.52665	4.94352	0.381449	1.8542	0.568789	1.18026	4.46386	4.71741	3.98104	3.45598	4.61849	1.38001	5.03439	0.506106	3.40748	2.51683	2.47473	3.4445	0.50984	2.68606	5.26369	1.1435	5.5058	2.00671	3.55628	3.40823	3.33592	0.94241	3.10967	6.04666	4.27366	0.601806	1.74639	4.50367	2.46003	1.04724	3.88716	5.77751	0.624476	0.623888	5.29554	3.73347	3.49526	0.648737	4.02151	0.857973
TCGA-AO-A12A-01A	8.52603	0	1.32732	4.39069	3.84454	0.523898	2.57457	0.794105	1.70644	3.2804	7.1276	4.34574	3.52567	3.97515	1.67184	3.7165	0.521407	1.95175	2.80693	2.50682	4.65075	0.507989	3.69344	8.65419	1.4188	5.93909	1.92467	3.44594	2.89836	1.45013	1.44402	2.5744	6.15263	4.27366	0.938057	1.01268	4.85776	3.52826	4.32319	3.59151	4.42284	1.04365	0.694273	5.98241	4.05638	3.50063	0.65879	3.88496	4.34509
TCGA-AO-A12B-01A	8.18904	0	2.61622	5.12882	4.78894	0.796066	2.6629	3.82013	2.89969	3.71018	5.61151	6.12873	3.66325	4.64083	2.08051	4.81214	0.562179	2.32577	2.63472	2.91112	5.09741	0.500025	3.78035	7.33877	1.99208	5.44797	2.40413	3.46853	3.40239	1.04647	2.30759	2.79884	6.51451	3.32178	1.20439	1.20068	4.57245	3.71758	3.04371	4.45276	3.16612	0.726088	1.85181	5.19921	4.58196	4.86529	0.66433	3.98412	1.99869
TCGA-AO-A12C-01A	6.49863	0	0.804777	4.73725	3.73278	0.45797	2.78513	0.734745	1.12649	3.54054	7.25187	2.79739	3.73659	3.48586	2.50414	4.9813	0.837023	1.39197	2.52367	2.27392	5.41489	0.74179	3.35706	5.88184	2.85019	6.03828	2.40413	3.42944	3.62215	2.84672	1.88548	2.03189	5.18767	4.80961	1.03827	1.20068	4.57245	3.52279	3.19676	4.08808	2.87791	1.17875	0.95761	5.84833	3.76791	4.07818	0.649611	4.5416	1.73259
TCGA-AO-A12D-01A	6.89041	0	0.58388	4.00378	3.53646	1.84873	2.73912	0.569006	1.94493	3.93093	5.23488	5.09118	4.07752	4.67837	2.08898	3.74916	0.751296	1.76869	2.45524	2.40878	4.90362	0.504569	3.62498	4.67549	1.93137	5.53564	2.02435	3.80674	3.63437	1.71272	1.23388	2.27902	6.24052	4.8917	1.1022	1.40418	4.24303	3.56134	0.989643	4.66279	5.97533	0.726088	0.515126	5.18787	4.06239	4.76488	0.64935	4.706	0.776116
TCGA-AO-A12E-01A	5.86849	0	1.61761	4.72877	4.12298	1.578	2.74479	5.28994	3.03291	2.85546	7.44143	3.9664	4.03338	4.19843	2.17412	5.66692	0.541701	1.52753	2.94905	2.1321	5.61876	0.504569	2.92721	5.4528	1.60066	5.8037	2.45768	3.28607	3.56438	1.17988	1.79914	1.65959	5.16437	5.60231	0.893366	1.58986	4.12591	2.98137	0.819336	4.19187	4.30753	0.75701	1.01083	6.34654	4.42375	4.4545	0.64935	4.1949	2.85796
TCGA-AO-A12F-01A	5.04658	0	0.780397	4.49581	3.72165	0.381449	2.10719	0.569329	2.81715	3.94343	4.49113	5.51332	3.66325	5.56097	2.41771	4.64062	0.530643	2.90327	2.71199	3.02443	3.61008	0.50984	2.70401	2.1245	3.65708	5.52096	2.08667	3.38568	2.54333	2.66528	1.71007	2.59653	5.48822	5.00652	0.964916	1.20068	4.81892	2.88725	0.779941	3.59731	3.39504	0.624476	0.78189	5.29554	3.52085	4.6542	0.650264	4.58148	1.04377
TCGA-AO-A12G-01A	4.49041	0	1.02015	4.88686	4.19292	0.568291	2.79628	0.569467	2.00803	3.39019	7.1679	5.38623	3.53656	5.01699	2.62463	5.16434	0.502083	1.54512	2.62178	2.86497	5.30219	0.50984	3.23563	6.76105	2.21788	5.93909	2.59834	3.64637	3.8505	2.30771	1.41248	1.78539	5.92736	5.30718	1.52949	1.42148	4.22089	4.38276	1.8452	4.44451	3.4006	1.53765	0.558544	6.04057	4.30887	4.42618	0.650656	4.05387	1.33545
TCGA-AO-A12H-01A	3.38082	0	0.787951	5.13943	4.07447	0.45797	2.73363	5.42606	1.72464	4.26342	6.86806	4.6908	4.4739	4.01638	1.9572	3.84857	0.593062	2.03386	2.55655	3.08573	5.05146	0.565209	3.82746	10.9731	2.80565	5.78549	2.59834	3.22126	3.25265	1.17103	0.92123	2.66851	6.00647	3.48949	1.27874	1.72977	4.31211	3.48313	0.837473	2.91327	2.60796	0.53226	1.5429	4.39445	4.05028	4.89046	0.649611	3.73585	4.40118
TCGA-AO-A1KO-01A	1.70411	0	1.89316	4.95223	3.35266	0.752678	2.94191	0.568831	1.50856	3.53502	6.07263	2.87864	4.26497	4.21099	2.24913	4.66361	0.517415	1.44624	2.8624	2.42229	5.17217	0.501449	4.17709	7.8243	2.00871	6.43073	2.15797	4.06158	3.07334	2.77134	2.65308	2.42615	6.02654	5.0557	0.754825	0.877094	3.06621	4.16969	1.09042	5.44656	3.47782	0.616033	0.945515	5.98241	4.26673	4.00553	0.648856	4.62988	0.895818
TCGA-AO-A1KP-01A	8.09041	0	0.787951	5.59553	4.62917	3.09476	2.82448	1.11416	2.59032	3.62141	8.82644	3.36409	5.09611	4.21769	1.66187	4.06754	0.501252	2.86928	3.29031	3.23817	4.32201	0.50984	4.37342	7.71193	1.91375	5.99692	2.77341	4.26881	2.44731	1.54867	2.36337	3.52418	7.01495	4.58846	0.90237	1.38697	3.76492	4.01794	1.32309	2.93081	3.43907	0.658733	1.35936	3.58876	4.25279	3.98801	0.670844	3.08887	2.39426
TCGA-AO-A1KQ-01A	5.15616	0	0.804777	5.2503	5.12975	1.25704	2.42713	0.666553	3.74142	4.47904	5.83699	1.88253	3.65209	3.95794	1.29258	4.5596	0.625781	3.01501	3.10997	3.10282	4.14087	0.518058	3.18525	9.99096	2.1868	4.84616	2.54707	3.1935	3.20121	1.53996	1.9948	3.37776	6.08877	3.77608	1.08352	1.48359	4.21375	2.50051	5.31253	4.09497	4.52861	1.00446	1.51208	4.6181	4.38012	3.30601	0.649163	3.3973	2.34707
TCGA-AO-A1KR-01A	6.88493	0	0.972846	4.65313	4.06843	1.14641	1.88511	0.569098	2.3245	4.06569	6.09438	5.75243	4.20976	4.10048	1.64185	5.65291	0.5258	3.36939	2.91245	3.14062	3.15514	0.520283	2.92125	3.83698	1.4188	4.30821	2.09557	3.87763	2.84976	3.42941	0.952477	3.53663	6.40983	3.43019	0.546325	1.24483	5.09038	2.59248	0.877178	4.06777	4.89564	0.856618	0.750552	4.70997	3.9394	4.46174	0.649611	3.74763	1.48547
TCGA-AO-A1KS-01A	0.958904	0	0.541873	5.05842	4.31937	0.778359	3.72847	2.7845	3.28878	3.55824	6.55903	3.18748	5.12749	5.34627	2.01924	3.57067	0.536055	2.72416	4.18882	2.68718	5.70305	0.542517	4.60737	6.00833	3.23492	7.05503	3.07191	4.75006	2.75601	1.72147	1.55905	2.60407	6.3127	4.04999	2.29529	1.83953	4.11131	4.16969	4.83431	2.73089	3.43339	1.16468	1.0377	3.32571	4.43784	4.72467	0.648856	4.49482	0.902456
TCGA-AO-A1KT-01A	1.48219	0	0.55545	5.03829	4.66814	2.49004	2.14186	0.95987	2.58408	3.54054	6.42316	2.74266	4.27885	3.91165	1.83739	4.81214	0.513735	2.02632	3.21491	3.73377	5.52392	0.492858	3.04362	6.59645	1.2093	5.71423	2.66305	3.06027	3.04307	1.82161	2.43389	2.23142	5.79633	5.19785	1.65655	1.40418	3.35216	3.28573	0.755857	3.9828	4.48281	1.78766	0.997393	5.81242	4.90825	4.60854	0.648737	3.70104	2.81713
TCGA-AQ-A04H-01B	2.06575	0	0.846625	4.98047	4.02581	0.392377	3.05613	2.98813	3.19055	3.81918	6.18023	3.55016	4.79574	4.34828	2.8987	6.23066	0.551011	2.65847	2.90621	2.8705	6.0285	0.530559	4.21789	2.5306	2.33854	6.32894	2.55445	3.50708	3.86254	1.38684	1.09747	2.56752	5.53297	4.39675	1.54846	1.40418	4.31211	3.79178	3.00275	3.7272	3.09426	0.822651	1.71313	5.17656	4.24587	5.43223	0.648737	5.02612	2.70452
TCGA-AQ-A04J-01A	2.24384	0	0.726936	4.70356	3.91941	0.523898	2.29161	0.570871	0.992532	4.1384	6.11406	4.31171	4.14919	5.60075	3.08523	4.50957	0.5258	2.85773	2.3925	2.64457	4.54124	0.498653	2.86836	6.20503	1.62915	6.30534	1.59934	3.50708	4.40441	1.35104	1.20355	2.84613	5.43201	5.31957	0.938057	1.71269	3.8784	2.62485	1.25997	4.2206	4.96085	1.11071	0.535961	6.27442	4.00652	3.78576	0.648406	4.57354	0.705925
TCGA-AQ-A0Y5-01A	0.471233	1	0.618347	4.77147	4.238	0.542462	3.38191	0.95987	1.73319	3.93093	5.19879	2.26978	4.8496	5.0892	3.13315	4.34312	0.533294	1.70947	3.41283	3.66553	5.47516	0.530559	3.96037	3.41466	1.59123	6.28166	2.73974	3.84211	3.41379	3.95165	3.63974	2.61124	5.83236	5.13016	1.3152	1.72977	3.54739	3.5669	1.05562	4.39829	3.90445	1.37065	1.01083	5.01003	4.06862	4.84001	0.656622	5.22832	1.48547
TCGA-AQ-A1H2-01A	1.30137	0	0.756535	5.42422	4.83054	2.80831	3.09907	0.93462	1.94493	3.65151	6.42316	4.96846	4.24405	4.74814	1.61039	3.09981	0.570215	1.62326	3.41905	3.42874	5.52392	0.542517	3.3067	4.49433	2.21788	5.93909	2.7941	3.5674	3.61638	1.80479	2.98791	2.53779	5.27262	3.47895	2.29529	2.48964	4.22807	3.29091	1.2512	3.83705	3.52727	0.658733	1.99182	4.52301	4.5281	3.95796	0.651145	3.97162	2.80518
TCGA-AQ-A1H3-01A	2.70959	0	0.812803	4.78827	3.87907	0.595624	2.6629	3.22395	2.80524	2.97167	7.55077	2.90601	4.4739	3.31714	1.94802	3.96799	0.533294	2.17673	2.7056	2.48777	5.007	0.507989	3.86897	6.70389	1.59123	6.01694	2.10464	3.8009	3.26951	1.96206	1.29661	2.26347	5.81405	5.28228	1.43651	1.07097	4.03302	3.25257	1.7583	4.61279	3.67138	0.967477	1.01083	5.88553	3.98797	3.96393	0.648406	4.13293	2.28504
TCGA-AQ-A54N-01A	0.213699	0	0.881812	5.23903	3.75443	0.491136	1.93883	0.578424	2.06279	3.39019	4.74405	6.12873	4.76137	4.06423	0.835456	6.89421	0.826504	2.54991	3.10417	3.23302	2.88026	0.608702	3.04362	5.98985	2.86311	5.20997	2.4953	3.84781	3.10226	0.734751	0.880323	3.13468	5.48822	2.48982	0.490993	3.65927	5.21342	3.23065	0.6619	3.86847	6.01379	0.810903	1.48094	5.46662	4.12598	4.60127	0.676011	3.13873	1.36215
TCGA-AQ-A54O-01A	2.74247	0	0.907918	5.37331	4.34661	2.30001	1.8542	0.576598	1.80246	4.05901	6.37105	5.837	3.28282	3.43074	0.943732	5.61012	0.725032	2.00451	2.35763	3.35793	3.29118	0.750523	2.85019	8.65419	1.76019	4.54411	2.11361	3.66327	2.18976	1.25285	1.28636	3.26067	5.33496	3.64447	0.56492	1.70412	4.87718	3.14144	1.94793	4.79448	3.65472	0.844771	0.859933	5.21038	4.18499	4.09029	0.670844	2.36135	3.88325
TCGA-AQ-A7U7-01A	1.6	1	0.623453	4.40521	3.5037	0.678249	2.22454	4.44014	1.46286	3.23536	7.55077	3.95938	3.24509	3.28443	1.07497	5.05236	0.515512	1.34688	2.3154	2.43568	4.96266	0.494768	3.29559	7.21909	0.933082	5.89824	1.89663	3.04275	3.44809	2.12222	1.96763	2.51619	5.403	5.35742	1.60263	2.1504	4.79924	2.76654	1.38716	4.60459	5.8821	2.02461	0.61641	6.60439	4.6764	3.85384	0.64848	3.81849	2.38778
TCGA-AR-A0TP-01A	11.7123	0	0.898973	4.21991	3.72165	0.437684	2.38253	0.568831	0.877066	3.86171	5.37615	5.49426	3.96598	4.45203	4.15008	4.14594	0.593062	3.85272	3.00269	2.59583	4.37551	0.614262	3.55822	3.0774	1.92269	5.59873	2.14908	3.58419	3.48959	1.24352	0.89028	3.15991	6.57077	5.0557	1.07428	1.46548	5.52857	3.01083	0.661287	4.56336	2.77198	0.892591	1.17895	7.41591	3.54316	5.12831	0.648856	3.71837	0.944097
TCGA-AR-A0TQ-01A	8.19452	0	1.01037	4.81434	4.238	0.895823	2.74479	0.595811	2.93507	3.51168	6.01183	2.95569	4.29986	4.22395	1.4227	4.38405	2.25445	2.93089	3.13937	2.28085	5.2202	0.492831	3.72212	4.5832	1.02164	5.82254	2.67671	3.1935	3.88751	2.02861	1.23388	2.73064	5.62636	4.32339	0.867737	1.69558	4.78017	2.5466	2.67143	3.18457	4.05838	1.17875	0.919915	6.00255	4.07483	4.78184	0.648678	4.113	1.59181
TCGA-AR-A0TR-01A	0.438356	1	0.855131	4.86001	4.29182	2.4264	3.23709	2.46116	2.27503	4.30695	7.3927	5.04787	4.57321	4.06423	1.44386	2.62098	0.693078	2.507	3.17415	2.62671	5.68808	0.685961	4.67968	2.9915	0.907214	6.37832	2.99746	4.21992	4.09231	1.12621	2.01261	3.27315	6.36021	2.80885	2.15887	1.30644	4.13323	3.89714	2.35785	2.61146	2.38773	0.696233	2.55377	3.55483	5.14611	5.07138	0.652264	4.03464	2.86382
TCGA-AR-A0TS-01A	7.00822	0	0.618347	4.17893	4.12923	0.761165	2.69874	0.577789	1.30791	3.72816	6.05276	3.66925	5.36088	4.08836	0.987872	2.68465	0.989436	3.09147	2.7503	2.23211	4.40936	0.492831	3.96037	5.97107	0.66546	5.73192	2.06906	3.9139	2.94185	1.93125	0.721991	2.52359	5.53297	6.33974	1.65655	1.79724	4.22089	3.25257	2.02981	3.72121	4.63778	1.39802	0.563677	6.66193	4.00652	4.42618	0.661345	4.93944	0.739692
TCGA-AR-A0TT-01A	9.08493	0	0.640552	4.39069	4.40943	0.98762	2.51489	0.77356	1.98455	3.72213	7.3927	3.32341	4.20271	6.07197	1.75201	5.45587	0.877511	2.12034	3.06869	2.50041	4.82158	0.492912	3.19093	6.70389	2.29367	6.32894	2.19194	3.2482	3.74688	1.8133	1.09747	3.03819	5.17556	4.53326	1.5663	2.16503	4.45381	2.86372	1.55977	3.79396	5.95604	0.904547	0.895358	5.43763	4.37298	4.63176	0.648856	4.8647	1.88477
TCGA-AR-A0TU-01A	1.94247	0	0.634791	5.49377	4.59932	0.554964	2.28521	0.570035	1.25287	4.47904	3.45265	4.68054	4.34226	4.23678	1.17264	4.60383	0.502878	3.79882	2.99088	2.7107	3.92565	1.4819	3.35182	1.67393	2.04189	5.68032	2.86774	3.29157	3.69338	2.05787	2.26705	3.09037	6.54234	3.3648	0.754825	1.34242	4.66832	2.58605	1.03883	3.361	7.43124	1.03016	0.825517	5.72664	4.3445	4.63176	0.719343	4.23004	0.823636
TCGA-AR-A0TV-01A	6.26849	0	0.566742	5.45193	3.67144	2.01733	2.52674	1.58272	3.2724	3.53502	7.44143	3.99606	4.79574	5.23316	1.84668	3.40457	0.638014	2.36591	2.7503	3.54862	4.4437	0.515782	3.3067	3.56638	3.03708	5.73192	2.60536	3.87157	4.11914	1.17988	1.3914	2.32645	5.8699	3.7357	1.00162	1.72977	4.20622	2.92295	1.26902	3.13931	6.37643	0.833904	1.31366	4.74409	3.85535	5.08052	0.650264	3.93417	1.53872
TCGA-AR-A0TW-01A	8.24384	0	0.873263	4.86001	5.31843	1.75169	2.67508	1.72209	2.25398	3.94343	5.05326	4.1097	4.3352	5.81804	1.51757	4.54476	0.566016	2.32577	3.44881	2.65717	5.06085	0.496024	3.58552	4.94364	1.84227	6.16476	3.62333	3.85971	3.83819	2.28747	1.09747	2.8937	5.48822	3.67856	0.956098	1.60739	4.56361	2.79672	1.68751	3.56202	5.13702	0.726088	0.77149	4.56969	4.51318	5.37131	0.76416	4.00262	1.9017
TCGA-AR-A0TX-01A	5.40274	0	0.74192	4.54934	3.71621	1.17333	2.92531	0.568789	1.6977	3.44197	6.03202	5.03449	5.26289	4.67076	1.58992	2.79635	0.631763	1.87406	3.51931	2.01195	5.64675	0.693439	3.90517	7.21909	1.7875	6.12239	1.73815	3.16026	3.52405	2.03618	1.01454	2.47093	6.04666	4.37408	1.04744	1.86511	4.53816	3.52279	2.93844	3.76356	5.57245	0.904547	0.515126	5.86661	4.37298	4.4545	0.648737	4.93944	1.13534
TCGA-AR-A0TY-01A	4.65479	1	0.574814	4.67842	4.68323	4.16056	2.68701	0.56919	2.73774	3.5923	5.62828	3.2044	2.80709	5.30361	2.20743	4.24523	0.70891	3.86512	3.83899	2.95159	5.64675	0.49338	4.43176	4.30416	1.38131	6.56679	3.3849	3.63487	3.80142	1.83752	2.27497	3.26067	6.71969	4.30921	1.33402	1.39556	4.24303	3.77443	2.6201	3.89986	2.67562	1.06981	0.803338	5.46662	4.55835	4.98795	0.69861	4.60541	0.771926
TCGA-AR-A0TZ-01A	8.93699	1	0.652395	5.2503	4.1047	0.686327	3.30653	4.09068	3.8649	3.2689	8.32497	4.24425	5.1932	3.24017	1.30334	3.3195	0.593062	2.69467	3.69112	2.91112	6.19977	0.492967	3.77455	10.3707	3.00639	6.32894	2.73261	3.45164	3.30973	1.84531	1.69984	2.20737	4.95568	3.7357	0.867737	1.87308	4.58092	3.21389	3.20767	3.5854	3.17728	0.929162	1.3444	4.88662	4.59712	3.5665	0.677807	4.43418	2.12807
TCGA-AR-A0U0-01A	5.44658	0	0.652395	4.95223	5.64272	2.30639	2.71627	0.61513	2.91133	4.1384	4.76168	3.59928	3.553	4.80363	1.73212	4.68581	0.866797	2.9477	3.38387	3.29235	5.56375	0.511699	3.57974	2.29297	0.776345	6.25728	2.50282	3.70827	4.18699	2.0797	1.20355	2.71701	5.92736	5.17469	0.983177	1.97772	4.38991	2.45364	1.16155	4.60459	7.97647	0.856618	0.609789	5.13251	4.51318	4.74869	0.677807	4.5416	0.803376
TCGA-AR-A0U2-01A	6.98904	1	0.527171	8.35014	4.30525	3.32607	3.21559	1.96116	4.31123	3.04254	4.32074	2.59778	6.3415	4.74814	1.87488	3.36262	0.888629	3.5003	3.78943	2.56498	6.18016	0.520283	4.56828	2.75078	4.9377	6.56679	3.20747	4.29686	4.05992	1.8922	1.32819	2.35005	6.46251	3.65569	1.16671	1.50123	3.89816	3.90313	2.96164	3.03586	4.14228	0.624476	1.05154	4.12734	4.5281	5.65878	0.66433	4.27984	1.39767
TCGA-AR-A0U3-01A	11.1781	0	0.613225	4.63674	5.10063	1.04291	3.17809	0.569329	2.74384	3.367	6.18023	3.83817	4.18928	3.94053	1.58992	5.93074	0.583671	2.50097	3.66711	2.57123	5.70305	0.525312	3.54669	3.95305	2.17125	6.30534	2.80769	4.56328	3.63437	1.20759	1.09747	2.46365	5.98745	3.96177	1.03827	1.31515	3.74639	3.61616	1.93126	4.07438	3.77477	0.833904	1.68243	4.58584	4.55835	4.8567	0.650264	4.38112	1.41558
TCGA-AR-A0U4-01A	8.93425	0	0.558956	4.96181	4.12923	0.372168	2.21765	0.568831	1.6893	4.0199	5.10702	3.50098	3.53096	3.99283	1.36872	5.08012	0.523508	3.1242	3.47793	3.04734	3.95377	0.525312	3.84517	3.17681	1.42845	6.10023	2.54707	4.19299	4.00762	1.80479	0.658092	2.6613	5.77811	4.25936	0.825937	1.85665	4.88735	2.7055	2.92655	4.21346	4.97981	0.593457	0.549094	5.72664	4.0873	4.54908	0.648856	5.08606	0.794041
TCGA-AR-A1AH-01A	10.4301	0	0.873263	4.60431	4.43779	0.366305	2.51489	0.569467	2.76891	4.01361	5.53406	5.07631	4.89465	5.71377	2.07199	3.89929	0.650742	4.50187	3.47793	3.27597	4.18873	0.49374	4.57657	4.8222	1.47624	6.81088	3.10332	3.04829	3.41379	1.79646	1.54858	4.25534	7.2105	3.66692	0.974357	2.06961	4.47841	2.99925	0.706325	3.80023	5.28241	0.515401	0.95761	4.14084	4.49791	3.34384	0.650656	4.0669	1.10089
TCGA-AR-A1AI-01A	9.03014	0	0.529855	4.58096	3.77124	0.420662	2.34974	0.6956	2.99361	4.41835	5.74639	3.87359	4.34226	5.06185	1.3359	4.00846	0.619422	3.38565	3.83251	3.05291	4.8868	0.513652	3.53582	2.13212	1.1154	6.25728	2.31665	3.8009	4.52684	1.52237	0.849604	2.56752	5.77811	3.85292	0.762339	2.62191	3.32997	2.02476	1.56899	3.76356	7.43124	0.564555	0.597174	5.39672	4.5281	4.52668	0.708401	5.14946	0.889138
TCGA-AR-A1AJ-01A	6.52877	0	0.734663	4.58096	4.41644	1.35064	2.36959	0.621246	2.64043	3.88666	5.66047	2.36621	3.95394	4.39616	1.19434	3.51743	0.533294	2.52564	2.63472	2.91112	4.52704	0.500025	3.3906	7.18165	0.690357	6.37832	1.95249	3.34671	3.81362	2.75976	1.23388	2.86658	5.46065	5.14099	0.919841	2.3589	3.42625	2.53339	1.41503	2.93652	6.66043	0.822651	0.525012	6.20673	4.66814	4.08404	0.648619	4.51857	1.09252
TCGA-AR-A1AK-01A	8.65479	0	0.935245	4.81434	3.93684	0.414465	2.79085	0.574297	2.55168	2.97777	8.53888	3.59309	3.63045	3.88279	1.74218	4.8533	0.544639	1.40116	2.88756	2.88793	5.07898	0.492858	3.01542	6.78996	1.3238	5.95803	2.20909	2.7805	3.51238	1.6958	1.71007	1.71771	4.97503	5.35742	0.964916	1.59866	4.38991	2.8093	1.81092	3.75143	5.2704	1.77399	0.77149	6.57598	4.30179	3.88834	0.648737	4.13978	1.03597
TCGA-AR-A1AL-01A	8.13973	0	1.57928	4.76282	3.0584	0.51819	2.71627	0.591759	2.05543	3.15425	7.99257	4.07888	4.40688	4.03456	1.39094	4.1638	0.530643	1.6412	2.9186	2.53304	5.28126	0.507989	3.87501	6.78996	2.05862	6.71824	2.03326	3.78939	3.22997	2.61118	1.94926	2.22353	5.72506	5.91389	0.983177	1.07967	4.42152	3.68969	1.65964	4.46063	4.721	1.32954	0.932991	5.96154	4.00652	4.32166	0.648976	4.02151	1.36215
TCGA-AR-A1AM-01A	8.19452	0	1.15357	4.89636	3.77124	0.752678	2.22454	0.822694	1.20739	3.07871	7.1679	5.10593	3.98431	3.78182	1.29258	4.21965	0.517415	0.945648	2.11554	2.68718	5.18199	0.520283	3.08431	8.14031	1.7966	5.97695	1.99785	2.67759	3.4195	1.36896	2.05653	1.76631	5.389	5.1858	0.817638	1.38697	5.4504	3.32876	1.65964	3.92492	3.71657	1.96841	0.731108	6.72198	4.60476	4.18948	0.648678	3.97162	3.82025
TCGA-AR-A1AN-01A	8	0	3.1832	4.25497	3.69391	0.588623	2.32453	0.569006	1.7676	3.8804	6.74001	5.36941	3.91754	4.38221	1.77086	4.46013	0.625781	1.82682	2.51683	2.38287	4.55582	0.545913	4.02236	5.29688	1.44748	6.10023	2.62701	3.58963	3.65226	2.82905	1.44402	2.33439	6.4359	5.66556	1.23219	1.44785	4.33534	3.50563	2.0061	3.75143	3.33476	1.30113	0.78189	6.54817	3.76791	3.49004	0.64935	4.98739	1.58284
TCGA-AR-A1AO-01A	7.1726	0	1.12499	4.39792	3.57976	1.11787	2.34319	0.588156	1.42608	3.69843	6.58749	4.14821	3.4666	3.57825	0.976651	4.31645	0.547731	1.89742	2.56325	2.57123	4.68813	0.515782	3.32908	5.3789	1.40933	5.73192	1.81311	3.2482	3.30395	3.79326	1.53842	2.38068	5.60985	5.63389	0.834105	1.90572	4.08276	2.92295	1.32309	3.87465	4.78918	0.799584	0.597174	6.7849	4.13898	3.49004	0.648856	4.74866	0.776116
TCGA-AR-A1AP-01A	7.82466	0	0.916842	4.47307	4.07447	2.55263	2.69874	0.573243	2.02417	2.95347	7.29608	3.64355	3.71969	4.36157	1.35735	4.03799	1.35458	1.70947	3.18052	2.57737	5.31343	0.50622	3.06671	5.09123	1.54353	5.74973	2.53267	3.48512	3.40239	1.75526	1.1292	3.15336	4.84267	5.28228	0.825937	1.80572	4.84793	3.03407	0.877178	4.36832	4.38622	0.954416	0.638274	5.86661	4.02517	3.78019	0.648619	4.48712	0.944097
TCGA-AR-A1AQ-01A	8.27671	0	0.566742	4.33298	3.85632	0.568291	1.86216	0.59373	2.49265	4.03942	6.09438	4.63106	3.53096	4.21099	1.78982	3.87101	0.551011	3.73364	2.56325	3.59291	4.06338	0.935742	3.68783	3.60999	0.874428	5.36254	2.36496	3.13293	4.13241	2.42524	1.24446	3.27906	6.3127	4.68798	0.851517	1.72113	4.81892	2.07256	1.38716	3.88716	7.38934	0.892591	0.512008	5.13251	4.25279	3.80828	0.681655	4.57354	0.709728
TCGA-AR-A1AR-01A	1.43562	1	0.837983	4.73725	4.57654	0.694325	2.83032	0.606952	3.04997	3.48889	5.41853	2.84016	4.37769	5.08035	1.34665	4.59664	0.530643	3.6754	3.11584	2.99097	4.36856	0.561117	4.5072	4.10323	0.81942	6.81088	2.23508	3.98723	3.65226	3.29773	1.04552	3.229	6.68847	5.0557	1.23219	2.00085	3.4891	3.07347	1.47758	2.69974	4.94221	0.677546	0.645732	5.22249	4.13236	5.51931	0.65879	4.91087	0.739692
TCGA-AR-A1AS-01A	3.15068	0	0.881812	4.72047	4.59932	2.41356	2.63367	0.573243	2.95299	4.04607	6.27396	3.97381	4.32802	4.64841	2.05455	4.24523	1.84159	2.90871	3.16856	2.48122	5.09741	0.597559	3.54115	3.25888	1.54353	5.6643	2.7941	4.08739	3.81362	2.62855	1.1608	3.08388	5.96841	5.0557	0.851517	1.65221	4.11869	3.39503	1.93126	5.54602	2.39466	0.716154	0.997393	4.83223	4.64459	4.60854	0.661345	4.33759	1.83399
TCGA-AR-A1AT-01A	3.48493	1	0.541873	4.71182	4.01375	0.616917	2.44589	0.570035	2.79935	3.33225	7.08899	3.54382	3.88172	4.19233	2.36233	3.54952	0.650742	2.52564	3.10997	2.23211	5.11583	0.494479	3.57974	3.40958	1.85124	6.01694	2.44988	3.55078	3.26389	1.64445	1.61949	2.68907	5.98745	5.38476	1.25104	2.06215	4.5295	2.99314	1.39627	3.38954	5.58725	0.696233	0.803338	5.14296	4.43784	4.38409	0.652264	4.93944	0.929463
TCGA-AR-A1AU-01A	7.85753	0	0.74192	4.69534	3.85632	0.686327	2.9967	2.2524	2.02417	3.70434	8.82644	3.90191	3.92922	3.94635	1.50666	5.36081	0.519407	1.39197	2.60249	2.48122	5.23015	0.545913	2.97486	5.98985	2.48328	5.86015	1.98884	3.62938	3.58728	3.61793	2.29939	1.60035	5.389	5.63389	0.696985	1.26233	4.70603	2.8093	3.04371	4.8866	3.17728	0.967477	0.694273	6.29835	4.0439	4.02363	0.648406	4.20904	1.3266
TCGA-AR-A1AV-01A	5.10685	0	0.756535	5.04829	4.09861	1.6494	3.4249	0.589865	2.99361	4.09139	6.13597	4.51638	4.92253	4.47308	1.77086	3.06511	0.597835	1.94416	3.43089	2.32227	5.71742	1.16622	3.46274	2.41801	2.98197	5.91903	2.68372	3.88992	3.61638	1.38684	1.60983	2.15025	5.36206	5.4833	1.2415	1.34242	4.41385	3.37868	4.11833	4.36085	2.99354	0.716154	1.29896	5.27044	4.74303	4.09029	0.674216	5.48491	1.92602
TCGA-AR-A1AW-01A	7.21096	0	0.855131	4.45823	3.37949	0.529877	2.69874	0.753779	2.48607	3.52921	7.55077	3.85214	4.10332	4.36157	0.793272	3.74392	0.578983	2.12748	3.48974	2.61438	4.53422	0.504569	3.33466	7.1447	1.63913	6.40426	2.26012	3.16026	3.33881	2.41862	1.25471	2.87332	5.27262	4.47178	0.893366	2.1504	3.4891	2.88725	1.88878	3.01877	7.0363	1.43957	0.661461	5.6443	4.15226	4.46174	0.648586	4.706	0.846288
TCGA-AR-A1AX-01A	7.20274	0	0.646463	4.58896	3.69958	1.08041	2.6629	0.606952	1.8707	3.07871	6.42316	4.0182	4.54209	3.98119	1.07497	3.41527	0.510378	2.01212	2.51023	2.43568	5.1436	0.496482	3.57428	10.9731	1.34302	6.30534	1.86881	3.24281	3.48959	2.29454	1.45444	2.35005	5.92736	4.67121	3.18304	1.54546	4.74239	2.73647	1.93943	3.35534	5.64756	1.37065	0.603488	5.84833	4.13898	5.02454	0.648678	4.28692	1.10089
TCGA-AR-A1AY-01A	2.81096	0	0.579485	4.39069	4.48029	0.403403	2.67508	0.700564	3.02738	3.41883	4.04305	4.52537	5.56942	4.53758	2.01071	3.13925	0.631763	4.0475	2.74401	3.40131	4.34176	0.515782	4.13055	4.77253	1.76977	6.43073	2.7253	4.13945	3.56438	1.82161	1.30725	3.21086	6.75145	4.30921	0.690356	1.24483	5.25202	3.12494	0.770331	3.5385	4.99874	0.778563	0.609789	5.02007	3.83208	4.67729	0.66433	4.85563	0.794041
TCGA-AR-A24H-01A	13.4082	0	0.756535	5.26251	4.49506	0.405986	3.01867	1.11416	4.0489	3.88666	8.67155	1.64504	5.41371	4.64841	1.57942	4.67118	0.631763	3.08074	3.54196	2.65717	5.18199	0.498653	3.7687	7.33877	2.29367	6.56679	3.28521	4.62597	3.75862	1.60947	1.60983	2.92022	5.51826	3.50042	1.03827	1.78891	3.59494	3.79178	1.34126	3.0934	4.68768	0.564555	0.945515	4.55446	4.37298	5.00639	0.667428	5.2168	0.988465
TCGA-AR-A24K-01A	4.2411	0	1.44349	5.38587	4.45898	0.841219	3.02948	0.753779	3.44387	3.57489	6.18023	3.22123	5.16008	4.41001	1.87488	4.50957	0.547731	3.35817	3.60146	3.07474	5.02478	0.671246	4.83274	8.37307	2.68291	6.18654	2.71839	4.21329	4.05344	1.14404	1.42311	2.93306	6.36021	3.88286	4.06235	1.25363	4.04727	3.96934	0.850487	5.1886	2.66968	2.06559	1.28322	3.67776	4.13236	5.86203	0.730758	4.00262	2.46027
TCGA-AR-A24L-01A	7.85205	1	0.532763	5.08789	3.95481	0.542462	3.04032	2.79677	2.97625	3.64544	6.53059	1.71917	4.69473	4.55889	3.05138	2.72914	0.504049	1.81851	3.36655	2.88793	4.81336	1.75109	3.99083	8.55542	2.44094	6.18654	2.51786	4.04913	3.12602	2.48311	2.82212	2.26347	5.50295	5.42604	1.32459	1.35983	2.99984	3.13606	3.3071	4.02121	3.54844	0.856618	0.638274	5.79454	3.72773	4.74063	0.648553	4.58148	0.882839
TCGA-AR-A24M-01A	10.0274	0	0.613225	4.48831	3.44994	0.787382	2.96981	0.568939	2.35906	3.78252	7.34459	3.71499	4.70289	4.10638	2.58782	3.249	0.517415	2.07753	3.12155	2.21075	5.43896	0.504569	4.1902	6.57004	1.45717	6.43073	2.5105	4.28985	3.17216	1.35971	1.55905	2.77169	5.90806	4.50198	1.90515	1.43891	3.3805	3.71223	3.71588	3.3384	3.21008	0.856618	0.825517	5.62905	4.0005	4.98795	0.649163	4.32302	0.780367
TCGA-AR-A24N-01A	8.31507	0	1.44349	4.98047	4.21854	0.905371	3.09907	0.568939	3.37765	3.5061	6.37105	2.72034	4.90417	4.41691	1.58992	3.27649	0.521407	2.81687	3.2378	2.84168	5.17217	0.50622	4.1902	5.61628	2.22545	5.84106	2.41174	3.57289	3.43685	2.15775	1.29661	2.37323	5.77811	4.30921	1.16671	1.42148	3.55345	3.108	2.59356	5.8166	4.87784	1.03016	1.2536	5.28279	4.13898	4.39108	0.649163	4.15349	1.60059
TCGA-AR-A24O-01A	9.88219	0	0.873263	4.46557	3.49828	0.408784	2.73363	0.576598	2.24646	3.03089	8.32497	3.23768	4.08403	4.36157	2.49652	4.09109	0.5258	1.86618	3.00269	2.65717	5.25029	0.495567	3.68244	7.18165	1.00324	6.25728	2.06906	3.44594	2.97217	2.55653	1.65047	1.99695	5.62636	5.87596	1.64724	1.58111	3.67254	3.52279	1.13487	3.91874	4.4604	1.69018	0.638274	6.66193	4.11314	3.97604	0.648619	4.38846	0.965644
TCGA-AR-A24P-01A	0.230137	0	0.671688	4.89636	3.80477	0.512502	2.90368	3.85013	3.20146	3.17158	7.91644	3.27736	4.89465	3.7316	2.36233	3.69455	0.501043	2.507	3.00269	2.38977	5.11583	0.513652	4.27314	6.49492	1.89642	6.18654	2.20064	3.84781	3.3449	2.30771	1.76021	2.31863	5.90806	5.6994	2.58279	1.35983	3.84049	3.7458	1.51429	4.83909	3.68844	1.27461	0.919915	5.30736	4.25989	4.60854	0.648553	4.00262	1.6184
TCGA-AR-A24Q-01A	8.69041	0	0.58388	4.16546	3.78241	0.371085	2.53276	0.618129	1.50856	3.70434	5.06396	4.78757	3.84037	4.88691	1.87488	3.29249	0.521407	2.91432	2.34298	2.53933	4.61414	0.501449	3.41288	6.57004	1.15288	5.59873	1.97077	3.9936	4.22149	2.01397	1.21373	2.65437	5.48822	4.58041	1.3431	1.37779	4.84793	3.3845	1.08153	3.80613	5.82795	1.05663	0.661461	5.84833	3.96377	4.50447	0.651634	4.75737	0.870198
TCGA-AR-A24R-01A	9.39726	0	0.665378	5.12882	4.03165	2.4264	3.264	1.82993	2.77496	4.30695	5.93306	2.30533	4.34226	3.88279	1.34665	2.35129	0.593062	2.10641	3.28445	2.25315	5.4032	0.49326	3.63093	5.64415	2.00041	6.18654	2.92756	3.84211	3.88751	2.334	0.931987	2.92654	5.69226	3.87661	0.80152	1.66952	3.60665	3.23065	1.78426	2.51592	4.70457	0.844771	1.35936	4.9336	4.43784	4.98795	0.649611	3.81253	1.85106
TCGA-AR-A24S-01A	8.15342	0	0.756535	4.55725	3.87332	0.529877	2.72202	0.579058	2.25398	3.55253	6.42316	3.35828	4.6534	4.63337	1.87488	3.89929	0.533294	2.98187	3.77667	2.54563	4.49222	0.504569	4.09151	7.60814	2.27865	6.43073	1.89663	3.69677	3.12038	2.37332	1.18191	2.64731	5.76022	5.02556	2.11494	2.11406	3.22868	3.01664	1.08153	3.48745	4.88682	0.916732	0.703027	5.96154	3.78542	4.74869	0.648976	5.17119	0.8639
TCGA-AR-A24T-01A	8.7726	0	0.646463	4.76282	3.87907	0.486207	3.04546	0.579058	1.96877	3.26328	8.82644	3.50682	4.36329	3.87147	1.86513	4.77933	0.517415	1.5088	3.19801	3.06403	5.41489	0.59258	3.57974	9.23924	2.00041	6.03828	2.14908	3.77166	2.91713	3.28157	1.41248	2.35005	5.60985	6.3876	1.13897	1.64303	4.06122	3.74014	2.29392	3.59151	4.35743	1.60737	0.645732	5.79454	4.43078	5.21694	0.648619	4.26561	0.996049
TCGA-AR-A24U-01A	8.56986	0	0.69853	4.51897	4.238	1.94171	2.71058	0.60207	2.12296	3.17747	5.97124	3.18173	4.22345	4.85351	1.82762	3.7218	0.554567	2.07753	2.73137	3.85586	4.63621	0.495567	3.893	5.9529	1.4188	6.56679	2.08667	3.90795	3.81362	2.36716	0.973135	2.35788	5.85129	6.05165	0.964916	1.40418	3.74639	3.87927	1.23265	3.59151	5.17988	0.70616	0.553606	6.02158	3.68263	4.01738	0.651634	5.08606	0.808034
TCGA-AR-A24V-01A	8.77534	0	0.538667	4.86001	4.41644	0.462388	3.4033	2.04298	2.78102	3.27464	6.05276	2.9664	3.7881	4.14319	2.29018	5.09872	0.530643	1.6412	3.6376	3.25433	5.92213	0.58273	3.42939	4.10323	2.25637	6.16476	2.2925	3.62938	3.17805	2.73018	2.62366	2.53054	5.18767	6.22107	1.96156	1.92194	3.95795	3.64398	1.36927	4.50767	4.80591	0.551248	1.07964	5.49523	4.57424	4.55656	0.649873	4.62167	1.17
TCGA-AR-A24W-01A	4.24658	0	1.52115	4.91496	4.15473	1.81666	3.12568	0.637856	1.77649	3.52921	9.44561	3.95938	4.36329	4.08243	2.08898	5.26333	0.533294	1.20347	2.85615	3.19554	5.80869	0.504569	3.80376	7.33877	1.71432	6.48248	2.30057	3.66861	3.29811	2.42524	1.69984	2.05808	5.33496	6.41264	0.919841	0.94961	4.36666	4.27001	2.94432	4.2865	4.53627	1.75999	0.792289	6.20673	4.12598	4.11474	0.648678	4.18094	0.951235
TCGA-AR-A24X-01A	8.23014	0	2.39137	5.04829	3.87332	0.466872	2.94733	0.56964	2.45311	3.28597	9.19843	4.12478	4.58056	4.37545	2.06317	3.82076	0.5258	2.40486	3.03334	2.68718	5.39166	0.553158	4.34467	10.3707	2.31611	6.32894	2.43521	3.98092	3.73496	1.02002	1.24446	2.62546	6.00647	5.51122	1.3152	1.09685	4.30462	4.24953	2.91449	4.17796	3.49973	0.778563	0.970796	5.17656	4.13236	4.70117	0.693975	4.48712	2.83487
TCGA-AR-A24Z-01A	8.22192	0	0.562798	5.21619	3.63885	1.94171	3.07218	0.829957	3.42168	4.4335	7.44143	4.81027	5.08591	6.03587	1.38001	5.59607	0.551011	2.14888	3.60716	2.68718	4.82158	0.501449	3.09567	4.35247	4.1447	6.37832	2.97866	4.00589	3.89995	1.58383	1.46479	1.84266	4.77944	4.18329	6.27777	1.72977	3.73993	2.9402	0.843959	4.46857	4.27221	0.586109	0.859933	4.73547	3.96976	4.88244	0.648976	5.17119	0.895818
TCGA-AR-A250-01A	7.41644	0	0.749065	4.93354	3.74896	0.491136	2.88149	0.568736	2.92329	4.02652	4.70895	4.56328	4.45155	3.96949	2.71179	2.60797	0.519407	1.95971	3.34906	2.20362	4.75727	0.525312	3.45725	3.80273	2.08337	5.95803	2.57657	3.39104	3.30395	1.85314	1.67993	2.06664	5.26079	4.98648	1.71831	1.84814	4.26596	2.76083	3.07806	3.32708	5.04671	0.564555	0.803338	5.84833	3.71054	4.48999	0.652894	4.93944	0.936644
TCGA-AR-A251-01A	8.30137	0	0.538667	3.84524	4.48746	0.702478	2.68701	0.56919	3.32761	2.77471	4.89725	2.95569	4.12237	5.40268	1.1069	3.12801	0.751296	3.57845	3.63166	3.72237	4.78084	0.496482	5.01615	3.87141	0.857815	6.68664	2.31665	5.33022	4.38931	2.17145	2.57097	2.9397	5.69226	6.7522	1.02012	2.87566	2.5005	2.35808	0.891259	6.10259	4.34306	0.941397	0.638274	5.17656	3.85535	5.74914	0.667428	5.17119	0.813024
TCGA-AR-A252-01A	7.77534	0	0.796188	4.76282	3.47673	1.67506	3.264	0.801178	1.6893	3.69843	6.77018	1.33741	4.04578	4.30774	1.36872	2.79635	0.50319	2.56187	3.22629	2.15359	5.16246	0.597559	4.23156	9.06496	2.74142	6.48248	2.04249	3.58963	2.81843	2.46398	2.24249	2.64731	5.85129	4.72992	3.17746	1.40418	2.78945	3.54458	1.70529	3.59151	5.58725	1.17875	0.669722	6.04057	4.21171	4.87384	0.648391	4.34482	0.882839
TCGA-AR-A254-01A	7.13699	0	0.71234	4.97123	4.29182	0.449246	2.84748	0.569006	2.66501	3.54054	5.53406	2.31795	4.41424	4.19843	1.975	4.26444	1.26471	2.31933	2.86879	2.01195	5.007	0.549592	3.48558	7.42367	0.907214	6.05885	2.20064	3.67416	3.35034	3.62964	1.23388	2.53779	5.8699	4.86371	3.02993	1.63378	4.05421	3.11367	1.01467	2.42894	5.58725	1.00446	0.825517	5.10042	4.2254	4.60127	0.64935	4.64637	1.04377
TCGA-AR-A255-01A	5.92055	0	0.772573	5.20488	3.99592	1.65779	3.4456	0.568698	2.71403	3.38446	6.32099	2.22079	3.71402	4.05832	1.53777	3.18855	0.512068	1.85836	3.36085	2.62671	5.76234	0.496482	3.92976	6.97559	1.76977	6.23368	2.20064	4.14615	3.3618	2.48311	1.67993	2.09159	5.62636	5.64929	3.979	1.66109	3.5414	3.49446	2.68986	3.61484	4.86012	1.13733	0.518372	5.50942	4.6764	5.44401	0.651634	4.21628	1.05138
TCGA-AR-A256-01A	7.81918	1	0.551875	5.38587	4.40244	0.548714	3.18875	0.892828	2.72575	3.8251	4.91568	3.28851	4.14919	5.29305	1.65165	3.59821	0.536055	3.34139	3.6376	3.06403	5.4032	0.50984	3.49133	2.56284	2.39038	6.28166	2.7253	4.50173	3.95678	1.41391	2.08301	3.07741	5.50295	5.19785	1.15738	2.49597	4.281	3.10188	0.796008	4.09497	5.55902	0.447207	0.731108	5.41037	4.47514	5.2484	0.649873	4.20904	1.02768
TCGA-AR-A2LE-01A	13.8685	0	0.71234	5.11844	4.05014	0.411496	2.94191	0.586407	2.38559	3.04254	8.82644	4.53505	3.77668	4.63337	2.44961	4.38405	0.523508	1.73531	3.05657	2.25993	5.12516	0.525312	4.15723	5.62954	2.72859	6.20985	2.44255	3.41294	3.89995	2.16467	1.77968	2.6613	5.88909	4.43395	1.40859	1.25363	3.95795	3.54458	1.39627	4.00839	2.97672	1.20574	0.970796	4.88662	4.13236	4.6161	0.648856	4.78301	1.31792
TCGA-AR-A2LH-01A	1.68767	1	1.58931	4.39792	4.25171	1.07086	2.08578	0.569467	1.63602	3.25204	7.1679	4.72215	3.50477	4.02831	1.12869	5.4798	0.544639	2.17673	2.44107	2.92268	4.95384	0.49374	3.03224	6.82069	0.958724	5.61414	1.80368	2.74961	3.84434	1.8133	1.19267	2.00561	5.6754	5.28228	0.809502	1.43013	4.5295	2.9402	1.59613	4.66279	5.22419	0.929162	0.563677	6.75317	4.23244	3.09161	0.650656	4.18094	0.916128
TCGA-AR-A2LJ-01A	7.21096	0	0.846625	4.45823	4.4306	0.423976	1.56089	0.815747	1.45368	3.29749	7.91644	4.91878	3.71402	3.86582	0.932809	6.51642	0.530643	1.39197	2.35033	2.94005	3.91976	0.492804	2.82646	7.8243	2.05047	4.86519	2.14015	2.66499	3.26951	2.26785	1.79914	2.01394	5.27262	4.39675	0.645387	2.11406	4.9176	2.87544	1.287	4.51532	3.85057	1.84369	0.653241	6.87793	4.75979	3.20814	0.648619	3.78268	3.25646
TCGA-AR-A2LK-01A	4.51781	1	0.646463	4.98047	3.87907	1.6405	3.81621	1.20662	3.65063	3.65726	7.1276	3.53754	5.18199	4.57334	1.74218	4.43241	0.517415	2.71232	3.08668	2.36913	5.67369	0.511699	3.7163	4.99766	2.23318	6.20985	2.42734	4.26205	3.4195	1.86884	3.02842	2.45653	5.81405	4.64634	1.5663	1.96235	3.98463	4.51422	0.884439	3.79396	3.26375	0.726088	1.14966	4.74409	4.81061	5.00639	0.648976	5.14946	2.02171
TCGA-AR-A2LL-01A	5.51233	0	0.787951	5.2503	4.25807	1.15545	2.88149	0.591759	3.39979	3.22381	8.06808	4.72215	4.35639	4.57334	1.13974	4.69356	0.530643	1.99692	3.33722	3.57608	5.08827	0.58273	3.29559	5.18934	2.41185	5.97695	2.15797	3.80674	3.44265	2.29454	2.37979	2.45653	5.32236	5.25784	3.42421	1.73792	4.89704	3.87927	1.82794	3.1337	3.36245	0.916732	0.932991	5.13251	4.56603	4.54124	0.650656	4.55715	1.50306
TCGA-AR-A2LM-01A	5.30137	0	0.796188	4.17193	3.32615	0.471385	2.78513	0.568724	1.75027	2.90406	8.82644	4.66089	4.12237	3.94635	1.17264	4.65609	0.528249	1.12245	2.78779	2.34264	5.23015	0.520283	3.99746	9.23924	1.97553	6.20985	1.83162	4.00589	3.33289	2.24725	1.97624	2.35005	5.0655	4.85493	0.938057	1.43891	4.80914	3.84426	2.43455	5.94335	3.72832	1.59382	0.721646	5.81242	4.19824	4.14515	0.648553	4.62167	2.23644
TCGA-AR-A2LN-01A	3.18082	0	0.756535	4.43511	3.08634	0.761165	2.71627	0.57234	1.26184	2.7934	10.7043	3.97381	3.94152	3.55637	1.49585	6.0564	0.588196	1.03403	2.6412	2.71652	4.87868	0.495567	3.37375	7.00748	1.48607	6.28166	1.53388	3.06027	2.88621	1.57512	2.00376	2.16642	5.36206	5.66556	1.5573	1.68692	4.70603	3.18648	1.27806	3.64371	3.75715	1.16468	0.653241	6.81673	4.0873	3.6802	0.650656	4.05387	1.23891
TCGA-AR-A2LO-01A	3.28219	0	0.68468	4.51897	3.66604	0.710793	2.57457	0.584769	2.41254	3.07871	9.44561	3.95239	4.37057	3.80425	1.46477	5.02544	0.528249	1.55384	2.308	2.72852	5.09741	0.501449	3.31233	6.49492	1.50506	5.86015	1.86881	3.29157	3.03142	1.45013	1.50703	1.93495	5.389	5.25784	0.964916	1.3509	4.85776	3.108	2.37863	4.07438	4.61375	1.39802	0.653241	6.37031	4.35149	4.39108	0.648856	3.75937	2.94369
TCGA-AR-A2LQ-01A	3.37808	0	0.756535	4.0409	3.36325	0.88683	2.73363	0.573243	1.30791	2.90406	6.80157	4.46089	3.91754	4.05832	1.51757	5.49223	0.523508	1.17613	2.64759	2.72252	4.84575	0.50622	3.41824	7.04066	1.04037	5.87903	1.70102	3.62938	3.25842	2.90331	2.37155	1.89884	5.32236	6.19931	1.64724	2.57245	4.22089	3.8325	1.1527	5.22196	4.06466	1.43957	0.525012	6.84707	3.81471	3.84818	0.648619	4.65513	0.876537
TCGA-AR-A2LR-01A	4.7726	0	0.821199	4.13173	3.36863	0.405986	2.45234	0.568667	2.51865	3.75782	4.68426	5.31894	5.17087	4.69413	4.02822	5.56918	0.751296	3.39092	2.07761	2.84758	4.87868	0.503019	3.58552	7.88258	3.34484	6.84286	1.84086	3.90795	3.89372	2.22726	0.94241	1.77587	5.76022	6.41264	0.72539	3.07224	5.6968	3.48313	1.01467	3.7093	3.08322	2.21235	0.585411	5.70979	4.99096	5.41952	0.648391	3.97801	0.713529
TCGA-AR-A5QM-01A	6.11233	0	1.2893	4.54934	4.14205	0.523898	2.395	2.21487	1.6185	3.25781	8.32497	5.17801	3.65209	3.77638	1.21598	5.89713	0.541701	1.79337	2.55013	2.56498	5.24022	0.498653	3.15742	6.47138	1.61032	5.74973	2.46551	2.87559	3.07925	2.50773	1.31807	2.22353	5.48822	5.15215	1.46449	1.62508	5.22623	3.02823	0.863464	3.95726	4.73791	1.48166	0.792289	6.22915	4.86237	3.70784	0.648678	3.74196	2.49923
TCGA-AR-A5QN-01A	2.77534	0	0.71966	4.82323	4.19292	3.61903	2.33687	2.80934	2.3519	3.5923	7.08899	4.71155	2.81835	3.88279	1.44386	6.49296	0.554567	2.70646	2.79431	2.65091	5.4032	0.503019	3.65373	5.55911	1.84227	6.01694	2.08667	3.27526	3.06747	2.37976	1.1608	2.41894	5.90806	6.19931	1.29691	1.44785	5.09038	3.06771	2.65876	5.19951	4.67057	1.34296	0.997393	7.04817	3.52661	3.53864	0.648391	3.87289	1.68932
TCGA-AR-A5QP-01A	3.24658	0	0.69853	4.89636	4.53959	2.22482	2.22454	0.612389	1.78529	3.63925	8.06808	4.02613	3.94152	4.41001	1.3359	6.61442	0.517415	2.51306	2.80693	2.36274	5.06085	0.511699	3.75673	6.59645	1.66772	5.56711	2.2925	3.58419	3.25265	2.23387	1.31807	2.6328	5.88909	5.87596	0.769593	1.11424	4.60682	3.24715	1.00614	4.52327	3.47782	1.34296	0.703027	6.41842	5.08671	4.18948	0.648678	3.48662	2.81128
TCGA-AR-A5QQ-01A	0.882192	1	0.613225	4.86903	4.78082	0.437684	1.82955	0.618129	3.0388	3.78853	4.69213	2.06948	3.16528	4.54454	1.06437	5.69461	0.528249	3.60112	2.7752	2.83583	4.7035	0.511699	3.26843	3.50618	0.586908	5.25912	2.50282	2.8928	3.51238	2.82338	0.607005	3.06451	6.15263	5.0557	0.956098	2.8006	4.32755	2.39953	1.07291	5.78144	5.50112	1.94099	0.488178	6.1228	4.86237	3.3173	0.648619	3.97162	0.75988
TCGA-B6-A0I1-01A	6.46849	1	0.780397	4.75412	4.62917	1.87277	2.44589	0.977143	2.69549	4.18604	4.15501	3.88757	4.57321	4.41001	0.987872	6.07531	0.866797	3.31413	2.48972	3.39047	4.04599	0.492967	3.61358	2.11652	0.755851	5.95803	2.56169	3.47967	3.00179	1.29672	2.42657	3.24823	6.28819	5.31957	0.711001	2.88707	3.73993	3.24151	0.663827	4.08123	3.9961	0.600824	0.932991	5.01003	4.55096	4.39108	0.815619	4.38112	1.58284
TCGA-B6-A0I2-01A	11.9479	0	0.588472	4.78827	4.90744	0.392377	2.04971	0.680636	2.23248	3.80061	4.96392	5.71003	3.12716	3.7261	0.954779	4.77933	0.562179	2.78255	2.6791	2.50041	3.71109	0.49338	2.80244	5.93531	0.755851	5.52096	2.52539	3.3362	3.39677	1.12621	0.667402	2.99232	5.46065	3.64447	0.628047	1.62508	4.75209	2.95213	1.22367	4.23554	7.91348	0.810903	0.544439	5.33239	4.23923	4.77348	0.649873	3.35858	1.26565
TCGA-B6-A0I5-01A	23.4411	0	3.6056	4.83233	4.50237	0.736426	1.83771	0.569098	1.53604	3.06102	7.04817	4.66089	4.21683	3.67689	1.66187	5.29499	0.541701	1.9055	2.3154	2.62671	3.248	0.59258	2.81448	7.55925	1.09638	4.97068	1.93431	3.25371	2.84976	0.864775	0.880323	2.67531	5.59458	3.88872	0.578035	1.25363	4.90725	3.21938	1.08153	3.88716	3.47782	1.60737	0.761389	6.08073	3.66587	2.84661	0.649611	3.30335	2.96649
TCGA-B6-A0I6-01A	2.71507	1	0.541873	3.86352	3.42265	0.905371	2.60456	0.580417	0.78923	3.47094	4.32074	4.75449	5.09611	3.43074	1.86513	4.09748	0.693078	3.23788	2.80693	2.66336	4.60687	0.496482	2.81448	2.07769	1.1435	5.41992	1.89663	3.87157	3.72291	1.60947	1.25471	3.11591	5.23566	5.63389	0.928928	1.47446	6.30798	3.18648	1.58709	4.2206	3.96515	0.799584	1.0377	6.52293	3.97564	4.6542	0.648678	4.55715	0.944097
TCGA-B6-A0I8-01A	2.05205	1	0.734663	5.34807	4.6217	0.670526	3.00195	1.17835	2.3519	4.10443	6.50278	4.4247	4.29986	4.70182	1.54814	2.96214	0.578983	1.57161	3.28445	3.17906	5.48747	0.50984	3.81563	5.78201	2.76757	5.91903	2.71839	4.33942	3.71096	2.37976	1.59959	2.18275	5.96841	4.57218	1.0651	2.02411	3.67254	3.36749	1.17033	2.45643	2.44745	1.12412	0.731108	4.87779	4.2189	3.76903	0.649873	4.34482	1.48547
TCGA-B6-A0I9-01A	0.991781	1	0.658608	5.23903	4.61447	1.08041	3.09907	0.595811	2.78102	4.64592	6.22679	4.19539	5.31163	4.77137	1.62098	2.50932	0.603065	2.26661	3.56571	2.86497	5.73231	0.493053	3.792	3.29676	1.03103	6.37832	2.66988	3.77736	3.60488	1.80479	1.43365	4.19964	6.24052	4.64634	0.834105	1.40418	4.47841	3.66117	4.42961	3.16807	4.31455	0.641263	1.02414	4.92425	4.15879	5.15759	0.649163	5.12799	0.808034
TCGA-B6-A0IA-01A	22.989	0	1.5501	4.93354	4.2781	2.04643	2.41428	0.662088	2.63423	3.367	5.81825	5.38623	3.84623	4.11229	1.34665	5.55571	1.17395	2.81687	3.11584	3.47255	3.88048	0.545913	3.41288	10.3707	0.706593	5.28407	2.89454	4.43363	2.97828	1.75526	1.54858	3.09681	6.28819	4.21063	1.16671	1.58986	4.72417	3.61044	2.18449	6.3168	2.75375	0.616033	1.4208	5.12156	3.89701	4.73237	0.661345	2.7051	2.4078
TCGA-B6-A0IB-01A	10.7973	1	0.671688	6.19165	4.83054	0.616917	2.19047	0.666553	2.50596	3.75207	7.78174	5.27023	4.62854	4.23678	1.58992	3.45814	0.625781	2.42393	2.64759	3.16278	4.245	0.518058	2.76548	5.71956	2.88863	5.17411	2.53991	3.66861	3.25265	1.10842	1.60983	2.24729	5.43201	3.99915	2.98876	2.31159	4.47045	3.06771	1.29594	3.61484	1.99185	0.844771	1.12122	4.91475	4.03771	3.93455	0.652894	4.47972	3.06137
TCGA-B6-A0IE-01A	5.46027	1	1.26968	5.10806	4.08677	0.832248	1.72238	0.595811	1.4443	4.72088	6.83422	4.82171	4.41424	4.45203	2.94024	4.92812	0.570215	3.94469	1.95144	2.93444	3.03683	0.498653	3.97235	8.90758	2.66295	5.12773	2.54707	3.06592	3.44809	1.30563	1.05584	3.34678	6.46251	4.2525	0.664186	0.897661	4.06122	3.1583	3.41628	5.06223	2.67562	1.87162	0.609789	6.1228	3.65997	3.6802	0.677807	3.40849	1.3803
TCGA-B6-A0IG-01A	12.2082	1	0.705437	4.61239	4.18001	2.14073	2.0358	0.753779	4.24758	4.29941	6.42316	5.38623	4.08403	4.55152	2.00188	3.66266	0.562179	2.81687	2.83154	2.55856	4.78882	0.492967	2.81448	6.22554	1.59123	5.5058	2.53267	2.65858	3.2124	1.8922	0.880323	2.58163	5.5482	4.06277	1.09325	1.14021	4.86741	2.27295	1.09042	3.99573	3.70544	0.967477	0.872303	5.36965	4.62824	4.05977	0.648976	4.21628	3.74115
TCGA-B6-A0IH-01A	8.12329	1	0.780397	4.29041	3.62796	0.588623	2.72202	0.569467	1.26184	3.02474	7.3927	4.98077	4.16908	3.73699	1.04252	5.38378	0.544639	1.10455	2.53664	2.34264	5.34611	0.536164	3.46851	7.50996	1.40933	6.20985	1.76614	3.69677	3.05563	2.46398	2.28318	1.93495	5.88909	5.51122	1.19481	1.76405	4.83799	4.07431	1.57785	4.2865	4.40063	2.25235	0.661461	6.06063	4.43784	4.05331	0.650656	4.49482	2.71076
TCGA-B6-A0IJ-01A	19.4685	0	0.588472	4.34024	4.19927	0.38307	2.19712	0.59373	1.31705	3.47702	4.77916	3.68894	3.73093	3.91737	1.29258	5.86464	0.528249	3.09147	2.93707	2.94586	4.27046	0.494189	2.89782	3.97659	1.69585	5.76785	2.56169	3.3083	3.46593	1.55764	0.769519	4.22072	5.46065	3.66109	0.938057	1.53684	4.82855	2.74868	1.21532	3.9311	8.04408	0.716154	0.623888	5.46662	4.42375	5.29156	0.677807	3.38075	0.749185
TCGA-B6-A0IK-01A	1.56438	1	0.618347	4.6449	4.28487	2.09038	2.53276	0.700564	2.8112	4.00049	5.56426	3.93053	4.76988	5.60075	1.74218	3.84857	0.701069	2.38507	2.88756	2.13913	5.70305	0.498653	3.45725	4.56106	1.1998	6.25728	2.86089	3.86565	3.89372	1.60947	1.01454	2.38833	5.59458	4.21752	0.704014	1.02893	4.76143	3.87927	1.63249	3.66149	3.47782	0.677546	0.669722	6.91003	4.66814	4.84001	0.749584	4.75737	0.695282
TCGA-B6-A0IM-01A	10.611	1	0.618347	4.90551	3.97831	1.1272	2.79085	1.1597	3.0444	3.3091	5.97124	5.57048	4.74486	3.98719	1.7017	3.87101	0.536055	2.11341	3.06869	2.42229	5.23015	0.671246	3.33466	4.9525	3.00004	6.56679	2.26817	3.37456	3.75862	1.56645	3.12222	2.14171	5.389	4.93867	1.49208	1.37779	4.29683	3.35654	3.16297	4.00195	3.26903	0.768124	0.95761	5.11116	4.17848	3.74156	0.648678	5.23967	2.40091
TCGA-B6-A0IN-01A	7.04932	1	1.10524	4.77147	4.14205	0.996883	2.33687	5.53939	1.54506	3.83125	6.34559	4.78757	4.26497	4.20467	2.60263	3.34631	0.551011	1.9055	2.56979	2.97995	4.37551	0.515782	3.29559	6.47138	2.85651	5.23497	2.07792	3.16026	3.12038	1.66974	1.81837	2.56012	6.28819	5.31957	1.18528	1.51883	4.85776	3.59952	1.59613	3.96343	3.92866	1.71789	0.712424	6.69104	4.18499	4.4545	0.64848	4.12628	0.756289
TCGA-B6-A0IO-01A	13.8137	0	0.602956	5.01884	4.25171	0.804888	2.58079	0.60207	2.59032	4.52576	7.25187	5.73162	3.74217	5.02569	1.08528	3.87682	0.544639	2.59826	2.86879	2.25315	4.30221	0.500025	3.93578	5.24189	3.3845	5.59873	2.60536	3.70253	3.52992	1.47683	3.00128	3.41961	6.4359	4.60461	0.746982	1.1316	4.47045	4.05555	2.16195	3.43016	3.60998	1.16468	0.731108	4.65997	3.9215	4.12677	0.648553	4.76612	2.31305
TCGA-B6-A0IP-01A	10.7562	1	0.726936	4.6449	3.8676	0.905371	2.54494	1.57338	2.36569	3.29749	6.77018	5.12001	4.5576	4.36842	1.77086	3.56021	0.519407	2.39831	2.72483	2.33564	5.007	0.503019	3.7163	7.88258	2.80565	6.01694	2.14015	3.59515	3.30973	1.5314	1.38118	2.58163	6.26447	4.83658	0.762339	1.14021	4.60682	3.90907	3.61543	4.31575	3.18808	0.868971	1.10787	5.46662	4.23923	4.12065	0.66433	3.84285	2.38778
TCGA-B6-A0IQ-01A	11.7397	0	0.898973	4.43511	3.97247	0.639537	2.56285	0.584769	2.51865	4.17241	6.18023	5.73162	5.04629	4.30133	1.27061	3.4366	0.517415	3.65816	2.69255	3.2978	4.153	0.501449	3.29559	5.3789	2.10804	5.28407	2.54707	3.34138	3.85656	0.897335	1.30725	3.29734	6.28819	2.48318	0.63942	2.46413	5.16278	2.95213	0.83137	2.66772	5.71128	0.892591	1.0377	4.62618	4.88008	4.66202	0.652894	4.04101	1.10089
TCGA-B6-A0RE-01A	21.3068	0	0.756535	4.60431	5.52985	0.574937	2.24496	0.568736	2.08549	3.43618	4.6264	3.71499	3.80559	4.62607	1.35735	5.07063	0.638014	3.39661	3.21491	2.23884	3.92565	0.492788	3.67095	4.35959	1.48607	5.68032	2.26012	3.74265	3.4195	2.75976	0.799057	2.85284	6.40983	4.69623	0.677051	1.78891	4.23564	2.80327	1.69663	4.08808	3.97775	0.564555	0.653241	5.92329	4.11314	3.89987	0.674216	4.08675	0.767917
TCGA-B6-A0RG-01A	5.70411	0	0.71966	4.97123	4.28487	3.05	2.72202	0.612389	2.55168	3.57489	7.78174	4.79888	3.97807	3.87691	1.81773	5.13595	0.50737	1.85836	2.85025	2.69917	4.82158	0.507989	2.85019	5.8153	1.00324	5.13903	2.77341	4.03671	3.13774	2.18546	1.76021	1.93495	5.50295	4.71334	0.859726	1.41256	4.35051	2.83991	4.50199	4.8578	3.63261	1.38433	0.919915	5.81242	4.13236	4.73237	0.685684	4.113	3.73561
TCGA-B6-A0RH-01A	17.6877	1	0.846625	4.29041	4.48029	1.02446	2.23815	0.597763	1.82011	4.31452	5.56426	4.63106	4.23026	3.91737	2.14901	4.9813	0.536055	2.13448	2.3154	2.82975	4.58501	0.608702	3.02098	9.44295	1.62915	5.04064	2.8344	3.58419	3.57562	2.3606	1.21373	3.11591	6.24052	4.28786	0.947145	1.50123	5.11356	3.14686	0.779941	5.01195	6.0933	0.593457	0.568855	5.06931	4.47514	3.62632	0.703561	3.98412	1.04377
TCGA-B6-A0RI-01A	19.5233	0	2.18094	4.55725	4.18652	0.694325	2.72202	0.618129	2.63423	3.42469	6.07263	4.78757	4.24405	3.80425	1.86513	4.10949	0.541701	2.20471	2.63472	2.45542	5.08827	0.520283	3.23563	9.44295	1.24714	5.69694	2.48793	3.86565	3.52405	2.1924	2.32379	2.44945	5.98745	4.41151	0.677051	1.61634	4.66832	3.06771	2.49434	5.38203	3.48883	0.979773	0.907317	5.77678	4.18499	5.81182	0.648856	4.30137	1.71514
TCGA-B6-A0RL-01A	6.76438	1	0.570678	5.03829	4.41644	1.94171	2.88708	7.15286	3.44933	3.76404	6.97297	4.65136	4.85828	4.55152	1.16141	5.08949	1.08502	2.68257	2.83762	3.46729	5.37998	0.492912	3.36811	2.07036	0.842631	5.84106	2.92756	3.66861	4.00137	1.33264	2.66718	3.03819	5.44666	4.24556	0.711001	1.91377	5.40688	3.50563	2.37863	3.22383	2.20057	0.490829	2.50912	3.82872	5.14611	4.91624	0.648856	3.93417	3.86015
TCGA-B6-A0RM-01A	6.50137	1	1.02957	4.97123	4.56917	4.27811	2.46512	0.568939	2.57121	4.75509	6.39704	4.40613	4.58849	4.05832	1.975	6.56389	0.528249	2.42393	3.07486	2.56498	5.13432	0.503019	3.72212	5.30815	1.21881	5.73192	2.48033	3.25371	3.61059	1.17103	2.52579	2.41894	6.36021	4.66303	2.12982	1.31515	4.3745	3.00494	0.790595	5.34283	2.39466	0.810903	0.907317	5.04931	4.30179	4.25429	0.649163	4.07353	2.34026
TCGA-B6-A0RN-01A	21.9397	0	0.593131	4.93354	4.13586	0.868352	2.49017	1.24389	1.65405	3.03089	8.42217	4.90593	4.58849	4.27541	1.77086	3.90485	0.530643	1.81	2.763	2.78317	4.8868	0.495168	3.893	9.23924	2.61512	5.59873	2.66305	3.76588	3.23596	2.02107	1.45444	2.79884	6.02654	4.70481	2.10726	1.31515	4.9683	4.05555	2.54155	4.4762	3.34034	0.768124	0.803338	5.53749	4.33019	4.16433	0.653763	3.96542	4.21532
TCGA-B6-A0RO-01A	13.5041	0	1.3659	4.78015	4.51685	1.596	2.5988	0.700564	1.72464	4.0199	7.34459	5.33623	4.129	4.56609	1.4013	3.04234	0.501344	1.70099	3.81408	3.02443	5.68808	0.545913	4.21789	6.70389	1.84227	5.95803	3.44319	3.73677	3.65226	1.04647	1.10812	2.92654	6.48925	3.99915	0.938057	1.42148	3.70959	3.71758	1.53241	3.03586	2.81373	1.5236	1.12122	4.90514	4.70082	4.6542	0.649163	4.09997	5.2427
TCGA-B6-A0RP-01A	8.56438	1	0.634791	4.52665	3.74344	0.574937	2.49017	0.604413	1.77649	3.15425	6.97297	4.86909	3.75948	4.42391	1.79934	4.08528	0.638014	1.92843	3.10997	2.46157	5.04283	0.536164	3.80992	5.47745	0.81942	5.53564	2.11361	3.51823	3.07334	2.23387	1.8473	2.51619	5.65823	5.46918	1.5663	1.48359	4.05421	3.108	2.24342	4.07438	3.53761	0.904547	1.05154	6.06063	3.95149	4.89046	0.652264	4.34482	2.0603
TCGA-B6-A0RQ-01A	11.6904	1	1.14394	4.48831	3.738	1.33186	2.36313	0.56919	1.32642	3.80658	6.20362	4.68054	4.23718	4.11878	1.73212	4.90321	0.538968	1.33776	2.53664	2.13913	4.8868	0.515782	3.33466	8.0702	1.28521	6.05885	2.20064	3.46288	3.25265	1.07244	2.34776	2.39624	6.04666	5.45528	0.664186	0.997234	4.81892	3.70085	1.82794	3.34955	2.89543	0.799584	0.984544	6.63283	4.28806	3.53864	0.649873	3.82443	1.07573
TCGA-B6-A0RS-01A	8.39178	1	0.749065	4.13817	4.14205	1.32261	2.31777	0.568831	1.92908	4.19984	5.81825	5.35321	3.71969	3.74792	1.41184	4.29647	0.613792	3.41297	2.76901	3.1136	4.27046	0.498653	3.65969	4.04857	1.02164	5.46127	2.48033	3.73677	3.16045	1.80479	0.839344	2.66851	6.57077	5.80284	0.964916	1.82288	4.69638	2.76083	0.920061	3.52115	5.36828	0.778563	0.525012	5.48126	3.67703	3.8139	0.648856	3.93417	0.870198
TCGA-B6-A0RT-01A	7.45479	0	0.74192	4.26895	4.45898	0.441479	2.14886	0.597763	1.35362	3.63362	6.27396	3.42865	3.87589	5.0892	0.675876	3.98515	0.966139	2.01922	2.41359	3.0357	4.27672	0.597559	3.57428	7.29953	0.762665	6.81088	2.19194	3.57289	4.42703	3.30326	0.982766	3.20456	4.78812	3.56136	0.5969	2.09943	4.01222	3.108	2.20694	4.07438	6.90454	1.17875	0.653241	5.90412	4.11976	3.21387	0.648619	3.74763	0.81838
TCGA-B6-A0RU-01A	23.5753	0	0.890153	4.3547	4.42358	0.686327	2.70472	0.576598	2.3245	3.8804	5.85551	4.94322	4.67003	4.05832	4.04237	4.73962	0.541701	3.33601	2.55655	2.45542	4.80516	0.492912	3.53021	6.1061	1.2093	5.84106	1.81311	3.66861	3.14901	1.97682	1.43365	2.33439	6.54234	5.33172	0.851517	1.74639	5.43524	3.86776	0.837473	3.0934	3.93449	1.2472	0.568855	6.60439	4.38012	4.74063	0.667428	3.86094	0.81838
TCGA-B6-A0RV-01A	14.126	0	0.926219	4.67842	4.52465	0.433988	2.4713	0.685653	1.68039	3.11982	7.84744	4.73297	4.22345	4.55889	1.00945	6.66702	0.5258	2.01922	2.94312	2.65091	5.34611	0.597559	3.0786	8.29439	2.7929	5.86015	1.79419	3.2482	3.29811	1.71272	1.15075	2.4042	5.37571	5.01592	0.777503	1.20942	4.22089	3.40624	1.17965	4.42145	3.26375	0.941397	0.883921	6.27442	4.59712	4.40505	0.649163	3.9405	0.936644
TCGA-B6-A0WS-01A	8.12329	1	0.68468	4.93354	4.17354	0.433988	2.8417	0.568789	2.83476	3.53502	7.08899	4.41521	4.20976	4.16172	1.51757	3.99672	0.508846	1.91318	3.48974	2.52669	5.23015	0.492858	3.28466	6.94494	1.81474	5.87903	2.44988	3.57289	3.75862	2.32716	1.38118	2.39624	5.403	4.42643	1.00162	1.46548	4.24303	2.83991	2.42031	4.91455	4.81458	1.5516	0.77149	5.46662	4.47514	3.74707	0.661345	4.32302	1.30041
TCGA-B6-A0WT-01A	15.7233	0	0.608116	4.83233	3.57976	0.58158	3.13123	5.11791	2.85283	4.31452	7.04817	5.10593	4.89465	3.68819	1.44386	4.03218	0.519407	1.73531	2.4342	2.21774	5.5116	0.503019	3.48558	7.71193	1.99208	6.16476	2.14015	3.01458	3.61638	1.70428	1.9948	1.86126	5.48822	4.49417	1.16671	1.33335	4.48694	3.43407	4.7093	5.03209	3.68272	0.624476	0.872303	5.70979	4.26673	4.9614	0.681655	3.70104	2.72879
TCGA-B6-A0WV-01A	6.62192	1	0.597821	4.95223	4.63696	1.85668	3.47797	1.02183	3.36092	4.22052	6.27396	4.39724	4.67003	4.42391	2.05455	2.81397	0.608434	2.41142	3.72727	2.66336	5.76234	0.494479	3.78616	3.52822	2.51844	6.16476	2.90778	4.15262	3.56986	2.11508	1.02465	3.45633	5.70835	3.34309	0.938057	1.67809	4.12591	3.53372	2.11629	3.22383	2.97672	0.880516	1.66646	5.45187	4.62824	5.44401	0.652264	3.7888	1.94221
TCGA-B6-A0WW-01A	1.52877	1	0.628921	5.13943	4.2985	2.11908	3.28007	0.612389	2.55168	3.57489	7.29608	4.43414	4.7534	4.57334	1.65165	5.11729	0.50319	2.14888	3.66121	2.85914	5.47516	0.494768	3.55271	4.88116	2.66295	5.71423	2.7253	3.88361	3.47163	2.03618	2.61616	2.16642	5.62636	4.91957	1.29691	1.93851	4.14751	3.80355	0.682619	3.32123	4.49041	0.490829	0.872303	4.96197	4.2189	5.2484	0.652894	4.39625	1.47655
TCGA-B6-A0WX-01A	1.75068	1	0.613225	4.21991	4.44485	1.35985	1.87743	0.568748	2.016	4.08488	5.64475	4.06376	3.59159	4.5231	2.1656	5.21289	0.517415	2.68257	2.206	2.43568	3.4445	0.644925	3.23012	9.23924	0.783161	5.55153	1.71023	3.57864	2.47522	1.53996	1.06615	2.59653	6.04666	5.83865	0.732251	1.94669	3.82152	3.09045	0.981523	3.99573	4.43748	1.58031	0.61641	5.96154	4.0005	3.66371	0.648619	4.06026	0.813024
TCGA-B6-A0WY-01A	9.48219	1	1.40497	4.19919	4.16706	1.0153	2.41428	0.609562	1.53604	3.92454	6.25072	4.51638	3.85838	4.01051	1.6918	4.59664	0.536055	1.42819	2.66622	2.40878	5.18199	0.492858	3.26843	6.26681	1.76977	5.64752	2.3728	3.65751	3.28102	2.67124	2.06529	2.74435	5.79633	4.95743	0.611627	1.66109	4.78017	3.36749	1.85407	3.75143	4.27221	1.2472	0.661461	6.29835	4.30887	4.10874	0.648737	3.96542	1.56529
TCGA-B6-A0WZ-01A	17.2384	0	0.71234	4.80561	4.09273	2.47122	2.06453	0.570035	2.37232	4.17924	6.50278	5.77382	3.41228	4.39616	1.85562	5.26333	0.693078	2.58068	2.75659	2.81226	4.4437	0.533291	3.23012	5.33127	1.80558	5.44797	2.75276	3.36341	3.22441	1.47683	1.49607	2.68907	6.26447	4.27366	1.04744	1.39556	4.79924	2.92295	2.35081	4.68887	4.00224	0.880516	1.17895	5.39672	4.32293	3.54426	0.652264	3.25351	2.13544
TCGA-B6-A0X0-01A	10.8082	1	4.6409	4.54174	4.61447	0.396386	2.37607	0.570257	2.51215	3.32069	8.82644	4.6908	4.37057	3.79321	1.80879	6.27219	0.562179	2.65199	2.78779	2.23211	4.97187	0.530559	3.64233	3.98844	2.00871	5.53564	2.70502	3.61232	3.68174	1.17988	0.880323	3.12221	6.71969	3.91314	0.739425	1.0371	5.07873	3.61616	1.03054	4.65431	2.64497	0.868971	1.32933	4.98082	4.38729	4.10874	0.652894	4.26561	3.46964
TCGA-B6-A0X1-01A	20.4247	1	0.764405	4.52665	4.14205	0.372168	2.47748	0.595811	3.62183	3.85573	4.26468	2.726	3.52029	5.23316	0.824703	4.24523	0.583671	2.92544	2.9968	3.69372	4.40936	0.852988	3.608	3.31283	0.826796	6.98044	3.07793	3.74861	4.55117	2.15775	1.3914	2.84613	5.389	3.44663	1.14825	1.80572	3.78983	2.61834	1.18869	4.84834	6.28298	0.465927	0.558544	4.45463	3.9394	3.84818	1.06884	5.64896	1.90964
TCGA-B6-A0X4-01A	2.35616	1	0.855131	5.32331	4.07447	0.529877	2.98072	5.73626	2.36569	4.02652	5.71112	5.19282	4.24405	4.41691	2.01071	4.71676	1.80195	2.3393	2.9968	2.71652	5.15326	3.61743	4.05992	6.02737	2.48999	5.89824	2.71177	3.29157	3.60488	0.714061	2.96792	2.73064	6.02654	2.33982	1.08352	1.1316	4.3824	3.76872	1.58709	4.4762	2.05388	0.822651	2.68415	4.85935	4.5281	5.19653	0.654631	4.34482	3.88914
TCGA-B6-A0X5-01A	5.74521	1	0.726936	5.36062	4.37458	0.427174	2.62815	1.3383	3.60473	3.98143	7.72052	4.90593	4.90417	4.50872	1.48542	4.0438	5.80886	3.72161	3.10417	2.64457	5.11583	4.55588	4.15723	2.88207	3.92402	6.07999	2.64109	3.55628	4.05344	1.29672	2.27497	2.85284	6.62837	5.38476	1.75376	1.28858	3.71558	3.76872	0.742757	3.84979	2.57079	1.30113	3.1501	5.33239	4.40177	5.9657	0.661345	3.68915	1.06759
TCGA-B6-A0X7-01A	4.87945	1	0.640552	4.97123	3.82205	0.88683	2.72778	0.586407	1.81134	3.34969	7.84744	4.60163	4.66173	4.47308	1.73212	4.42539	0.521407	1.167	2.81316	2.53933	5.2202	0.504569	3.17971	8.46111	2.73489	5.95803	2.10464	3.52898	3.60488	2.48311	1.46479	1.84266	5.43201	5.64929	1.46449	1.72977	4.70603	4.29088	1.09042	3.9828	3.72247	1.16468	0.825517	6.20673	4.46767	4.34265	0.64935	3.56965	1.45917
TCGA-B6-A1KF-01A	8.46027	0	0.613225	5.07813	4.46589	4.04735	2.79628	0.570035	2.54528	4.61398	5.91446	4.04132	4.5343	4.53025	2.07199	4.43241	0.554567	3.26534	3.26686	3.48909	4.02872	0.515782	3.63093	5.25227	3.54082	6.07999	2.41174	4.12644	3.51238	2.21331	0.973135	2.44945	6.59925	5.54106	1.17614	1.99317	3.70959	3.70085	0.738628	2.86492	2.66968	0.716154	0.525012	5.88553	4.25279	4.59385	0.708401	4.8647	1.10952
TCGA-B6-A1KI-01A	6.12603	0	0.68468	4.78827	4.29182	0.778359	2.62231	0.588156	2.15264	3.60415	7.1276	4.96846	4.60423	4.5231	3.4628	3.05936	0.578983	1.70099	2.86879	2.32227	5.36814	0.503019	3.81563	6.44777	2.26386	6.30534	2.50282	3.53494	3.28659	1.59241	1.56931	2.76507	5.98745	5.37118	1.8397	1.09685	3.98463	3.77443	2.97928	3.10498	2.65717	1.05663	0.984544	6.04057	4.36555	3.52239	0.64935	4.5416	1.17859
TCGA-B6-A1KN-01A	11.5973	0	0.671688	5.28644	4.15473	1.48906	3.31182	0.994937	2.39276	4.27761	7.6628	3.13123	4.21683	4.00462	2.70463	4.1157	0.513735	3.00926	3.19801	2.69322	5.39166	0.496482	3.96642	8.37307	1.34302	5.89824	2.64863	3.08826	3.3449	1.45902	1.08695	2.6328	6.54234	4.29491	1.05657	1.35983	4.05421	3.25785	0.884439	2.64879	4.15543	0.844771	0.597174	5.04931	4.58196	5.41952	0.667428	3.67197	1.47655
TCGA-B6-A2IU-01A	14.1808	0	1.72065	4.58096	3.82205	0.804888	2.55704	0.612389	2.57121	3.32069	10.7043	4.43414	4.14919	3.16153	1.36872	6.0564	0.528249	2.45649	3.16856	3.23817	5.08827	0.511699	3.87501	4.9525	1.92269	5.64752	2.20909	3.58419	3.28659	1.17103	1.05584	2.60407	5.74244	4.75564	1.07428	1.10525	4.89704	3.42842	3.20215	4.63751	2.57707	0.967477	0.6861	5.72664	4.25989	4.33554	0.649611	3.14398	2.29917
TCGA-B6-A3ZX-01A	3.15616	1	0.944412	4.63674	4.27161	0.542462	1.91539	0.570257	1.80246	3.37876	6.86806	3.95239	3.78245	3.90595	0.593498	4.31012	0.55822	2.2113	2.56325	2.61438	3.98789	0.494189	3.16853	5.75025	1.93137	6.43073	1.97987	4.1198	3.6462	1.52237	0.829038	2.87332	6.40983	5.33172	1.42707	2.33901	3.98463	2.78449	1.67808	3.61484	3.92866	1.11071	0.553606	6.08073	4.40912	3.45734	0.648391	4.18094	0.808034
TCGA-B6-A400-01A	0.589041	0	1.2893	4.3547	4.36058	1.5156	2.09277	0.570257	2.0704	3.78252	4.48312	5.8596	3.87589	3.78182	1.51757	4.97206	0.554567	2.48217	2.46241	2.74105	4.20143	0.492692	2.57235	6.57004	1.69585	6.07999	2.10464	3.78939	3.79536	0.897335	0.962833	2.99232	5.1417	4.66303	0.817638	1.63378	6.11882	2.8093	0.942251	4.2865	4.45285	0.768124	0.703027	6.81673	4.36555	3.88834	0.649873	3.80058	0.803376
TCGA-B6-A401-01A	7.11233	0	0.734663	4.26895	4.51685	2.6022	1.64626	0.577789	1.83704	3.86171	7.84744	4.46089	2.88167	3.29529	0.965484	6.58872	0.608434	2.04873	2.7184	2.74105	4.09863	0.492788	3.20757	6.78996	0.736793	5.47592	1.88722	3.3966	3.39085	1.93125	0.952477	2.5891	5.48822	5.08709	0.704014	1.64303	4.69638	2.73053	1.8452	6.75508	4.09662	1.11071	0.883921	5.67628	4.38012	3.89987	0.656622	3.6548	1.20494
TCGA-B6-A402-01A	6.24932	0	0.846625	4.86903	4.45898	1.00615	2.09277	0.612389	2.9646	3.61563	4.24381	3.50098	4.05225	5.5736	1.99272	3.98515	0.644356	3.28173	3.07486	2.98553	4.37551	0.50622	3.53582	2.39041	2.74142	5.46127	2.42734	4.1198	4.2786	1.07244	1.54858	3.17887	6.19521	7.12765	1.77974	1.10525	5.57737	2.63741	0.738628	2.51592	3.66584	1.16468	0.836568	4.97134	3.50454	4.60854	0.648619	3.80658	1.18712
TCGA-B6-A408-01A	5.67671	0	0.671688	4.6869	4.12298	1.44364	2.34974	3.8982	1.82883	2.83685	5.80007	4.89349	4.7534	3.9289	1.32489	4.63342	1.00102	2.26661	2.68561	3.00199	4.79672	0.507989	3.86897	7.25806	2.09153	5.74973	1.72907	3.28058	3.44265	1.33264	2.37155	2.35005	5.83236	4.04999	1.75376	1.82288	5.11356	2.99314	0.957863	4.24976	4.24458	1.56588	1.05154	5.48126	4.48994	3.27373	0.651634	3.63198	3.67523
TCGA-B6-A409-01A	1.56986	1	0.898973	5.29849	5.07215	0.941894	1.82955	0.576598	1.7939	4.61398	4.94423	4.60163	3.61389	4.80363	1.4227	6.11305	0.920777	3.30873	2.58897	3.60448	3.62631	0.492858	3.46274	5.30815	0.834567	5.52096	2.41174	3.27526	3.93813	2.11508	1.06615	3.02477	6.54234	5.46918	0.5969	2.56625	4.58092	2.6934	0.843959	5.39442	3.77477	0.941397	0.597174	5.55279	4.25279	3.11907	0.65879	4.27283	1.10952
TCGA-B6-A40B-01A	8.63562	0	1.27937	4.59684	4.41644	1.32261	1.99187	0.579058	1.86216	2.94136	8.06808	5.61095	3.60264	4.26236	1.13974	6.86343	0.536055	1.59758	2.7752	3.05291	5.05146	0.759313	2.6921	8.77278	1.83327	5.36254	2.325	3.02005	2.98425	1.39602	1.00356	1.91738	5.05496	5.25784	0.928928	1.40418	5.64517	3.13606	0.790595	4.19904	3.45023	1.13733	0.825517	5.53749	4.71727	3.59888	0.66433	3.71261	3.50242
TCGA-B6-A40C-01A	5.92877	0	0.756535	4.56518	4.4306	0.430614	2.31777	0.568873	2.60292	2.91665	6.67924	4.62107	3.47223	3.25085	1.88418	6.00134	0.725032	2.75923	2.88756	2.97995	4.26399	0.507989	3.36811	10.9731	0.700797	5.52096	2.17507	3.38568	3.60488	1.52237	1.34953	2.71013	5.94825	4.70481	0.785751	1.58111	5.66173	3.01664	0.920061	4.83909	3.88677	1.05663	0.883921	6.02158	4.33019	4.10874	0.648976	3.48064	5.12508
TCGA-BH-A0AU-01A	5.24384	0	0.665378	5.16074	3.88483	1.33186	2.58693	1.68575	2.95869	4.40337	7.78174	4.10203	4.25092	4.32777	1.05381	2.26504	0.541701	1.98205	3.10997	2.19669	4.77293	0.55706	3.49684	6.91481	2.58084	5.93909	2.48793	3.85971	4.0145	2.65311	3.0759	2.14171	5.98745	4.30921	0.785751	1.43891	3.99137	2.77842	1.45938	2.94807	4.43748	1.01732	1.32933	5.36965	3.74486	4.29462	0.648976	4.12628	1.3091
TCGA-BH-A0AV-01A	4.9863	0	3.45867	4.33298	4.14826	0.369149	2.45234	0.568736	1.06337	3.34426	4.18864	2.95015	4.14919	4.66345	3.37685	5.34962	0.50319	3.02071	2.89371	2.7048	4.78882	0.533291	3.02671	4.86407	0.71228	6.05885	2.27627	3.18267	3.15482	3.33053	0.476759	2.77169	5.47485	7.42931	0.842797	1.44785	4.02628	3.03978	0.877178	4.65431	4.82328	0.526599	0.525012	6.27442	4.17199	4.39108	0.648586	5.0362	0.789332
TCGA-BH-A0AW-01A	1.70411	0	0.658608	4.17193	4.18001	0.595624	2.43311	0.584769	1.31705	3.45926	6.53059	5.04787	4.37769	5.11742	2.31457	3.3573	0.513735	2.2113	2.8256	3.04734	4.3553	0.74179	3.25218	5.19957	1.99208	5.46127	2.62701	3.16594	3.30395	2.64057	1.07664	2.80519	6.28819	4.44861	0.992574	1.75518	4.14033	3.57218	1.4056	3.62612	5.24698	0.788839	0.532103	5.79454	3.97564	3.79143	0.648678	4.75737	0.745986
TCGA-BH-A0AY-01A	2.12877	0	0.787951	5.03829	4.66814	1.74363	2.395	1.67654	1.73319	3.26328	6.20362	4.07888	4.34951	4.30133	2.41771	5.09872	0.631763	2.79376	2.55013	3.14062	4.7493	0.495567	3.02671	6.18374	1.66772	5.43384	2.16634	3.34671	3.50102	3.11877	1.29661	2.71013	6.33649	5.17469	3.40725	2.17197	4.62453	2.50051	0.843959	3.71525	4.26523	1.00446	0.761389	6.54817	4.12598	4.17709	0.654631	4.15349	2.7169
TCGA-BH-A0AZ-01A	5.25753	0	0.602956	4.75412	4.5095	0.631678	2.93622	0.568831	1.7155	3.79455	6.15735	3.89452	3.8643	3.99283	2.6906	4.55233	0.530643	1.15797	2.50352	2.41546	4.78084	0.507989	3.03806	9.23924	1.74155	5.6643	1.90581	3.34138	3.14901	2.82905	1.89456	1.94379	5.33496	5.60231	0.893366	1.30644	4.29683	3.5669	1.87994	3.84325	4.1487	1.43957	0.6861	6.22915	4.54342	4.17709	0.667428	4.30137	0.771926
TCGA-BH-A0B0-01A	6.7863	0	0.71234	4.16546	3.99592	0.610043	2.30428	0.586407	1.19842	3.28597	7.08899	4.65136	4.20271	3.43618	2.10601	4.77933	0.510378	1.46417	2.51023	2.4291	4.76483	0.533291	3.03806	9.69411	0.749437	5.55153	1.9615	3.25371	3.56986	2.47042	1.15075	2.39624	6.08877	5.23335	1.14825	1.32423	4.46206	3.3845	1.09042	3.07094	5.57245	1.34296	0.721646	6.46963	4.3159	3.58792	0.648856	3.58139	1.43331
TCGA-BH-A0B1-01A	3.14521	0	0.821199	5.49377	4.29182	1.23845	3.25312	0.576598	2.85878	4.07207	5.59552	4.22788	4.60423	4.27541	1.78982	5.44329	0.530643	2.19767	2.89371	2.60196	5.41489	0.50622	3.56873	6.20503	1.70507	6.05885	2.38103	4.21329	3.33289	2.99818	1.58959	2.27142	5.77811	5.04546	1.3431	1.50123	3.8784	3.50563	0.897972	4.38327	3.89853	1.3568	0.574368	5.03017	4.53576	4.90761	0.648619	3.96542	1.15269
TCGA-BH-A0B3-01A	3.29589	0	0.55545	4.54174	4.56917	1.0153	2.21085	0.624391	2.49265	3.94967	5.01224	4.56328	3.75948	4.05242	1.35735	4.53054	1.16126	3.31413	2.67266	2.88196	4.46444	0.494768	3.28466	6.91481	0.593135	5.52096	2.42734	3.85971	3.44265	3.18863	0.818779	2.79212	6.40983	5.07641	0.762339	1.92194	4.5295	2.57261	0.934511	4.30852	7.26363	0.600824	0.553606	5.77678	4.38012	4.02953	0.661345	4.13293	0.742724
TCGA-BH-A0B4-01A	3.26301	0	2.227	5.13943	4.92606	1.26661	2.62231	0.570564	2.99361	3.41883	5.93306	3.50098	3.92922	3.39866	2.04556	3.84857	0.554567	2.23254	3.03334	2.51343	4.36189	0.525312	3.54669	7.33877	1.63913	5.15016	2.63428	3.40191	3.28102	1.55764	1.66029	2.66851	6.08877	5.25784	1.11145	2.03893	4.10418	2.80327	0.934511	4.08123	4.4604	1.8856	0.803338	6.57598	4.0439	4.54124	0.653763	4.11949	0.776116
TCGA-BH-A0B5-01A	5.85205	0	0.678185	4.28324	3.79896	0.694325	2.79085	0.569006	2.65857	3.0728	8.23215	4.83297	4.58056	3.0931	1.06437	4.20715	0.547731	2.30673	2.99088	2.24624	5.53686	1.02422	3.37933	10.9731	2.383	6.03828	2.30057	3.65751	3.3618	1.82161	1.28636	2.52359	5.64185	5.4833	0.762339	1.63378	4.76143	3.17529	3.15751	3.10498	4.52046	2.63011	0.872303	5.6608	4.43078	4.76488	0.64935	3.73585	2.09824
TCGA-BH-A0B6-01A	6.80274	0	0.796188	4.20625	4.28487	0.51819	2.11416	1.19726	1.16191	3.24096	7.1276	5.88163	3.45598	4.45203	1.62098	5.10776	0.501344	1.32897	2.86879	3.0801	4.89523	0.493053	2.99831	6.57004	2.53247	5.64752	2.16634	3.17142	3.3271	2.065	1.06615	2.88695	5.36206	4.16913	1.02012	2.31851	4.57245	3.35654	2.66497	3.38391	5.82795	1.03016	0.609789	5.83062	4.3159	3.3544	0.649163	4.35225	3.40028
TCGA-BH-A0B7-01A	7.01096	0	0.829511	4.19919	4.12923	0.639537	2.59301	0.597763	1.39865	3.37278	6.22679	5.03449	4.39246	4.50872	1.82762	4.53054	0.613792	2.37863	3.03932	2.14647	5.36814	0.497479	3.93578	6.62298	2.29367	6.07999	2.30057	3.31922	3.79536	2.47042	0.973135	2.28737	6.26447	5.46918	0.956098	1.77234	4.08984	3.07898	1.44132	4.05449	3.92271	1.16468	0.558544	6.57598	4.63655	4.14515	0.651634	5.26409	0.725286
TCGA-BH-A0B8-01A	4.29863	0	0.846625	5.17178	5.36581	0.895823	3.38191	2.82869	2.76891	3.33225	7.72052	4.54463	4.67003	3.37196	1.81773	4.12769	0.530643	1.95175	3.41905	3.17906	5.77764	0.503019	3.54669	10.9731	0.812366	5.71423	2.75942	3.51823	3.26389	1.31472	1.02465	1.82384	5.6754	4.55638	1.33402	2.05459	4.60682	3.75732	1.03054	3.41886	3.19869	1.03016	1.2536	4.87779	4.5281	5.08052	0.648586	3.67197	1.68016
TCGA-BH-A0B9-01A	4.30685	0	1.91126	5.17178	5.01581	0.496049	1.99187	0.575392	2.30295	4.87957	4.78772	3.73477	4.9503	5.37996	0.564283	4.28341	0.578983	3.74519	3.05657	2.78897	4.72657	0.492967	3.66535	4.05482	2.81164	5.52096	3.21959	3.6236	4.68031	1.59241	0.779216	3.57324	6.57077	3.90103	0.557169	1.58986	4.39767	2.76083	1.20639	2.43588	6.0933	0.810903	0.907317	5.02007	5.24102	4.46884	0.674216	3.92156	0.870198
TCGA-BH-A0BA-01A	3.10137	0	0.634791	4.72877	3.55291	3.31434	2.98619	0.597763	2.3519	3.2118	7.34459	5.20816	4.11604	4.0466	1.92095	5.28419	0.536055	2.3393	2.7752	2.36913	5.64675	0.597559	3.58552	6.85167	1.94019	6.05885	2.55445	3.51823	3.31565	1.36896	1.03509	2.26347	5.33496	5.64929	1.00162	0.934589	4.29683	3.65528	1.8024	3.78172	3.42799	1.2472	0.638274	6.44359	4.0873	3.79143	0.648619	4.12628	0.980804
TCGA-BH-A0BC-01A	2.66849	0	0.821199	4.09917	4.09273	0.529877	2.66924	2.75949	1.51763	3.88666	7.04817	5.27023	3.61932	4.5231	1.88418	4.65609	0.530643	2.07753	2.74401	3.22758	5.11583	0.533291	2.88621	5.89948	2.27129	5.64752	2.17507	3.49063	3.48363	1.99168	1.01454	1.72737	5.08665	4.97661	1.1022	1.77234	4.71496	3.61616	1.49569	4.4762	4.5668	0.967477	0.653241	6.20673	4.5281	3.82516	0.648856	4.01511	0.857973
TCGA-BH-A0BD-01A	1.51781	0	0.665378	4.54934	3.94863	1.07086	2.68117	0.579058	2.80524	3.63925	7.55077	3.95938	4.6534	3.85456	1.36872	4.49532	0.5258	2.04143	2.97881	2.64457	4.78084	0.497479	2.91564	4.29739	0.695398	5.95803	1.98884	3.8126	3.7409	1.91534	1.78953	1.93495	5.17556	5.15215	0.851517	1.84814	4.45381	3.21389	0.912386	5.36865	5.63273	0.833904	0.6861	5.84833	4.27363	4.13289	0.64848	3.81849	1.84245
TCGA-BH-A0BF-01A	3.6274	1	0.71234	4.59684	4.02581	0.859514	2.29161	0.579058	1.52687	3.52334	6.50278	3.46487	3.11662	3.61139	1.93893	4.4529	0.547731	2.06312	3.12758	2.71652	4.16469	0.501449	3.46851	7.65765	1.38131	5.64752	2.22628	3.7544	3.39085	3.46159	1.31807	2.85284	6.19521	5.1858	0.777503	1.77234	3.8719	2.32283	2.30099	3.59731	6.47336	1.13733	0.694273	5.6608	3.94537	4.22846	0.648856	3.97162	0.857973
TCGA-BH-A0BG-01A	5.12603	0	0.726936	4.85126	3.87332	0.38307	2.4589	0.700564	2.1153	4.26342	5.41853	4.51638	3.67451	4.85351	1.12869	5.9659	0.510378	2.24575	3.03334	2.57737	4.05766	0.50622	3.30115	4.7148	2.05862	5.87903	2.18359	3.33039	3.52992	1.71272	1.18191	3.01819	5.57893	6.43855	0.670423	1.41256	5.03337	3.05103	1.19741	3.79396	7.47673	0.677546	0.553606	5.6443	4.03771	3.81931	0.648737	3.62075	0.922647
TCGA-BH-A0BJ-01A	1.80822	0	0.907918	4.41295	4.14826	0.88683	3.00195	0.662088	2.0704	3.42469	7.44143	5.33623	4.01435	3.79321	1.60018	4.87805	0.566016	2.07025	2.58897	2.4291	5.15326	0.525312	4.15063	6.76105	2.05862	5.84106	2.35702	3.62938	3.30395	2.48925	1.34953	2.6328	6.17277	5.01592	1.07428	1.40418	4.46206	3.80355	2.32235	4.95304	3.55958	1.31497	0.712424	5.98241	4.65251	4.1832	0.650264	4.27283	2.53761
TCGA-BH-A0BL-01A	6.2411	0	0.787951	3.88148	3.57976	0.496049	2.34319	0.579058	1.92908	4.26342	5.28347	4.56328	4.32802	4.65599	1.64185	4.43921	0.517415	2.65199	2.32213	2.50682	4.25773	0.49374	3.27912	5.97107	0.950488	6.30534	1.71023	4.15262	3.22441	2.53864	1.10812	2.22353	5.389	5.11873	1.04744	2.31851	4.06122	2.83374	1.21532	3.46449	6.87402	0.916732	0.515126	6.08073	4.0439	3.88834	0.667428	3.3478	0.756289
TCGA-BH-A0BM-01A	5.13973	0	0.691582	4.86903	3.66604	1.22901	2.20402	0.717189	1.23445	3.13124	8.14551	4.74346	3.59726	4.24925	1.7017	5.75378	0.521407	1.5088	2.56979	2.69917	3.98211	0.504569	3.38509	9.69411	2.40484	5.52096	2.04249	3.61232	2.7108	1.14404	1.38118	2.61124	5.65823	5.01592	0.992574	1.04567	4.19888	3.82084	0.920061	4.00839	3.20465	1.05663	0.78189	6.44359	3.74486	3.28995	0.64935	3.0492	2.20779
TCGA-BH-A0BO-01A	6.01918	0	2.03748	4.46557	3.68812	0.536391	2.34974	0.568939	1.48114	2.97777	7.08899	4.28652	3.40654	4.26894	1.66187	5.72421	0.551011	0.998425	3.12155	4.37793	5.66063	0.614262	3.48558	5.98985	0.942047	6.68664	2.16634	3.17704	2.89836	2.86389	1.3914	1.95261	5.28506	7.42931	1.38063	1.29746	4.32755	2.98137	2.20694	5.44656	4.00224	1.59382	0.661461	6.7849	3.77387	3.62045	0.649163	3.78268	1.18712
TCGA-BH-A0BP-01A	6.29041	1	1.38518	4.241	3.85036	0.914622	2.43311	0.568831	1.20739	3.36115	6.64823	4.26986	3.92338	3.10488	1.83739	4.3634	1.0607	1.08647	2.54322	2.48777	4.96266	0.498653	2.93329	8.14031	2.13178	5.59873	1.93431	3.23763	3.25265	1.38684	1.44402	2.05808	4.9458	5.57087	1.2139	1.91377	4.21375	3.4614	0.912386	4.75888	3.49417	1.15147	0.638274	6.29835	4.3159	3.71367	0.648856	4.41104	1.71514
TCGA-BH-A0BQ-01A	6.17808	0	1.97047	4.38328	3.8676	0.430614	2.09277	0.568789	1.75027	3.03673	7.72052	4.32019	3.61932	3.36061	1.92095	5.83156	0.515512	1.82682	2.3647	2.31567	4.65868	0.58273	3.26287	6.22554	1.19059	5.49116	2.06052	3.50171	3.3449	1.83752	1.27571	2.16642	5.81405	5.46918	0.670423	1.29746	4.50367	3.16989	3.3071	5.68328	4.86012	1.62055	0.77149	6.25102	4.25989	3.32252	0.667428	3.79487	4.03789
TCGA-BH-A0BR-01A	6.38356	0	0.804777	4.22708	4.39517	0.481291	2.61638	0.61513	1.93698	4.22052	5.59552	4.1097	4.29986	3.35003	2.79236	4.15773	0.517415	1.57161	2.89371	2.36274	5.26058	0.530559	2.88033	5.14963	1.88745	5.8037	2.64109	3.90207	3.74688	3.02062	1.06615	2.6328	5.389	5.76695	1.26969	1.51883	4.10418	3.27464	0.801562	4.70649	4.72964	0.880516	0.645732	5.90412	4.90825	2.84062	0.648678	4.76612	0.846288
TCGA-BH-A0BT-01A	6.47945	0	0.726936	4.69534	4.78894	3.81355	1.91539	0.612389	1.95287	3.88666	6.03202	5.71003	4.00832	3.7204	1.68161	3.86527	0.512068	2.4628	2.63472	2.80666	3.71109	0.498653	3.51912	6.76105	1.0123	5.16221	3.09662	3.31922	3.19531	1.90795	0.859711	3.08388	6.68847	5.00652	0.834105	1.43891	4.6334	2.58605	1.34126	3.05378	5.79369	0.967477	0.792289	5.28279	3.90308	4.00553	0.667428	3.16636	3.26722
TCGA-BH-A0BV-01A	4.16164	0	0.608116	4.48069	4.11079	0.430614	2.87585	2.39081	2.73165	3.84968	8.67155	4.72215	3.68565	3.79321	2.18255	2.85598	0.530643	1.72667	3.05082	2.37581	5.29197	0.507989	3.12951	9.23924	0.967432	6.03828	2.71839	3.74861	3.48363	1.77998	2.21754	2.04911	5.62636	4.16235	0.964916	1.78891	4.13323	2.79058	1.57785	3.57371	3.88677	1.01732	1.01083	5.59745	4.5281	4.26754	0.648619	4.40374	1.52964
TCGA-BH-A0BW-01A	6.49589	0	0.613225	6.10756	3.32086	0.403403	2.69287	1.31036	2.9646	4.03942	5.81825	2.47726	3.99615	3.64986	1.00945	4.24523	0.512068	2.74144	2.94905	2.63877	4.245	0.497479	4.47653	4.2907	2.97578	6.40426	2.28436	4.01206	3.73496	3.48363	1.07664	3.22295	5.94825	4.56449	1.01059	2.45765	3.55934	2.73647	1.12563	4.43672	6.93558	0.616033	0.488178	6.08073	3.59789	5.19653	0.651634	4.38846	1.10089
TCGA-BH-A0BZ-01A	6.17808	0	0.602956	4.69534	4.32599	1.52452	2.57457	3.42309	2.45311	4.28504	4.96392	4.02613	3.61389	3.80425	1.92095	3.01989	0.536055	2.16994	2.763	2.43568	4.73421	0.503019	3.14077	5.2745	1.48607	5.39065	2.48033	2.96908	4.22149	2.334	1.3914	2.53779	5.57893	4.72992	1.1022	2.04666	4.281	2.38557	0.912386	3.56202	6.03479	0.616033	0.825517	5.59745	4.44529	3.44088	0.648856	4.08675	0.951235
TCGA-BH-A0C0-01A	3.47945	0	0.618347	4.3547	4.3123	0.968898	2.52674	0.621246	1.21636	3.09574	6.80157	3.95239	4.02051	4.51583	1.09626	4.91171	0.570215	2.56187	3.41905	3.07474	4.36189	0.492858	4.23156	4.36655	0.865948	5.6643	2.20909	3.51268	4.04698	1.51305	0.94241	2.70309	5.77811	3.89458	0.956098	1.81435	3.90488	2.3507	1.2512	2.78619	6.01379	0.954416	0.712424	5.36965	4.16528	4.90761	0.66433	4.18806	1.49443
TCGA-BH-A0C3-01A	7.42192	0	1.07729	4.37625	3.62258	0.694325	2.81338	0.604413	2.39976	3.06693	6.20362	3.42865	3.82864	3.64986	2.53522	4.12769	0.530643	1.44624	3.25511	2.3497	4.76483	0.518058	3.39612	7.07505	1.61032	5.97695	2.01579	3.82997	3.51238	3.45049	1.23388	1.83337	5.389	5.64929	1.51978	1.49213	3.77098	3.49446	3.99517	4.50767	4.12937	1.42561	0.6861	7.08538	4.13898	3.51151	0.661345	4.43418	0.902456
TCGA-BH-A0DD-01A	6.81096	0	0.628921	5.05842	4.46589	1.00615	3.05076	0.630971	3.74733	4.19305	5.59552	4.36307	4.97861	4.30774	1.22709	3.63607	0.536055	3.13516	3.63166	2.37581	4.82158	0.507989	3.72212	9.23924	2.70911	5.91903	2.68372	3.41294	3.28102	1.42305	1.60983	2.34182	5.69226	4.63823	1.22281	2.01616	4.6157	3.05103	2.01397	4.16395	4.32885	0.608167	0.792289	3.98615	3.98797	5.43223	0.650264	4.68897	1.6184
TCGA-BH-A0DE-01A	6.49863	0	0.935245	4.77147	3.57976	0.462388	2.50261	0.568768	1.93698	3.14272	7.3927	4.01073	3.94152	3.4801	2.32292	4.82871	0.528249	1.32897	2.84384	2.72252	4.74147	0.786046	3.24099	5.83203	2.30147	5.56711	1.87805	2.98648	2.42006	1.70428	1.86693	1.74663	5.18767	5.89503	1.65655	1.54546	4.6774	3.23065	3.5209	3.67918	4.14228	0.954416	0.932991	6.06063	3.97564	4.09029	0.65879	3.43662	2.55042
TCGA-BH-A0DG-01A	5.59178	0	0.804777	4.25497	4.11682	0.408784	2.79628	0.568748	1.32642	3.63362	7.91644	3.91614	3.49357	4.06423	2.61719	3.46903	0.5258	1.589	2.7184	1.89367	4.87868	0.522747	2.75887	5.78201	2.31611	5.71423	2.20064	3.04275	3.21869	1.88403	1.08695	3.04458	5.22339	5.02556	1.26067	1.40418	4.07589	3.05103	3.12884	2.82849	4.17593	0.70616	0.553606	6.22915	4.17848	3.80266	0.648619	4.81867	0.756289
TCGA-BH-A0DH-01A	3.16712	0	1.24073	4.78015	4.01998	0.574937	2.74479	0.569329	2.49265	3.08443	6.80157	4.84517	4.62045	3.64417	1.74218	4.59664	0.530643	2.97074	3.34328	2.7107	5.45143	0.511699	3.32361	5.25227	1.03103	5.82254	2.66988	3.45708	2.92314	1.57512	2.08301	2.47093	6.4359	4.48667	1.16671	1.62508	4.27336	3.16413	0.738628	3.07643	3.59292	0.810903	1.76019	6.08073	4.39458	5.17708	0.650264	3.78268	2.81713
TCGA-BH-A0DI-01A	2.49863	0	0.756535	4.26197	3.53078	0.414465	3.06134	0.579058	1.35362	3.77021	6.42316	4.65136	3.81116	3.70394	2.55797	4.10949	0.530643	1.31984	2.56325	2.3497	5.20111	0.495567	2.87439	6.82069	2.05047	5.74973	2.08667	2.74348	3.30973	3.6012	2.20112	2.31863	5.36206	5.35742	0.754825	1.84814	4.42152	3.29632	1.13487	4.49986	4.53627	0.954416	0.638274	6.54817	4.65251	3.73059	0.65879	4.34482	0.780367
TCGA-BH-A0DK-01A	1.1589	0	1.13432	4.59684	4.14826	0.588623	2.38896	0.573243	1.42608	3.24639	7.21115	4.22788	3.63045	3.99283	2.42587	4.98986	0.50319	1.89742	2.16872	2.56498	4.83775	0.59258	2.73446	7.07505	1.64904	5.23497	2.67671	2.97489	3.10226	1.86884	2.09129	1.80502	5.33496	5.30718	1.0651	1.57222	4.6157	2.52657	2.11629	5.00233	5.29427	1.3568	0.721646	6.41842	3.94537	3.78576	0.64848	4.15349	0.7178
TCGA-BH-A0DL-01A	6.52329	0	0.652395	4.66997	4.01998	1.0617	2.4207	0.568789	2.80524	4.22052	5.33558	3.62421	3.94152	3.63343	1.32489	5.9659	0.966139	2.72977	2.89371	2.34264	5.4032	0.492858	3.37375	2.91667	1.03103	6.01694	2.44988	3.31371	4.04698	1.98417	0.649162	2.81843	5.79633	5.60231	0.5969	3.69802	3.70344	2.71193	1.17033	4.98256	7.38934	0.515401	0.703027	5.79454	4.54342	4.56411	0.681655	4.07353	0.808034
TCGA-BH-A0DO-01B	4.50411	0	0.613225	4.6449	3.99592	0.523898	2.49017	0.569006	1.59987	3.3091	7.55077	5.2391	4.05225	4.43087	1.13974	4.55233	0.538968	1.31075	2.7056	2.12481	5.04283	0.504569	4.02877	6.91481	2.54643	6.05885	2.06906	3.35231	3.3449	1.02896	1.43365	2.68215	5.98745	5.14099	0.90237	0.957214	4.57245	3.86776	0.801562	3.1337	2.55787	2.48507	0.77149	5.83062	4.2254	3.96983	0.685684	3.99639	1.06759
TCGA-BH-A0DP-01A	1.30411	0	0.691582	4.48831	3.80477	0.405986	2.4013	0.641591	1.879	3.1077	8.99795	4.33705	3.94152	3.79871	1.34665	6.355	0.50319	1.91318	2.48274	2.28787	4.87868	0.573771	3.64818	6.39991	1.92269	5.71423	1.83162	3.26976	3.16045	1.96931	1.25471	2.19096	5.77811	5.80284	1.38998	1.27988	4.25047	3.55034	2.88506	4.78548	4.19612	1.30113	0.945515	5.90412	4.32293	4.02363	0.648586	3.82443	3.8775
TCGA-BH-A0DQ-01A	0.268493	0	0.756535	4.65313	4.02581	1.40605	2.61638	4.71747	2.23248	3.20628	6.9366	3.90191	4.95987	3.26217	2.19095	4.51641	0.504049	1.52753	3.02739	2.61438	4.56303	0.520283	3.03224	5.49059	1.89642	5.71423	2.43521	3.04275	3.07925	2.34081	1.50703	2.56752	5.37571	5.46918	1.38063	1.41256	4.19888	3.03978	2.40011	3.48745	3.98997	1.05663	0.984544	7.01197	4.32293	4.23485	0.648619	3.99015	2.15003
TCGA-BH-A0DS-01A	0.213699	0	0.74192	4.55725	3.7656	2.29322	2.4013	0.666553	1.42608	2.93497	6.77018	4.32019	3.61932	3.76479	1.50666	6.27219	0.519407	1.88187	2.69894	3.06943	4.54831	0.49338	3.50235	5.05343	2.04189	5.73192	2.03326	3.3579	3.01347	2.50773	0.94241	2.20737	5.96841	5.33172	1.40859	1.49213	4.19888	3.03978	0.981523	4.67982	3.35704	0.941397	0.703027	5.75941	4.12598	3.58792	0.649873	3.76525	1.2308
TCGA-BH-A0DT-01A	6.58356	0	2.85123	4.57269	4.06843	0.45797	2.35645	0.569329	1.80246	2.9896	7.99257	4.26139	4.07752	4.08243	2.09737	5.33846	0.528249	1.53656	2.85025	2.58978	4.68813	0.515782	3.54669	7.71193	1.82405	5.95803	2.11361	3.46853	3.13181	2.02861	1.4754	2.25519	5.96841	5.46918	0.884796	1.07967	4.25047	3.47238	2.32984	5.30539	4.15543	1.32954	0.78189	6.32205	4.2189	3.52239	0.681655	4.09997	3.50771
TCGA-BH-A0DV-01A	5.65479	0	1.15357	4.241	3.54199	0.437684	2.45234	0.568873	1.42608	2.95954	7.60544	3.90901	3.82282	3.97515	3.15937	4.79536	0.510378	1.08647	2.3925	2.57737	4.95384	0.515782	3.12363	8.29439	1.04958	5.68032	1.92467	3.05415	3.03142	2.61118	1.44402	2.10005	5.47485	6.41264	2.72609	1.80572	4.11131	3.02246	1.29594	4.63751	3.58718	2.54562	0.712424	7.32903	3.982	3.80266	0.66433	4.33022	2.12095
TCGA-BH-A0DX-01A	5.90685	0	1.29934	4.39069	4.3123	0.654335	2.70472	0.568831	1.47182	3.98758	6.18023	4.5067	4.23718	3.53489	1.4227	5.50452	0.751296	1.80167	2.56979	2.44887	4.79672	1.4201	3.35182	6.88319	1.69585	5.78549	1.88722	3.3579	3.55896	2.13656	1.41248	2.18275	5.85129	5.30718	1.12983	1.63378	4.3824	3.94546	0.981523	3.49823	3.64942	0.967477	0.61641	6.08073	4.46767	3.95213	0.648856	4.95858	0.834442
TCGA-BH-A0DZ-01A	1.35616	0	1.21131	4.71182	3.99013	0.491136	2.63367	0.571957	1.74158	3.02474	6.07263	4.41521	3.34771	4.64083	2.66158	4.3634	0.608434	3.02071	3.10417	3.26502	5.09741	0.608702	3.04955	5.29688	2.53946	5.47592	2.9911	2.88708	3.23596	3.04233	1.66029	2.05808	5.60985	4.98648	1.1022	1.58111	4.60682	3.50018	2.7149	4.04136	5.41843	1.08342	0.919915	6.1866	4.59712	4.02953	0.657706	4.67219	0.780367
TCGA-BH-A0E0-01A	0.367123	0	0.864182	4.70356	5.18877	3.01598	2.31777	0.968446	2.4727	4.13148	5.87437	4.86909	3.06199	4.53758	1.29258	4.15773	0.701069	2.80554	3.61343	3.14062	4.1767	0.651389	4.31581	2.96876	1.12489	5.95803	2.64863	3.7544	4.11914	1.68713	1.55905	3.82116	6.19521	4.80961	0.983177	2.00812	2.98861	3.40064	1.45049	5.06223	3.03815	0.632761	0.669722	5.69263	4.29483	3.3544	0.815619	4.44186	0.813024
TCGA-BH-A0E1-01A	1.30685	0	0.963382	4.66997	4.21217	0.662261	2.43939	0.892828	2.99923	3.3091	7.3927	4.84517	4.14919	4.26236	2.25733	4.6481	0.528249	2.56187	2.79431	2.63877	4.97187	0.664328	3.73941	10.9731	1.43815	5.97695	2.30821	4.17899	3.36765	2.16467	0.818779	2.44167	6.11001	4.58846	0.893366	1.07097	4.343	3.16413	2.78221	5.71548	2.74127	0.696233	1.0377	5.81242	4.15226	3.70255	0.677807	3.92156	3.17097
TCGA-BH-A0E2-01A	1.19178	0	1.14394	5.29849	4.61447	1.26661	2.5988	2.79069	1.82011	3.39611	6.32099	4.07888	3.52567	4.56609	1.75201	5.21289	0.613792	1.88187	2.96088	2.89342	5.10638	0.55706	3.28466	6.06535	0.874428	5.52096	2.24368	3.6798	3.02527	1.86884	2.08301	2.07482	5.31013	4.86371	1.76265	1.27104	4.9176	3.19179	1.23265	4.03435	4.03906	0.856618	0.630923	6.14403	4.03153	4.39817	0.648406	4.09325	1.3803
TCGA-BH-A0E6-01A	0.80274	0	0.796188	4.48831	4.21217	0.433988	1.38385	0.591759	2.18941	3.18924	5.17513	5.19282	4.30685	4.80363	1.36872	4.25159	0.517415	3.17242	2.67266	3.62676	2.9564	0.573771	2.96892	5.03504	0.976264	4.69378	2.06052	3.56168	2.80005	1.60119	1.06615	3.30981	6.24052	3.55567	0.591945	1.1316	6.05312	2.77252	0.790595	4.04791	4.2234	3.82143	0.585411	5.79454	3.96976	3.45191	0.648737	4.24418	0.8639
TCGA-BH-A0E7-01A	3.73425	0	1.58931	4.72877	4.01998	0.736426	2.97528	0.56964	2.24646	3.18336	5.78158	4.52537	4.9978	4.5231	2.71179	3.4904	0.533294	1.72667	3.77667	2.93444	5.07898	0.493964	4.3229	2.90538	1.0123	6.43073	2.66988	3.95008	3.49531	1.1891	1.95868	2.61124	6.11001	5.99281	1.89709	1.48359	3.16731	3.68969	1.2512	4.20639	2.68733	0.916732	1.05154	5.70979	4.19146	4.6542	0.651145	5.07609	1.85957
TCGA-BH-A0E9-01B	6.81918	0	0.829511	4.11212	3.6771	1.27598	2.55704	0.573243	1.70644	3.16583	8.53888	5.17801	3.66889	3.7093	2.18255	5.50452	0.5258	1.54512	2.7056	2.16085	5.11583	0.50622	3.54115	8.00344	0.850356	5.87903	1.94365	3.58419	2.91713	1.95447	1.79914	2.17471	5.88909	5.08709	0.992574	1.01268	4.48694	3.37302	2.11629	4.87751	3.01008	1.38433	0.61641	6.10216	4.10679	4.08404	0.648586	4.33022	1.15269
TCGA-BH-A0EA-01A	2.71507	1	0.646463	4.32586	3.51986	0.398571	2.35645	0.588156	1.23445	2.94136	7.72052	4.40613	4.03338	3.52929	2.77772	4.93663	0.562179	0.93681	2.50352	2.61438	4.76483	0.503019	3.3906	8.0702	1.85124	5.76785	1.92467	3.49063	3.06155	1.41391	1.66029	2.15848	5.76022	5.52644	1.62911	1.15783	4.70603	3.40064	0.825265	4.12885	3.01008	0.844771	0.750552	6.72198	3.98797	3.50063	0.66433	3.94689	4.11161
TCGA-BH-A0EB-01A	2.0411	0	0.588472	4.83233	4.42358	0.536391	2.77948	0.569006	1.86216	3.79455	6.86806	4.72215	4.38485	4.82802	2.44167	2.93875	0.519407	1.71791	2.92477	2.60839	4.98103	0.503019	3.72212	5.60218	1.31465	5.91903	2.61264	3.71964	3.30973	2.49564	1.76021	2.45653	5.85129	4.97661	2.23137	1.83123	3.46661	3.53372	0.957863	2.98341	4.34306	1.04365	0.750552	5.86661	4.37298	4.46174	0.64935	4.589	2.26436
TCGA-BH-A0EE-01A	2.58356	0	0.570678	5.0686	4.34661	0.523898	3.02948	0.569329	2.45979	4.00674	3.18604	4.35439	4.15555	4.58104	1.81773	4.50235	0.593062	3.62346	2.55013	3.65433	4.39574	0.6319	3.42374	3.84257	2.25637	5.69694	2.59834	3.8126	3.65802	1.27886	0.911099	3.45633	6.3127	3.39198	1.38998	1.68692	3.77098	3.02823	1.19741	4.83001	6.0933	1.01732	0.825517	4.59357	4.1456	4.05977	0.650264	3.99639	0.895818
TCGA-BH-A0EI-01A	5.27671	0	0.551875	4.80561	3.43362	0.694325	2.87585	5.0985	2.24646	4.08488	6.03202	4.31171	4.32802	3.3007	1.82762	5.07063	0.513735	1.61464	2.98465	2.53933	4.98103	2.33652	3.29559	5.50433	2.41185	6.16476	2.16634	3.50708	3.61638	2.21331	1.78953	1.96149	5.31013	4.93867	2.1371	1.63378	4.40575	3.37868	3.52662	3.37782	2.66346	0.833904	1.51208	6.08073	4.46767	3.877	0.64935	4.42656	2.222
TCGA-BH-A0GY-01A	2.52877	0	0.74192	4.96181	4.69925	1.24806	2.8417	2.92172	1.77649	3.2689	5.00218	3.453	3.56374	4.43087	1.46477	3.89929	0.536055	2.23254	3.08097	3.33052	5.17217	0.496482	3.95396	5.14963	1.28521	6.71824	3.08414	3.15488	3.29811	2.67124	1.23388	2.52359	6.54234	4.72192	0.762339	2.58519	4.59827	2.76654	0.812975	3.71525	5.40576	1.06981	0.836568	5.3198	4.0873	3.92298	0.648678	4.08675	2.53099
TCGA-BH-A0GZ-01A	0.89863	0	0.593131	4.72047	4.53209	1.68341	2.57457	0.573243	2.15987	4.03942	6.9366	5.38623	4.51905	4.48734	1.88418	4.65609	0.501076	2.58068	2.22834	3.02991	3.94242	0.545913	2.86237	5.65935	1.61032	5.5823	2.31665	3.70253	2.66692	1.65272	1.42311	2.01394	5.8699	4.93867	1.27874	1.27988	4.81892	3.42294	1.18869	3.4011	3.49973	0.822651	0.731108	5.35706	4.18499	4.03531	0.648619	3.6154	5.54777
TCGA-BH-A0H0-01A	1.26301	0	0.787951	5.27455	4.56917	0.50131	2.95839	0.671083	3.40511	3.21809	8.14551	4.86909	4.23026	3.6985	2.02812	6.31318	0.547731	2.84034	3.26686	2.62671	5.41489	0.842655	3.50235	9.44295	1.07742	5.99692	2.81406	3.71393	4.15946	1.35104	1.57943	2.62546	5.26079	5.33172	1.46449	1.27104	5.46615	3.42294	0.981523	2.22855	3.21535	1.23384	0.859933	4.64319	4.2254	5.28011	0.649611	3.29238	2.57565
TCGA-BH-A0H3-01A	5.28219	0	0.780397	4.78827	3.8333	0.481291	2.89826	0.662088	1.8707	3.11379	7.99257	4.17985	4.44418	4.08243	1.86513	4.68581	0.513735	1.5182	2.86879	2.50041	5.08827	0.498653	3.69344	7.76875	2.06647	6.12239	2.00671	3.7833	3.49531	2.86389	2.08301	2.20737	5.96841	5.78473	1.58467	1.33335	3.78983	3.82655	1.1435	5.28097	4.10318	2.26577	0.661461	6.02158	3.99394	4.32845	0.648678	4.50305	2.58868
TCGA-BH-A0H5-01A	4.43836	0	0.907918	4.48831	3.61239	0.686327	2.2583	1.57338	1.72464	3.32069	7.49485	3.58711	3.69661	4.26236	0.932809	5.70971	0.528249	1.67493	2.59578	2.38287	4.68076	0.501449	3.49684	6.12499	1.54353	5.87903	2.12238	3.1935	3.3449	1.85314	1.01454	2.5454	5.5482	4.58041	0.704014	1.29746	4.11131	3.06771	2.96164	4.26436	6.74759	0.880516	0.630923	6.20673	4.53576	3.54426	0.648976	4.08675	3.27749
TCGA-BH-A0H6-01A	2.04658	0	2.46253	4.58896	4.16082	1.60498	2.54494	0.653274	1.80246	2.96562	5.71112	4.88113	4.25092	4.41001	1.55838	6.4218	0.593062	1.74391	2.9186	2.7532	4.91205	0.511699	3.71059	5.0725	1.36273	5.87903	2.4195	3.22656	3.24157	2.10814	2.1508	2.19096	5.8699	5.95384	1.86473	1.24483	4.38991	3.07347	0.837473	6.29346	3.54844	0.726088	1.31366	6.08073	4.11976	3.45191	0.651145	3.94689	2.53761
TCGA-BH-A0H7-01A	1.92329	0	0.579485	4.6449	4.4306	2.21058	2.85902	2.75949	2.21793	3.60415	5.53406	3.36409	4.25802	4.21769	1.91217	3.68392	0.566016	1.89742	3.15129	2.50682	5.71742	0.494768	3.54669	5.30815	2.54643	5.91903	3.04756	4.27576	3.6462	3.99642	1.61949	2.19096	5.88909	4.59658	2.96586	2.2843	3.78983	3.42294	1.61447	3.1337	3.67138	0.856618	1.01083	6.02158	4.86237	4.30114	0.648586	4.42656	2.0828
TCGA-BH-A0H9-01A	3.41644	0	0.71966	4.58896	4.2985	0.804888	2.99149	2.06735	2.58408	3.97516	7.6628	4.26986	4.10967	4.83667	1.68161	6.00134	0.608434	2.90327	3.28445	2.06551	4.91992	0.493139	4.11783	4.47952	2.27865	5.99692	2.48793	3.79503	3.54126	1.12621	2.31528	2.60407	6.57077	3.98004	2.55716	1.3509	4.35051	3.5669	3.25745	3.08209	2.87235	0.904547	0.694273	4.69312	4.40177	4.39817	0.64935	4.64637	4.03197
TCGA-BH-A0HA-01A	4.4137	0	0.837983	4.82323	3.97831	0.761165	2.31084	0.794105	1.53604	3.94343	5.58038	4.99347	3.8643	3.6985	2.37058	5.80002	0.519407	1.76869	2.42062	2.82391	4.07529	0.530559	3.41824	7.29953	0.985075	5.36254	2.26817	3.04275	2.87406	2.02107	1.65047	2.53779	6.65751	4.91957	1.5663	1.59866	4.32755	2.89932	3.76052	4.15652	4.69614	1.43957	0.609789	6.22915	4.09369	3.38115	0.648678	3.4475	2.63848
TCGA-BH-A0HB-01A	2.20822	0	0.837983	4.97123	4.73924	0.950442	2.31084	1.28137	1.55413	4.15852	6.47501	4.21139	4.58056	3.93494	1.62098	5.19401	0.508846	2.42393	2.59578	3.09713	4.53422	0.492831	2.94514	6.47138	2.68291	5.22227	3.12206	3.30265	3.83207	1.97682	1.42311	2.17471	5.46065	4.70481	0.611627	1.55446	4.6594	2.78449	3.43281	4.03435	4.14228	1.3568	0.872303	5.96154	4.45256	4.84001	0.661345	4.40374	1.53872
TCGA-BH-A0HF-01A	1.99178	0	0.780397	4.45823	4.29182	1.1272	2.2583	0.568748	1.52687	3.58056	7.21115	4.64119	3.75948	4.49441	1.6918	4.34312	0.513735	1.52753	2.763	2.28787	4.91992	0.495567	3.0786	6.20503	0.882353	5.71423	2.3728	3.70827	3.2124	2.01397	0.808841	2.25519	5.46065	5.49658	1.11145	1.8895	4.31211	3.21938	1.33232	3.91215	4.01463	1.49601	0.712424	6.08073	4.40912	3.88834	0.656622	4.25122	0.870198
TCGA-BH-A0HI-01A	1.69863	0	0.855131	4.71182	4.26496	0.95964	2.10719	0.568748	2.03966	3.1017	8.53888	5.07631	3.73659	4.58104	2.55024	5.24278	0.512068	1.49996	3.0214	2.66926	4.91205	0.518058	3.65373	5.8153	1.72343	5.89824	2.51786	3.47421	3.25842	1.5314	1.35983	2.28737	5.79633	4.60461	1.2139	1.31515	4.43813	3.26386	3.06112	3.97001	3.35704	0.75701	0.907317	5.69263	4.19146	4.38409	0.648619	3.90322	1.78327
TCGA-BH-A0HK-01A	0.487671	0	1.00118	4.99983	4.50237	1.04291	2.50863	0.61513	1.94493	3.20062	10.1114	3.98833	3.63045	4.13099	2.53522	5.0075	0.506106	1.38314	2.74401	2.64457	4.8868	0.520283	2.90954	5.8153	2.37525	5.73192	2.48033	3.49063	3.88124	2.05787	1.66029	1.97029	5.33496	5.4833	1.2415	1.63378	4.04727	3.29632	0.891259	3.9828	3.46692	1.89936	1.4208	5.98241	3.97564	4.02363	0.685684	3.77116	0.784647
TCGA-BH-A0HL-01A	0.19726	0	0.513572	5.22759	3.93684	0.50131	3.47269	7.25385	3.09551	3.85573	6.22679	4.74346	4.41424	3.20636	2.33816	3.01416	2.93102	2.12748	3.12758	2.36913	4.40257	1.91023	3.26843	9.44295	3.11019	5.71423	2.64863	3.50708	4.02079	0.793174	2.81511	2.25519	5.22339	3.35937	1.26067	2.53422	4.2891	2.95769	1.08153	4.33084	1.96812	0.593457	2.91727	4.83223	3.55989	4.22846	0.649873	4.25122	2.42114
TCGA-BH-A0HN-01A	1.4137	0	1.31815	4.6869	4.16082	1.05226	2.21765	0.61513	2.0704	4.00674	7.34459	6.23773	3.72531	3.99875	1.80879	3.23817	0.751296	2.48217	2.62799	3.02991	3.94242	0.935742	3.37933	5.05343	0.769525	5.56711	2.43521	3.62938	3.24699	1.10842	1.77024	2.81187	5.79633	3.9925	0.859726	2.03166	4.9176	3.08486	0.775144	2.84659	2.34024	0.892591	1.2536	4.74409	4.42375	4.02953	0.654631	3.03837	4.74501
TCGA-BH-A0HO-01A	0.208219	0	2.85748	4.66127	4.42358	0.414465	2.79628	0.56919	2.26788	3.11982	6.97297	4.58263	3.84623	4.35501	2.33052	3.54952	0.544639	1.92843	3.09855	2.84758	4.87868	1.20251	3.97235	7.46504	2.00041	5.97695	2.25207	4.01824	3.77101	1.59241	1.18191	2.37323	6.04666	3.99915	1.35253	2.00085	3.95114	3.47792	0.912386	3.89986	3.72247	1.11071	1.51208	5.96154	4.25279	4.77348	0.649873	4.5416	1.66226
TCGA-BH-A0HP-01A	1.13425	0	0.71966	4.63674	3.85632	0.496049	2.56888	0.612389	1.4443	3.2804	6.97297	5.22302	4.49667	4.07029	2.05455	4.49532	0.512068	1.39197	2.87515	2.61438	5.39166	0.569566	3.09567	7.42367	2.25637	5.68032	2.08667	2.81648	3.33881	2.05787	1.54858	1.87049	5.51826	5.04546	1.28754	1.38697	4.54679	3.75732	0.770331	4.8578	4.41512	1.17875	0.836568	6.41842	4.27363	4.50447	0.648856	4.20904	2.45411
TCGA-BH-A0HQ-01A	3.07123	0	0.705437	4.39792	4.08677	1.28512	2.62231	0.568789	2.18201	3.19472	6.86806	5.49426	4.4739	4.38221	2.66868	2.5751	0.536055	1.59758	2.52367	2.1897	4.80516	0.504569	3.3067	7.10873	1.63913	5.87903	2.19194	3.49063	3.38512	2.03618	1.03509	2.23924	5.96841	4.62154	0.884796	1.31515	4.56361	3.77993	1.09935	2.85281	2.83107	1.4537	0.703027	5.77678	4.21171	3.73059	0.648737	4.50305	3.39499
TCGA-BH-A0HU-01A	1.07397	0	0.829511	4.93354	4.66814	0.736426	2.80183	1.47917	3.30542	3.70434	7.04817	5.13431	4.91301	4.61096	1.77086	4.75556	0.544639	3.05323	3.21491	2.66336	4.245	0.49326	2.98659	4.8222	2.03322	5.49116	2.88802	4.11319	3.35034	1.1891	2.42657	2.71701	5.50295	3.60537	0.919841	1.20942	5.06718	3.37302	1.48681	3.80613	3.60998	0.736017	0.872303	4.86842	4.59712	4.93403	0.649611	4.22306	1.68932
TCGA-BH-A0HW-01A	4.27671	0	0.566742	5.53749	5.00696	0.554964	3.13642	4.79141	3.36645	4.31452	5.62828	4.05615	4.129	3.46903	2.83484	3.24345	0.554567	2.15561	3.03932	2.63263	5.24022	0.49356	4.30157	7.21909	1.91375	6.12239	3.02291	3.92597	3.81362	0.975726	2.18475	2.88695	5.37571	5.27052	1.88895	1.77234	4.89704	3.43407	3.02635	2.87093	2.34024	0.641263	2.25602	4.74409	4.10679	5.18674	0.650264	3.58139	2.215
TCGA-BH-A0HX-01A	2.27123	0	0.69853	5.29849	4.52465	0.787382	3.13642	6.41614	2.17479	3.42469	6.80157	4.00349	4.13549	3.58921	1.92095	4.6481	0.55822	1.85052	2.81316	2.74105	5.60433	0.494189	3.40183	8.29439	2.89498	5.84106	2.48033	3.62938	3.57562	1.19837	1.26511	1.97863	5.60985	5.1858	2.80539	1.24483	4.22089	4.30499	1.44132	3.84325	3.36245	0.868971	1.09418	6.02158	4.3159	4.8567	0.65879	3.6832	1.22213
TCGA-BH-A0HY-01A	4.23288	0	0.588472	4.78827	3.96079	0.471385	2.49647	0.597763	2.31035	3.76404	6.67924	5.43964	3.70818	3.85456	2.1656	3.98515	0.55822	2.37247	3.11584	2.32886	5.07898	0.496482	3.30115	4.99766	2.09153	5.47592	2.34057	4.01824	3.82	1.24352	1.37054	2.44167	5.29767	5.04546	1.47368	1.61634	4.15462	3.41748	1.35996	4.12885	3.42799	0.833904	1.01083	6.39401	4.0005	5.79639	0.648678	4.10647	0.909506
TCGA-BH-A0RX-01A	0.465753	0	0.890153	4.95223	4.73924	0.496049	1.78088	0.588156	2.00803	3.8681	5.71112	4.34574	3.68006	4.28183	2.15739	6.5398	0.533294	3.11895	2.45524	3.52676	3.53546	0.492967	3.16294	4.7148	1.30486	5.19776	2.09557	3.09363	2.91713	2.97645	0.89028	2.6613	6.81367	5.19785	0.817638	2.81797	4.66832	2.53339	1.07291	3.69102	7.43124	0.641263	0.501147	5.69263	4.06239	3.62045	0.648976	3.72417	0.798702
TCGA-BH-A0W3-01A	1.99452	0	1.23075	4.42763	3.93684	1.3691	2.98619	0.57234	3.25627	3.17158	7.44143	5.33623	4.49667	4.20467	1.53777	4.51641	0.551011	2.16302	3.6254	2.73458	5.83983	0.842655	3.35182	4.07294	0.826796	6.03828	2.66305	3.9624	3.38512	1.4411	1.10812	2.1172	5.03436	5.06594	0.769593	1.72113	5.00033	3.60502	1.49569	3.05936	2.55133	0.880516	1.6983	4.45463	4.55096	4.70856	0.65879	3.99015	3.14364
TCGA-BH-A0W4-01A	2.07945	0	0.963382	4.44304	3.93684	0.561606	2.79628	0.576598	2.14519	3.06693	8.14551	4.74346	4.14919	4.60307	1.98359	5.81629	0.562179	1.93648	3.00891	2.43568	5.39166	0.501449	3.75073	6.85167	2.12381	5.86015	2.15797	3.49063	3.48959	2.12922	1.50703	2.20737	5.90806	5.10833	0.817638	1.20068	4.53816	3.37302	3.31763	4.65431	2.78412	1.27461	0.945515	5.88553	4.19146	4.1581	0.648619	4.54959	2.00634
TCGA-BH-A0W5-01A	3.52877	0	0.829511	4.72877	3.86186	0.686327	2.62815	0.645426	1.75885	3.29749	6.77018	4.00349	4.45155	4.08243	1.08528	3.73256	0.566016	1.68355	2.68561	2.13913	5.19187	0.492831	3.63635	7.37971	1.55302	6.05885	1.9615	3.16026	3.14329	2.42524	1.50703	2.1252	5.83236	4.70481	1.3431	1.22749	4.09703	3.26386	1.48681	3.67327	4.24458	1.1923	0.677901	6.16435	4.56603	3.88834	0.65879	3.93417	1.99104
TCGA-BH-A0W7-01A	3.73425	0	0.829511	4.84182	4.53959	0.377142	2.36313	2.63135	1.45368	3.22937	7.29608	4.2036	3.67451	3.56191	1.20529	5.68009	0.638014	2.22554	2.7752	2.65717	5.04283	0.578294	3.54115	8.0702	1.86053	5.5823	2.38103	3.08826	2.99011	1.53996	0.839344	2.45653	5.72506	4.58846	0.80152	2.03166	4.72417	3.42294	2.29392	4.22806	5.33106	2.87086	0.669722	5.79454	4.81935	4.17709	0.648586	3.67197	3.04496
TCGA-BH-A0WA-01A	1.92055	0	0.55545	4.39069	4.53959	0.466872	2.43311	0.568831	1.53604	3.42469	5.15192	5.0068	4.34951	4.51583	1.89335	4.63342	0.544639	3.227	2.85615	3.16278	4.90362	0.492912	3.41288	3.87717	1.35282	5.55153	2.44255	5.0208	3.91878	1.30563	1.1292	2.45653	5.59458	5.20973	1.12983	1.97001	4.60682	2.90525	0.712684	3.02995	5.86379	0.941397	0.703027	6.22915	4.0005	6.23642	0.677807	4.68897	0.846288
TCGA-BH-A18F-01A	2.74247	0	0.846625	4.45823	3.99013	0.430614	2.91999	0.766805	2.35906	3.28597	7.44143	4.59207	5.01696	3.07557	1.78982	4.46709	0.50737	2.61653	3.10997	2.20362	5.23015	0.494768	3.91771	6.20503	1.93137	5.86015	2.15797	3.3362	3.47771	2.10115	1.06615	2.53054	6.08877	5.46918	0.859726	1.64303	4.53816	3.22502	1.54156	4.05449	3.94673	1.26094	0.677901	6.57598	4.21171	4.53385	0.648586	3.9405	3.76376
TCGA-BH-A18G-01A	0.408219	0	0.804777	4.90551	4.34661	0.98762	2.19712	0.576598	1.62718	3.92454	7.25187	4.03369	3.4232	4.84508	1.28164	5.20333	0.512068	2.82283	2.9669	2.65717	3.91402	0.565209	3.43491	4.76421	2.05047	5.25912	2.42734	3.34671	3.25842	5.01195	1.51791	3.23536	6.33649	5.52644	0.859726	1.3687	4.54679	3.59428	0.660136	3.59731	4.12937	0.768124	0.792289	6.75317	4.38729	3.3173	0.670844	4.04101	0.691698
TCGA-BH-A18H-01A	1.7863	0	1.51159	5.29849	4.29182	0.491136	2.73912	1.62989	1.66285	3.81918	7.21115	4.51638	4.23026	4.53758	1.71175	4.66361	0.554567	1.55384	2.97271	4.15467	5.95699	0.545913	3.20757	6.37614	1.82405	6.14243	2.33294	3.42391	3.37941	1.40514	0.676104	2.43369	5.65823	5.52644	1.77974	1.43891	4.54679	3.33427	2.73298	3.59151	5.4868	1.0971	0.703027	5.6608	4.32293	3.63678	0.689727	3.84285	1.17
TCGA-BH-A18I-01A	2.99452	0	0.749065	4.73725	4.18001	0.45797	2.76225	0.624391	2.00054	3.00721	6.15735	3.99606	3.71402	3.64417	1.82762	4.3634	0.544639	1.59758	2.86879	2.82391	5.12516	0.501449	3.38509	6.51917	1.61975	6.25728	2.27627	3.56168	3.19531	2.3606	1.24446	2.38833	5.1417	5.25784	1.38063	1.47446	4.14033	2.85778	1.13487	3.49823	5.45938	1.00446	0.792289	5.79454	4.2189	4.28793	0.64935	3.64335	1.68932
TCGA-BH-A18J-01A	1.67671	1	0.527171	4.03454	4.45898	0.610043	2.92531	1.96931	1.95287	3.43618	7.25187	5.66956	3.87006	4.24294	1.96642	4.20715	0.638014	1.69232	3.33722	2.85914	5.18199	0.492804	2.90361	5.75025	2.32398	5.91903	2.50282	3.58419	3.51841	1.63603	2.06529	3.17232	5.59458	4.69623	1.38063	1.67809	4.32755	3.59428	0.904991	4.07438	3.30196	0.677546	0.984544	5.79454	4.49791	4.36312	0.670844	4.62988	1.14372
TCGA-BH-A18K-01A	7.56986	1	1.51159	4.80561	4.59129	0.603059	2.4713	1.48863	1.97627	3.62141	6.83422	4.56328	4.16243	4.34131	2.15739	5.03439	0.5258	2.27968	3.15684	2.7107	4.52704	0.545913	3.63093	5.47745	2.27129	5.78549	2.50282	3.3362	3.15482	2.50167	1.72019	2.88695	6.3127	4.78276	1.89709	1.38697	4.42152	3.53372	1.04724	3.07094	3.50525	1.06981	0.591025	5.50942	4.51318	4.32166	0.648619	3.33683	4.06789
TCGA-BH-A18L-01A	2.22192	1	0.658608	5.59553	4.50237	0.877769	3.82771	7.61154	3.90744	3.56914	7.34459	1.63763	4.36329	3.61699	1.92095	5.29499	1.0607	2.39831	3.93444	2.88196	5.74673	0.492858	3.52455	9.44295	3.04944	5.82254	2.97221	3.39104	4.02079	1.06356	1.55905	4.09158	5.83236	3.96788	5.54036	1.52786	3.8719	3.6495	1.31396	3.91874	3.07245	1.03016	1.92938	4.43952	4.77678	5.41952	0.648737	4.33759	1.74965
TCGA-BH-A18M-01A	6.04658	1	0.71966	4.66997	4.12923	0.486207	3.12054	4.39598	2.09318	4.0199	8.42217	3.90901	4.56546	3.45261	1.3359	4.40457	0.536055	1.49996	2.83762	2.44229	5.26058	0.503019	2.98659	6.49492	2.36078	5.76785	2.23508	2.51279	3.33289	2.11508	2.56325	2.53779	5.19963	4.81849	0.793458	1.57222	4.30462	3.30706	1.26902	4.08123	4.18238	1.38433	0.883921	5.77678	4.75153	4.84842	0.648586	4.18806	3.09486
TCGA-BH-A18N-01A	1.28219	1	0.837983	5.11844	4.06843	2.60863	3.25312	2.64463	2.7871	4.93402	6.44783	3.86642	4.54948	3.95794	2.8987	4.46013	0.538968	1.97455	3.24364	2.95159	5.37998	0.49338	3.81563	2.93434	1.05864	5.84106	2.63428	3.77736	3.41379	1.45902	3.02147	2.38833	5.98745	7.24949	1.27874	1.21822	4.343	3.61616	2.34369	3.88082	2.92444	0.892591	1.12122	5.33239	4.62069	4.18948	0.7367	4.1949	1.42474
TCGA-BH-A18P-01A	2.52329	1	0.588472	4.67842	3.76006	1.19182	3.4138	0.943449	2.66501	3.37278	6.9366	4.8572	5.1932	4.74814	2.24114	2.1751	0.547731	2.08496	3.30833	2.61438	5.59041	0.513652	3.56873	7.8243	3.21075	6.32894	2.4195	3.63487	3.84434	1.48593	1.14001	2.15848	5.32236	4.72192	1.07428	1.44785	4.87718	3.85599	1.67808	2.15575	5.05668	0.578687	0.95761	4.9907	3.85535	4.89902	0.649611	4.55715	1.59181
TCGA-BH-A18Q-01A	4.63562	1	0.608116	4.48831	3.37949	0.610043	3.01303	0.568661	2.23248	4.29941	5.22333	5.1626	5.08591	5.19358	1.90298	2.94475	0.512068	3.41819	2.57615	2.8007	4.43	0.507989	3.77455	6.82069	2.99388	6.12239	2.1311	4.27576	3.17216	1.35104	1.07664	2.64006	6.0681	5.58674	0.578035	1.12264	5.00033	3.8325	0.897972	2.2846	7.07041	0.608167	0.512008	5.96154	4.23244	4.93403	0.649873	4.96789	0.951235
TCGA-BH-A18R-01A	3.12877	1	0.570678	5.01884	4.25171	0.529877	3.23709	0.579058	2.28209	3.88666	8.06808	2.34822	4.72781	4.24294	2.1656	3.48494	0.541701	2.33246	4.23945	2.29445	5.41489	0.503019	3.47987	5.22069	4.44079	6.28166	3.05381	3.19913	3.57562	1.8922	1.80856	2.71013	5.0655	4.09513	0.664186	1.33335	4.21375	3.5669	1.65066	3.43588	3.95266	1.30113	0.623888	4.56227	4.62069	6.21505	0.64935	3.81849	1.87618
TCGA-BH-A18S-01A	5.50411	1	0.68468	5.1939	4.25171	0.662261	2.8417	0.571223	2.67137	4.42598	7.72052	4.95591	3.32593	3.7316	1.64185	3.29249	0.562179	2.37863	3.3956	2.7048	5.29197	0.664328	4.19705	4.14687	3.00004	5.91903	2.75942	3.88992	3.57562	1.58383	1.50703	2.81187	6.17277	5.60231	1.04744	1.43013	3.82152	3.66117	3.52662	4.79448	2.49317	0.68689	1.7443	4.52301	4.45989	4.46884	0.655627	3.33683	1.55627
TCGA-BH-A18T-01A	0.613699	1	0.608116	4.99983	5.02534	0.379964	2.85902	0.612389	3.2943	4.6876	4.20944	4.51638	4.76988	4.5231	1.87488	2.72281	0.501344	4.40185	3.13937	3.31971	4.32201	0.528019	4.63945	3.94099	2.30896	6.45734	2.88146	4.23392	3.82592	1.71272	1.56931	3.96715	7.48193	3.85292	0.762339	1.72977	3.66046	3.01664	1.08153	4.77644	4.23025	0.929162	0.712424	4.88662	4.58973	4.93403	0.649163	4.60541	0.958129
TCGA-BH-A18U-01A	4.28219	1	0.593131	4.78015	4.42358	1.31315	3.05613	0.618129	4.07405	3.48293	4.70052	2.70948	4.56546	3.75947	1.91217	3.01989	0.89928	3.66388	3.63166	2.84758	5.36814	0.49338	4.28771	10.9731	1.61032	6.18654	2.7941	3.91986	3.48959	3.02062	1.27571	3.0577	6.59925	4.49417	1.91278	1.82288	3.92442	3.59428	0.78508	3.78764	4.81458	0.538209	1.61962	4.82329	4.72602	6.32061	0.649873	3.86691	1.00378
TCGA-BH-A18V-01A	4.26301	1	0.55545	5.38587	3.788	0.394309	2.58693	0.570871	3.46053	4.41085	4.46815	3.26604	4.50422	4.39616	2.50414	3.57639	0.528249	3.25424	3.03334	2.47473	4.62893	0.493139	3.08431	7.55925	1.0123	6.03828	2.35702	4.56328	4.00137	1.87665	0.911099	3.03819	5.57893	6.01171	1.18528	1.78891	3.97116	2.95213	1.06443	3.09929	5.97533	0.658733	0.61641	5.39672	3.77387	4.57878	0.806139	4.18806	0.803376
TCGA-BH-A1EN-01A	5.8274	1	0.705437	5.0686	4.88117	0.445267	3.16228	0.571957	2.4464	4.351	4.32074	5.36941	3.59726	4.73992	2.1656	3.07682	0.588196	2.42393	3.66711	3.0801	5.48747	0.651389	3.21873	4.94364	2.65612	6.16476	2.73974	3.60066	3.81362	2.20602	1.48576	2.08328	5.77811	5.22146	1.23219	1.66952	3.84049	4.29088	0.891259	2.88922	2.51897	0.941397	1.4208	5.77678	4.49791	3.95213	0.657706	3.97162	0.870198
TCGA-BH-A1EO-01A	7.66575	1	0.74192	4.4506	3.788	0.471385	3.37127	1.17835	2.23248	5.63933	6.9366	3.83113	3.88771	4.28183	2.37855	5.80002	0.502878	1.96729	2.86879	2.36274	5.36814	0.528019	4.74694	9.69411	0.797572	6.12239	1.91495	4.05529	3.00179	3.12972	2.63846	2.35788	5.96841	5.68263	2.05436	2.42507	3.84049	3.96934	1.01467	3.24687	4.5055	1.22001	0.792289	5.74272	4.54342	4.09637	0.708401	4.24418	1.14372
TCGA-BH-A1ES-01A	9.48493	1	0.71234	5.10806	3.71073	2.11908	2.84748	2.5841	1.95287	4.19305	6.71036	4.84517	4.40688	3.88863	3.10558	3.60372	0.528249	2.33246	3.58324	2.63263	5.5504	3.56254	3.54669	8.65419	2.60109	6.30534	2.78045	3.64637	3.68174	1.08139	3.03534	2.1252	5.5482	4.70481	0.928928	1.46548	5.86719	3.40064	3.59852	4.02121	2.96519	0.833904	0.95761	5.70979	4.32293	4.49732	0.652264	3.67197	0.823636
TCGA-BH-A1ET-01A	6.90411	1	0.864182	4.90551	3.63885	1.03376	3.08852	0.568768	2.07787	4.24214	7.29608	4.38852	4.40688	4.66345	2.26582	3.51743	0.547731	1.55384	3.3956	2.75915	5.41489	0.501449	4.22446	5.97107	1.1435	7.0941	2.67671	3.74861	3.24699	2.15775	1.8473	2.61124	6.02654	4.72992	1.23219	1.14876	3.64244	3.31793	1.07291	2.93652	3.82718	1.08342	0.883921	5.43763	4.30887	5.01574	0.66433	4.113	2.85796
TCGA-BH-A1EU-01A	3.52329	1	0.71966	4.54934	3.22396	0.718978	3.48867	0.568789	1.63602	3.25204	9.73775	3.17049	5.08591	4.08243	1.55838	4.51641	0.519407	1.14913	2.98465	2.31567	5.39166	0.501449	3.53582	6.67567	1.51482	6.56679	1.76614	3.79503	2.60251	3.13484	2.20112	2.59653	5.27262	5.25784	1.00162	1.22749	3.29095	4.04323	1.74083	3.54423	4.20957	1.70378	0.945515	6.02158	4.65251	3.95796	0.65879	4.26561	1.5476
TCGA-BH-A1EV-01A	1	1	0.51772	4.32586	4.04396	1.0153	2.90368	1.376	2.88243	3.34426	5.54935	4.59207	5.20445	3.90027	1.99272	3.01989	0.625781	2.54991	3.45485	2.16828	5.42688	0.503019	3.40725	6.54417	2.03322	6.20985	2.44255	3.97491	4.12576	1.8133	1.80856	2.32645	5.79633	4.8272	5.51115	1.30644	4.2891	3.88538	1.34126	3.32708	2.91874	0.696233	0.77149	5.21038	4.27363	5.48139	0.648586	4.02151	1.71514
TCGA-BH-A1EW-01A	4.6411	1	1.55966	5.27455	4.01375	0.58158	3.06134	0.612389	2.91133	3.22937	6.83422	4.4519	4.52652	4.61849	1.63145	4.16985	0.547731	1.94416	3.61343	4.20224	5.74673	0.503019	3.74518	4.80546	2.22545	6.78015	1.9615	5.36804	3.72895	2.14361	1.83759	2.07482	5.88909	5.51122	2.28804	1.23602	4.20622	2.91712	1.38716	4.23554	4.55132	0.967477	0.6861	5.36965	3.9394	4.40505	0.64935	4.57354	0.916128
TCGA-BH-A1EX-01A	4.13151	1	1.02015	4.66997	3.82205	2.22482	2.82448	0.583269	2.35906	4.86133	7.1276	3.65013	4.30685	4.1373	2.19946	2.93284	0.50737	1.83494	3.20918	2.23211	4.79672	0.50984	3.7163	5.68907	3.24058	6.14243	2.22628	3.97491	3.31565	2.35402	3.09595	2.44945	6.13036	5.732	1.12069	1.47446	3.31338	3.6495	0.801562	2.53543	3.69414	0.736017	0.984544	5.49523	4.25279	4.04157	0.648619	4.34482	1.68932
TCGA-BH-A1EY-01A	1.47397	1	0.634791	4.27618	4.12298	1.72662	2.77378	0.584769	1.60933	3.0728	5.12917	2.73146	4.4739	4.53025	1.09626	4.23231	0.551011	1.25796	4.68551	2.7772	5.5116	1.04738	3.17971	7.8243	1.44748	6.05885	2.3487	3.80674	3.4195	2.91434	1.33897	2.36578	5.5482	4.90115	1.74483	1.67809	3.72164	4.22236	1.26902	3.38391	4.59045	0.746546	0.677901	6.1866	4.88008	4.54908	0.649611	4.40374	1.05943
TCGA-BH-A1F0-01A	2.15068	1	0.935245	5.11844	3.73278	0.769772	2.34974	0.69062	2.92931	3.28597	6.86806	3.71499	3.79966	4.47308	2.27437	4.54476	0.515512	2.35932	2.93089	2.66336	4.38902	0.494189	3.75073	6.06535	0.805201	6.03828	1.86881	3.9936	3.13774	3.30866	1.40206	2.6328	5.81405	5.78473	1.17614	2.30476	3.77705	2.7055	1.47758	3.98941	5.93733	0.736017	0.558544	5.75941	3.65997	4.07191	0.652894	4.25122	0.739692
TCGA-BH-A1F2-01A	2.6274	1	0.55545	4.90551	4.15473	0.476326	2.89273	0.568873	2.53205	3.37876	8.23215	2.79739	3.91754	4.7561	2.38656	4.37042	0.510378	2.3393	3.16856	3.04734	4.52704	0.50622	3.96642	6.18374	3.02475	6.35325	2.66988	3.8009	2.42703	2.91434	2.04795	2.61835	5.65823	5.97388	3.0927	1.59866	2.96614	3.63299	1.39627	3.91215	4.03906	1.20574	0.895358	5.24623	3.7163	5.043	0.648976	3.75937	1.41558
TCGA-BH-A1F5-01A	7.43014	1	1.24073	5.29849	4.28487	1.62249	3.28527	0.568939	2.18941	3.22937	6.74001	3.39329	5.16008	4.65599	1.46477	4.87805	0.528249	2.29276	3.72727	3.06943	4.98103	0.503019	4.68759	6.0462	1.61032	6.48248	3.14691	4.08104	2.90454	1.61808	2.61616	2.98607	6.4359	4.41151	1.77974	1.25363	3.34683	3.89714	2.09272	3.45293	3.10572	0.75701	1.06515	3.77571	4.05028	4.79857	0.649163	3.12182	1.83399
TCGA-BH-A1F6-01A	8.12329	1	1.41431	4.58096	5.02534	0.694325	2.14886	0.576598	2.14519	3.85573	5.1636	2.84563	3.21362	5.18367	1.38001	5.3053	0.716957	3.15108	2.7056	2.96879	4.43695	0.492831	3.63635	4.14687	0.790388	5.8037	2.16634	3.28058	4.09876	3.01529	1.67993	2.47093	6.65751	7.94106	0.777503	1.93851	4.14751	2.83374	1.09935	4.01483	5.41843	0.600824	0.825517	6.81673	4.10679	3.75801	0.648678	4.44186	0.834442
TCGA-BH-A1F8-01A	0.00273973	1	0.487963	4.95223	4.55418	3.24117	3.72295	0.60207	3.40511	4.55781	6.74001	2.73706	4.00224	5.68552	2.09737	2.84981	0.512068	2.67063	3.74615	3.35252	6.04669	0.533291	4.17709	4.6908	2.66295	6.35325	3.37339	4.40456	3.20687	2.78271	3.46771	3.12835	6.0681	6.90991	1.01059	1.61634	3.42023	3.82655	0.904991	4.20639	4.95118	0.600824	0.61641	3.87642	4.70909	5.92973	0.648856	4.47216	1.13534
TCGA-BH-A1FB-01A	10.0521	1	0.873263	4.51897	3.5745	0.914622	2.73363	0.579058	1.55413	4.00674	7.84744	3.70206	4.58056	4.42391	0.965484	4.83675	0.513735	1.15797	2.94312	2.38287	4.99826	0.492912	3.86322	7.07505	1.04037	6.20985	1.90581	3.55078	3.07925	2.65906	2.26705	2.05808	5.81405	5.87596	0.956098	1.17512	3.50656	3.46687	1.90622	4.33084	5.2704	1.30113	0.669722	6.06063	4.13898	4.10246	0.661345	4.20182	0.996049
TCGA-BH-A1FC-01A	9.51233	1	0.671688	4.59684	5.14913	2.19044	2.62231	0.569329	3.05585	3.61563	6.07263	5.38623	4.6534	4.26236	1.28164	5.38378	0.693078	3.45599	3.30833	3.33604	4.18873	0.708805	3.32361	3.33372	0.805201	6.28166	2.99746	3.52898	3.78934	1.37801	2.24249	3.09037	5.10807	5.91389	0.664186	1.75518	4.36666	3.03407	2.33683	3.37244	6.81009	0.586109	0.761389	4.52301	4.49791	4.6161	0.650264	4.0802	0.958129
TCGA-BH-A1FD-01A	2.76438	1	0.628921	4.72877	5.2961	0.554964	2.80183	3.06096	2.20365	3.46524	5.95163	3.453	3.77668	4.1556	1.43335	3.76592	0.588196	2.75923	3.82645	2.98553	5.59041	0.513652	3.35706	8.29439	1.81474	6.68664	3.42033	3.72534	3.28659	2.56287	1.71007	2.83199	5.60985	5.31957	1.66525	1.83953	4.56361	2.6874	1.9562	4.24255	4.38622	0.68689	1.6983	4.56227	4.16528	4.42618	0.713762	4.25849	1.28295
TCGA-BH-A1FE-01A	6.2274	1	1.14394	4.78827	3.80477	0.548714	3.02425	0.568873	3.05585	3.94343	6.83422	3.60546	4.51905	4.06423	1.78982	3.49585	0.523508	2.44384	3.34906	2.69917	5.33505	0.50984	3.73365	6.62298	2.1161	6.37832	2.20909	3.72534	3.05563	3.88393	1.61949	2.21559	6.17277	5.28228	1.07428	1.3687	2.88153	3.05103	1.87994	3.44736	5.47273	1.17875	0.653241	5.27044	4.06239	4.90761	0.677807	4.33759	0.846288
TCGA-BH-A1FG-01A	1.58082	1	1.00118	5.52341	5.01581	1.9722	2.89273	0.680636	2.64043	5.53878	6.55903	4.37118	4.05833	5.51113	1.4754	4.40457	0.519407	2.3393	3.58324	3.1353	4.87043	0.49374	4.29454	5.33127	0.834567	5.87903	3.10332	3.80674	3.547	1.93893	1.61949	2.90025	6.38464	5.46918	2.54467	1.53684	3.42023	3.32344	1.39627	2.85281	3.59877	0.941397	0.872303	5.05913	4.3445	4.27461	0.650656	3.63198	2.69279
TCGA-BH-A1FH-01A	2.83288	1	1.64607	4.60431	3.1531	0.506959	2.83032	1.28137	1.10872	3.26328	6.34559	4.19539	4.02676	3.95213	1.05381	4.0438	0.541701	1.24863	2.34298	2.38287	4.80516	0.513652	3.79776	7.1447	1.88745	6.30534	1.74758	3.54039	3.21869	4.00297	2.67434	1.87985	5.6754	5.61748	1.03827	1.51013	4.00561	3.41177	1.09935	4.52327	4.95118	2.96916	0.585411	6.7849	3.77387	4.35616	0.648586	4.7399	0.951235
TCGA-BH-A1FJ-01A	5.27945	1	0.812803	4.99983	4.32599	0.895823	2.89273	2.21487	3.59365	4.17241	7.60544	3.85214	3.65209	3.44163	2.23314	3.29789	0.608434	3.5343	3.41905	2.32227	5.26058	1.15384	4.1902	10.9731	1.00324	6.03828	2.48033	3.93823	3.75862	1.25285	1.24446	2.84613	5.83236	5.28228	1.27874	1.20942	3.5124	3.46687	1.44132	4.65431	2.6018	0.868971	1.32933	5.05913	4.05638	4.9614	0.648976	4.14698	0.882839
TCGA-BH-A1FL-01A	4.58356	1	0.935245	5.01884	3.7656	1.40605	2.91449	0.637856	2.70798	3.32647	8.67155	4.24425	4.10967	4.0466	1.53777	3.09387	0.578983	2.3393	2.94312	2.28787	5.16246	0.542517	3.81563	6.57004	3.09239	6.10023	2.60536	3.71393	3.78332	1.60119	1.24446	2.85985	6.0681	5.28228	1.70029	1.37779	4.55518	4.04919	2.29392	3.7033	2.70568	1.80187	1.07964	5.58271	4.49791	4.53385	0.648678	4.18094	4.29653
TCGA-BH-A1FM-01A	3.80274	1	0.488475	5.75383	4.36058	2.88974	3.69431	2.63808	2.48607	3.84968	4.34973	2.44832	4.06457	5.56097	2.64692	3.59256	0.55822	3.62934	3.29031	3.40131	5.2202	0.49356	4.86739	3.13274	2.48328	6.68664	3.44869	4.40456	2.60251	2.95415	3.28441	3.50553	6.4359	5.1858	2.024	1.10525	2.59291	4.20258	0.83137	3.33263	3.75715	0.608167	0.95761	4.02381	3.96377	5.43223	0.650264	3.26461	1.03597
TCGA-BH-A1FN-01A	6.00548	1	0.509597	5.12882	4.95237	1.29463	2.92531	0.59373	2.75656	3.75207	6.18023	3.76893	4.67003	5.58687	2.19095	4.10949	0.778378	2.35271	3.78943	2.78897	5.30219	0.533291	3.96642	5.4528	1.24714	5.74973	2.14908	4.39014	3.67588	3.11352	1.17139	2.99871	4.78812	4.91045	0.56492	2.3459	3.98463	3.87927	2.6201	5.11355	4.68768	0.608167	0.836568	4.52301	4.45256	6.02044	0.649611	4.76612	1.07573
TCGA-BH-A1FR-01A	4.49863	1	1.16308	5.05842	4.3123	0.411496	2.77378	6.2047	2.34478	4.09139	6.64823	4.86909	4.25802	4.81174	1.92095	3.45814	0.603065	2.29983	2.91245	2.30868	5.42688	0.693439	4.17709	9.99096	2.383	6.05885	2.46551	3.28058	3.33881	1.55764	1.98541	2.61124	6.04666	3.71266	1.03827	1.40418	4.16942	3.89714	3.88784	4.38327	3.3735	0.941397	1.65057	5.46662	4.42375	5.48139	0.649873	4.27984	2.51219
TCGA-BH-A1FU-01A	4.62466	1	0.829511	4.42763	4.11079	1.27598	2.88149	0.584769	1.47182	3.83737	5.36223	4.59207	4.09042	4.30133	2.21626	4.32992	0.57458	2.84607	3.15684	2.05801	4.99826	0.504569	4.02877	6.47138	1.94019	6.40426	1.66469	3.34671	3.88751	2.26785	1.37054	2.16642	6.2171	5.97388	1.20439	1.48359	4.26596	3.18648	1.287	3.9311	3.8747	1.30113	0.558544	6.06063	4.11976	3.91697	0.648976	4.9777	0.722632
TCGA-BH-A201-01A	2.34521	0	1.02015	4.82323	4.11682	0.398571	3.08309	0.568748	2.13064	3.85573	6.9366	4.32869	4.27201	3.61699	1.82762	5.65291	0.5258	1.46417	3.12155	2.94586	5.5504	0.497479	3.38509	6.08609	0.812366	6.32894	2.00671	3.37456	3.32132	2.17849	2.02189	2.97299	5.48822	6.6896	1.00162	1.23602	4.19142	3.44502	1.44132	4.08808	3.6041	0.880516	0.77149	5.92329	4.15879	4.50447	0.648619	3.74196	0.870198
TCGA-BH-A202-01A	2.17808	0	0.562798	5.20488	4.55418	0.686327	3.01867	1.62006	3.80583	3.56914	5.12917	3.26032	4.72781	5.06185	1.87488	3.93921	0.650742	3.53983	2.90018	2.52669	4.84575	0.525312	4.1902	6.64805	1.90517	6.35325	2.28436	4.17899	3.547	1.84531	1.14001	3.02477	6.54234	4.13537	1.42707	1.78048	3.62455	3.68378	0.981523	3.62612	5.84581	1.43957	0.61641	4.30058	4.40912	5.54671	0.648856	4.52597	0.889138
TCGA-BH-A203-01A	3.21644	1	0.593131	4.37625	3.97247	1.3691	2.62231	0.568789	2.29626	4.09139	6.15735	4.29477	4.10967	4.58104	1.57942	3.32498	0.671711	3.17768	3.30833	2.64457	4.58501	0.518058	4.3229	4.38739	3.60525	5.91903	2.75942	5.39258	3.97604	2.02861	1.06615	3.44396	6.87669	4.01159	0.911037	1.44785	3.93114	3.82084	1.16155	3.03586	4.75486	0.967477	0.792289	5.21038	4.29483	4.24125	0.648737	5.07609	0.725286
TCGA-BH-A204-01A	6.94247	1	0.623453	5.73653	4.76444	1.63155	3.55998	6.6781	4.13279	3.48889	6.09438	3.22654	5.5397	4.92038	2.38656	2.43466	0.593062	2.97074	4.42719	2.85914	5.66063	1.21467	3.96037	2.03157	2.62898	6.51017	3.13443	4.15913	3.17216	1.12621	3.79905	2.88695	5.79633	4.47941	2.07752	2.11406	2.50629	3.48901	3.85257	2.78619	3.2855	0.716154	2.42069	4.32212	4.52056	6.19501	0.650656	4.09997	2.67485
TCGA-BH-A208-01A	4.81918	1	0.678185	4.13817	3.37949	0.529877	2.65106	0.588156	1.12649	3.98143	5.09605	4.63106	3.66889	4.43087	2.94024	3.51743	0.562179	1.66647	2.50352	2.62671	4.7493	0.515782	3.59107	7.04066	0.850356	5.74973	1.88722	3.43463	3.09061	3.75139	2.1508	2.44945	6.75145	6.24435	1.1022	1.97001	3.68473	4.02451	0.850487	4.04791	4.04532	1.58031	0.496452	6.39401	4.01284	3.30082	0.677807	4.39625	0.720183
TCGA-BH-A209-01A	10.8466	1	0.646463	5.07813	4.88975	1.20105	2.27829	0.92582	2.68961	3.99424	7.21115	2.07561	4.25092	4.64083	1.18314	3.07682	0.533294	3.93245	3.22629	2.68092	4.89523	0.495567	3.8571	6.08609	1.87885	6.65557	2.8344	3.90795	3.98231	2.48925	1.11843	3.31608	7.05219	4.69623	1.36211	1.75518	2.98861	2.61182	2.02981	3.12244	6.87402	0.979773	1.09418	4.60994	4.60476	4.81486	0.648553	3.93417	0.8639
TCGA-BH-A28O-01A	3.06849	0	1.10524	4.41295	3.36325	0.476326	2.0209	0.583269	1.09965	3.1077	8.42217	4.62107	3.4666	3.77065	1.22709	6.95693	0.57458	1.06863	2.1232	1.91859	4.49222	0.50984	3.44607	7.76875	1.30486	5.6643	1.64602	2.82251	3.16045	1.99926	1.73008	1.99695	5.53297	5.34425	0.964916	1.02075	5.01139	3.32876	1.01467	5.8166	3.75141	1.84369	0.703027	7.28478	4.0873	3.46832	0.648678	3.81253	1.18712
TCGA-BH-A28Q-01A	3.06575	0	1.93675	4.84182	3.82767	0.45797	2.90368	0.943449	2.0704	2.79961	8.32497	4.11743	4.39976	3.25085	1.22709	5.21289	0.521407	1.59758	2.94312	2.37581	5.46299	0.657869	3.24099	4.4651	2.40484	6.18654	2.20064	3.71393	3.58728	2.17849	1.06615	2.00561	5.51826	6.05165	0.809502	1.08832	4.44618	3.70646	2.86105	5.56149	3.75715	1.67605	0.997393	5.56748	4.23244	4.21548	0.648619	4.43418	1.99869
TCGA-BH-A2L8-01A	1.67671	0	1.3659	4.52665	4.24469	0.512502	2.30428	1.3944	1.97627	3.26328	7.29608	4.03369	3.8524	4.18618	0.976651	4.94517	0.519407	1.70947	2.7184	2.63877	5.29197	0.74179	3.53582	8.0702	1.90517	5.76785	2.24368	3.29714	3.61638	1.49481	1.46479	2.47846	5.81405	5.13016	0.601806	1.48359	4.6774	3.52279	1.54156	5.12371	6.11347	2.94783	0.61641	6.27442	5	3.94044	0.648553	3.92814	1.3531
TCGA-BH-A42T-01A	0.876712	1	0.623453	4.95223	4.98869	1.87277	2.25182	0.583269	3.52723	3.38446	9.44561	4.70117	3.98431	4.04061	1.03135	5.88126	0.613792	2.34611	3.10997	3.287	4.56303	0.59258	3.06079	10.9731	2.17125	5.10529	2.35702	3.88992	3.55896	1.13505	0.750915	2.53779	5.57893	5.52644	1.09325	1.58111	5.59331	3.55573	1.26902	3.75751	3.72832	1.38433	0.970796	5.96154	4.79365	4.79022	0.648856	4.0669	1.83399
TCGA-BH-A42U-01A	9.21644	0	1.16308	4.25497	4.05014	2.10469	1.43704	0.584769	0.984021	3.55253	7.44143	5.19282	3.10041	3.71496	2.48883	7.11612	0.583671	1.39197	2.29325	2.98553	4.04599	0.495567	2.93935	8.00344	1.1435	5.16221	1.7757	2.39391	2.84351	1.35971	1.26511	2.47846	5.46065	5.732	0.616878	1.17512	5.21342	2.84596	0.884439	5.23401	4.25129	1.48166	0.661461	7.32903	4.40177	3.05177	0.648586	3.14398	1.20494
TCGA-BH-A42V-01A	1.73973	0	2.10239	4.6284	4.07447	0.414465	1.86216	0.59373	1.18026	3.63925	7.44143	4.51638	3.39064	4.1373	1.58992	7.049	0.554567	1.28397	2.48274	2.30868	4.50628	0.513652	3.36811	9.44295	1.54353	5.55153	1.99785	3.02005	3.30395	2.32716	1.41248	2.25519	5.72506	5.49658	0.911037	0.980649	5.05597	2.99314	1.34126	4.62056	3.22103	1.59382	0.653241	6.97806	4.3445	3.92298	0.648406	3.86094	1.4419
TCGA-BH-A5IZ-01A	1.55342	0	0.907918	4.36188	5.02534	0.396386	2.06453	0.591759	2.7871	3.62746	4.8417	5.88163	3.64663	5.5736	1.73212	6.4218	0.55822	3.28704	2.96088	2.65091	4.245	0.50984	3.03224	2.34909	1.1998	5.64752	2.41174	3.4405	4.30795	1.64445	0.721991	2.5744	5.98745	5.83865	1.02012	2.43129	5.0221	3.11932	0.775144	3.81232	2.72915	0.75701	0.694273	5.77678	4.13236	3.96983	0.650264	5.16058	0.988465
TCGA-BH-A5J0-01A	1.9589	0	1.34653	4.78827	4.43779	0.554964	2.0358	0.58184	1.36226	3.60985	6.58749	4.90593	4.10967	4.01051	1.975	4.50957	0.551011	1.77677	2.64759	3.0357	4.02872	4.59421	2.76548	6.3089	2.30896	4.92153	2.16634	2.43378	2.92314	2.07227	1.50703	2.93306	5.33496	4.44135	0.825937	2.00812	4.53816	2.95769	0.997636	4.59626	4.2234	0.904547	0.669722	6.32205	4.69262	3.4138	0.648976	3.72989	2.89249
TCGA-BH-A6R8-01A	0.80274	0	2.11822	4.89636	4.77274	0.496049	2.57457	0.569329	2.06279	3.77021	6.86806	5.03449	3.4232	3.97515	1.38001	5.4311	0.631763	2.07753	3.27871	3.20618	4.84575	0.49356	3.44607	3.84257	2.73489	5.55153	2.69097	3.20454	3.68779	1.74681	1.77024	3.21696	5.92736	3.6164	0.762339	2.02411	4.70603	2.9402	3.13496	3.95066	4.67925	0.641263	1.1934	5.17656	5.05759	3.71937	0.650264	3.83652	4.66321
TCGA-BH-A6R9-01A	0.438356	0	0.640552	4.32586	4.08052	0.437684	2.43939	0.62774	1.42608	3.46524	5.01224	3.10922	3.59159	3.62262	5.08683	4.70132	0.5258	1.88926	2.81316	3.30326	4.57006	0.501449	3.17971	4.44402	0.826796	5.68032	1.76614	3.50708	2.74312	4.52762	3.10268	2.53779	5.76022	6.62986	1.13897	2.92084	5.07873	2.79672	0.863464	4.77644	5.05668	1.73225	0.623888	6.29835	4.33729	3.04576	0.65879	4.94908	0.725286
TCGA-BH-A8FY-01A	0.808219	1	0.756535	5.53749	3.96079	0.662261	2.47748	4.75042	2.4727	3.17158	7.29608	5.42163	4.58849	4.24925	2.35405	5.20333	0.57458	1.85052	2.35033	2.82391	4.8868	0.515782	2.70401	4.6989	2.96966	5.63043	2.30821	3.11046	3.57562	1.07244	1.34953	2.69633	4.9458	3.67271	0.90237	1.20068	5.17541	4.24953	0.709561	5.1886	2.62044	0.810903	1.12122	5.6443	4.92611	3.98801	4.61342	3.27014	2.18628
TCGA-BH-A8FZ-01A	1.5726	0	2.25769	4.59684	4.03808	2.72447	1.74747	0.586407	1.49039	2.8304	8.23215	3.98104	3.13784	3.77638	1.24874	7.01732	0.541701	1.28397	2.90621	4.23005	5.63308	0.494189	2.86237	6.28891	0.994334	6.16476	2.09557	2.66499	3.32132	1.54867	1.01454	1.90822	5.32236	6.26816	0.974357	1.14876	5.30544	2.88725	1.11701	5.1886	4.41512	1.03016	0.623888	6.25102	4.55835	3.31192	0.648391	3.72417	0.829029
TCGA-BH-A8G0-01A	1.8137	0	0.890153	4.51081	3.62258	0.702478	2.07168	0.568831	1.18026	2.98374	7.00982	4.79888	3.59726	3.94053	1.55838	6.09402	0.521407	1.07752	2.26481	2.06551	4.60687	0.501449	3.37933	6.78996	1.31465	5.89824	1.83162	3.08826	3.10825	3.30326	1.69984	1.90822	5.44666	5.28228	1.29691	1.39556	4.6334	3.46687	3.56012	5.42068	3.49417	1.22001	0.750552	6.66193	4.15879	3.74707	0.648856	4.37383	2.31305
TCGA-BH-AB28-01A	0.786301	0	1.00118	4.88686	3.88483	0.462388	2.26477	0.569098	2.4328	3.17747	6.90121	4.21974	3.71402	4.14319	0.943732	5.76952	0.523508	1.81	2.90018	2.23884	5.07898	0.50622	2.95117	6.94494	0.706593	5.87903	2.16634	3.38568	2.88007	1.71272	2.29939	2.53779	5.28506	5.89503	0.825937	1.57222	5.10206	3.63299	1.12563	4.17796	3.58718	1.26094	1.13534	5.72664	4.58196	3.94627	0.649611	4.27283	2.47936
TCGA-C8-A12L-01A	0.994521	0	0.588472	4.03454	4.8985	1.54309	2.87023	0.583269	1.85397	4.47125	4.08137	3.67583	4.58056	4.37545	1.87488	5.84771	1.92075	3.57845	2.93707	2.59583	4.8622	0.602792	3.74518	2.60139	1.72343	6.37832	2.45768	3.96836	3.55896	3.29233	0.808841	3.09037	6.4359	4.54104	1.14825	2.2702	3.95795	2.48025	0.957863	4.72383	4.32885	0.632761	0.919915	5.25818	3.65447	4.13895	0.64935	4.62167	0.829029
TCGA-C8-A12M-01A	0.980822	0	0.613225	5.28644	3.87332	0.941894	3.39265	3.95285	2.53205	4.01361	7.49485	3.60546	4.94121	3.98719	2.79236	3.22761	1.0607	2.59826	2.89371	2.40234	6.12326	0.925024	4.00353	3.24784	3.50622	6.03828	2.3728	3.58963	3.6992	1.31472	3.43609	2.35005	5.19963	4.10164	1.62911	1.78048	3.97774	4.11135	3.13496	3.73926	3.65472	0.600824	1.7443	6.1866	4.19824	6.34068	0.66433	4.35929	1.67094
TCGA-C8-A12N-01A	0.980822	0	0.705437	4.67842	4.32599	1.00615	2.4589	0.569098	1.64512	3.17747	6.55903	4.5067	3.68565	4.47999	1.93893	6.29313	0.536055	1.49108	2.76901	2.8007	4.3288	0.545913	3.35706	7.33877	2.03322	5.53564	2.42734	3.10474	3.17216	2.28078	1.9037	2.47846	5.79633	4.58846	2.00089	1.49213	4.23564	3.01083	0.884439	4.62056	4.59843	0.880516	0.81446	5.58271	4.13236	3.58267	0.649611	3.51345	1.7411
TCGA-C8-A12O-01A	1.05479	0	3.04495	4.47307	4.12923	0.50131	2.92531	0.56919	2.84073	3.68702	5.07418	2.97196	3.99615	3.96377	2.40993	3.57067	0.554567	2.58068	3.5477	2.64457	5.16246	0.515782	3.80992	4.49433	0.797572	6.18654	2.38103	3.12203	3.67588	2.59291	1.17139	2.20737	6.28819	5.93308	0.867737	1.85665	3.48343	3.096	2.0061	3.16807	4.5589	1.17875	0.77149	5.39672	3.9215	4.10874	0.649873	4.25849	0.988465
TCGA-C8-A12P-01A	0.980822	0	0.597821	3.86352	5.10063	0.639537	3.02948	0.569467	2.33121	3.89911	4.08137	4.09386	2.91055	3.38818	2.22467	2.06528	0.657732	3.40748	2.94905	2.34264	4.93675	0.511699	3.41824	4.29739	1.00324	5.93909	2.9911	3.36912	4.00762	2.56287	1.49607	2.92654	6.13036	6.41264	1.45516	1.83123	3.38615	3.00494	0.950321	5.12371	4.80591	0.716154	0.609789	6.46963	4.36555	4.76488	0.650656	4.33022	0.742724
TCGA-C8-A12Q-01A	1.05479	1	0.68468	4.81434	4.52465	0.512502	3.10431	0.569006	2.00054	3.93727	5.54935	3.90901	4.54948	3.39866	2.09737	4.57401	0.55822	1.67493	3.66711	2.3497	5.24022	0.511699	3.37933	3.88294	1.50506	5.86015	2.68372	4.13297	4.46491	2.05052	1.15075	3.59173	5.10807	4.71334	1.04744	1.41256	3.35774	3.02246	1.01467	3.75143	4.1688	0.810903	0.609789	5.69263	4.17199	5.02454	0.677807	4.68897	0.776116
TCGA-C8-A12U-01A	1.05479	0	0.705437	5.5518	5.09084	1.3877	2.77948	4.90455	2.59032	4.3956	4.86038	4.76502	3.87006	4.12474	1.9572	6.7474	0.888629	2.88074	2.98465	2.9052	4.95384	0.678673	3.47401	2.41107	3.51779	5.64752	2.87454	3.26429	4.30795	1.22528	0.667402	2.99871	6.40983	2.87202	0.90237	1.28858	4.52087	3.108	1.29594	3.32708	5.69469	0.586109	1.88282	4.55446	4.55096	4.89046	0.674216	3.89132	2.16495
TCGA-C8-A12V-01A	1.05479	0	0.597821	4.17193	4.34661	0.512502	2.30428	0.591759	1.35362	3.62746	6.71036	4.95591	3.29892	3.63889	1.78035	4.31012	0.541701	3.05856	2.55013	3.00767	4.18265	0.492858	3.00972	4.97056	0.81942	5.6643	2.16634	3.07156	3.55896	1.60119	0.911099	2.75841	6.54234	3.57805	0.704014	3.94006	4.18412	2.23741	2.86105	4.5478	7.07041	0.799584	0.6861	5.98241	4.19146	3.85384	0.66433	4.44186	0.763654
TCGA-C8-A12W-01A	1.05479	0	1.35612	4.80561	4.20582	0.744651	2.87585	0.604413	3.5992	4.14491	5.11807	2.61469	4.62854	3.41459	1.64185	4.65609	0.536055	2.76514	2.89371	2.29445	5.16246	0.520283	3.65969	2.92251	0.985075	5.86015	2.62701	3.34671	4.04032	2.32047	1.37054	2.07482	5.70835	4.60461	0.938057	2.19337	4.35831	2.96962	2.0219	3.63197	3.8151	0.844771	0.919915	5.81242	3.91539	4.53385	0.651634	4.38112	1.19617
TCGA-C8-A12X-01A	1.05479	0	0.926219	5.01884	4.79745	1.67506	2.56285	0.728704	3.01042	4.3586	5.22333	4.99347	3.73659	3.50183	2.41771	3.64677	0.504541	2.71819	3.20918	3.17349	4.68076	0.496024	3.67661	3.43087	0.826796	5.29623	3.02902	3.3362	3.8505	1.35104	1.25471	2.84613	6.84455	3.95587	1.14825	1.70412	4.98949	2.20794	0.843959	2.66772	3.17171	0.578687	1.61962	4.74409	4.55835	4.00553	0.655627	3.67197	1.18712
TCGA-C8-A12Y-01A	4.04384	0	1.37572	5.16074	4.42358	0.462388	1.98443	0.837609	1.97627	3.84351	6.55903	5.36941	3.79966	4.01638	1.41184	5.0075	0.547731	2.37863	3.0214	3.16832	3.76541	0.553158	2.91564	9.23924	1.99208	4.90276	2.48793	3.88992	3.19531	1.86097	0.993128	3.03819	5.94825	4.98648	0.911037	1.35983	4.281	3.32344	2.76976	4.5478	4.98903	1.23384	0.694273	5.77678	4.15879	4.73237	0.651634	3.40303	2.22914
TCGA-C8-A12Z-01A	1.04658	0	0.628921	4.98047	4.36058	1.48005	3.33854	0.56919	2.42586	3.367	5.62828	3.42865	5.88462	4.70182	2.09737	3.99094	0.671711	2.29983	3.33722	2.23884	5.36814	0.511699	4.04125	3.38219	3.44808	6.28166	2.44988	3.13859	3.47771	1.99168	1.06615	2.98607	6.15263	4.65449	0.956098	1.39556	3.73392	3.47238	0.706325	3.35534	3.78621	0.75701	1.17895	4.66812	4.30179	5.44401	0.649873	5.00654	2.15747
TCGA-C8-A130-01A	1.0137	0	2.06236	6.04901	4.74779	0.496049	2.13506	0.568789	3.49422	3.92454	5.62828	5.02074	3.51516	3.70394	2.90541	4.25159	0.57458	2.2113	2.99088	3.00767	4.07529	0.492858	2.51325	6.02737	1.7875	5.97695	2.38103	3.6798	3.6462	1.57512	1.02465	2.80519	5.44666	5.82045	1.22281	1.51013	4.18412	3.21389	2.0773	4.38327	4.07754	0.768124	0.638274	6.72198	4.07483	4.84842	0.685684	3.6548	1.10952
TCGA-C8-A131-01A	1.12603	0	0.551875	4.71182	4.29182	1.67506	1.87743	0.569467	2.36569	4.27761	4.52161	5.28686	4.04578	3.93494	2.61719	6.355	0.625781	3.08074	2.44818	2.94586	3.4659	0.49374	3.30115	1.42451	2.62898	5.20997	2.12238	3.32474	3.09061	1.80479	1.51791	2.55273	6.4359	4.8456	1.28754	2.11406	4.85776	2.72455	0.801562	4.70649	4.02677	0.624476	0.609789	5.49523	3.42135	3.61505	0.650656	4.09325	0.834442
TCGA-C8-A132-01A	1.04932	0	1.04884	4.58896	3.81638	0.654335	2.90368	0.685653	1.6893	3.8681	6.13597	3.53754	4.9503	4.40332	2.60263	3.85413	0.521407	1.49108	2.4342	2.09554	5.24022	0.495567	3.43491	6.3089	1.63913	6.01694	2.19194	3.57289	3.52405	2.15775	1.48576	1.97863	5.47485	4.88214	0.591945	1.55446	4.49526	3.47238	0.981523	3.75143	4.80591	1.96841	0.563677	5.92329	4.48242	4.50447	0.708401	4.56548	1.52112
TCGA-C8-A134-01A	1.04932	0	0.69853	5.2503	4.48029	1.04291	2.31777	0.604413	1.0101	3.75207	5.41853	4.55405	4.05833	3.91737	1.50666	3.93921	0.521407	3.05323	2.7752	2.46157	4.51344	0.492773	3.76268	4.60634	1.36273	5.91903	2.64109	3.58963	3.18395	2.61118	0.849604	3.64155	6.00647	4.80961	0.992574	2.67618	3.97116	2.11868	1.16155	5.62041	7.38934	0.916732	0.6861	6.16435	4.03771	4.21548	0.693975	3.75937	0.763654
TCGA-C8-A135-01A	1.07671	0	0.898973	4.51897	4.28487	0.574937	2.74479	0.569467	1.82011	3.8128	4.78772	4.48836	3.65209	3.99875	1.90298	5.23263	0.76014	2.56822	2.8256	2.48777	4.71079	1.40806	3.20228	3.98844	2.00041	5.82254	2.04249	2.82251	3.76483	2.18546	1.49607	2.65437	6.26447	5.55621	0.834105	1.40418	4.20622	3.46687	0.837473	3.57971	3.83284	0.904547	0.609789	5.6134	4.46767	4.11474	0.650656	4.44186	0.725286
TCGA-C8-A137-01A	1.03836	0	0.634791	5.21619	4.79745	0.616917	3.12054	0.571957	2.21793	3.80061	5.51846	3.53754	3.98431	4.22395	2.29792	2.88492	1.30344	2.10641	3.5716	3.09138	5.36814	0.664328	3.46851	4.21728	3.74429	5.89824	2.89454	3.72534	4.73023	1.79646	1.06615	2.90687	5.43201	4.47941	1.14825	1.37779	4.64169	3.53372	1.18869	3.88082	3.22103	1.01732	0.603488	6.41842	4.41634	5.12831	0.657706	3.88496	0.749185
TCGA-C8-A138-01A	1.0411	0	0.618347	4.85126	4.16706	2.23846	2.20402	2.60463	1.49039	3.56365	5.11807	4.39724	3.56374	4.10048	2.85603	4.27076	0.513735	1.76046	2.78152	2.22507	4.11077	0.495567	2.86237	8.90758	1.39999	5.32195	2.27627	3.40735	2.57004	1.62701	0.859711	2.81187	5.53297	4.33032	0.785751	1.47446	4.79924	3.23627	0.891259	3.48745	5.54474	1.89936	0.535961	6.00255	3.91539	3.21954	0.65879	3.21501	3.91288
TCGA-C8-A1HE-01A	1.0274	0	0.749065	5.04829	3.77686	1.0153	2.94191	0.568939	2.68961	4.16544	7.44143	4.52537	4.25802	4.66345	2.12337	3.09981	0.519407	1.64963	3.15684	2.468	5.57673	0.501449	3.45132	9.69411	1.51482	6.03828	2.33294	3.87157	3.04307	1.17988	1.25471	2.36578	5.36206	4.49417	1.0651	1.32423	3.95795	3.66117	0.942251	2.70602	2.8836	0.99177	1.14966	5.33239	4.0873	4.68546	0.649163	4.0283	1.95024
TCGA-C8-A1HF-01A	0.909589	0	0.640552	4.59684	4.20582	0.536391	2.4713	0.60207	2.3519	3.94967	6.34559	3.59928	4.76988	4.68649	1.84668	3.19967	1.6185	3.1242	3.12155	2.99657	4.06338	0.513652	3.52455	3.0774	1.7966	5.69694	2.54707	4.20651	3.80142	2.64663	0.911099	3.40751	5.90806	4.1154	0.964916	1.99317	4.41385	3.52279	1.06443	4.35324	6.2178	0.68689	0.970796	5.15445	4.01284	4.77348	0.64935	3.90322	0.742724
TCGA-C8-A1HG-01A	0.945205	0	0.804777	5.5518	4.66814	2.00242	2.76225	1.45071	3.19055	4.44119	5.39057	3.5624	3.72531	4.21769	1.64185	4.82871	3.121	2.35271	3.24364	3.40678	4.54831	1.10637	3.41824	6.62298	1.57229	5.37647	2.53267	4.21329	3.58728	2.05052	0.962833	2.69633	6.4359	3.67856	0.670423	2.05459	3.8278	3.59428	1.65964	4.74142	5.50112	1.1923	0.803338	5.03962	4.79365	4.9614	0.648856	3.25918	0.722632
TCGA-C8-A1HI-01A	0.939726	0	0.804777	5.15025	3.98414	0.445267	2.73912	5.22782	1.59034	4.36603	5.89477	4.52537	4.36329	4.68649	2.33816	3.30867	0.57458	1.47311	2.53014	2.58375	4.8622	2.2145	3.21873	8.46111	2.29367	5.6643	3.11589	3.63487	3.48363	1.19837	3.27176	2.56012	5.6754	4.47941	0.983177	1.27104	4.41385	3.98139	1.09042	4.38327	3.37882	1.62055	0.721646	5.74272	4.30179	4.50447	0.651634	3.5247	0.808034
TCGA-C8-A1HJ-01A	0.0136986	0	1.07729	4.82323	4.83054	0.40089	2.42713	0.568724	2.76891	4.9635	5.85551	3.41093	5.22752	5.65605	2.47276	3.90485	0.5258	3.7688	3.36085	2.97443	3.71109	0.498653	3.47401	4.35247	3.01223	6.14243	2.75276	3.01458	2.97828	1.38684	1.01454	3.96075	6.19521	5.45528	0.817638	1.32423	4.50367	3.21938	1.11701	4.31575	5.14761	0.856618	0.61641	4.74409	3.55392	4.59385	0.779922	4.174	0.690565
TCGA-C8-A1HK-01A	1.00274	0	0.602956	4.58896	4.37458	0.411496	3.82771	1.89187	2.05543	4.63793	5.81825	4.86909	5.36088	5.0076	2.1656	2.67812	0.608434	2.79956	3.34328	2.74105	5.57673	0.565209	3.56873	2.61432	4.18401	6.12239	3.30347	3.04829	3.7409	1.77998	1.45444	2.47093	5.98745	3.59467	1.0651	2.12902	4.16216	4.2091	1.55049	4.24976	3.63261	0.788839	0.859933	4.84992	4.98123	4.34265	0.69861	3.80658	0.840111
TCGA-C8-A1HL-01A	0.868493	0	0.562798	4.79692	4.03808	0.466872	2.76225	2.61122	2.03197	4.03319	5.93306	3.98833	4.48113	4.45916	3.06473	5.44329	0.536055	2.58659	3.58324	2.50041	4.45052	0.494768	3.10119	8.55542	2.55981	5.97695	2.48033	3.60066	2.95396	1.64445	1.53842	2.75141	5.15302	5.08709	1.19481	1.25363	4.24303	3.108	0.877178	2.81615	3.49417	0.649796	0.638274	5.3198	4.01284	3.95796	0.652894	3.64902	1.19617
TCGA-C8-A1HM-01A	1.0274	0	0.58388	5.03829	4.51685	1.43478	2.36313	0.609562	3.67297	4.65424	6.64823	4.16398	3.4666	5.71377	1.72182	3.12239	0.671711	3.3748	3.26095	2.82391	4.62893	0.495168	3.97235	4.88116	2.20259	6.43073	2.71177	4.21992	3.57562	2.24725	0.982766	3.57949	5.76022	3.85873	0.777503	1.62508	3.43213	2.83374	1.38716	3.17898	7.91348	0.696233	1.06515	4.67631	4.02517	4.89046	0.653763	4.44186	1.29173
TCGA-C8-A1HN-01A	1.07945	0	0.749065	5.91195	4.43779	2.47122	3.01867	7.4832	3.47202	4.24214	5.34855	3.93053	4.00224	4.97159	2.03675	2.6658	0.954823	3.02604	2.91245	3.287	5.10638	0.492967	4.30871	5.93531	1.90517	5.99692	3.0165	4.51703	3.69338	1.04647	1.01454	3.09681	6.57077	4.41891	1.50148	1.89744	4.35051	3.55034	1.35058	3.43588	3.69977	0.649796	0.803338	4.32924	4.07483	4.84001	0.648976	3.63758	2.54399
TCGA-C8-A1HO-01A	1.0274	0	0.658608	5.87565	4.3123	0.670526	3.21559	0.568939	2.28209	4.02652	7.04817	3.61159	3.3586	3.62803	1.63145	3.20564	1.45929	2.54398	3.08668	2.99097	5.53686	0.518058	3.45725	5.06302	3.72662	6.32894	2.44988	3.37456	4.05992	1.36896	3.42974	2.22353	5.69226	3.68989	1.5573	1.52786	3.94454	2.78449	1.65964	3.28668	4.51284	1.05663	1.68243	5.10042	4.15226	5.79639	0.649163	3.41997	1.36215
TCGA-C8-A26V-01A	1.68767	0	0.541873	4.95223	4.38833	1.09955	3.08309	0.59373	2.16725	4.49432	6.44783	4.36307	4.35639	4.10048	1.82762	3.19396	0.519407	2.56822	2.57615	2.96303	5.23015	0.644925	3.9848	3.41989	2.63567	6.01694	2.59119	3.3083	4.19401	1.67836	1.27571	3.1983	6.11001	4.88214	1.38063	1.41256	3.83429	3.31244	0.850487	5.94335	5.04671	0.486218	1.3444	5.03962	4.68423	4.34931	0.64848	5.10685	1.22213
TCGA-C8-A26W-01A	1.04384	0	0.658608	4.241	3.738	0.905371	2.21765	0.583269	2.18941	3.44741	6.13597	5.28686	4.50422	4.56609	1.23813	4.89474	0.530643	1.98941	2.32891	2.73458	4.08711	0.492706	3.23563	8.46111	1.12489	5.74973	2.21768	3.90795	2.86202	1.35104	1.07664	2.31863	5.53297	4.47941	1.51065	1.86511	4.281	2.86372	3.40528	3.92492	4.5668	1.51026	0.653241	6.27442	4.0005	4.67729	0.648406	3.46428	1.92602
TCGA-C8-A26X-01A	1.03014	0	1.0868	4.59684	4.60687	2.52772	2.06453	0.705881	1.85397	3.45356	6.03202	2.52998	4.129	4.43782	2.91227	5.86464	1.23848	2.42393	2.7056	3.0801	3.86375	0.823247	2.79009	5.44043	2.48999	5.78549	2.4953	2.89866	3.6462	3.44514	0.869665	2.92022	5.90806	5.17469	1.49208	1.72113	3.69082	2.83374	1.50491	5.43375	5.81048	1.39802	0.574368	5.77678	3.88513	3.32815	0.64935	4.80055	0.715602
TCGA-C8-A26Z-01A	1.28767	0	0.58388	5.31085	4.56167	3.4446	3.10431	5.87649	2.79328	4.25631	7.25187	4.56328	4.54209	3.33927	1.78035	4.4461	0.5258	1.98941	3.49568	2.7048	5.76234	0.500025	3.65969	4.36655	2.41905	6.20985	2.95302	3.88361	3.96939	2.22726	2.32379	2.32645	5.85129	4.30212	1.02935	1.27104	4.50367	2.98137	4.64645	3.06508	2.88943	0.880516	1.02414	4.66812	4.03153	4.26754	0.648856	3.43662	2.27817
TCGA-C8-A273-01A	1.40548	0	0.821199	4.76282	4.43779	0.978644	2.69874	1.23449	1.98455	3.71621	7.04817	4.30342	4.01435	3.5946	2.51177	3.92209	0.657732	2.81104	3.06262	3.01891	4.84575	0.500025	3.48558	4.40853	1.60066	5.74973	2.66305	3.22656	3.91878	2.05052	1.1292	2.83199	5.92736	4.48667	0.825937	1.56325	4.53816	2.48714	1.1527	3.21262	3.72247	1.31497	1.5429	5.75941	4.20488	3.26819	0.667428	3.66624	0.8639
TCGA-C8-A274-01A	1.39178	0	0.548552	4.65313	3.72713	2.2175	2.89826	0.569098	2.63423	3.51168	7.49485	5.10593	4.40688	4.71669	1.9572	3.3195	0.778378	2.60453	3.6376	2.49432	5.18199	0.58759	3.9848	3.43087	2.70228	6.07999	2.59119	3.90795	3.47771	1.70428	1.20355	2.85985	6.15263	3.68425	0.893366	2.25664	4.6774	3.79178	0.801562	2.85874	3.62705	0.571301	1.45023	4.44707	4.46767	5.043	0.677807	4.21628	2.05237
TCGA-C8-A275-01A	0.00273973	0	0.602956	4.42763	3.82205	1.77597	2.78513	0.568748	2.27503	4.15159	5.43241	4.84517	4.41424	4.62607	1.80879	4.34312	0.638014	2.97629	3.08097	2.47473	5.19187	0.496482	3.69914	5.34314	2.8241	6.10023	2.60536	3.79503	3.53574	2.40611	0.750915	2.95316	5.76022	4.00536	0.834105	2.02411	5.54468	2.83374	1.39627	3.361	5.45938	0.68689	0.61641	5.86661	4.13898	4.10874	0.648619	4.26561	0.771926
TCGA-C8-A278-01A	0.813699	0	1.80352	4.73725	4.52465	1.0153	2.55704	0.583269	2.10091	3.91793	5.85551	3.63723	3.7881	5.16476	2.48883	4.10949	0.671711	2.88074	3.48403	2.53933	4.8622	3.70451	3.81563	8.37307	1.25653	5.95803	2.23508	3.74265	3.56438	3.51178	1.18191	2.99232	6.81367	4.75564	1.35253	1.59866	2.99984	3.16413	1.68751	4.27915	5.67935	0.658733	0.585411	4.87779	4.36555	4.46174	0.648976	4.5416	0.749185
TCGA-C8-A27A-01A	2.04658	0	0.613225	6.57368	4.52465	2.06128	3.32253	7.25385	3.85294	4.86133	6.9366	3.04932	4.3352	4.31444	2.04556	2.27255	0.55822	3.27615	3.16856	2.63877	4.3288	0.494189	4.43176	7.25806	5.15211	6.48248	2.7941	3.65751	3.73496	0.785191	1.31807	3.07085	6.81367	3.59467	3.83598	2.62795	3.36906	3.05103	0.957863	3.08209	4.13581	2.23878	1.99182	4.64319	3.67703	5.54671	0.64848	3.84897	2.96649
TCGA-C8-A27B-01A	1.20274	0	1.69228	4.50316	4.17354	0.702478	2.49017	0.604413	3.14065	4.00049	5.69376	3.33483	5.03692	4.26894	1.75201	4.66361	0.506106	3.08074	3.71539	3.19554	4.58501	0.492858	3.00407	1.78853	1.80558	6.28166	2.68372	4.3184	3.48959	1.39602	1.17139	3.40751	5.08665	4.88214	0.834105	1.73792	3.69082	2.4199	1.21532	5.11355	7.00148	0.505216	1.12122	5.56748	4.11314	4.22187	0.677807	4.29393	0.767917
TCGA-C8-A3M7-01A	2.83288	1	0.953875	4.83233	3.57976	0.536391	2.5988	0.58184	1.40791	3.32647	7.49485	4.71155	3.84623	4.64083	2.08051	4.14594	0.541701	1.92056	2.71199	2.45542	4.81336	0.503019	3.608	6.06535	3.33353	5.93909	2.16634	3.54039	3.20121	1.63603	1.05584	2.53054	5.81405	5.76695	2.79911	1.0371	4.26596	3.70646	0.904991	4.19904	3.89261	1.1923	0.585411	7.20406	3.982	3.83683	0.648976	3.6832	0.749185
TCGA-C8-A3M8-01A	1.07945	0	0.756535	4.98047	4.33973	0.561606	2.91449	3.36549	3.08463	3.90531	6.25072	5.1626	3.85838	4.73992	2.36233	5.66692	0.519407	2.23254	2.76901	2.38287	5.13432	0.518058	3.15742	4.31122	1.34302	5.59873	2.30821	3.9624	3.37343	1.22528	1.35983	2.1332	5.26079	5.22146	1.49208	1.18386	4.47045	3.23065	4.35133	3.46449	2.85487	1.05663	0.532103	6.25102	4.09369	5.06206	0.656622	4.64637	1.19617
TCGA-C8-A8HP-01A	1.08493	0	2.32484	4.36926	4.36058	1.47106	1.87743	0.604413	2.00054	4.21343	5.43241	4.29477	4.21683	3.39331	1.32489	4.43241	0.671711	2.42393	2.55655	2.47473	4.1707	0.498653	2.89217	5.86459	1.1056	5.10529	2.93391	3.11627	3.90616	2.04348	0.741648	2.5744	5.403	3.78195	0.769593	1.45684	4.78017	2.23741	1.03883	3.82463	4.92367	0.75701	0.563677	6.69104	4.48994	4.03531	0.677807	4.00879	1.92602
TCGA-C8-A8HQ-01A	1.0411	0	0.74192	4.77147	4.24469	0.670526	2.32453	0.662088	2.37232	3.33817	6.15735	3.68894	4.52652	4.20467	2.07199	3.96209	2.73084	2.03386	2.32213	2.56498	4.74147	0.496482	2.99831	7.25806	1.25653	5.47592	2.28436	3.84781	3.37343	2.76558	1.98541	2.23142	5.15302	5.31957	1.02935	1.23602	5.18813	3.18648	0.904991	3.57371	5.05668	0.788839	1.26852	6.20673	4.13898	4.59385	0.648406	4.13293	0.980804
TCGA-C8-A8HR-01A	1.11781	0	0.68468	4.09255	3.81054	0.486207	1.87743	0.583269	1.879	3.5923	7.1679	3.70206	3.14878	3.09883	2.37058	5.89713	0.544639	1.89742	2.7056	2.79483	3.97077	0.501449	3.36244	7.42367	1.15288	5.63043	1.78506	3.09363	3.22997	3.76917	1.77968	2.20737	5.8699	5.51122	0.992574	1.39556	5.13833	2.68122	0.942251	4.75005	5.13702	1.82954	0.645732	6.94344	3.96976	3.86515	0.648586	3.50252	0.789332
TCGA-D8-A13Y-01A	4.73425	0	0.69853	5.03829	4.59129	0.702478	3.89384	4.92208	0.703661	3.60985	4.57743	3.21549	6.05815	3.5834	1.41184	3.70548	4.5127	3.227	1.56442	1.73351	5.06958	0.500025	3.12363	4.70658	3.15155	5.76785	2.43521	3.62938	3.06155	1.0908	0.962833	2.66851	4.27926	2.91796	3.56542	2.56625	4.08984	4.74168	0.716043	6.14368	1.61239	2.54562	2.93081	5.30736	4.15879	5.57389	0.654631	4.35929	1.75807
TCGA-D8-A13Z-01A	1.73973	0	0.535582	3.95418	4.08677	0.506959	2.30428	0.568724	2.51215	3.80658	4.82359	5.73162	3.11109	4.95434	2.04556	2.43466	0.608434	3.15624	2.45524	2.74699	4.82977	0.494768	3.42939	3.04925	1.48607	5.93909	2.5105	4.08739	3.87528	2.01397	1.01454	2.58163	5.60985	4.91957	0.785751	1.8895	4.13323	2.48714	0.997636	4.89599	5.79369	0.892591	0.558544	5.70979	4.0439	4.68546	0.648553	5.08606	0.767917
TCGA-D8-A140-01A	1.10411	0	0.566742	5.83928	3.77686	1.77597	3.22643	0.657816	2.15987	3.65726	9.19843	4.11743	4.57321	3.42547	1.36872	5.419	0.716957	2.07753	3.53613	2.31567	5.27108	0.511699	3.36811	3.80851	2.54643	6.23368	2.59834	3.3966	3.47163	1.43198	1.24446	3.15336	5.02417	4.38928	1.43651	1.77234	4.14751	3.24715	3.8238	4.14257	4.40063	0.967477	1.20808	5.01003	3.75607	5.87806	0.648976	4.20182	1.73259
TCGA-D8-A141-01A	1.71507	0	2.89511	4.22708	3.84454	0.610043	2.40791	0.609562	1.68039	3.03673	7.3927	3.50098	3.98431	3.76479	1.64185	4.57401	0.583671	1.39197	2.53014	2.30868	4.85415	2.1573	3.28466	6.14386	0.967432	5.99692	1.90581	3.12203	3.47163	2.45117	1.21373	2.34182	5.65823	5.25784	1.36211	1.50123	4.08984	3.28037	1.70529	3.88716	4.80591	0.99177	0.630923	6.32205	4.01922	3.60439	0.66433	4.22306	2.35397
TCGA-D8-A142-01A	1.16438	0	1.01037	4.3547	4.32599	0.45797	2.27141	0.728704	2.33121	4.11821	5.08541	4.76502	3.82282	4.09418	2.44961	3.75492	0.570215	3.08629	2.4342	3.1844	3.97077	0.50984	3.35182	3.23161	1.28521	5.78549	2.10464	3.71964	3.13774	2.39299	1.49607	2.47846	6.26447	5.39796	1.15738	1.58986	4.31211	3.10188	0.965752	3.64957	3.73999	0.716154	0.525012	6.84707	3.75607	3.877	0.648678	4.74866	0.813024
TCGA-D8-A143-01A	1.18082	0	0.634791	3.7457	4.19292	0.93275	2.57457	0.568831	3.38314	5.01094	6.58749	5.17801	4.76137	4.63337	2.02812	3.29249	0.742706	3.55657	2.89371	2.68718	4.7493	0.492912	3.47401	3.20465	1.2376	5.93909	2.36496	4.24764	4.02079	1.96206	0.685205	2.8937	5.77811	4.30212	0.711001	2.56625	3.69082	2.88725	1.16155	5.22196	5.08645	0.456089	0.609789	5.00011	4.6764	5.01574	0.648856	5.78028	0.794041
TCGA-D8-A145-01A	1.12329	0	0.658608	4.61239	3.72165	0.437684	3.07218	4.02129	1.66285	3.2689	8.32497	4.7766	4.6534	3.81525	1.22709	6.07531	0.538968	1.22131	3.06262	1.90217	5.57673	3.22753	3.49133	7.55925	2.70228	6.20985	1.85962	3.31922	3.28102	1.38684	2.25898	1.87049	5.57893	5.0557	2.05436	1.20068	4.55518	3.79775	1.76718	3.91215	2.84305	3.44444	0.721646	6.66193	4.37298	4.47613	0.648737	4.02151	1.85106
TCGA-D8-A146-01A	1.76164	0	0.691582	4.45823	3.69958	0.542462	2.4713	0.568748	1.30791	3.28597	7.72052	5.13431	4.06457	4.12474	1.86513	4.65609	0.533294	1.38314	2.97881	2.14647	5.23015	0.55706	3.83338	6.39991	2.76757	5.91903	2.05181	3.4405	3.05563	1.45902	2.00376	2.1332	5.57893	5.17469	1.3431	1.31515	4.57245	3.11367	3.12297	3.89986	3.16054	0.916732	0.630923	5.96154	4.24587	4.12065	0.648619	4.69729	2.77523
TCGA-D8-A147-01A	1.6	0	0.538667	4.66127	3.77686	0.554964	2.78513	1.04934	3.2943	3.71621	4.45311	5.837	5.1487	5.4865	1.66187	3.13369	0.578983	2.62809	3.44282	2.58375	4.75727	0.492788	4.72976	5.16901	1.70507	6.28166	2.33294	4.93578	4.39663	1.96931	1.20355	2.9397	4.51112	5.58674	0.754825	1.91377	5.6968	2.55324	1.03054	4.30852	5.86379	0.799584	0.677901	5.42364	4.35149	4.70117	0.648586	4.25122	0.936644
TCGA-D8-A1J8-01A	1.18082	0	0.538667	4.72877	4.14826	0.610043	3.57086	0.62774	2.79328	3.58056	6.50278	3.68244	5.33643	5.56097	2.06317	3.86527	0.515512	3.43491	3.66121	2.51343	5.63308	0.50984	4.23842	4.07294	2.73489	6.40426	3.20747	3.66327	2.67306	2.80016	1.57943	3.1983	6.28819	4.66303	1.02012	1.32423	3.61259	4.31223	1.03054	2.82223	6.35259	0.571301	0.997393	4.56969	4.83678	4.71654	0.674216	4.27283	0.902456
TCGA-D8-A1J9-01A	1.45753	0	0.51772	4.60431	3.60121	1.15545	2.94733	0.574297	2.03197	3.29173	4.46815	4.81027	4.7534	4.31444	2.40247	3.26025	0.920777	1.82682	3.29617	2.60196	5.41489	0.545913	3.34595	3.04925	1.21881	5.82254	2.14015	4.15913	3.80739	2.03618	2.34005	2.96643	5.389	5.0557	1.53913	1.68692	3.83429	3.90907	0.751449	4.36832	4.02059	0.526599	0.574368	7.08538	4.39458	5.4072	0.656622	5.36357	0.75269
TCGA-D8-A1JA-01A	1.37534	0	0.532763	5.13943	3.92521	0.365676	3.60964	0.568831	1.91294	3.93727	5.4748	2.2637	4.9978	4.92902	2.8987	4.37042	0.57458	2.89215	3.65555	2.82975	5.67369	0.498653	3.86322	4.03648	3.76233	6.59577	3.28521	4.06158	2.80005	4.17824	3.00128	2.74435	6.15263	4.58041	1.18528	1.62508	3.05518	3.86776	1.45938	3.98941	4.79727	0.486218	0.750552	4.40973	4.02517	4.76488	0.648856	5.07609	0.71156
TCGA-D8-A1JB-01A	4.62466	0	0.705437	5.10806	4.06221	0.718978	2.5208	2.41946	1.7676	4.04607	8.67155	3.52502	4.01435	4.07614	1.74218	4.16985	0.523508	1.2394	2.94905	2.63877	5.2202	0.492967	3.63635	7.46504	2.44788	6.03828	2.16634	3.59515	3.23596	1.70428	1.93973	2.21559	5.79633	4.41891	0.964916	1.30644	3.48343	3.47792	2.68986	3.13931	5.44565	1.0971	0.669722	5.72664	4.38012	5.08052	0.648976	4.07353	1.81727
TCGA-D8-A1JC-01A	1.31507	0	0.566742	5.23903	4.35348	1.0617	3.33854	2.08332	3.22901	4.52576	5.44546	3.36993	4.97861	4.41001	1.86513	3.42046	0.504049	2.19073	2.87515	3.0801	5.63308	0.49374	3.67661	5.28564	1.57229	6.16476	2.43521	3.71393	3.35592	3.05313	3.13512	2.14171	5.64185	3.96788	0.793458	2.62795	4.21375	3.22502	0.989643	2.98341	5.0962	0.75701	0.525012	5.33239	4.3159	5.17708	0.648406	4.00879	2.64475
TCGA-D8-A1JD-01A	1.51233	0	3.01415	4.73725	3.67144	0.411496	3.13123	0.568789	2.60292	3.57489	7.21115	2.9664	4.5576	4.20467	1.72182	3.79361	0.519407	2.40486	3.88947	2.71652	5.27108	0.533291	3.29559	10.9731	2.12381	6.10023	2.45768	3.9936	3.59303	2.47685	1.94926	2.01394	5.79633	4.79208	1.46449	2.07744	4.10418	3.05654	1.64146	3.22952	4.38622	0.833904	0.792289	5.42364	4.09369	5.49356	0.648737	4.64637	1.27416
TCGA-D8-A1JE-01A	1.57534	0	0.527171	4.69534	3.94277	0.471385	3.59308	0.868511	2.97042	3.52921	6.20362	3.73477	4.7534	4.14948	2.82083	2.83832	0.70891	2.32577	3.67309	2.62671	5.70305	0.495567	3.893	9.99096	0.898849	6.20985	2.5105	3.85971	2.80638	2.85233	1.73008	2.47846	5.64185	5.06594	1.25104	1.50123	3.10542	3.71758	1.43271	2.59306	3.96515	0.538209	1.6983	5.17656	4.56603	4.53385	0.654631	3.79487	1.36215
TCGA-D8-A1JF-01A	1.00274	0	0.535582	4.54174	4.5468	5.33646	3.77526	0.583269	2.4727	4.38829	4.90641	2.6376	4.09042	5.07095	2.55797	4.70132	0.547731	2.21859	3.10997	2.82391	4.45727	5.49192	4.65557	6.18374	1.45717	6.9106	2.69827	4.10658	3.33881	2.16467	1.50703	2.75141	7.69975	5.78473	1.51065	1.95468	2.93273	3.43407	4.09363	3.16214	3.4115	0.844771	0.603488	4.43952	3.98797	3.4138	0.649163	4.85563	0.707775
TCGA-D8-A1JG-01B	4.41644	0	0.846625	4.97123	4.4521	1.35985	2.37607	0.586407	2.25398	3.54054	5.53406	2.19666	5.04629	5.3913	1.4544	4.71676	0.603065	3.0036	3.02739	2.30868	5.97479	3.18549	4.16378	6.22554	3.19367	6.32894	2.69097	3.34671	4.52684	2.37976	1.09747	2.65437	5.77811	3.90103	0.919841	1.66952	3.0113	2.08801	1.65964	3.73926	5.93733	0.649796	0.515126	5.13251	4.54342	4.89046	0.64848	5.10685	5.82816
TCGA-D8-A1JH-01A	1.16712	0	0.991351	4.74576	3.67144	1.22901	3.03483	0.568672	1.82883	3.69261	7.34459	4.04132	4.28576	4.29488	1.76144	4.48117	0.521407	1.57161	2.8006	2.43568	5.20111	0.515782	3.85094	6.73214	1.47624	6.10023	1.95249	3.49063	3.24699	1.8133	2.08301	2.20737	5.81405	5.22146	2.024	1.3687	3.46075	3.48313	1.23265	4.61279	3.59292	1.8856	0.731108	6.25102	4.38012	4.01156	0.648406	4.5416	0.951235
TCGA-D8-A1JI-01A	1.58082	0	1.00118	5.56527	4.20582	0.804888	3.04546	2.76605	2.60906	3.29749	7.72052	5.12001	4.09677	4.18002	2.22467	4.21965	0.533294	1.80167	3.09855	2.78897	5.34611	0.638397	3.61915	8.46111	2.05047	6.03828	2.97221	3.65751	3.54126	0.906051	1.48576	2.28737	5.33496	3.72996	1.3991	2.1504	3.99831	3.56134	0.877178	3.25247	2.80774	1.51026	1.97624	4.96197	4.96278	5.03411	0.654631	3.45866	2.59491
TCGA-D8-A1JJ-01A	1.67397	0	0.52215	4.49581	4.008	0.536391	3.38191	0.568768	2.36569	4.24894	6.9366	3.99606	3.92922	5.01699	2.29018	3.51743	0.588196	2.90327	3.51298	2.42229	5.79256	0.50984	4.15723	6.22554	2.434	6.65557	2.78726	3.93823	3.47163	2.78838	1.44402	2.95316	6.02654	4.71334	1.07428	1.47446	4.02628	4.2091	0.779941	4.80352	4.29344	0.979773	0.81446	5.15445	4.58973	4.8567	0.670844	5.57186	0.895818
TCGA-D8-A1JL-01A	1.67397	0	0.678185	4.72877	5.2961	0.761165	2.31777	0.568661	1.06337	4.0199	5.66047	3.07128	3.57479	4.7561	1.57942	3.05936	0.613792	3.00926	2.57615	2.55856	3.96487	0.494768	4.36592	8.0702	1.16165	6.18654	2.47305	4.44885	4.61509	3.16153	1.08695	2.88008	6.68847	5.58674	0.964916	2.97241	3.54739	1.97768	1.21532	3.85611	7.14425	1.49601	0.506313	5.86661	4.35856	5.02454	0.670844	6.06348	0.727858
TCGA-D8-A1JM-01A	1.61644	0	2.08616	4.39792	4.17354	0.403403	2.40791	0.568736	2.79328	4.67918	5.48917	4.22788	5.16008	5.0892	1.89335	5.59607	0.693078	3.26534	3.50158	2.82975	4.98951	0.513652	3.50235	3.33372	1.04037	6.20985	3.15898	4.23392	3.77725	1.4411	0.537207	3.32236	5.5482	4.09513	0.677051	0.972868	3.91769	2.93446	0.807137	3.51545	6.30498	0.66847	0.645732	4.9336	4.53576	4.57136	0.674216	4.0283	0.763654
TCGA-D8-A1JN-01A	1.69863	0	1.03892	5.34807	3.47673	0.678249	2.78513	0.618129	1.53604	3.5061	7.49485	5.65042	4.37769	5.17416	1.53777	3.01416	0.517415	2.02632	3.24364	2.68092	5.41489	0.511699	3.97878	3.60464	3.26364	6.25728	3.08414	3.82426	3.71699	1.33264	1.73992	3.481	6.46251	4.48667	1.18528	1.32423	3.59494	3.96337	1.11701	2.64269	4.30753	1.22001	1.13534	4.01757	4.77678	4.81486	0.649873	4.08675	1.01166
TCGA-D8-A1JP-01A	1.75068	0	0.68468	4.27618	4.16706	1.24806	2.58693	0.573243	2.66501	3.2804	6.83422	3.84516	4.82329	5.80204	2.29018	4.21965	0.619422	2.93669	3.37808	2.75915	4.94521	0.501449	3.20228	7.76875	1.45717	5.76785	2.24368	4.06158	3.48959	2.07227	3.08259	2.15025	6.08877	4.63823	1.70029	1.52786	4.33534	3.81505	2.08477	4.59626	3.50525	1.3568	0.645732	5.74272	4.25989	5.01574	0.651634	4.68897	1.26565
TCGA-D8-A1JS-01A	1.01644	0	1.47262	4.99021	4.72314	2.63969	2.231	0.571223	2.13064	3.33225	6.71036	5.49426	3.98431	4.83667	2.37855	3.35145	0.650742	2.16302	3.00269	3.05846	4.73421	0.536164	3.32908	3.06633	0.826796	5.24673	3.13443	4.11319	3.58728	0.949389	1.52844	3.21086	6.48925	4.69623	0.911037	1.34242	4.26596	3.38969	2.89703	3.61484	2.6018	0.716154	1.99182	5.88553	4.71727	4.08404	0.655627	3.40849	1.85957
TCGA-D8-A1JT-01A	1.10959	0	0.558956	5.80386	4.59129	0.390318	3.29582	4.79141	3.11824	3.16583	6.74001	2.58073	4.12237	4.47999	2.24114	5.49223	0.502567	3.04235	3.9538	3.60991	5.39166	0.494189	4.38786	10.9731	2.77385	5.84106	2.94675	3.98092	2.96613	2.03618	2.55577	3.33446	6.38464	5.46918	1.26067	1.40418	3.30222	3.66655	0.742757	5.1886	4.43025	0.641263	1.3444	3.70671	4.71727	4.67729	0.651634	3.97801	2.16495
TCGA-D8-A1JU-01A	1.22466	0	1.01037	4.45823	3.39573	0.603059	2.76799	0.586407	1.38943	3.21809	7.21115	3.85936	3.84623	4.41001	2.06317	4.0438	0.608434	1.02509	2.78152	2.54563	5.28126	0.520283	3.78035	9.99096	0.942047	6.10023	2.02435	3.78939	3.02527	3.8111	2.03074	2.23924	5.60985	6.29174	2.34403	1.72977	4.29683	4.07431	2.30099	3.64957	4.10979	1.99739	0.6861	7.08538	4.16528	4.24125	0.649873	4.07353	1.3091
TCGA-D8-A1X5-01A	1.54795	0	0.562798	4.95223	3.90205	2.99338	3.14144	0.69062	2.15264	3.45356	8.32497	4.38852	4.12237	5.03466	1.53777	3.67882	0.787836	2.40486	3.10997	2.58375	5.36814	0.507989	3.79776	2.98606	2.44094	5.76785	2.81406	4.25483	3.39677	2.12222	1.71007	2.75841	5.05496	4.56449	1.62056	1.79724	4.05421	3.5669	0.934511	3.7272	4.09004	0.726088	0.61641	4.59357	4.05028	5.46897	0.742951	5.37622	2.44039
TCGA-D8-A1X6-01A	1.48219	0	0.898973	5.36062	4.73924	0.423976	3.23206	8.14206	3.04997	3.58655	6.9366	4.25294	4.50422	4.18618	1.7017	4.1157	0.671711	2.47574	3.33722	3.46183	5.43896	0.533291	3.61358	6.91481	2.22545	6.05885	2.71839	3.89602	3.52405	1.4411	3.29711	2.68907	5.98745	4.08212	2.57635	2.31851	3.88528	3.87927	0.779941	4.76773	3.59292	0.799584	1.60407	5.04931	5.16638	3.71937	0.653763	3.95923	1.68932
TCGA-D8-A1X7-01A	1.39452	0	0.634791	5.01884	4.16082	0.396386	3.30653	0.570035	2.77496	4.47904	6.97297	4.49781	4.61243	4.37545	2.41771	3.11108	0.502878	2.67063	3.47793	2.36274	5.12516	0.79525	4.23156	8.46111	0.985075	6.23368	2.44988	4.25483	3.61059	1.48593	1.00356	2.96643	5.83236	5.04546	1.40859	1.27988	3.90488	3.79178	3.88197	5.68328	2.99901	0.929162	1.28322	5.56748	3.84385	4.84842	0.652264	4.79176	1.05943
TCGA-D8-A1X8-01A	2.14521	0	1.07729	5.01884	3.74344	0.841219	2.86452	0.586407	2.40613	3.34426	7.3927	4.61159	4.787	4.92902	2.35405	4.61862	0.519407	1.46417	3.09855	2.23211	5.27108	0.492967	3.47987	5.34314	0.907214	5.8037	2.27627	3.74861	2.81231	1.94651	1.45444	2.14171	5.21143	5.1634	0.974357	1.43891	3.98463	3.70646	3.62583	2.87725	3.35137	1.58031	0.78189	6.27442	4.0873	4.48304	0.648976	4.29393	1.84245
TCGA-D8-A1X9-01A	1.99178	0	0.519879	5.47942	4.66814	1.578	2.68117	3.54826	3.25074	4.00674	5.80007	2.87314	4.25802	3.62262	2.32292	3.65732	0.551011	2.38507	3.69112	2.68718	6.10285	0.50622	3.50793	7.1447	2.34602	6.48248	2.51786	3.8126	4.10535	2.3606	2.79442	2.25519	5.29767	5.27052	1.93749	1.87308	3.9112	2.33691	3.37751	3.51545	5.17988	0.658733	1.23845	5.83062	4.62069	4.58631	0.648737	4.78301	1.58284
TCGA-D8-A1XA-01A	2.29863	0	0.69853	5.20488	3.73278	0.670526	2.68701	0.568939	2.73165	3.98143	6.55903	4.84517	4.57321	3.5946	0.965484	3.50679	0.778378	2.42393	3.47228	2.82975	4.40257	0.504569	4.38063	3.69166	3.15155	5.82254	2.52539	3.77736	3.86254	1.71272	1.30725	2.61835	6.48925	4.01809	1.28754	1.60739	4.39767	2.64998	3.49335	4.49986	3.30744	0.941397	1.02414	4.75213	3.62019	5.07138	0.649163	4.68897	1.92602
TCGA-D8-A1XB-01A	1.51233	0	0.640552	4.53438	4.08052	0.603059	3.49427	0.671083	2.4727	3.367	6.58749	4.23611	4.54948	3.49099	2.30601	3.93921	0.541701	2.08496	2.7752	2.07286	5.57673	0.50622	3.86897	6.64805	2.27129	6.05885	2.30821	3.51268	3.62215	2.30144	1.37054	2.30283	6.26447	4.99648	1.54846	1.27104	4.48694	3.79178	3.70998	4.55545	3.0271	1.01732	0.95761	5.83062	4.37298	4.32845	0.667428	4.50305	2.0603
TCGA-D8-A1XC-01A	1.03288	1	0.772573	4.89636	3.8676	0.710793	3.05613	1.05826	2.39276	4.0199	6.07263	4.46972	4.27201	4.32777	2.09737	3.21115	0.943395	2.02632	3.18631	2.40234	5.32408	1.00175	4.24512	2.79868	3.25233	6.01694	2.56928	3.45708	3.48363	0.906051	3.23922	2.56752	5.65823	3.47895	1.2415	1.39556	4.07589	3.8386	0.934511	4.75888	2.72915	0.624476	2.00703	5.3198	4.15226	4.42618	0.674216	4.96789	1.89326
TCGA-D8-A1XD-01A	1.43014	0	2.14211	4.69534	3.99013	1.7922	3.04032	2.48149	2.67137	3.80658	6.34559	1.68215	4.51905	4.92902	2.5726	2.72914	0.566016	2.49458	3.18052	2.25315	5.73231	0.733572	4.28041	6.42345	1.69585	6.84286	2.73261	3.83607	3.93179	1.68713	3.6141	2.39624	6.15263	4.16913	0.867737	1.54546	4.72417	3.67828	2.73298	3.81847	2.60796	0.768124	1.07964	5.52277	4.48994	4.70117	0.649873	4.38846	1.87618
TCGA-D8-A1XF-01A	1.26849	0	0.749065	5.65665	4.82231	4.74507	2.79085	1.55463	4.13279	4.5657	6.61773	3.91614	4.83189	3.48586	1.96642	4.1638	0.644356	3.25424	3.35486	3.54862	4.62893	0.513652	3.80376	2.85823	1.21881	5.33573	2.76633	3.56168	3.6642	0.714061	1.20355	2.51619	5.77811	3.10018	1.52949	1.3509	4.54679	2.62485	4.93833	2.58001	3.3735	2.1455	3.57038	4.35046	3.68263	5.48139	0.649873	3.96542	2.30578
TCGA-D8-A1XG-01A	1.2274	0	1.05845	4.36926	3.86186	0.437684	3.12054	2.32599	2.4464	3.93093	6.67924	3.73477	3.80559	3.93494	3.40329	4.10949	0.778378	2.04143	3.55377	2.24624	5.23015	0.553158	4.33023	9.69411	2.09959	5.91903	2.14015	3.32474	2.72353	0.816163	2.23427	2.76507	5.76022	3.56136	1.04744	1.52786	4.80914	3.63299	1.02271	3.9311	3.63261	0.677546	1.31366	5.43763	3.91539	4.74869	0.689727	4.80055	1.07573
TCGA-D8-A1XJ-01A	1.81918	0	0.52456	4.25497	4.11079	1.52452	2.87585	0.728704	2.95869	4.08488	4.52161	4.64119	5.45484	5.75726	2.66868	3.19396	0.650742	3.61238	3.47793	2.44887	5.4032	0.493053	3.8571	4.5832	1.1435	6.37832	2.28436	4.10658	3.57562	1.96931	1.25471	2.79884	6.68847	4.72192	1.76265	1.78891	3.8784	3.21938	0.870342	3.17361	4.30753	0.677546	0.997393	4.50033	4.40177	4.68546	0.681655	5.63275	1.10089
TCGA-D8-A1XK-01A	1.20822	0	0.527171	4.55725	4.70691	0.408784	2.48386	0.586407	2.21068	4.28504	5.51846	4.01073	4.71959	5.62774	1.05381	5.59607	0.57458	3.48366	4.10579	3.41191	4.50628	0.578294	3.51331	1.99086	1.05864	6.74994	2.70502	3.97491	3.24157	1.76349	0.552221	3.37776	6.0681	3.16537	0.601806	1.54546	5.04413	2.6749	1.00614	4.4762	4.97981	2.13217	0.653241	4.56969	4.83678	4.78184	0.648406	5.3132	0.730672
TCGA-D8-A1XL-01A	1.66027	0	2.74109	5.13943	4.68323	0.45797	1.94607	0.595811	2.7871	4.5179	7.78174	4.63106	3.8524	3.87147	1.61039	4.76319	0.502083	3.19408	3.49568	3.10282	4.18873	0.49374	3.68244	10.9731	2.15562	5.36254	2.64109	4.11319	3.8505	2.22026	0.788891	3.1857	6.81367	3.82942	0.651888	2.25664	4.42152	2.72455	2.57429	4.46857	6.35259	0.658733	0.803338	4.9336	4.33019	4.50447	0.650656	3.3973	2.02944
TCGA-D8-A1XM-01A	1.47397	0	0.749065	4.6206	4.06221	0.996883	3.13642	0.588156	2.74999	3.96851	6.47501	4.07888	4.56546	3.51282	1.73212	3.63047	0.554567	2.24575	3.32544	2.25993	5.15326	0.494768	4.1241	7.60814	1.38131	6.40426	2.26012	4.12644	3.80142	2.65311	2.08301	2.53054	6.26447	4.78276	0.859726	1.85665	4.1767	3.57218	2.04566	4.24976	3.89853	1.12412	0.945515	6.22915	4.26673	4.48304	0.648586	4.96789	1.80089
TCGA-D8-A1XO-01A	4.60822	0	0.593131	4.28324	3.89608	0.445267	2.90368	0.56919	2.3379	3.03673	7.99257	4.4519	4.23718	3.48586	1.32489	3.57639	0.55822	1.88187	3.10997	2.28787	5.07898	0.536164	3.90517	7.1447	1.99208	6.18654	2.08667	4.13945	3.48363	2.40611	1.8473	2.7853	6.26447	4.96726	2.00864	1.56325	3.73392	3.72314	0.912386	3.24687	3.49417	0.68689	1.35936	5.42364	4.47514	4.54124	0.681655	3.70685	1.68932
TCGA-D8-A1XQ-01A	1.36712	0	1.03892	4.66127	4.88975	0.58158	1.93131	0.606952	1.89587	4.04607	5.85551	4.72215	2.81263	4.98911	1.80879	3.97354	0.588196	3.2487	3.1334	2.92841	4.59235	0.539213	4.33023	3.65298	1.02164	6.43073	2.42734	4.7669	3.70511	1.70428	0.962833	3.45018	6.26447	4.19677	0.732251	2.20769	4.19142	2.64387	1.1435	3.5385	6.87402	0.544928	0.653241	5.90412	4.44529	5.2484	0.650656	3.69506	0.736549
TCGA-D8-A1XR-01A	1.32055	0	0.652395	4.58896	5.10063	0.411496	3.02425	0.734745	2.98789	3.17158	6.53059	4.98077	4.26497	4.38904	1.83739	3.41527	0.701069	2.49458	3.53613	2.81226	5.36814	0.492967	4.19705	10.3707	2.51121	6.45734	2.64109	4.26205	3.35034	1.10842	0.993128	2.77169	6.00647	3.93755	1.37107	1.14021	3.96454	3.55573	1.49569	3.12244	2.38063	0.880516	1.68243	4.78682	4.07483	3.8139	0.648976	4.27283	2.34707
TCGA-D8-A1XS-01A	1.3589	0	1.21131	5.41088	3.91356	0.441479	3.05076	0.917549	3.77647	3.55824	6.11406	3.35828	4.49667	4.89516	2.08051	3.48494	0.578983	2.15561	3.58908	2.60839	5.19187	0.528019	3.42374	8.55542	1.38131	5.87903	2.38888	4.11319	3.56986	2.0797	1.96763	2.10005	5.70835	5.51122	1.52949	1.25363	3.32997	4.04323	3.3071	3.63775	3.8747	0.75701	0.77149	4.70997	4.37298	4.73237	0.649611	4.46448	1.1182
TCGA-D8-A1XT-01A	1.3863	0	0.593131	5.15025	4.29182	1.0153	2.4713	0.569098	2.3174	4.22747	4.18864	3.95239	3.47223	3.91165	2.33816	3.73819	0.551011	3.21594	3.40144	2.82975	4.56303	0.511699	4.09151	3.55039	1.63913	5.91903	2.73261	3.95644	3.33289	2.7244	1.56931	2.83199	6.33649	5.78473	1.63801	1.72977	3.7277	2.3507	1.03883	3.02434	5.84581	0.696233	0.669722	5.90412	3.86145	4.60854	0.649611	4.66365	0.829029
TCGA-D8-A1XU-01A	1.08219	0	0.55545	4.54934	4.12298	2.21058	3.25847	0.577789	1.6185	3.94343	7.34459	4.84517	4.98801	4.08243	2.30601	3.23293	0.5258	1.84273	2.69894	2.95159	5.63308	0.503019	3.57974	6.54417	1.0123	5.99692	2.51786	3.83607	3.48959	1.70428	2.4879	2.19096	5.65823	4.40427	1.74483	1.53684	3.89171	3.47792	0.856977	3.02995	3.39504	1.31497	0.677901	5.83062	4.75153	4.69338	0.648737	3.9405	0.902456
TCGA-D8-A1XV-01A	1.26301	0	0.74192	5.5801	4.18001	0.639537	3.14144	1.30072	2.93507	4.73786	6.71036	4.28652	4.28576	4.97159	2.18255	2.96214	0.593062	2.53788	3.33722	2.50041	5.15326	1.45781	4.42466	9.69411	2.98197	6.25728	2.7941	4.0307	3.52992	1.27034	3.47423	2.79884	6.02654	3.65008	1.22281	0.997234	3.41476	4.09888	0.870342	4.59626	2.66968	0.70616	2.08478	4.4248	4.61272	5.13769	0.655627	4.30137	0.846288
TCGA-D8-A1XW-01A	3.5863	0	0.855131	4.71182	3.54756	0.408784	2.92531	0.569006	1.98455	4.05254	5.24704	4.2036	3.85838	4.14319	3.18001	2.96214	1.42023	2.57448	3.28445	3.14062	4.46444	1.35908	4.72094	4.25052	1.15288	6.20985	2.08667	3.86565	3.23596	4.84749	1.08695	2.49387	6.94477	6.465	1.43651	2.3589	4.05421	3.18082	0.796008	4.33825	5.11632	0.571301	0.553606	7.73238	3.69375	4.32845	0.64935	4.27984	0.922647
TCGA-D8-A1XY-01A	1.37808	0	1.07729	5.0288	4.59932	0.365848	3.03483	0.884665	2.42586	3.32647	6.32099	3.83113	3.0779	4.60307	2.14901	3.36262	0.538968	2.06312	3.94744	2.59583	5.45143	0.503019	4.28771	9.23924	2.49684	6.03828	2.325	3.71393	3.13774	3.29773	1.8473	2.33439	5.94825	4.91045	1.52949	1.58111	3.73392	3.12494	3.29061	3.45873	4.18238	0.799584	1.40551	5.06931	4.17848	4.64668	0.681655	4.73147	1.41558
TCGA-D8-A1XZ-01A	1.27671	0	0.55545	5.77082	5.08143	1.62249	2.50863	1.29102	2.21793	4.62206	8.67155	3.21549	4.19597	5.0892	2.36233	2.79635	0.644356	2.85211	3.15129	2.98553	4.47825	0.511699	4.47653	5.4528	3.28685	6.45734	2.66988	3.25892	4.93525	1.77998	1.26511	2.73064	6.54234	4.29491	4.90829	1.55446	3.75845	3.57767	0.934511	3.77574	4.60629	0.726088	1.26852	4.64319	4.06862	4.82342	0.648856	4.24418	2.222
TCGA-D8-A1Y0-01A	1.29315	0	1.01037	5.77082	4.03808	0.471385	3.21024	0.994937	2.77496	3.81918	7.29608	3.73477	5.21552	3.5946	1.93003	3.16109	0.562179	1.60636	3.19194	2.47473	5.61876	0.500025	3.47987	7.8243	2.70911	6.18654	2.11361	4.02461	2.95396	2.66528	1.27571	2.01394	5.51826	4.85493	1.62911	1.96235	4.04727	3.51709	1.16155	3.52115	5.08645	2.02461	1.0377	5.98241	4.83678	3.90566	0.64848	3.81849	1.43331
TCGA-D8-A1Y1-01A	0.827397	1	0.69853	4.85126	4.63696	0.778359	2.62231	0.666553	2.79935	3.78252	5.58038	3.94502	4.39976	3.51848	1.98359	4.24523	0.523508	2.92544	3.16282	2.58978	4.53422	0.530559	3.64818	9.44295	2.00041	5.73192	2.30821	3.10474	3.31565	2.85815	1.83759	2.65437	6.26447	5.39796	2.20974	1.63378	4.14033	3.2082	1.27806	4.56336	3.66024	0.677546	1.71313	5.77678	4.52056	3.88256	0.689727	3.56427	1.82568
TCGA-D8-A1Y2-01A	1.1863	0	0.787951	4.76282	4.38142	0.523898	2.69874	0.77356	2.37232	4.02652	5.80007	3.31769	3.52567	4.38904	2.14901	5.44329	0.515512	2.51306	3.19801	2.78897	5.03366	0.561117	2.96318	5.93531	1.30486	5.55153	2.51786	3.06592	3.48959	4.09552	1.9948	2.38833	6.02654	5.4833	1.9695	2.32499	4.01937	3.16989	1.8024	4.53976	4.61375	0.904547	0.859933	6.00255	5	4.35616	0.649611	4.45681	1.05138
TCGA-D8-A1Y3-01A	1.17808	0	1.87527	5.65665	4.86411	1.77597	2.0571	0.747462	3.31653	4.5179	6.64823	3.99606	4.25802	4.23024	1.21598	5.01615	0.538968	4.69187	3.47228	3.17349	3.90852	0.507989	4.01635	5.9529	2.62898	5.46127	3.41454	3.26429	4.02079	2.01397	0.982766	3.70293	8.34141	3.56136	1.07428	2.87566	3.91769	2.49382	1.74964	4.46063	4.60629	2.21235	1.66646	4.44707	4.81061	4.9614	0.649873	3.78268	2.0828
TCGA-D8-A27E-01A	1.45205	0	0.953875	5.17178	4.51685	0.496049	3.05076	2.1692	2.18941	3.77021	6.53059	4.81027	4.32099	4.66345	1.81773	4.80387	0.664756	1.58029	3.18631	2.87616	5.87309	1.33501	4.3374	3.76348	2.60813	6.32894	2.71177	3.30265	3.55325	1.4411	1.40206	2.43369	5.88909	4.31648	1.01059	1.51013	3.53536	3.8093	1.05562	3.10498	3.21535	1.13733	2.11603	4.95243	4.60476	4.97032	0.652264	4.7399	2.02944
TCGA-D8-A27F-01A	1.33699	0	0.597821	4.29737	4.19927	1.27598	2.61024	0.57234	0.958327	4.29941	4.18864	2.20876	4.51182	4.87009	3.01062	5.22258	0.701069	4.36438	2.87515	2.37581	4.64334	0.528019	4.19705	7.60814	0.749437	6.03828	2.12238	3.81849	3.39677	2.17145	0.993128	3.03149	6.68847	5.06594	0.739425	1.35983	3.84659	2.91712	0.837473	3.42451	3.37882	0.515401	0.540142	7.12308	3.89108	4.44026	0.652894	5.02612	0.694006
TCGA-D8-A27G-01A	1.12055	0	0.926219	4.51081	4.00214	0.529877	2.80752	0.606952	1.89587	3.33225	8.42217	4.47922	4.36329	4.60307	1.76144	3.70012	0.541701	1.73531	3.34328	2.51343	5.5504	0.497479	3.06671	6.54417	2.50393	5.73192	2.30821	3.72534	3.83207	2.28078	1.1608	2.10005	5.21143	5.6994	2.71993	1.76405	4.31977	3.51144	1.71409	4.10173	4.24458	1.37065	0.919915	6.14403	4.15226	4.9614	0.648619	4.706	0.803376
TCGA-D8-A27H-01A	1.08767	0	0.821199	3.73422	3.52545	0.453742	2.27829	0.570257	0.900811	3.62141	5.03259	5.2391	3.39064	4.66345	1.84668	3.9335	0.8166	2.14183	3.11584	2.16085	4.2958	0.500025	3.97878	5.24189	0.805201	5.56711	2.04249	2.80462	3.547	3.19967	1.18191	3.14722	5.64185	7.16919	0.974357	2.14298	5.34757	2.99925	0.751449	4.83909	4.89564	0.658733	0.603488	5.94225	3.52085	4.88244	0.64935	5.49988	1.05138
TCGA-D8-A27I-01A	1.20274	0	0.846625	4.54934	3.87332	1.22901	2.79085	1.25313	1.8707	3.13717	8.67155	3.79626	4.27201	3.69331	1.48542	5.28419	0.5258	1.167	2.1613	2.48122	5.25029	0.497479	2.96892	5.8153	1.5627	5.97695	1.76614	3.37456	3.10825	3.27627	2.1257	2.19934	5.32236	5.66556	1.12069	1.23602	4.43813	3.763	1.53241	4.40582	4.21662	1.53765	0.638274	6.97806	4.52056	4.01156	0.648586	4.38846	2.01403
TCGA-D8-A27K-01A	4.00274	0	1.12499	4.54934	3.69958	0.437684	2.62231	0.569006	2.13804	2.8796	8.67155	4.17198	4.51905	4.31444	1.93893	4.03799	0.541701	1.70099	2.88123	2.26696	5.15326	0.533291	3.97878	5.16901	2.08337	6.35325	1.9615	3.98092	3.26951	1.46796	1.1292	2.39624	6.13036	5.25784	1.12069	1.20942	4.25047	3.8386	1.42386	2.70602	3.82718	1.42561	0.859933	5.34485	4.28083	3.98801	0.64935	4.58148	3.26722
TCGA-D8-A27L-01A	1.36712	0	0.726936	4.33298	3.66063	0.694325	2.70472	0.597763	2.10091	2.75558	7.1679	4.26139	4.56546	3.9289	1.72182	4.16985	0.519407	1.23039	2.88756	2.23884	5.21059	0.536164	3.72212	5.93531	1.88745	6.37832	2.17507	3.4184	3.2124	1.52237	2.48018	2.17471	5.70835	5.11873	1.29691	1.39556	3.97116	3.49446	0.950321	4.484	4.19612	2.23878	0.6861	6.46963	4.20488	4.00553	0.648976	4.38112	1.76669
TCGA-D8-A27M-01A	1.12329	0	0.608116	4.50316	3.36863	0.367695	2.4013	0.574297	1.30791	3.91793	5.43241	4.39724	4.00224	3.49627	1.21598	3.95058	0.551011	1.9055	2.46241	2.14647	4.75727	0.657869	3.26843	5.15925	0.994334	5.84106	1.68255	2.92216	3.82592	1.77998	1.56931	2.56012	5.04466	7.16919	1.19481	1.60739	5.06718	2.80327	1.16155	4.60459	7.34483	1.37065	0.585411	6.20673	3.96976	4.15144	0.650656	4.45681	0.742724
TCGA-D8-A27N-01A	1.42192	0	0.52456	4.78827	4.31937	0.403403	2.61024	0.576598	1.6185	3.92454	5.61151	4.88113	3.63567	4.65599	2.05455	3.82627	0.530643	2.01922	3.30216	2.8007	4.78084	2.19179	2.95702	2.62748	2.26386	5.95803	2.53991	4.26881	4.0858	2.49564	1.01454	2.04055	5.07624	4.65449	1.22281	1.94669	4.39767	2.94607	1.58709	3.7331	4.10318	0.551248	0.932991	6.44359	4.24587	3.69676	0.648619	4.50305	0.980804
TCGA-D8-A27P-01A	0.134247	0	0.68468	4.55725	3.62796	0.744651	2.74479	0.568939	1.95287	2.8796	7.00982	5.09118	4.38485	4.48734	3.44349	3.11673	0.530643	1.55384	2.78152	2.23884	5.48747	0.678673	3.91154	7.8243	2.03322	6.07999	2.26817	3.58419	3.33289	0.99336	1.77024	2.36578	5.92736	4.16913	1.14825	1.18386	4.35831	3.763	1.50491	3.81847	2.08363	1.42561	0.919915	5.52277	4.19146	4.20251	0.649163	4.74866	1.43331
TCGA-D8-A27R-01A	0.841096	0	0.678185	5.36062	4.48029	1.18272	2.41428	2.42629	2.90576	4.3586	5.85551	1.9705	3.99027	4.08243	1.32489	3.91658	0.650742	2.04873	3.29617	3.23302	4.78084	0.515782	3.41288	5.50433	1.17109	5.68032	3.12206	3.9624	4.13933	1.80479	1.51791	2.29518	6.15263	4.33032	0.867737	1.82288	4.44618	2.88129	1.72316	3.38954	3.60998	1.3568	0.645732	5.90412	4.61272	4.20251	0.667428	3.99639	1.55627
TCGA-D8-A27T-01A	1.09041	0	0.837983	4.42038	4.31937	0.595624	2.71627	0.637856	1.99275	3.15425	7.84744	4.52537	3.88172	3.22917	1.41184	5.93074	0.55822	2.11341	2.65998	2.32886	5.05146	0.49326	3.90517	9.06496	1.17109	5.91903	1.82217	3.57864	3.16641	2.3865	1.41248	2.31863	5.96841	5.39796	1.5573	1.55446	4.45381	3.07347	2.48144	4.24255	4.44494	1.17875	0.836568	5.81242	4.40177	4.05977	0.649611	3.80058	1.52112
TCGA-D8-A27V-01A	1.04384	0	1.26968	4.90551	3.61745	0.414465	3.36046	0.568768	1.54506	3.08443	8.23215	4.71155	5.13834	5.15519	1.87488	3.10535	0.55822	1.31075	2.7184	2.32227	5.82383	0.503019	3.26843	8.0702	2.21788	6.35325	1.89663	3.39104	3.5068	2.14361	1.42311	1.96149	5.41725	5.13016	2.14433	1.23602	4.10418	4.28404	2.35785	3.88716	3.51049	1.92691	0.945515	6.63283	4.54342	4.37695	0.648678	4.54959	1.34441
TCGA-D8-A27W-01A	1.02192	0	0.678185	5.52341	4.48746	1.40605	3.43018	6.04991	3.43276	4.29941	6.97297	3.69539	3.81116	3.75947	1.90298	2.88492	0.631763	2.69467	3.43089	2.43568	5.82383	0.497479	3.893	5.31925	1.4188	5.97695	2.82768	3.47421	3.95678	1.70428	1.00356	2.04911	6.28819	4.28069	1.12069	2.03893	4.65053	3.11932	3.41628	3.34955	3.09995	0.696233	2.37621	5.19921	4.32293	4.9614	0.64935	4.23004	0.75988
TCGA-D8-A3Z5-01A	2.78082	0	1.12499	4.29737	3.97831	1.48906	1.99898	0.568831	1.26184	2.9289	8.32497	5.0068	3.34238	3.61699	1.16141	6.51642	0.603065	1.30184	2.4342	2.21075	4.43695	0.522747	3.09567	7.07505	1.7875	5.59873	1.80368	2.96329	3.47771	1.09947	1.34953	2.47846	5.59458	5.19785	0.825937	0.919199	5.01139	2.91712	3.50959	4.14257	2.83107	1.2472	0.761389	7.24356	4.44529	3.76348	0.677807	3.95286	3.29844
TCGA-D8-A3Z6-01A	1.54247	0	0.898973	4.50316	4.51685	0.50131	1.93131	0.569098	1.64512	2.72312	8.14551	5.43964	4.09677	3.89453	2.55024	4.87805	0.541701	1.5182	3.20918	2.64457	4.75727	0.50984	3.22405	4.93475	0.994334	5.61414	2.2925	2.99777	3.52405	1.24352	1.34953	2.27902	5.50295	4.33763	1.03827	1.51883	4.97889	2.58605	0.796008	3.64371	3.03264	1.23384	0.761389	6.00255	4.0873	4.12677	0.649611	4.113	3.67523
TCGA-D8-A4Z1-01A	1.80548	0	0.855131	4.25497	3.74896	2.16201	2.16292	0.579058	1.28995	3.04254	7.29608	4.53505	3.81116	4.01051	1.54814	4.4461	0.547731	1.1135	2.51023	1.91859	4.75727	0.498653	3.53582	8.29439	1.49568	6.01694	1.61777	3.20981	3.3271	1.45902	1.92201	2.05808	5.48822	5.55621	1.18528	1.09685	5.09038	3.50563	1.06443	4.35324	3.07245	1.62055	0.77149	7.46553	4.35149	3.99966	0.648678	3.87289	1.22213
TCGA-D8-A73U-01A	1.34795	0	0.55545	3.85127	3.43362	0.968898	2.19712	0.597763	1.28995	2.96562	7.1679	4.37118	3.28812	3.79871	0.932809	4.1948	0.538968	1.1942	2.65998	2.16828	4.8622	0.49374	3.11209	6.97559	1.36273	5.74973	2.06906	3.09363	2.78762	2.47042	1.86693	2.73064	5.11957	4.39675	1.16671	1.8895	4.30462	2.99925	1.23265	4.10173	6.05505	0.941397	0.669722	6.22915	4.39458	3.14143	1.34784	4.9777	1.47655
TCGA-D8-A73W-01A	1.05479	1	0.623453	5.11844	3.94277	0.437684	2.76799	0.569329	1.83704	3.03673	6.47501	4.41521	3.3693	3.43618	2.29792	4.05552	0.671711	1.88926	3.15684	2.81803	5.36814	0.515782	3.72792	5.65935	1.76977	5.91903	2.22628	3.13859	2.86202	1.48593	3.14808	2.71013	5.31013	5.91389	1.62911	1.89744	4.22807	3.03407	0.927413	3.31556	4.9704	0.868971	1.29896	6.00255	4.00652	3.98205	0.650264	3.98412	1.59181
TCGA-D8-A73X-01A	2.10137	0	0.658608	4.83233	3.87332	0.610043	2.24496	0.634447	1.82011	3.0728	7.60544	5.02074	3.85838	4.11878	1.60018	4.32992	0.530643	1.56281	2.6412	2.32886	4.65868	0.545913	3.42939	6.37614	2.24107	5.6643	2.16634	3.4405	3.35592	1.86884	1.53842	2.69633	5.77811	5.34425	1.52949	1.44785	4.69638	3.41177	1.41503	4.49986	2.89543	0.954416	1.02414	5.6443	4.46767	4.17709	0.648976	3.83051	2.76371
TCGA-E2-A105-01A	3.58356	0	0.749065	5.28644	4.05638	1.94171	2.76799	6.92836	3.28326	4.38089	6.90121	4.60163	4.54948	4.85351	1.52776	3.13925	1.77576	2.07753	3.34906	2.7048	5.06958	0.578294	3.40183	4.81381	3.23492	6.16476	3.00346	3.91986	3.97604	1.4411	2.0392	2.06664	5.69226	3.70122	1.02935	2.92671	4.44618	3.73438	3.56564	4.4134	2.93612	0.799584	1.46553	4.96197	4.73451	3.71367	0.652894	3.92156	1.76669
TCGA-E2-A106-01A	6.96164	0	0.829511	5.00928	4.05638	1.3969	2.90368	1.67654	2.47922	3.74609	6.53059	4.55405	4.25092	4.0466	2.35405	6.13365	0.657732	1.73531	2.79431	2.76512	5.5504	0.493053	3.31233	6.67567	3.16354	6.01694	2.34057	3.85971	3.55325	0.984263	2.07413	2.33439	5.85129	3.78195	0.739425	1.07967	5.03337	3.67828	3.40528	3.91874	2.778	0.70616	1.45023	5.67628	4.6764	4.05331	0.649163	4.03464	4.00761
TCGA-E2-A107-01A	2.86849	0	0.671688	4.76282	4.52465	0.568291	2.45234	2.00207	3.53872	3.41312	7.6628	5.7943	4.80468	4.12474	1.36872	4.54476	0.515512	2.5192	3.10997	3.0357	4.8622	0.503019	2.84418	5.36672	2.89498	5.61414	2.94052	3.51268	3.6462	1.4411	1.44402	2.09159	5.26079	3.9925	0.777503	1.35983	5.01139	3.30706	1.12563	3.71525	2.51232	0.954416	1.01083	4.76072	4.58973	4.30114	0.649163	3.35858	2.68098
TCGA-E2-A108-01A	2.29315	0	0.881812	4.0409	3.89608	1.04291	2.27141	0.62774	1.47182	3.15988	6.9366	2.75906	4.11604	3.53489	2.46475	6.23066	0.544639	1.78519	2.48972	2.62061	4.41613	0.497479	3.34024	6.44777	0.882353	5.8037	1.90581	3.13293	2.99011	2.5263	1.3914	2.32645	5.72506	5.87596	1.53913	1.78891	4.04005	3.24151	1.13487	4.42919	5.84581	1.27461	0.532103	6.94344	4.00652	3.97604	0.648737	4.23713	1.28295
TCGA-E2-A109-01A	3.88219	0	0.68468	5.03829	4.52465	0.850054	2.74479	6.6781	3.10666	3.93093	5.07418	3.90901	3.89971	3.63343	1.60018	4.31645	0.593062	2.91975	3.05657	2.7107	5.26058	1.68979	3.7163	3.9234	2.61512	6.16476	2.71177	3.33039	3.6282	1.27886	1.42311	2.44167	5.85129	4.30921	0.911037	2.38585	3.92442	3.66655	3.05529	3.52711	3.73999	0.833904	0.997393	5.98241	4.02517	5.32488	0.648976	3.70104	1.18712
TCGA-E2-A10A-01A	3.36712	0	0.55545	5.27455	4.05638	0.769772	2.84748	0.62774	2.84073	3.87444	8.67155	4.46972	4.8496	4.14948	1.68161	5.419	0.619422	2.16994	3.02739	2.58978	5.36814	0.55706	3.33466	4.34559	2.32398	5.99692	2.43521	3.71393	2.98425	1.20759	2.42657	1.96149	5.03436	4.52537	1.18528	1.52786	4.39767	3.15257	2.21432	6.20573	3.77477	0.649796	1.39064	5.45187	3.99394	4.57878	0.651634	4.82823	3.18681
TCGA-E2-A10B-01A	3.12603	0	0.558956	4.48831	4.09273	0.390318	3.17293	1.62006	2.31035	3.56365	6.44783	5.75243	5.01696	3.6985	1.58992	3.12801	0.693078	2.57448	2.91245	2.07286	5.74673	0.515782	3.82746	10.9731	1.18059	5.93909	2.55445	3.8126	3.36765	1.45013	1.66029	2.5891	5.70835	4.25936	1.3991	1.70412	4.84793	3.60502	0.843959	2.83424	3.31293	0.880516	0.859933	4.94277	4.42375	4.1832	0.648586	3.81253	3.69141
TCGA-E2-A10C-01A	3.34247	0	0.640552	4.67842	4.03808	1.94952	1.90815	0.62774	2.47922	3.93727	5.66047	6.12873	4.45155	4.30133	1.19434	5.59607	0.742706	2.81104	2.53664	3.19554	3.59922	0.525312	3.36811	6.76105	0.967432	5.30878	2.01579	3.01458	3.22997	1.09947	1.15075	2.67531	6.13036	4.25936	4.74655	1.51883	4.88735	3.08486	2.27262	2.78619	4.41512	1.27461	1.14966	5.01003	3.73914	3.49004	0.713762	3.604	3.50771
TCGA-E2-A10E-01A	2.36986	0	0.613225	4.85126	4.05638	0.610043	2.73912	0.576598	2.4727	4.20666	8.42217	4.53505	4.4739	4.8783	2.04556	4.94517	0.519407	1.63219	3.31383	2.60196	5.5504	0.507989	3.26287	3.36037	0.950488	5.74973	2.30057	3.70253	2.91713	1.41391	1.09747	1.97863	5.09761	4.8456	0.893366	1.43891	4.57245	3.43945	0.877178	3.26977	4.25129	0.68689	0.997393	4.90514	4.35149	4.77348	0.648737	4.01511	2.20088
TCGA-E2-A10F-01A	2.40548	0	0.864182	4.45823	3.8333	0.58158	2.6629	0.711588	2.15264	3.11982	7.1276	4.47922	4.12237	2.87474	1.84668	4.63342	0.523508	2.05577	2.72483	2.32227	5.06958	0.530559	3.83933	9.23924	1.27581	5.71423	2.10464	2.96329	3.52405	2.19943	1.15075	2.44167	5.8699	5.38476	1.9934	1.72977	4.51198	3.13058	2.24342	5.65189	4.721	0.892591	0.984544	5.92329	4.29483	4.59385	0.648856	3.95286	4.02577
TCGA-E2-A14N-01A	3.92877	0	0.71966	5.72004	5.16847	0.396386	2.15572	0.606952	1.82883	4.03942	4.76168	3.11469	4.14217	5.64177	1.00945	5.4798	0.551011	3.97647	3.25511	4.27164	4.28301	0.49338	4.03501	3.98844	2.51121	5.23497	2.82071	4.70785	3.37343	2.02107	1.92201	4.00612	7.17097	4.28786	0.732251	1.42148	4.54679	2.81559	1.71409	3.83077	6.01379	1.17875	0.603488	5.14296	4.19824	4.35616	0.742951	3.73585	0.722632
TCGA-E2-A14O-01A	3.72329	0	1.29934	4.85126	4.66814	1.6405	2.80752	2.36967	3.07897	3.95591	6.77018	4.94322	3.78245	4.42391	1.11769	4.18821	0.547731	2.41142	3.12155	2.85339	4.43695	0.493964	3.11209	5.06302	2.50393	5.28407	3.59606	3.63487	3.30973	2.03618	1.66029	2.97949	6.15263	4.8007	0.893366	1.49213	4.27336	2.89932	2.10862	3.57971	3.00464	0.70616	1.46553	5.22249	4.70082	4.412	0.651145	3.53604	2.79298
TCGA-E2-A14P-01A	3.4137	0	0.764405	3.75729	4.43779	1.29463	2.4713	0.618129	3.25627	3.93093	5.80007	4.38852	3.68006	4.47308	1.87488	3.18312	1.84159	3.0315	3.19801	2.14647	4.7493	0.525312	3.7163	4.53894	0.736793	5.84106	2.73261	4.09399	4.09876	1.14404	0.962833	2.81843	5.56296	3.99915	0.718421	2.20068	4.16942	2.9402	1.32309	3.3439	3.89261	1.08342	0.653241	6.97806	4.60476	4.31494	0.64935	4.64637	0.71156
TCGA-E2-A14Q-01A	3.1863	0	1.32732	4.20625	4.01998	0.670526	2.42713	1.82106	1.54506	3.74011	7.08899	4.86909	4.22345	4.06423	1.50666	4.64062	0.657732	2.04143	2.9968	2.47473	4.78882	0.496482	3.3906	6.24662	0.958724	5.97695	2.76633	3.63487	3.35034	1.70428	1.87639	2.59653	5.79633	4.91957	0.683723	0.957214	4.87718	3.47238	1.12563	4.484	3.94673	1.05663	0.945515	5.94225	4.0005	3.83683	0.648678	3.54704	1.76669
TCGA-E2-A14R-01A	3.21644	0	0.890153	6.10756	5.01581	1.50703	1.82955	0.56964	1.04544	3.15988	5.61151	4.81027	3.39064	5.02569	1.4013	4.56669	0.644356	4.0216	2.3154	3.33052	4.91992	0.493964	3.69344	3.6365	0.850356	5.47592	2.47305	3.42944	3.06747	1.10842	0.849604	3.61025	6.94477	5.76695	0.974357	2.97807	4.36666	2.40668	1.18869	4.19187	7.62629	1.4537	0.984544	7.16231	4.05638	5.29156	0.651145	3.5247	1.04377
TCGA-E2-A14T-01A	6.33151	0	0.705437	5.15025	4.56917	2.30001	3.10431	1.05826	3.12943	4.1384	4.71741	4.5067	4.14919	3.91165	1.27061	3.58169	0.570215	2.16994	2.78152	2.07286	5.4032	0.504569	3.23012	5.4528	3.41319	5.61414	2.48793	3.46853	3.58129	1.66128	1.71007	2.20737	6.84455	4.02419	3.49214	1.3687	4.16942	3.51144	2.90853	3.09929	3.8747	0.868971	0.761389	5.43763	4.95359	4.4545	0.64848	4.06026	1.24763
TCGA-E2-A14U-01A	3.61096	0	3.88738	4.3547	4.01375	2.06128	2.07168	0.568873	1.31705	3.40173	7.78174	5.03449	3.71969	4.12474	1.6918	6.31318	0.578983	1.20347	2.51683	2.25993	4.78084	0.50984	3.47987	7.55925	1.63913	5.6643	2.11361	3.06592	3.13181	1.28793	1.97624	2.38833	5.81405	5.54106	0.591945	0.94961	4.85776	3.32344	1.98162	4.2206	2.32017	0.736017	0.848287	6.49622	4.42375	3.871	0.648976	3.75351	2.56285
TCGA-E2-A14V-01A	2.85479	0	0.574814	4.6449	4.41644	0.647066	3.06134	0.573243	2.98789	4.57371	7.60544	4.4247	3.3853	4.28183	2.02812	4.35668	0.544639	2.82876	3.63166	2.33564	5.19187	0.494768	3.53582	4.50165	2.48999	6.32894	2.71177	3.80674	3.40823	2.25426	1.45444	2.43369	5.92736	4.73846	1.00162	1.53684	3.97116	3.37868	1.12563	4.4762	3.35137	0.856618	0.661461	4.94277	4.55096	5.55994	0.677807	4.0802	1.83399
TCGA-E2-A14W-01A	2.66849	0	0.562798	5.75383	5.15874	1.8083	3.08852	3.38264	2.87652	3.77021	5.7637	4.74346	4.48864	4.89516	1.49585	3.59256	0.644356	3.04235	3.15684	3.11919	4.59235	0.620071	4.13723	9.99096	3.20506	5.68032	2.88802	3.64077	3.50102	1.14404	2.62366	3.15336	6.94477	4.10835	1.03827	1.38697	3.95114	3.98775	1.04724	3.87465	2.51897	0.677546	1.37525	3.75276	4.62069	4.69338	0.651634	3.95923	1.12683
TCGA-E2-A14X-01A	2.66301	0	0.881812	4.74576	3.77686	1.56924	2.74479	0.568672	2.28913	4.14491	6.50278	4.46089	4.7534	5.8975	1.31415	5.50452	0.701069	3.47828	2.85615	2.62061	4.76483	0.497479	4.05385	4.45817	1.07742	6.35325	2.12238	3.79503	3.77101	1.35971	0.952477	2.82521	6.94477	6.72063	0.72539	1.34242	4.89704	3.43407	1.35996	3.73926	4.97981	1.11071	0.558544	6.46963	4.25989	3.5609	0.648406	4.60541	0.951235
TCGA-E2-A14Y-01A	5.77808	0	0.593131	4.92386	4.71512	0.616917	2.88149	0.685653	2.40613	3.39019	3.83038	4.26986	4.37057	4.49441	1.78982	4.71676	0.733491	3.66388	3.03932	2.92841	4.7493	0.49374	3.47401	1.41551	1.12489	5.76785	2.78726	3.53494	4.05992	1.25285	0.788891	2.8937	6.17277	4.20372	0.90237	1.84814	4.81892	2.97563	0.78508	4.00195	4.88682	1.00446	1.02414	5.94225	4.03153	4.57878	0.844257	4.30137	0.685005
TCGA-E2-A14Z-01A	1.54247	1	0.71234	4.6206	4.45898	1.05226	2.52674	0.584769	1.47182	3.8251	7.21115	4.91878	4.10332	4.35501	2.04556	6.71937	0.603065	2.4628	2.61548	2.65091	4.71881	0.492967	3.34595	8.65419	1.49568	5.76785	2.325	3.52898	3.70511	2.0797	1.31807	2.71701	6.26447	4.8456	1.18528	2.11406	4.64169	3.67828	1.38716	4.29396	5.95604	0.904547	0.677901	5.62905	4.57424	4.48999	0.670844	3.31449	1.70659
TCGA-E2-A150-01A	5.30137	0	0.69853	4.42038	4.56167	1.61376	2.37607	0.829957	2.20365	3.72213	4.28588	4.04865	3.74799	4.80363	1.94802	5.04364	1.85498	2.30673	2.65363	3.29235	4.15889	0.530559	3.0786	3.62558	1.04037	6.35325	2.11361	3.66327	3.99513	3.4127	0.94241	2.5013	5.53297	7.08863	1.04744	2.54721	4.02628	2.95769	0.973562	4.97247	5.82795	0.833904	0.579689	6.32205	3.9215	4.30114	0.725233	5.37622	0.965644
TCGA-E2-A152-01A	5.83014	0	0.52215	4.66127	3.94863	0.603059	3.12568	0.56964	2.00803	4.06569	6.07263	5.38623	4.7534	4.16172	2.56527	2.54893	0.920777	2.04143	2.74401	2.9052	5.45143	0.549592	3.33466	2.94015	2.96966	5.86015	2.47305	3.6798	3.56986	2.80016	1.91283	2.31863	5.44666	4.87326	1.33402	1.62508	4.47841	3.51144	0.653411	3.87465	3.5653	0.677546	0.677901	6.29835	4.35856	4.59385	0.651145	5.1389	0.857973
TCGA-E2-A153-01A	1.93699	0	0.881812	4.53438	3.90205	0.481291	2.55106	0.69062	1.78529	3.20628	6.47501	4.29477	3.4342	3.56731	3.4497	4.18821	0.608434	1.82682	2.56979	2.66926	4.65075	0.513652	3.19662	8.90758	0.826796	5.52096	1.97987	3.08826	3.18982	3.22729	1.59959	2.28737	5.74244	5.37118	3.00614	1.63378	4.3745	3.27464	2.72711	4.90535	3.66024	0.66847	1.06515	5.94225	4.11976	3.57724	0.651145	4.00262	2.42755
TCGA-E2-A154-01A	1.61918	0	1.02957	4.77147	4.17354	1.46195	2.65106	3.38834	3.02161	3.57489	6.90121	4.41521	4.43697	4.40332	1.94802	4.18821	0.544639	2.45019	3.09254	2.57737	5.21059	0.549592	3.8571	9.44295	1.43815	6.14243	2.26817	3.64637	3.30395	1.17103	1.43365	2.5454	6.08877	4.47941	2.3637	1.59866	4.3745	3.58364	1.22367	3.36671	3.0271	1.22001	1.22323	4.69312	4.59712	4.32166	0.651634	3.85503	2.10569
TCGA-E2-A155-01A	1.75342	0	0.55545	5.64056	4.14826	0.813994	2.90368	6.6781	2.61529	3.14845	7.1679	4.6908	4.51182	4.30774	2.04556	2.95637	0.631763	2.31933	3.41905	2.62061	4.87043	0.528019	3.59689	4.40152	3.90591	5.87903	2.73261	3.79503	3.91878	0.92296	0.911099	2.27142	5.17556	3.74725	2.76906	2.03166	4.14033	2.88725	1.59613	4.00195	2.39466	0.979773	1.72877	4.96197	3.19035	6.19501	0.655627	4.74866	1.77482
TCGA-E2-A156-01A	1.98904	0	1.55966	4.69534	3.20255	5.52358	2.95839	0.572792	2.61529	3.08443	6.07263	5.25486	4.85828	4.73992	2.43373	5.9136	0.551011	2.32577	3.36085	2.94586	5.33505	0.549592	4.01635	7.50996	0.898849	6.07999	2.71839	3.99955	3.64	1.13505	1.57943	2.83883	6.02654	5.54106	1.5663	1.49213	4.18412	3.7458	2.60026	4.45276	2.35438	0.608167	1.5275	4.83223	4.32293	4.66202	0.660068	4.56548	3.33039
TCGA-E2-A158-01A	1.23288	0	0.74192	5.43817	3.32615	0.595624	2.4589	0.637856	1.64512	5.30064	2.40853	6.51338	3.65209	4.68649	1.6918	4.86972	0.547731	3.00926	3.56571	2.71652	4.46444	0.823247	3.68783	2.38344	2.63567	6.07999	2.94675	3.92597	3.3271	0.770513	0.694216	2.90025	6.08877	4.5098	0.867737	1.09685	5.71509	3.51144	0.942251	4.43672	5.15841	1.28738	1.63534	7.16231	3.96976	5.39498	4.19376	3.49727	0.889138
TCGA-E2-A159-01A	2.08767	0	0.55545	4.3044	4.27161	1.76787	2.14886	0.597763	2.65857	3.96232	4.90641	3.94502	4.34951	4.67076	1.48542	4.53762	0.932469	3.24315	2.62799	3.47255	5.17217	0.511699	3.83933	4.19797	1.28521	6.20985	2.10464	4.17899	3.7409	2.31403	0.731803	2.92022	6.11001	5.19785	1.03827	1.49213	3.22868	2.77252	1.45049	4.29396	5.34388	0.526599	0.515126	6.39401	5.00974	4.71654	0.652894	5.37622	0.713529
TCGA-E2-A15A-01A	1.94521	0	0.58388	5.6257	4.45898	3.23538	2.81877	0.612389	3.3111	4.09139	5.83699	2.76968	4.26497	4.0466	1.7017	3.20564	0.55822	2.53788	3.77062	2.87616	5.19187	0.49338	3.70478	4.00634	2.06647	6.25728	2.86774	4.17236	3.61638	2.065	2.98145	2.28737	6.38464	4.22465	0.983177	2.00085	3.63042	2.6934	1.00614	4.80352	4.93255	0.658733	1.17895	5.23444	4.05638	4.17709	0.649873	4.65513	1.70659
TCGA-E2-A15C-01A	1.90137	0	0.665378	4.78015	3.66604	0.523898	2.88149	1.10451	1.94493	3.00721	7.55077	4.27831	4.52652	4.32101	2.02812	3.73819	0.541701	1.79337	2.99088	2.33564	5.23015	0.498653	3.99746	5.68907	2.36078	6.10023	2.33294	3.49596	3.25842	1.35971	2.66012	2.24729	5.96841	4.92918	2.00864	1.56325	4.14033	3.49446	0.912386	3.66149	3.15509	0.833904	1.17895	5.41037	4.16528	4.18948	0.648737	4.1949	2.1135
TCGA-E2-A15D-01A	1.4411	0	0.916842	4.73725	4.11682	0.466872	2.5208	1.27212	1.75885	3.0728	8.53888	4.14821	4.00832	3.79321	1.32489	4.50957	0.515512	1.41905	2.54322	2.92841	4.78882	0.608702	3.75673	9.69411	1.7875	5.78549	2.14015	3.8009	3.30973	1.28793	1.1292	2.21559	5.96841	5.34425	2.024	1.37779	4.38991	3.74014	2.54155	4.8866	3.15509	0.967477	1.10787	6.34654	3.96377	3.78576	0.648619	3.94689	4.67917
TCGA-E2-A15E-01A	1.72603	0	1.33707	4.60431	4.07447	1.7922	2.73363	0.595811	1.81134	3.45926	6.61773	4.59207	4.34226	3.95213	1.31415	4.95387	0.551011	1.78519	2.55013	2.21075	5.06958	0.59258	3.66535	6.64805	2.33133	6.25728	1.89663	3.57864	3.44809	2.5263	1.87639	2.1252	6.26447	5.39796	2.84711	1.04567	4.84793	3.59952	1.93943	3.93789	2.78412	0.904547	0.848287	5.83062	4.26673	4.02363	0.648976	4.15349	1.27416
TCGA-E2-A15F-01A	1.80274	0	0.71966	5.18232	4.58377	1.95736	2.9527	1.1235	2.64043	4.07207	6.9366	4.4247	4.29986	3.76479	1.32489	4.54476	0.528249	1.75201	3.12758	2.85914	5.49966	0.545913	3.42939	7.76875	1.02164	6.18654	2.70502	3.67416	3.67588	1.08139	2.08301	2.6328	5.62636	4.33763	1.66525	1.72113	4.3824	2.97563	3.6206	3.25247	3.06128	1.13733	0.78189	4.92425	4.33019	4.412	0.649163	3.35858	3.67523
TCGA-E2-A15G-01A	1.51781	0	3.59375	4.78015	3.61745	0.905371	2.74479	1.62989	2.13064	3.33817	7.84744	4.98077	4.63654	4.07614	1.83739	3.68928	0.578983	1.83494	3.06869	2.31567	5.45143	0.539213	3.69914	7.04066	1.83327	6.07999	2.4953	3.78939	3.44809	1.19837	1.25471	2.52359	5.6754	4.88214	3.0927	1.22749	4.32755	3.61044	1.92294	4.45276	2.27121	0.746546	1.46553	5.72664	4.63655	4.71654	0.648976	4.23004	2.12807
TCGA-E2-A15H-01A	1.07671	0	1.13432	4.78015	4.5095	2.10469	2.69874	2.08332	2.18941	3.76404	5.99088	3.7487	3.96598	3.64986	2.1319	4.81214	0.519407	2.93669	2.98465	2.14647	4.94521	0.507989	3.81563	5.70371	1.25653	5.6643	2.60536	3.5674	3.45994	1.79646	1.43365	2.90025	6.2171	4.99648	0.809502	1.34242	4.10418	2.87544	1.55049	3.1337	3.23149	0.954416	0.661461	5.27044	4.37298	4.23485	0.649163	4.20904	4.12446
TCGA-E2-A15I-01A	4.63562	0	0.69853	4.6869	3.49828	0.430614	2.71627	0.576598	1.8707	2.9896	7.60544	5.14777	4.7534	4.45203	1.34665	3.63047	0.551011	0.998425	3.02739	2.29445	5.36814	0.614262	4.0787	5.64415	3.65154	6.37832	2.23508	3.54555	3.10825	1.55764	2.09129	2.47093	5.6754	4.47178	2.06216	1.3687	4.27336	3.71758	1.56899	3.9828	4.01463	1.48166	0.653241	4.97134	4.10046	4.07818	0.648678	4.33022	4.4737
TCGA-E2-A15J-01A	4.49315	0	3.38201	4.92386	4.24469	0.390318	2.67508	0.606952	2.48607	3.1017	8.06808	4.41521	4.30685	4.24925	2.01071	6.355	0.593062	2.23254	3.25511	2.88196	5.15326	0.49374	3.8571	9.06496	2.57387	6.12239	2.61984	3.72534	4.02741	1.20759	1.20355	2.50876	6.08877	4.72192	1.22281	1.57222	4.98949	3.59952	0.973562	6.38438	3.08322	0.746546	1.65057	4.35046	4.15226	4.30114	0.650656	4.31571	2.55687
TCGA-E2-A15K-01A	0.753425	0	0.772573	4.00976	3.78241	2.54647	2.54494	0.569098	3.05585	3.08443	7.44143	4.99347	4.41424	4.10638	1.43335	2.63351	0.597835	2.23915	2.73778	2.05801	4.78882	0.49326	2.85616	6.0462	1.74155	5.68032	2.33294	3.32474	3.67588	1.49481	1.45444	2.38833	5.17556	4.47178	0.983177	1.57222	4.53816	3.01664	2.78824	3.0934	4.13581	0.954416	1.01083	5.58271	3.91539	4.20905	0.649611	3.83051	2.82888
TCGA-E2-A15L-01A	1.71507	0	0.705437	4.91496	3.79358	0.471385	2.71058	0.591759	2.85283	3.15988	7.21115	4.29477	4.21683	4.37545	2.38656	4.89474	0.578983	2.37247	3.0214	2.58978	5.57673	0.49326	3.78616	2.58884	2.51121	5.93909	2.40413	3.63487	3.30395	1.95447	1.77024	2.47846	5.90806	5.99281	1.13897	1.16663	3.85924	4.18288	0.807137	4.4134	3.17728	0.586109	1.10787	5.35706	4.32293	5.26969	0.649611	4.30137	1.06759
TCGA-E2-A15M-01A	0.920548	1	0.734663	4.66997	3.68286	0.841219	3.00748	1.21598	2.03197	4.30695	7.1679	4.22788	4.16243	5.19358	1.73212	3.52293	0.533294	2.32577	3.10417	2.52001	4.72657	0.495567	3.68244	7.94124	1.76019	6.45734	2.11361	3.77736	3.17805	2.50773	1.53842	2.45653	5.81405	5.49658	2.74475	1.73792	3.78372	3.97547	1.81927	3.76356	5.47273	1.62055	0.645732	6.02158	4.06862	4.54124	0.661345	4.40374	0.973481
TCGA-E2-A15O-01A	0.791781	0	0.613225	6.00765	4.6217	1.94952	2.63367	0.580417	3.26151	4.94358	7.29608	4.31171	5.04629	4.36157	1.54814	4.18821	0.583671	3.16155	3.36085	2.36913	4.68813	0.50622	3.3067	3.44723	1.7875	6.12239	3.50012	2.92216	3.25842	1.30563	2.52579	2.26347	5.98745	3.53312	0.851517	1.20942	4.76143	2.66884	1.67808	3.34955	3.0886	0.70616	2.10048	4.89622	4.10679	3.45734	0.708401	3.67197	3.57686
TCGA-E2-A15P-01A	1.63014	0	0.796188	4.99021	4.21854	2.86087	3.06134	0.588156	2.49931	3.8251	6.90121	4.98077	4.71959	3.95794	2.09737	3.83189	0.541701	1.56281	2.3647	2.21774	5.66063	0.545913	3.40183	6.08609	1.99208	6.23368	2.43521	3.69677	3.67588	2.15034	1.73008	2.36578	5.51826	4.48667	1.62056	1.18386	4.10418	3.74014	1.00614	2.98341	2.82516	1.87162	0.895358	5.38289	4.25279	4.36312	0.648737	3.97801	3.30895
TCGA-E2-A15R-01A	4.74521	0	1.45338	5.5801	4.26496	0.536391	3.18875	0.568789	3.51074	3.61563	6.20362	4.04132	5.27504	3.39331	1.82762	3.84857	0.530643	2.30673	3.63166	2.39603	5.73231	1.77566	3.63635	4.45817	2.06647	5.95803	2.8344	3.17704	3.49531	1.19837	1.48576	2.04911	5.60985	3.88286	1.0651	2.49597	4.52087	3.32876	2.16195	3.76356	2.49976	0.844771	1.16394	4.40973	4.42375	5.84523	0.648737	3.22051	3.86015
TCGA-E2-A15S-01A	1.1726	0	0.579485	5.6257	4.05638	0.392377	2.76225	4.96657	3.53872	3.59833	6.77018	3.67583	4.05833	4.21769	2.33816	2.93284	1.19983	2.52564	3.27271	2.61438	6.21943	0.935742	3.59107	7.1447	3.28109	6.23368	3.3153	3.69677	3.13181	0.984263	1.93973	2.90025	5.64185	3.6164	1.47368	1.51013	5.12603	3.36749	2.27969	3.86238	2.46065	1.08342	1.57337	5.19921	4.72602	4.6161	0.652894	3.64335	2.17888
TCGA-E2-A15T-01A	4.28219	0	0.678185	5.23903	3.93684	0.639537	3.17809	1.15106	3.55464	4.07207	8.06808	3.89452	4.76988	4.41691	1.98359	3.43117	0.501889	2.13448	3.18052	2.87616	5.99212	0.49356	3.42374	4.38739	2.71548	6.07999	2.77341	3.91986	3.95053	1.27886	2.40248	2.19934	5.26079	3.67856	1.1022	1.09685	4.41385	3.63844	0.934511	4.25708	2.23618	0.788839	1.72877	5.27044	4.33019	5.26969	0.650264	3.71837	2.31985
TCGA-E2-A1AZ-01A	6.38082	0	0.855131	4.94254	3.738	0.405986	2.89273	0.604413	3.10094	3.70434	5.15192	4.04132	4.23718	4.65599	1.53777	3.88806	0.536055	3.73364	3.44881	3.17906	4.27046	0.620071	4.29454	7.42367	0.933082	6.53846	2.04249	3.0828	4.0666	2.22026	1.35983	3.10967	6.4359	5.06594	0.938057	2.66993	3.32997	2.42638	1.287	3.9311	6.55162	1.84369	0.630923	5.29554	4.35856	4.86529	0.64935	4.15349	0.780367
TCGA-E2-A1B0-01A	4.46849	0	0.58388	4.73725	4.50237	1.41578	3.81005	0.589865	2.78102	4.17924	4.40131	3.25459	4.16243	4.71669	2.48073	3.74392	0.657732	3.27073	3.36655	2.8007	4.78084	0.49326	4.49952	2.90538	1.0123	6.18654	2.325	4.03671	3.82592	2.3474	1.05584	2.68907	7.383	5.33172	0.992574	1.88139	3.3805	3.10188	1.19741	6.48458	4.97981	0.967477	0.591025	5.05913	4.081	3.91697	0.677807	4.66365	0.767917
TCGA-E2-A1B1-01A	7.26849	0	0.812803	4.77147	3.34191	0.40089	3.1995	1.53575	1.7676	3.66344	7.72052	3.44064	3.65772	4.56609	1.49585	4.58918	0.515512	1.93648	3.16856	2.40234	5.11583	0.625966	4.0787	6.82069	1.2282	6.53846	2.18359	3.4184	3.0195	3.14563	1.52844	2.60407	5.76022	5.83865	1.0651	1.40418	3.33603	3.37868	2.40679	3.93789	5.17988	1.15147	0.740605	6.52293	4.01922	4.78184	0.648586	4.29393	0.727858
TCGA-E2-A1B4-01A	2.75068	1	0.926219	4.87803	4.04396	0.568291	2.17643	0.569098	1.52687	3.45356	6.44783	5.22302	4.16243	4.32777	2.02812	5.98386	0.5258	1.6579	2.60915	2.88196	3.81973	0.49326	3.23012	8.29439	2.20259	5.20997	2.62701	3.3966	3.09061	0.99336	1.95868	2.88008	6.13036	5.54106	1.09325	1.42148	4.20622	3.33977	0.722947	4.40582	2.6018	1.2472	1.43601	5.3198	4.3159	4.00553	0.685684	3.06065	2.0907
TCGA-E2-A1B5-01A	2.69589	0	0.71966	5.0686	4.62917	0.50131	2.35645	0.59373	1.09965	4.05254	7.3927	3.84516	3.79966	4.18002	1.71175	4.1157	0.613792	1.52753	2.65363	2.78317	4.57732	0.493139	2.84418	7.10873	3.69723	5.5823	2.92756	2.56509	2.82467	2.48925	1.27571	2.79884	5.28506	4.72992	2.99476	1.22749	4.26596	3.8325	2.45422	4.55545	4.87784	1.30113	0.836568	6.39401	4.55835	3.16981	0.64935	3.3973	0.71156
TCGA-E2-A1B6-01A	2.37534	0	0.623453	5.42422	4.38833	0.441479	1.86979	0.609562	1.97627	4.55009	6.20362	5.71003	3.56913	4.26236	0.697011	4.41847	0.504049	3.46165	2.14614	3.24348	3.08747	0.49374	3.12951	6.57004	0.958724	5.08301	2.28436	3.29714	2.49549	1.8133	0.911099	3.54274	6.71969	2.577	0.56492	1.33335	4.74239	2.63741	2.04566	4.82097	5.51596	1.42561	0.623888	5.06931	4.19824	4.196	0.670844	3.08887	0.973481
TCGA-E2-A1BC-01A	1.3726	0	0.756535	4.78827	3.93684	0.36839	3.07763	0.571574	1.59987	3.17158	7.60544	4.26986	4.20976	4.01051	2.14901	4.3233	0.566016	1.25796	3.12155	2.34264	5.43896	1.99357	4.31581	7.42367	3.18774	6.05885	2.43521	3.98723	3.28102	1.98417	1.32819	2.43369	5.8699	6.03166	1.62911	1.25363	4.02628	3.87355	2.48144	3.64371	3.07788	1.11071	0.825517	6.08073	4.06862	4.54908	0.730758	3.35312	1.05943
TCGA-E2-A1BD-01A	3.10411	0	0.665378	4.61239	4.21854	1.596	2.35645	0.606952	2.25398	3.22381	7.78174	5.19282	4.44418	3.4801	2.44167	5.76952	0.541701	2.02632	2.35763	2.95159	4.25142	0.497479	2.99831	7.71193	2.55981	5.17411	2.26012	3.23763	3.3449	1.02002	1.24446	2.44167	5.92736	5.33172	1.23219	1.14021	4.85776	3.40064	1.68751	5.05187	3.80369	1.34296	0.81446	5.48126	4.40177	4.00553	0.648737	3.14963	3.98367
TCGA-E2-A1IE-01A	6.47123	0	0.55545	5.12882	4.51685	0.462388	3.05076	3.18342	3.19581	3.58655	6.80157	4.53505	3.80559	3.44163	2.11448	3.50679	0.519407	1.98941	2.8256	2.51343	5.30219	0.823247	3.35182	3.56115	2.97578	5.82254	2.75276	4.25483	3.24699	1.36896	1.19267	3.17232	5.33496	4.59658	1.2139	1.20942	4.01937	3.33427	4.01355	2.94807	2.48659	1.08342	1.14966	5.12156	4.30179	5.77994	0.674216	3.36967	1.43331
TCGA-E2-A1IF-01A	3.11781	0	0.953875	4.60431	3.93684	0.405986	1.79723	0.606952	1.66285	3.29173	7.60544	5.53206	3.93564	3.69331	1.4227	5.38378	0.513735	1.95971	2.58275	2.78317	3.94809	0.493053	2.95117	6.94494	2.17125	4.94074	1.80368	3.07717	2.82467	2.10814	1.95868	2.5744	5.72506	4.91045	0.732251	1.24483	4.85776	2.95213	0.747071	4.35324	3.42799	1.16468	0.645732	6.41842	4.19824	3.50063	0.649163	3.62633	4.03789
TCGA-E2-A1IG-01A	5.86301	0	0.618347	4.66997	4.11682	0.93275	2.62231	0.801178	2.82889	4.11821	5.43241	4.66089	3.79369	4.32101	3.05817	4.35668	0.650742	1.56281	3.18052	2.33564	4.7493	0.50622	2.93935	5.24189	1.81474	5.8037	2.40413	3.50171	3.65226	1.37801	2.48018	2.03189	5.15302	4.75564	1.72707	1.8895	4.3824	2.6874	3.99517	5.40747	4.02677	1.23384	1.01083	6.14403	3.90308	4.37004	0.648586	4.69729	1.10089
TCGA-E2-A1IH-01A	2.81096	0	0.734663	5.03829	4.38142	1.87277	2.82448	0.822694	1.88742	3.73418	7.49485	3.0768	4.30685	4.71669	1.86513	4.49532	0.506106	1.31075	3.24364	3.14062	4.79672	0.507989	3.10119	8.29439	1.58174	6.03828	2.10464	4.04292	2.37102	2.18546	2.14248	2.21559	5.27262	6.05165	1.76265	1.52786	3.56518	3.88538	1.35058	3.68487	4.78051	1.06981	0.919915	5.52277	4.40177	4.79857	0.648737	3.38596	1.17
TCGA-E2-A1II-01A	2.80822	0	1.1726	4.67842	5.30735	0.414465	2.62815	1.45071	2.73165	3.93093	5.85551	3.36993	3.31522	5.51113	1.13974	4.39083	0.517415	3.55657	3.3956	3.35252	4.27672	0.492788	3.87501	3.39833	2.22545	6.71824	3.40229	3.82997	3.8505	1.56645	0.615104	3.34075	7.25176	2.92936	0.851517	2.136	4.10418	2.89932	1.89752	4.30852	7.85408	0.544928	0.6861	4.86842	4.69262	5.20668	0.65879	4.53363	1.16107
TCGA-E2-A1IJ-01A	2.36986	0	0.665378	4.48069	4.06221	0.496049	2.27141	0.568939	1.63602	3.37278	6.9366	4.64119	4.129	3.93494	2.14005	4.48817	0.528249	1.28397	2.52367	2.27392	4.59975	0.513652	3.20757	7.50996	0.797572	5.68032	1.89663	3.44594	2.97217	1.83752	1.72019	2.35788	5.56296	5.28228	2.45847	1.53684	4.38991	3.13058	1.99823	3.7033	4.08371	1.03016	0.740605	6.25102	4.19146	3.5275	0.649163	4.03464	2.78113
TCGA-E2-A1IK-01A	4.93151	0	0.623453	4.84182	4.4306	0.574937	2.43311	1.34795	1.77649	3.95591	7.34459	4.99347	3.52029	4.5015	1.46477	4.77136	0.664756	1.72667	3.11584	2.82391	4.54831	0.50984	3.76268	6.57004	3.01843	5.41992	2.82768	2.89866	3.24157	1.14404	2.62366	2.47093	5.92736	4.16235	0.762339	1.42148	3.98463	3.09045	1.09935	4.78548	3.71111	0.929162	1.13534	5.6134	4.56603	4.28793	0.650264	3.86691	1.73259
TCGA-E2-A1IL-01A	0.323288	0	0.756535	4.58096	3.788	0.850054	3.03483	0.569098	1.88742	2.86156	8.23215	5.36941	4.39976	3.32257	1.9572	3.04234	0.513735	1.63219	3.12758	2.14647	5.36814	0.522747	3.881	6.54417	2.28623	6.25728	2.3728	3.83607	3.72895	1.50365	1.15075	2.29518	5.83236	5.08709	1.43651	1.41256	4.06122	2.87544	2.68365	2.99561	3.13859	1.08342	0.984544	5.58271	4.57424	3.84818	0.649611	3.9096	3.73006
TCGA-E2-A1IN-01A	1.84932	0	0.608116	4.97123	4.38833	1.0153	3.16228	3.02498	2.00803	4.12483	6.09438	4.48836	4.39976	4.43087	2.44961	3.91658	0.521407	2.09208	2.7056	2.56498	5.21059	0.496482	3.792	6.51917	1.6865	5.59873	2.5105	3.61232	3.51841	2.05052	1.86693	2.45653	6.19521	4.87326	2.30258	1.63378	4.65053	4.10505	2.64593	3.96343	3.58718	0.726088	0.750552	5.25818	4.75979	4.22846	0.661345	3.79487	2.68697
TCGA-E2-A1IO-01A	5.08219	0	0.796188	3.75137	3.36325	0.804888	2.50863	0.666553	1.59034	3.55253	7.21115	4.33705	4.70289	3.90595	1.82762	5.49223	0.554567	1.6412	3.20369	2.08793	4.7493	0.497479	4.15723	7.29953	2.33854	5.86015	1.65567	3.40191	3.547	2.54457	1.42311	2.02281	5.90806	5.14099	0.762339	1.40418	4.3824	3.08486	2.20694	4.95304	4.19612	1.49601	0.574368	6.46963	3.8792	4.56411	0.648619	4.44925	1.84245
TCGA-E2-A1IU-01A	0.923288	0	1.11486	4.80561	3.99013	0.420662	2.65695	0.69062	2.3519	3.14845	6.34559	5.25486	4.45904	4.57334	2.27437	4.87805	0.501437	1.41028	3.0214	2.66926	5.67369	0.59258	3.13533	5.17912	1.86972	5.91903	2.34057	3.3083	3.3618	1.19837	1.49607	1.78539	5.07624	5.27052	1.11145	1.16663	3.97116	3.49446	1.79329	2.76749	2.88943	0.799584	0.872303	5.23444	4.50551	4.16433	0.64935	4.06026	2.63245
TCGA-E2-A1L6-01A	4.51507	0	1.50187	4.72877	4.07447	0.506959	2.79628	0.568789	1.98455	2.9896	7.44143	4.30342	4.16243	4.70913	1.5688	5.06183	0.528249	1.70947	2.99088	2.39603	5.28126	0.492858	4.01635	6.62298	1.60066	6.10023	2.05181	3.95008	3.11434	2.26785	1.45444	2.36578	5.8699	4.67958	0.834105	1.07097	3.74639	4.13085	2.97928	5.31792	3.02127	1.04365	0.848287	5.88553	4.56603	4.74063	0.648737	3.60961	1.67094
TCGA-E2-A1L7-01A	5.03014	0	0.623453	4.32586	3.53078	1.1272	2.68701	1.01262	1.53604	3.66344	6.86806	4.14821	4.39246	5.0076	1.28164	4.6481	3.14146	2.85773	1.59212	2.468	4.71881	1.23851	2.93329	10.9731	1.70507	5.76785	2.08667	3.41294	3.59907	1.28793	0.750915	2.70309	4.9651	3.65569	0.732251	1.71269	5.0221	3.16989	1.93126	6.84599	6.96787	1.43957	0.712424	5.79454	4.12598	4.81486	0.667428	3.92814	0.763654
TCGA-E2-A1L8-01A	6.13699	0	0.593131	4.82323	4.03165	0.381449	2.76225	0.569467	1.96085	3.67512	7.78174	4.19539	3.88172	4.01051	2.15739	3.58726	0.8166	1.95175	3.33137	3.01311	4.11077	0.49374	3.64818	10.9731	0.915746	5.8037	2.31665	3.85971	2.54333	1.66974	1.08695	2.56012	5.98745	5.49658	1.50148	1.3687	3.85924	3.78588	2.67753	4.29396	4.53627	0.696233	1.17895	5.04931	4.21171	4.20251	0.650656	3.03837	3.57152
TCGA-E2-A1L9-01A	1.63836	0	0.829511	4.72877	4.14826	0.506959	2.71627	0.599862	1.93698	3.85573	6.9366	2.79206	4.52652	4.18618	2.21626	3.23817	0.530643	1.88187	2.48972	2.76512	4.57732	0.542517	3.45132	7.76875	1.39035	5.46127	2.26012	3.57864	3.10226	2.42524	1.53842	2.5744	5.70835	4.99648	1.07428	1.50123	4.08276	3.91502	1.1527	4.43672	5.1904	0.696233	0.883921	5.94225	4.0873	4.22846	0.648678	3.7888	2.65068
TCGA-E2-A1LA-01A	2.04932	0	0.541873	5.21619	4.14205	0.895823	2.04971	4.28892	2.65268	4.15159	7.84744	4.7766	3.49893	3.70394	1.41184	5.11729	0.544639	2.19073	2.69255	2.97995	3.40259	0.497479	2.83256	5.8153	1.58174	4.92153	2.16634	3.64077	2.4405	1.59241	1.49607	2.27142	5.27262	4.73846	0.645387	1.62508	4.6334	2.57927	2.96164	4.67982	5.58725	0.799584	0.694273	5.77678	3.32725	3.9938	0.66433	3.01595	2.46027
TCGA-E2-A1LB-01A	6.31781	0	1.74787	4.6206	4.63696	0.950442	3.32253	0.637856	1.7939	3.89911	4.63444	3.12007	4.23718	5.20301	2.82083	3.89366	0.530643	2.09937	3.16856	2.48777	4.83775	0.693439	3.76268	4.6908	2.64237	5.97695	3.46006	3.48512	3.20121	1.57512	1.56931	2.60407	5.77811	5.89503	1.26969	1.38697	3.84049	3.50018	0.920061	4.14257	3.58171	1.11071	0.77149	4.83223	4.33729	3.91697	0.703561	4.16735	0.727858
TCGA-E2-A1LE-01A	2.40822	1	0.846625	4.48069	4.53959	1.02446	2.34319	0.569098	1.84561	3.8804	5.14009	4.37118	4.20976	3.67146	2.48073	4.3233	0.650742	2.95956	2.62178	2.79483	4.09287	0.504569	3.00972	6.28891	2.94452	5.04064	2.60536	3.22126	3.68779	1.64445	1.22395	2.35005	6.48925	4.80961	1.01059	1.83953	4.26596	3.2082	1.1435	4.00195	4.24458	1.08342	0.740605	6.87793	4.10679	3.92894	0.649611	4.30853	0.771926
TCGA-E2-A1LG-01A	4.1726	0	0.49988	4.53438	4.56917	0.662261	3.48332	0.568768	2.76891	3.8681	5.53406	4.64119	5.1487	4.20467	2.25733	3.97937	0.547731	3.49458	2.81934	2.41546	5.97479	0.50622	3.90517	6.85167	0.942047	5.73192	2.53267	4.33244	3.8505	0.714061	0.63249	2.92022	5.5482	4.64634	0.964916	3.11014	4.70603	4.34711	0.950321	5.7479	6.55162	2.44759	0.907317	6.14403	4.0439	5.89471	0.656622	3.13311	0.922647
TCGA-E2-A1LH-01A	8.89589	0	1.34653	4.20625	3.7656	0.50131	1.94607	0.569006	1.95287	4.15852	5.95163	3.64355	3.54757	5.0892	1.20529	6.27219	0.650742	2.65847	2.35763	2.67513	3.26946	0.511699	2.83256	6.57004	0.743023	4.54411	1.84086	2.36036	2.94185	1.8922	0.750915	2.64731	6.28819	5.97388	0.704014	1.34242	4.41385	2.39953	1.1527	5.13402	6.60388	0.696233	0.515126	6.57598	3.52661	3.27373	0.64935	4.51857	0.944097
TCGA-E2-A1LI-01A	8.55068	0	1.18227	4.97123	4.85614	0.50131	2.29161	0.584769	2.95869	4.5657	5.71112	4.25294	4.79574	5.46181	1.4013	6.4688	0.547731	3.8895	2.92477	3.69372	3.87479	0.492739	3.76268	2.95177	1.82405	5.71423	2.50282	4.25483	3.7409	1.54867	1.10812	3.33446	5.8699	5.80284	0.793458	1.64303	4.68669	2.94607	0.920061	4.42919	6.11347	0.500435	0.535961	5.69263	4.30179	4.12677	0.654631	3.38075	0.857973
TCGA-E2-A1LK-01A	0.728767	1	2.02055	4.88686	5.13977	0.710793	1.84605	0.570257	2.59032	3.69261	3.99867	4.60163	3.23972	4.56609	1.4544	7.25922	1.0257	3.93245	2.84384	3.95832	4.07529	0.494768	4.25211	2.79277	0.660859	5.63043	2.81406	3.64637	3.91878	0.975726	1.18191	3.36546	6.0681	6.6896	0.90237	1.55446	4.70603	2.7055	0.691993	4.04791	3.40602	1.2472	0.61641	5.48126	4.05638	4.76488	0.652894	4.33022	1.09252
TCGA-E2-A1LL-01A	3.5863	0	0.726936	4.50316	4.91677	0.423976	2.31777	0.588156	2.65268	3.97516	4.8417	2.79206	4.62854	3.75947	1.78982	4.47407	0.716957	3.23788	1.80082	2.76512	4.7035	0.493053	3.13533	6.54417	0.924145	5.68032	2.82071	3.59515	4.4498	1.08139	0.952477	2.97299	5.65823	4.40427	3.27758	3.79414	4.9477	2.90525	1.06443	5.59151	4.25129	1.1923	0.61641	5.6134	4.19146	3.66938	0.742951	4.00879	0.951235
TCGA-E2-A1LS-01A	4.39452	0	0.74192	5.45193	3.56365	0.718978	2.44589	0.570257	1.6893	4.37357	7.1679	4.53505	4.39976	5.62774	2.58003	4.67837	0.528249	2.07753	2.19846	2.89342	3.76541	0.494768	3.16853	4.4867	4.11232	5.6643	2.64863	3.9139	3.47771	1.29672	1.15075	2.73064	5.94825	4.74704	0.711001	0.941931	4.16216	3.69529	0.796008	2.79831	4.08371	0.768124	0.803338	4.79583	3.64275	4.02363	0.652894	3.77695	0.75269
TCGA-E2-A2P5-01A	2.24932	1	0.881812	4.66997	4.72314	1.3691	2.50863	0.61513	2.15987	3.48889	6.18023	5.8596	4.66173	4.55152	2.07199	5.05236	0.551011	2.56822	3.20918	2.95159	4.47825	0.503019	3.26843	4.01834	2.48328	5.64752	2.12238	3.34138	3.30973	1.76349	1.38118	2.56012	6.2171	4.40427	1.11145	1.31515	5.51214	3.81505	3.25745	3.63197	4.26523	0.904547	0.77149	5.42364	4.15226	4.26082	0.649163	4.24418	2.29225
TCGA-E2-A2P6-01A	2.87945	0	0.623453	5.1939	3.64987	1.10847	2.30428	0.60207	2.53205	3.17747	7.72052	5.22302	4.57321	3.27896	1.57942	4.96277	0.536055	1.75201	2.62178	2.31567	4.34176	0.492831	2.86237	1.84013	1.16165	5.56711	2.12238	3.6236	3.3271	1.10842	2.14248	2.85284	5.07624	4.64634	1.20439	1.25363	5.06718	3.49446	0.856977	3.01311	3.16054	0.810903	1.13534	6.1228	3.96377	3.74707	0.648678	3.49208	3.48047
TCGA-E2-A3DX-01A	3.63014	0	1.40497	4.40521	3.41236	0.449246	2.52674	0.591759	1.57236	2.7934	6.37105	4.10203	3.49357	3.89453	1.28164	5.84771	0.523508	1.1942	2.42062	2.22507	5.37998	0.498653	3.19662	7.07505	1.2093	6.16476	1.60887	3.26976	3.04922	2.61682	1.53842	1.6204	5.5482	6.3876	1.94512	1.58986	4.41385	3.65528	2.78824	4.8578	4.78918	1.46738	0.669722	7.12308	3.89701	3.49004	0.648737	4.46448	2.04435
TCGA-E2-A56Z-01A	0.690411	0	0.579485	5.53749	4.4521	0.423976	2.63947	4.63789	2.53205	4.19305	6.58749	4.96846	4.00224	3.84887	1.79934	4.39083	0.55822	1.69232	2.83762	2.97443	4.55582	0.493139	2.76548	6.49492	3.39605	5.41992	2.73261	2.57809	3.15482	0.949389	1.32819	2.44945	4.66626	3.66109	1.15738	1.44785	4.62453	3.47792	2.05313	4.39058	3.33476	0.75701	1.26852	4.82329	4.8022	3.77453	0.64935	3.32022	3.24018
TCGA-E2-A570-01A	2.55068	0	1.06774	4.57269	4.38142	0.647066	2.08578	3.30956	2.00054	3.36115	6.09438	4.52537	3.90557	4.28846	1.23813	4.70132	0.603065	1.81	2.67266	2.72852	4.05175	0.625966	3.68244	7.50996	1.51482	5.6643	1.86881	3.71964	2.89255	1.41391	1.43365	2.93306	5.92736	4.86371	1.73579	1.22749	4.77108	3.52826	3.45495	5.11355	3.50525	1.49601	0.81446	6.10216	4.38729	3.89987	0.649163	2.90137	4.18861
TCGA-E2-A572-01A	3.30959	0	1.1726	5.46532	4.46589	0.718978	2.23815	0.56919	2.04773	4.22052	6.61773	5.71003	3.21362	3.44715	1.36872	6.27219	0.593062	2.12748	2.88756	4.01952	4.18265	0.49338	2.99831	4.93475	1.12489	4.63501	2.28436	2.67132	2.82467	0.800634	0.880323	2.23142	5.22339	2.90078	0.938057	1.66109	4.36666	2.99314	0.920061	3.97001	2.32017	1.26094	0.803338	5.36965	4.75979	3.06315	0.681655	2.41521	4.82847
TCGA-E2-A573-01A	2.90959	0	1.56917	4.241	4.64475	0.411496	1.47229	0.59373	2.74999	4.05901	5.29578	4.08622	3.65209	5.64177	1.28164	6.1723	0.57458	4.13513	2.8006	3.73377	3.87479	0.492804	3.34024	2.67778	0.660859	5.6643	2.39637	3.45164	3.18982	1.42305	0.537207	3.45018	6.28819	4.71334	0.90237	2.84083	3.95114	2.36511	1.35996	4.37599	7.22163	0.456089	0.597174	6.1866	4.37298	4.34265	0.677807	4.10647	0.965644
TCGA-E2-A574-01A	3.23014	0	0.58388	5.0288	6.04401	0.588623	2.11416	2.08332	2.54528	3.59833	5.05326	5.43964	3.66889	5.4865	0.613483	4.74752	0.530643	3.4452	2.80693	3.12983	3.44989	0.493053	3.7163	6.28891	1.94019	4.88363	2.48033	2.92816	3.52992	0.872528	0.443044	3.7157	6.87669	4.72992	1.25104	2.68234	4.1767	3.40064	0.790595	3.07094	2.58325	0.520926	1.02414	5.52277	4.69262	3.45191	0.649163	3.86691	1.37126
TCGA-E2-A576-01A	2.85753	0	0.846625	5.28644	4.6217	1.71781	2.2583	4.86099	2.94106	3.73418	6.39704	5.45799	4.10332	4.53025	1.31415	6.27219	0.631763	2.57448	3.0154	3.00199	4.43	0.492912	3.38509	6.94494	2.30896	5.00966	2.48033	2.99777	2.78147	1.17103	1.06615	2.70309	6.0681	3.52228	0.769593	1.99317	4.82855	3.41177	1.04724	3.07643	3.34034	1.28738	0.750552	5.67628	5.06709	3.73059	0.667428	3.44216	3.63653
TCGA-E9-A1N3-01A	2.90137	0	0.804777	5.26251	4.49506	0.639537	3.24226	2.89703	2.74384	3.98758	6.25072	4.70117	4.82329	4.23024	1.93893	2.74165	0.625781	2.23915	3.30216	2.71652	5.56375	2.57536	4.16378	4.25689	2.00041	6.16476	2.75276	3.4184	3.83819	1.33264	2.40248	2.66851	6.51451	3.39198	1.12983	1.14021	3.84659	3.42294	3.72148	3.05378	2.18648	1.23384	1.48094	4.69312	4.58196	4.42618	0.648976	4.8647	4.60865
TCGA-E9-A1N4-01A	2.73973	0	3.29539	4.91496	4.06221	0.453742	3.05076	0.568939	2.69549	3.2804	6.01183	3.52502	4.03338	3.98119	1.76144	4.61117	0.528249	2.10641	3.41283	2.52001	5.1436	0.513652	4.22446	2.98606	2.19484	6.78015	2.22628	3.76588	3.67588	6.33899	0.859711	2.64731	5.94825	4.54104	1.26969	1.77234	3.61259	3.69529	1.55049	4.75005	3.92866	1.03016	0.712424	6.06063	4.0873	4.56411	0.649163	5.19392	1.39767
TCGA-E9-A1N5-01A	3.06849	0	0.787951	4.53438	3.66063	0.523898	2.74479	0.569329	1.91294	2.98374	7.3927	4.48836	3.87589	3.31151	1.4544	4.09109	0.521407	1.69232	2.75659	2.11724	4.92832	0.518058	2.99242	10.3707	1.42845	5.69694	2.04249	3.45708	3.58728	1.8922	0.931987	1.85177	4.86112	5.15215	2.24545	1.57222	4.928	3.01083	1.9562	3.43588	4.30753	1.63459	1.09418	6.10216	4.21171	3.79708	0.650264	3.77116	2.76371
TCGA-E9-A1N6-01A	1.85753	1	2.53305	4.78015	4.3328	1.14641	2.75056	0.568939	2.03966	3.88666	4.78772	5.04787	4.25092	4.30133	1.50666	4.20715	0.597835	2.88074	2.6412	2.94586	4.72657	2.00484	4.02877	4.29739	1.03103	6.03828	2.61984	3.9936	3.6992	2.70696	1.41248	2.81843	6.36021	4.78276	1.25104	2.17197	4.48694	3.81505	2.54155	4.06777	4.17593	0.68689	0.653241	5.77678	4.62069	3.92894	0.649163	4.48712	0.81838
TCGA-E9-A1N8-01A	2.84658	0	0.658608	4.37625	4.86411	0.396386	2.38896	0.580417	2.73165	4.1384	4.90641	5.51332	4.32099	5.30361	1.96642	3.21665	0.954823	3.31959	3.36655	2.48122	4.45052	0.561117	3.32908	2.53714	2.37525	6.71824	3.25534	3.80674	4.2786	1.1891	0.640972	5.27984	5.53297	7.01411	0.63942	1.20942	5.96844	3.47792	0.676693	3.03586	4.24458	1.13733	0.731108	6.49622	4.0873	4.32166	0.69861	4.25122	0.749185
TCGA-E9-A1N9-01A	3.01644	0	0.68468	4.85126	3.90798	0.548714	3.1995	2.05071	2.94106	4.42598	6.97297	5.10593	3.8935	4.99816	2.33052	3.29249	0.523508	3.10761	3.48403	2.84758	5.03366	2.37857	3.78035	6.02737	2.31611	6.51017	2.16634	3.92597	3.6992	1.5314	1.33897	2.14171	6.62837	4.44135	1.00162	1.49213	4.14033	3.88538	2.70873	4.00839	3.34034	1.01732	0.585411	5.50942	4.32293	4.83162	0.648976	4.706	0.725286
TCGA-E9-A1NA-01A	3.04658	0	0.55545	5.9882	4.9704	1.95736	3.41911	0.568789	1.84561	4.07207	6.77018	3.94502	3.98431	3.28443	1.54814	4.73962	1.39417	2.81687	3.22629	2.97995	5.11583	0.500025	3.08431	5.30815	2.1161	5.84106	2.44255	3.36341	3.41379	3.09696	1.34953	2.05808	5.83236	4.28786	1.01059	1.93014	4.32755	3.52826	4.40806	4.26436	3.75715	0.616033	1.7443	5.41037	4.28806	4.78184	0.648737	4.20182	0.870198
TCGA-E9-A1NC-01A	3.29589	0	1.12499	4.36926	4.55418	0.396386	1.48122	0.568698	1.03678	4.12483	5.00218	5.1626	2.63473	4.57334	2.81372	4.38405	0.508846	2.16302	2.6412	3.2489	3.83068	0.492739	3.35182	4.53142	1.3238	5.73192	2.38888	2.75615	2.81843	2.07227	1.06615	3.13468	5.17556	5.64929	0.809502	1.76405	5.56039	2.52005	1.10825	5.26907	6.11347	0.726088	0.591025	6.27442	4.23923	3.35968	0.788412	3.3973	0.75269
TCGA-E9-A1ND-01A	3.46849	0	1.32732	4.76282	4.78894	2.32675	2.13506	0.569098	2.15987	3.92454	4.83298	4.4519	3.28812	4.05242	1.49585	4.95387	1.30344	2.75923	2.7056	2.93444	4.36189	0.513652	3.59689	4.19161	0.647374	6.37832	2.57657	3.57289	3.68174	2.18546	1.06615	3.14722	6.65751	5.25784	0.809502	2.70004	3.51816	2.22283	0.897972	3.67327	7.26363	0.632761	0.540142	6.27442	4.51318	3.33852	0.649611	4.37383	0.736549
TCGA-E9-A1NE-01A	2.98082	0	1.22082	4.75412	3.79896	0.561606	2.66924	0.822694	1.85397	3.97516	8.23215	3.36993	3.8643	3.60026	1.00945	4.58918	0.513735	1.62326	2.81316	2.65091	4.80516	0.533291	3.53021	6.20503	2.15562	6.20985	2.17507	3.55628	3.54126	2.10115	1.43365	2.41157	5.41725	4.72992	0.746982	1.56325	3.40878	2.86976	1.76718	4.185	5.82795	1.41193	0.585411	6.06063	3.98797	3.94627	0.648553	4.09997	1.05138
TCGA-E9-A1NF-01A	2.93699	1	0.665378	4.15832	3.80477	1.87277	2.74479	0.591759	1.58137	3.68098	5.09605	2.70404	4.10332	4.11229	3.53544	4.20715	0.613792	1.72667	2.83154	2.69917	4.68076	0.493139	3.12363	6.39991	1.67697	5.71423	2.44255	3.18827	3.19531	3.56741	2.25898	2.67531	5.50295	5.52644	1.67379	1.52786	3.84659	3.43407	1.54156	4.83909	4.69614	0.600824	0.579689	6.20673	4.05028	4.20251	0.64935	4.89238	0.780367
TCGA-E9-A1NG-01A	2.15342	1	0.562798	4.54934	3.81638	0.441479	2.68701	0.568789	1.98455	3.15425	6.11406	4.88113	3.23972	4.25581	3.51586	3.95058	0.547731	1.59758	2.87515	2.78317	4.96266	0.498653	3.06671	4.60634	0.942047	6.03828	2.325	3.36912	3.2124	2.92003	2.68884	2.5744	5.13047	5.68263	4.55553	1.66109	4.54679	3.14686	0.747071	4.58766	4.00224	0.600824	0.792289	6.54817	4.2189	4.30114	0.648737	4.52597	1.3531
TCGA-E9-A1NH-01A	1.57808	0	0.787951	3.90533	3.59585	0.512502	2.63367	0.56919	1.33588	3.22381	7.04817	5.1626	3.76523	4.28846	2.84183	3.81516	0.562179	1.2394	3.00269	2.75915	4.8622	0.50622	3.24677	7.1447	1.6865	5.93909	2.07792	4.06158	2.92939	2.30771	1.87639	2.30283	5.44666	4.91957	1.33402	1.37779	4.93772	3.92703	0.755857	3.91215	3.53761	0.892591	0.703027	6.25102	4.10679	4.57136	0.649873	4.27984	1.78327
TCGA-E9-A1NI-01A	0.821918	0	1.02957	4.88686	4.58377	1.31315	2.57457	0.56919	2.47922	3.66344	7.21115	4.5067	3.91754	4.445	1.72182	3.97937	0.501696	1.99692	2.85615	2.52001	4.43695	0.507989	2.91564	8.46111	2.44094	5.73192	2.93391	3.43463	3.49531	1.91534	2.21754	2.90025	5.389	5.29465	1.84829	1.47446	4.38991	3.17529	1.02271	3.94412	4.10318	1.23384	1.02414	5.04931	4.24587	4.09029	0.649873	4.03464	2.85796
TCGA-E9-A1QZ-01A	2.06849	0	0.691582	5.05842	4.03808	0.548714	2.41428	1.52619	2.9646	3.54054	7.21115	3.67583	4.05225	3.74792	1.5688	4.12769	0.508846	1.63219	3.10417	3.09713	4.93675	0.50622	3.14077	5.79826	2.53247	5.82254	2.24368	3.22656	3.18982	2.17145	1.58959	2.31863	5.59458	5.57087	0.769593	1.1316	3.04427	3.13606	2.79393	3.63197	4.72964	0.941397	0.661461	7.01197	4.58973	3.89987	0.648976	3.53604	2.27817
TCGA-E9-A1R0-01A	2.35616	0	3.30685	4.42038	3.68812	0.41755	2.36959	0.574297	2.23248	3.06102	6.71036	4.0182	4.14217	3.32814	1.98359	5.08012	0.502083	1.99692	2.76901	2.64457	4.90362	0.498653	3.76268	9.44295	1.05864	5.74973	2.11361	3.72534	3.25265	1.82161	0.779216	2.64006	5.69226	5.42604	0.919841	1.00505	4.56361	3.67828	1.03054	4.24255	2.57079	1.08342	0.81446	7.24356	4.12598	3.46296	0.64848	3.50803	2.0371
TCGA-E9-A1R2-01A	2.91233	0	0.634791	5.29849	4.49506	0.554964	2.75056	0.584769	2.68961	4.04607	7.44143	4.8572	3.50477	3.82075	1.50666	3.92209	0.57458	1.56281	2.56979	2.71652	4.89523	0.651389	3.16294	4.99766	2.08337	6.10023	2.00671	3.70827	4.29318	2.1924	2.48018	2.07482	5.57893	4.24556	0.809502	1.99317	4.49526	3.18082	1.44132	4.81196	3.85646	1.46738	1.6983	5.81242	4.62824	4.24125	0.648856	4.38846	1.29173
TCGA-E9-A1R3-01A	0.213699	0	0.558956	4.72047	4.40244	1.596	3.02948	0.597763	1.63602	3.56914	6.97297	3.54382	3.79369	3.7316	2.26582	3.63047	0.566016	1.15797	3.09855	2.48122	5.21059	0.511699	3.8571	5.61628	1.99208	6.37832	2.33294	2.94564	3.01347	3.14563	4.94051	2.59653	6.04666	5.11873	0.809502	1.49213	3.8784	3.55034	0.790595	5.03209	3.45023	0.716154	1.58885	6.34654	4.2189	3.96393	0.648737	4.76612	3.35187
TCGA-E9-A1R4-01A	0.509589	0	0.665378	4.26895	4.88117	0.823141	3.17293	0.892828	2.73165	4.83465	6.32099	3.72143	4.787	3.44163	1.29258	4.29001	0.55822	1.91318	3.03932	2.92268	5.39166	0.493053	3.73941	1.78003	1.58174	5.93909	2.57657	3.38568	3.76483	1.66128	1.15075	2.32645	6.08877	3.4948	4.24746	2.22867	4.69638	3.23627	1.16155	2.58656	5.53069	0.746546	1.57337	6.02158	4.45256	4.35616	0.649163	4.5416	2.57565
TCGA-E9-A1R5-01A	0.252055	0	0.562798	5.0978	4.41644	2.30001	3.25847	1.42243	2.53205	3.32069	6.18023	3.39329	4.70289	4.40332	2.08898	2.47589	0.547731	2.09937	3.44282	2.79483	5.43896	0.49374	3.94799	5.04432	2.39782	6.03828	2.60536	3.94421	3.2124	2.07227	2.09956	2.88695	5.98745	5.64929	3.64622	1.33335	4.01222	4.30499	0.825265	3.49281	3.23149	0.768124	1.20808	4.84116	4.52056	5.3594	0.650656	4.60541	1.92602
TCGA-E9-A1R6-01A	0.928767	0	0.646463	5.28644	4.7561	0.647066	2.83614	4.28892	3.07897	3.37278	5.80007	4.52537	4.37769	4.34131	1.87488	4.39772	0.551011	2.56822	3.32544	2.87616	5.42688	0.522747	4.02877	5.93531	2.88216	5.91903	2.94675	3.44594	3.69338	1.57512	2.4879	2.48618	6.26447	4.63823	1.16671	1.63378	4.22807	3.62167	3.61543	4.56336	3.30196	0.768124	2.00703	5.3198	4.62069	3.82516	0.649611	4.20182	3.03413
TCGA-E9-A1R7-01A	4.01918	0	0.658608	5.65665	4.37458	3.83829	3.80432	0.604413	3.47773	3.36115	5.33558	2.73706	5.33643	5.99969	1.61039	3.59821	1.01334	1.93648	3.3956	2.66926	5.70305	0.832698	4.39523	5.18934	4.22959	6.43073	2.87454	4.66602	4.15253	1.5314	2.79442	3.12221	6.17277	4.27366	1.3991	1.02075	2.94368	4.04323	0.843959	3.15099	2.72915	1.22001	0.848287	5.15445	4.44529	5.26969	0.649163	5.0362	1.09252
TCGA-E9-A1RA-01A	3.75068	0	2.51901	4.51081	4.68323	0.496049	2.68117	0.630971	1.84561	3.37876	7.84744	4.31171	4.49667	3.7093	1.29258	4.28341	0.562179	2.15561	2.85615	2.63263	5.10638	0.597559	3.72212	6.3089	1.46703	6.30534	2.2925	3.8126	3.47771	1.97682	1.02465	2.66851	6.19521	5.09744	0.911037	1.29746	5.75224	3.68378	1.17965	3.63197	3.13317	1.64819	0.997393	5.69263	4.29483	3.70784	0.670844	3.98412	2.4078
TCGA-E9-A1RB-01A	2.67397	1	1.49206	5.43817	4.64475	0.481291	2.07858	0.734745	3.16812	3.72816	6.39704	3.54382	5.25104	3.74247	1.57942	6.25181	0.547731	4.0475	3.08668	3.00767	4.22006	0.503019	3.82156	7.8243	2.62223	5.78549	2.88802	3.92597	4.02079	1.79646	1.21373	3.63524	6.87669	4.18994	0.754825	1.43891	4.32755	3.05654	1.45049	4.27915	4.36473	0.578687	0.919915	4.11405	4.0873	5.01574	0.64935	3.88496	1.14372
TCGA-E9-A1RC-01A	3.35342	0	0.764405	5.27455	4.18001	2.91348	2.81877	0.568698	2.87652	3.78853	4.33545	3.8242	5.33643	4.34131	1.80879	3.44748	0.685633	2.84607	3.07486	2.44887	5.95699	0.602792	3.881	7.18165	1.92269	6.40426	2.91444	4.04292	3.33289	2.19943	3.18081	2.68215	6.2171	5.06594	1.98556	1.27104	3.74639	4.20258	1.01467	3.02434	2.94218	1.2472	1.10787	4.40186	5.14611	4.60854	0.64848	4.52597	4.00183
TCGA-E9-A1RD-01A	0.0931507	0	1.72065	4.92386	3.99592	0.796066	3.11524	0.56919	2.42586	3.56365	6.97297	4.59207	4.66173	4.55152	2.83484	4.00262	0.528249	2.16302	3.33137	2.74105	5.43896	0.625966	3.881	6.24662	1.08708	6.25728	2.41174	3.82997	3.38512	1.77157	1.68979	2.91349	6.17277	5.00652	1.22281	1.43891	3.57103	3.76872	2.01397	2.94239	3.22103	0.68689	1.12122	5.19921	4.6764	4.66202	0.649873	3.91558	1.6359
TCGA-E9-A1RE-01A	3.88767	0	3.16528	5.96909	4.238	3.41037	3.16228	3.53672	3.3942	3.14272	6.05276	3.23768	4.64509	4.21769	1.71175	4.3233	0.671711	2.42393	3.33137	2.69322	5.30219	0.493964	4.0787	3.93505	2.10804	6.18654	2.42734	3.83607	3.88124	1.30563	1.45444	2.61835	5.70835	5.14099	6.8549	1.29746	3.63042	3.65528	1.00614	2.76749	3.01008	0.696233	1.9603	5.59745	4.24587	5.26969	0.651145	4.35929	1.53872
TCGA-E9-A1RF-01A	0.547945	0	0.574814	4.74576	4.64475	0.744651	2.47748	1.73075	1.7155	3.92454	5.87437	3.38154	3.54193	5.52361	1.93893	3.80972	0.554567	1.41028	2.62178	2.62061	5.04283	0.492831	2.61702	5.76663	1.88745	6.01694	2.75276	3.26429	3.45994	3.10811	1.59959	2.51619	4.69164	4.90115	0.884796	1.66109	4.12591	3.48313	1.41503	3.57971	5.43174	0.624476	0.95761	5.84833	4.43784	4.32845	0.648678	4.35929	0.909506
TCGA-E9-A1RG-01A	1.7726	0	1.35612	5.04829	5.05311	1.3969	2.04971	0.568873	2.65268	3.99424	5.51846	4.37118	4.4739	3.34445	1.4754	4.70132	0.554567	2.93669	3.41905	2.66336	4.23861	0.492967	3.05518	4.35247	2.36825	4.98974	2.47305	3.2482	3.28102	2.41862	0.869665	3.17887	6.57077	4.06277	2.90739	2.29791	4.22807	3.51144	1.38716	3.64371	3.59292	0.768124	1.01083	5.41037	4.75979	3.54962	0.648976	3.95923	3.89495
TCGA-E9-A1RH-01A	3.88219	0	0.562798	4.49581	4.58377	3.5368	2.98619	0.56919	3.28878	3.80061	4.32074	2.22718	4.48864	4.88691	2.28228	5.75378	0.826504	3.27615	3.27271	2.66926	5.06958	0.49338	4.22446	6.28891	0.769525	6.45734	2.97866	4.61003	3.64	3.90874	1.95868	3.24175	5.60985	4.62154	1.3431	2.85836	3.02225	3.10188	0.825265	5.17733	5.21291	1.51026	0.574368	4.80525	4.03153	5.19653	0.649873	4.31571	0.8639
TCGA-E9-A1RI-01A	3.96986	0	0.71966	5.13943	4.22488	0.403403	3.02425	0.579058	2.51215	3.37876	6.71036	4.08622	4.08403	4.08243	2.66158	4.54476	0.538968	1.60636	3.04512	2.89342	5.01557	0.504569	3.94181	9.99096	2.1396	6.01694	2.50282	3.73677	3.52992	2.39299	1.59959	2.62546	5.62636	5.0557	1.5573	1.39556	4.05421	3.48313	3.89373	3.60306	3.62705	0.844771	0.731108	5.62905	3.90308	4.79857	0.648619	3.39184	1.19617
TCGA-E9-A226-01A	2.87123	1	1.02015	4.51081	3.80477	0.574937	3.06686	0.606952	2.1153	3.42469	6.71036	3.14249	5.23936	4.58843	2.88467	2.50932	0.50557	2.58659	3.61957	2.57123	5.31343	0.58759	4.18367	9.44295	3.05585	6.20985	2.46551	5.24762	3.12038	2.37976	1.65047	2.79212	6.48925	5.30718	2.26739	1.34242	3.50656	3.68969	1.61447	2.82849	4.33595	0.417914	0.907317	4.65997	4.43784	5.73323	0.657706	4.98739	1.17859
TCGA-E9-A227-01A	2.67123	0	3.51115	4.78015	4.1047	0.859514	2.44589	0.568831	1.92908	3.30333	6.58749	5.57048	4.32802	4.23678	1.92095	3.92209	0.515512	1.96729	2.68561	2.62061	4.73421	0.500025	3.51331	9.69411	1.89642	5.84106	2.18359	3.4405	3.25842	1.86884	2.01261	2.77169	6.08877	4.66303	1.11145	1.18386	3.63623	3.14686	1.31396	4.13555	3.80943	1.20574	0.721646	5.88553	4.27363	4.48999	0.648856	3.82443	2.69279
TCGA-E9-A228-01A	3.52055	0	0.548552	5.43817	4.83054	0.506959	3.02425	3.80242	3.62183	4.55009	6.47501	3.95938	4.52652	3.92302	2.24913	4.35668	0.533294	3.31413	3.78297	2.77111	5.12516	0.536164	4.17054	3.60999	2.09959	6.28166	2.89454	3.60644	4.0145	1.67836	3.14808	2.77823	6.13036	4.04346	1.72707	1.83953	4.04005	3.67828	5.05876	3.75143	2.32017	0.892591	2.03855	6.1228	4.36555	6.05809	0.65879	4.75737	1.01943
TCGA-E9-A229-01A	3.14521	0	0.646463	4.66997	3.95481	0.437684	2.87585	0.711588	2.34478	4.03942	6.09438	4.59207	4.31386	3.65519	2.08051	3.09981	0.541701	1.589	3.22629	2.32227	5.04283	0.515782	3.21873	8.0702	2.27865	6.23368	2.24368	3.88361	3.16045	2.61682	2.21754	2.76507	5.65823	4.8007	1.01059	1.98542	4.09703	3.24715	3.13496	3.59151	4.6218	0.979773	0.721646	5.72664	4.47514	4.20905	0.648856	4.589	1.6359
TCGA-E9-A22A-01A	3.25753	0	0.613225	4.97123	4.70691	0.877769	2.16983	0.580417	1.67169	3.92454	5.64475	2.43108	3.39604	3.81525	2.42587	4.56669	0.506106	2.69467	3.13937	2.7107	4.28926	0.500025	3.74518	7.94124	1.91375	5.68032	3.04756	3.53494	3.09061	2.93129	1.57943	2.88008	6.28819	5.00652	0.919841	1.81435	3.80273	2.73053	0.912386	4.08808	5.64756	0.616033	0.81446	5.79454	3.77967	4.8067	0.648678	3.84897	2.23644
TCGA-E9-A22B-01A	3.19726	0	0.796188	5.38587	4.7561	2.14073	2.81338	2.82246	2.05543	4.30695	7.3927	3.89452	3.61389	4.92902	3.23951	5.32738	0.544639	1.70947	3.33137	3.26502	4.8868	0.504569	3.35182	5.93531	3.05585	6.01694	2.80769	3.4184	3.91878	1.55764	2.98145	2.44945	5.72506	5.46918	1.85668	1.80572	4.3745	3.1583	1.92294	3.85611	4.59843	0.833904	0.623888	5.72664	4.00652	4.62417	0.648856	3.86094	1.45917
TCGA-E9-A22D-01A	3.41918	0	0.588472	4.70356	4.11682	0.588623	2.10719	3.91032	2.6279	4.06569	5.91446	3.8242	3.78245	3.7261	1.18314	4.23231	1.14838	2.49458	3.26686	2.83583	5.17217	0.79525	3.3067	10.9731	1.61032	5.89824	2.94052	3.12741	3.71699	2.065	1.33897	3.07085	4.9651	3.52228	0.928928	1.93014	4.38991	2.46003	3.32854	3.32123	6.40106	0.844771	0.945515	5.24623	4.61272	4.86529	0.656622	4.30853	2.86382
TCGA-E9-A22E-01A	3.47671	0	0.562798	4.66127	4.05638	0.968898	2.42713	1.28137	1.24361	4.0199	6.05276	4.28652	3.74217	4.28846	3.23951	4.6481	0.597835	1.52753	2.39939	2.95733	4.46444	0.528019	3.12363	7.37971	2.27129	5.53564	2.00671	3.6236	2.92939	3.97742	2.52579	2.6613	5.53297	5.82045	4.01086	1.56325	3.65438	3.08486	0.927413	4.33084	5.24698	0.778563	0.721646	5.98241	4.1456	3.89987	0.648678	4.09325	0.965644
TCGA-E9-A22G-01A	3.39452	0	1.19178	5.27455	4.26496	0.40089	2.27829	0.589865	2.55807	4.22052	4.18186	4.91878	4.39976	4.92902	1.77086	3.82627	0.528249	3.45599	3.21491	3.35793	4.08096	0.55706	3.0786	1.01886	2.59428	5.53564	3.26102	4.01206	3.77101	1.37801	0.741648	3.35937	6.46251	3.93148	0.606724	2.07744	3.97774	2.9402	0.904991	4.23554	3.95917	0.75701	0.638274	6.39401	4.43784	4.84842	0.677807	3.13873	0.771926
TCGA-E9-A22H-01A	3.37534	0	0.935245	5.89351	4.08052	0.813994	2.89826	0.60207	3.21821	3.34426	6.86806	4.44288	5.40019	4.89516	1.86513	3.07682	0.554567	2.16994	3.77062	2.82391	5.46299	0.565209	3.40183	3.81436	1.2282	6.35325	2.75276	4.08104	3.58129	1.64445	1.60983	3.1857	5.31013	3.71865	1.01059	1.50123	3.16731	3.36196	4.45123	3.03586	4.65424	0.880516	1.02414	4.92425	4.57424	4.89902	0.648619	4.23713	2.14266
TCGA-E9-A243-01A	1.67671	0	0.58388	4.78827	3.93104	0.529877	2.89826	0.62774	1.50856	3.86171	6.42316	2.54731	4.64509	4.42391	0.804019	4.33638	0.502567	2.63991	3.18052	2.91112	4.52704	0.50984	3.71059	5.88184	1.39999	6.65557	2.3728	4.03671	3.17805	2.73607	1.35983	2.96643	5.69226	3.96788	1.18528	2.31851	2.24967	3.56134	1.99002	2.60539	6.71831	0.788839	0.563677	5.17656	4.2254	4.83162	0.648553	4.21628	0.707775
TCGA-E9-A244-01A	0.0575342	0	1.75714	4.98047	4.09273	0.486207	2.16983	0.591759	1.38039	3.95591	4.29266	3.99606	3.6248	5.18367	1.83739	4.03218	0.547731	4.31927	3.14534	2.74105	4.62153	0.58759	4.17054	3.74682	2.93205	5.01991	2.48793	4.7669	3.27525	1.55764	1.45444	3.67859	6.87669	7.24949	0.947145	1.15783	4.73336	3.17529	0.989643	5.71548	4.97981	0.833904	0.95761	6.00255	4.01922	4.69338	0.650656	4.9019	0.895818
TCGA-E9-A245-01A	0.0712329	1	0.726936	4.77147	4.04396	0.379964	2.41428	1.06782	2.3245	3.99424	6.86806	5.51332	4.19597	3.84887	2.00188	4.77136	0.631763	2.43056	3.20369	2.59583	4.89523	4.28085	3.68783	8.90758	2.76098	5.68032	2.38888	3.13293	3.42536	1.02896	2.54101	2.51619	6.0681	3.96788	1.58467	1.12264	4.43813	3.14686	0.801562	4.67982	2.31315	1.12412	1.7913	6.39401	4.49791	5.09966	0.844257	4.32302	2.8522
TCGA-E9-A247-01A	3.24932	0	0.829511	5.38587	4.08052	0.548714	1.75604	1.09542	3.00489	5.94779	6.90121	4.24425	4.51905	4.59563	2.95463	4.55233	0.538968	2.52564	2.62799	2.97443	4.53422	0.492739	3.04362	5.26369	3.00004	5.59873	2.87454	3.04829	3.71096	1.5314	1.04552	2.6613	5.37571	4.30212	3.52566	1.34242	4.12591	2.6874	3.72703	2.87725	3.63261	0.941397	1.7443	4.73547	4.62824	4.40505	0.650656	3.6832	2.57565
TCGA-E9-A248-01A	0.161644	0	0.562798	4.36188	4.19292	1.52452	2.80183	3.64529	3.24532	3.97516	5.97124	3.20992	4.83189	6.5287	1.28164	2.86781	0.989436	3.2487	3.07486	2.23884	5.20111	0.492692	3.91154	7.10873	0.675161	6.35325	2.57657	4.33942	3.68779	1.91534	0.931987	3.07085	5.8699	3.45727	0.690356	2.45765	3.19527	3.35088	1.42386	3.52115	5.44565	0.70616	0.540142	5.33239	4.06239	5.07138	0.661345	5.63275	1.04377
TCGA-E9-A249-01A	0.594521	0	2.62295	4.73725	4.39517	0.486207	2.76799	0.618129	3.00489	3.39611	7.6628	4.36307	4.18928	3.91737	1.50666	4.06754	0.547731	2.99796	3.17415	2.82391	4.92832	0.862887	3.94799	8.0702	1.53382	6.03828	2.69097	4.07473	3.30395	1.29672	1.22395	3.31608	6.65751	5.09744	1.85668	1.3509	4.928	3.86776	4.3868	4.07438	4.23025	0.99177	1.14966	5.06931	4.56603	4.37004	0.681655	3.67769	3.00626
TCGA-E9-A24A-01A	2.04658	0	0.558956	4.99983	4.1047	0.437684	2.99149	0.569098	2.15264	3.13717	7.08899	3.79626	4.82329	4.59563	2.22467	3.24345	0.583671	1.87406	3.34328	2.69917	5.39166	0.511699	4.09835	6.22554	2.57387	6.53846	2.45768	3.9624	3.26389	2.21331	1.95868	2.7237	5.76022	5.14099	1.68265	1.75518	3.23993	3.72879	1.37798	3.04179	4.15543	0.593457	0.919915	5.62905	4.1456	4.82342	0.681655	4.58148	1.24763
TCGA-E9-A295-01A	1.0274	0	1.87527	5.12882	4.70691	1.6405	2.66924	5.53939	2.03966	3.60415	6.67924	4.79888	4.02676	3.87691	3.03803	4.65609	0.533294	1.76046	3.08097	2.7772	4.92832	0.504569	2.65464	9.44295	1.5627	5.55153	2.3487	3.12741	3.24699	2.79418	0.90089	2.04055	5.47485	5.83865	1.15738	1.52786	4.60682	3.57218	1.47758	3.10498	3.55412	1.30113	0.761389	6.57598	4.40177	3.59888	0.648737	4.00879	2.34707
TCGA-E9-A2JS-01A	2.47671	1	0.756535	5.0978	4.56917	0.923558	2.96432	0.584769	3.54419	4.38089	5.41853	3.95938	4.54209	4.26236	1.43335	4.08528	0.685633	2.51306	3.11584	2.89925	5.48747	0.504569	4.30871	4.42974	3.58152	5.91903	3.0165	3.32474	3.8505	1.82973	1.19267	2.62546	6.2171	4.18994	4.65204	2.21486	4.30462	4.05555	1.35058	3.30991	3.71111	0.768124	1.60407	5.03017	4.93515	4.84001	0.648553	3.93417	1.24763
TCGA-E9-A2JT-01A	0.789041	0	0.597821	4.18569	2.96689	0.486207	2.68117	0.591759	1.75885	3.54054	7.49485	3.03297	4.18928	3.88279	0.782826	2.56888	0.528249	1.69232	2.66622	2.23211	4.53422	0.492858	3.51331	8.46111	1.43815	6.48248	1.85962	3.00341	3.23596	1.95447	1.08695	2.97949	4.83329	4.40427	1.62911	2.17919	4.42152	3.24715	2.34369	3.07643	5.64756	1.80187	0.81446	6.57598	4.33019	3.69676	0.648737	4.113	1.00378
TCGA-E9-A3HO-01A	3.1726	0	1.0868	4.91496	4.7561	0.377142	2.0571	0.657816	3.26151	4.21343	5.39057	2.28739	4.08403	4.41691	2.25733	5.17413	0.554567	2.86928	2.57615	2.9052	3.61554	0.498653	2.58549	10.9731	2.69575	5.17411	2.44255	3.76014	3.15482	1.12621	0.685205	2.76507	5.53297	3.54986	0.867737	0.988928	4.6594	3.25257	2.37863	2.72475	4.59045	1.31497	0.78189	5.3198	4.3159	3.69107	0.648737	3.3973	2.50573
TCGA-E9-A3Q9-01A	2.74247	0	0.907918	4.82323	3.46608	0.441479	2.55106	1.15106	1.81134	3.69843	7.6628	5.63125	3.56913	4.35501	2.12337	4.13973	0.638014	1.6579	2.7752	2.7772	4.47825	0.852988	3.91154	5.53107	2.17879	6.03828	2.14908	3.60644	2.9478	1.14404	2.3874	2.74435	5.70835	5.02556	1.45516	1.41256	4.09703	3.08486	0.981523	4.53976	3.32432	1.00446	1.68243	6.94344	4.16528	4.62417	0.653763	4.10647	1.76669
TCGA-E9-A3QA-01A	2.51507	0	0.71234	4.86001	4.67588	0.868352	1.9692	0.591759	2.08549	3.92454	5.51846	3.65013	3.24509	3.98119	1.06437	5.529	0.578983	2.63991	2.763	2.85914	3.81973	0.496482	2.91564	6.51917	1.00324	5.84106	2.05181	2.97489	3.29235	2.065	0.839344	2.66851	4.90771	3.50582	0.645387	1.94669	5.57737	2.25864	1.76718	4.32344	7.18217	1.39802	0.803338	6.1866	4.11314	3.89409	0.648553	4.68069	0.980804
TCGA-E9-A3X8-01A	2.53699	0	1.15357	4.98047	4.21854	0.752678	1.7392	0.595811	1.49039	3.6693	6.29713	5.49426	2.66517	3.55637	0.84628	6.11305	0.530643	2.62217	2.32891	2.72852	3.4659	0.58759	3.33466	7.88258	0.790388	4.72832	1.19621	2.7138	1.8813	1.73872	0.982766	2.84613	5.70835	4.20372	0.72539	1.99317	4.50367	3.04538	1.73206	4.4134	3.82718	1.69018	0.498795	7.24356	4.66814	2.81143	0.649873	2.72953	3.98951
TCGA-E9-A54X-01A	1.99178	0	1.0868	5.1939	4.92606	0.603059	2.80752	6.41614	2.3174	4.15852	6.29713	5.07631	4.39976	5.04361	1.39094	5.81629	0.664756	2.58068	3.06262	2.92268	4.67363	0.497479	4.17709	9.23924	2.90739	5.86015	2.63428	3.90207	3.10825	0.583773	2.87185	2.84613	6.38464	2.48982	0.72539	1.14021	4.55518	3.69529	2.27262	4.68887	2.12071	0.495481	1.77626	5.30736	5.06709	4.09637	0.65879	3.74196	2.42114
TCGA-E9-A54Y-01A	1.9863	0	1.07729	5.42422	3.87907	0.813994	2.09277	0.571574	3.72995	3.61563	5.89477	5.22302	4.36329	4.14948	1.43335	6.51642	0.826504	3.8895	3.24364	2.81226	3.51394	0.496482	3.36811	8.0702	2.4265	4.37503	2.20909	3.62938	2.3777	0.714061	0.799057	3.57949	6.02654	2.99588	0.514347	1.78891	4.81892	3.42842	1.10825	2.64269	2.62671	0.822651	1.02414	4.20267	4.51318	3.47927	0.806139	3.06648	4.14356
TCGA-E9-A5FK-01A	2.22466	0	1.41431	4.55725	4.36058	1.21991	1.50755	0.568768	1.0101	3.51168	7.3927	5.47583	3.64663	4.02831	1.62098	6.19104	0.530643	1.34688	2.02281	2.78897	3.69504	0.50984	3.12951	7.37971	1.64904	4.89325	1.58976	2.62199	2.19722	2.25426	1.1608	2.92022	6.19521	4.29491	0.651888	1.40418	4.6157	3.20281	1.69663	4.04136	4.721	1.51026	0.579689	7.16231	4.83678	2.89511	0.648678	3.16034	2.54399
TCGA-E9-A5FL-01A	0.0657534	0	0.691582	4.65313	4.11079	2.22482	1.44598	0.568698	1.30791	4.02652	5.7637	4.32019	2.91055	4.02831	0.750335	6.95693	0.513735	1.81851	2.46922	3.15166	3.80376	0.497479	3.11209	8.37307	0.706593	4.47342	1.70102	3.18827	2.93546	1.78816	0.788891	3.87115	4.88917	4.52537	0.601806	4.15771	5.00033	2.46003	0.738628	5.06223	4.44494	0.979773	0.669722	5.43763	4.58973	3.6802	0.730758	3.95923	0.776116
TCGA-E9-A5UO-01A	2.15068	0	0.734663	4.90551	4.44485	0.370042	2.68701	2.25965	3.70126	4.00049	5.7286	4.18732	4.45155	3.49627	2.94024	4.02645	0.638014	2.77672	3.53613	2.94005	5.06958	1.14222	3.61358	0.708272	2.05862	5.53564	2.80091	3.78939	3.60488	1.17103	3.42974	3.40751	5.74244	3.0949	1.71831	1.29746	4.79006	3.05654	3.47684	3.9311	3.30744	0.586109	2.36108	6.22915	4.50551	4.91624	0.661345	3.72417	2.20088
TCGA-E9-A5UP-01A	2.2	0	1.1726	5.20488	4.59129	0.610043	2.69874	0.909147	2.56468	3.37876	6.90121	4.70117	3.50477	4.02831	1.13974	6.4688	0.551011	2.05577	3.51298	3.31971	5.07898	0.55706	3.69344	1.78003	0.723974	5.78549	2.64109	3.61232	3.54126	1.83752	2.19297	2.62546	5.72506	5.06594	0.606724	1.83123	5.16278	3.54458	1.02271	4.49986	3.61573	0.495481	1.5429	4.75213	4.5281	2.86501	0.652264	4.35225	3.65324
TCGA-E9-A6HE-01A	2.32055	0	1.07729	4.61239	4.12923	1.04291	1.63814	0.568873	2.34478	3.63362	7.55077	5.06196	3.88771	4.12474	1.15037	6.71937	0.508846	2.4693	2.71199	3.55431	4.20754	0.6319	2.71041	10.3707	1.36273	4.74668	2.23508	2.93389	3.44809	1.77998	1.17139	2.41894	5.32236	4.94799	0.884796	1.70412	5.2392	2.90525	2.05313	6.33792	4.82328	0.746546	0.792289	6.22915	4.72602	3.62632	0.674216	3.55257	3.38409
TCGA-EW-A1IW-01A	1.01644	0	0.71966	4.6449	4.05638	1.26661	2.47748	0.568672	3.12403	3.24096	7.72052	3.63723	5.01696	4.43087	1.83739	4.16985	0.505034	2.02632	3.53613	2.99097	5.64675	0.528019	3.42374	9.69411	0.718117	5.93909	2.19194	3.77736	2.94185	2.03618	1.14001	1.80502	5.47485	5.49658	0.825937	1.66109	4.41385	3.31793	1.30503	4.19187	3.75715	1.60737	0.603488	5.69263	4.52056	4.40505	0.648406	3.84285	1.72394
TCGA-EW-A1IX-01A	3.30959	0	0.726936	4.39069	3.5745	1.49794	2.81877	0.586407	1.64512	3.47702	8.23215	4.56328	3.45598	3.05827	1.62098	4.47407	0.517415	1.42819	3.12758	2.08793	5.11583	0.549592	3.63093	7.33877	2.08337	6.14243	2.15797	3.55078	3.20687	2.11508	1.67993	2.15848	5.77811	5.1634	1.9934	1.30644	4.31977	3.14686	2.99073	3.64957	2.63284	1.70378	1.06515	6.22915	4.43784	3.98801	0.648586	3.7888	2.09824
TCGA-EW-A1IY-01A	0.706849	0	0.953875	4.6206	4.11682	0.941894	3.09907	0.568768	2.60292	3.13717	8.32497	3.05462	4.44418	4.67076	3.24607	4.00262	0.506106	2.58068	3.30216	3.31971	5.35721	0.625966	4.22446	6.97559	2.61512	6.40426	2.31665	3.9936	2.63452	1.67836	1.32819	2.83883	6.28819	4.92918	1.00162	1.23602	3.25128	3.88538	1.56899	4.14257	6.44881	2.1455	0.740605	4.49266	4.35149	4.98795	0.648678	3.68915	1.20494
TCGA-EW-A1IZ-01A	1.51781	0	0.881812	4.91496	4.36058	0.496049	2.31777	0.583269	1.94493	3.14845	7.34459	4.43414	3.6248	4.41001	1.24874	4.35668	0.583671	1.92056	2.8624	2.76512	4.32201	0.496482	3.45725	5.93531	2.48328	5.5058	2.53267	3.19913	2.99011	1.0553	0.859711	2.79884	5.72506	4.01159	1.13897	1.48359	5.25202	3.21938	1.42386	5.03209	5.57245	1.00446	0.661461	5.69263	4.43784	4.72467	0.648553	3.29773	1.02768
TCGA-EW-A1J1-01A	1.57534	0	0.68468	4.54934	4.16706	0.98762	3.00195	4.35266	1.97627	3.28597	6.97297	4.81027	4.45155	4.16803	1.99272	4.20096	0.603065	3.0371	3.41905	2.46157	5.5504	0.852988	4.07248	10.9731	2.09959	6.07999	2.90106	3.57289	3.55896	0.966588	2.11719	2.27902	5.51826	3.42496	1.35253	1.65221	4.08276	3.40624	3.36642	3.78764	4.37189	1.26094	0.803338	5.0796	4.20488	5.2377	0.650264	3.89132	2.9154
TCGA-EW-A1J2-01A	1.10411	0	0.982169	4.76282	3.10264	0.420662	2.56888	0.588156	1.75027	2.94136	7.78174	3.81029	3.85838	3.74247	2.01071	4.81214	0.530643	1.14913	2.65363	2.16085	5.32408	0.513652	3.32361	8.46111	1.95808	6.18654	1.93431	3.52898	3.14901	2.48925	1.69984	1.92616	5.47485	5.60231	1.26067	1.48359	3.81524	3.62167	2.55427	4.42145	4.49041	0.916732	0.883921	6.54817	4.13236	4.12065	0.64935	4.7229	1.37126
TCGA-EW-A1J3-01A	1.38082	0	0.623453	5.10806	3.69391	0.445267	2.73912	0.606952	2.79935	3.17158	7.60544	3.89452	4.86762	4.7561	1.90298	5.26333	0.513735	1.92843	2.80693	3.1844	4.65075	0.525312	3.06079	10.9731	1.84227	5.97695	2.53267	3.91986	2.92939	1.14404	1.82791	2.19934	5.17556	5.37118	0.947145	1.07097	3.88528	4.48415	4.46579	4.76773	4.09662	0.856618	0.645732	4.54652	4.07483	4.74063	0.648737	3.64335	1.85106
TCGA-EW-A1J5-01A	1.30685	0	0.678185	5.28644	3.55825	0.647066	2.96981	0.568736	3.07334	3.2804	8.32497	4.00349	4.58849	3.28443	0.943732	3.46352	0.510378	1.5088	3.13937	2.84168	5.31343	0.492788	3.24677	6.08609	1.88745	6.10023	2.02435	3.39104	3.91878	1.94651	1.59959	2.08328	5.08665	4.42643	0.842797	1.48359	3.80273	3.14144	1.29594	3.40711	6.13368	1.00446	1.02414	5.04931	4.18499	4.28101	0.654631	3.87289	2.25058
TCGA-EW-A1J6-01A	2.39726	0	0.68468	5.0686	3.82767	0.365676	2.77378	2.06735	2.65268	3.62141	6.64823	4.57302	4.20976	4.77137	1.46477	5.529	0.693078	2.2113	3.08097	5.07724	3.91402	0.492912	3.42939	6.57004	2.00041	5.20997	2.17507	4.66602	2.23417	0.949389	1.81837	3.37138	5.8699	4.1154	1.0651	1.56325	3.98463	3.85599	2.58092	3.37244	5.21291	0.892591	0.623888	4.70153	4.33729	5.73323	0.788412	2.75968	2.37442
TCGA-EW-A1OV-01A	2.16164	0	1.34653	4.42038	4.19292	0.466872	2.16292	0.580417	2.14519	3.36115	7.29608	4.96846	4.31386	4.47999	1.49585	4.00846	0.519407	2.23915	3.27271	2.66926	4.82977	0.511699	3.45132	6.62298	3.13952	5.95803	2.44255	3.23763	3.00179	1.83752	0.89028	2.90687	5.74244	4.40427	1.18528	2.21486	5.2646	3.01083	1.65066	3.18457	5.69469	1.3568	0.661461	5.86661	4.6764	4.26082	0.648586	4.51857	1.10089
TCGA-EW-A1OW-01A	1.90137	0	0.982169	4.02827	3.57976	0.41755	2.19712	0.568939	3.07334	4.11821	5.10702	4.55405	4.18928	5.40268	1.99272	3.97937	0.551011	3.86512	2.3154	2.85339	3.88048	0.493053	3.61358	6.12499	1.99208	6.32894	2.33294	3.3362	3.13181	1.35104	1.55905	3.07085	6.51451	5.30718	1.19481	1.51883	4.95781	2.71827	0.747071	4.07438	6.5785	0.632761	0.525012	5.58271	3.99394	4.20251	0.708401	4.58148	0.756289
TCGA-EW-A1OX-01A	2.49589	0	0.58388	5.42422	4.09861	0.367695	3.60964	2.68354	2.261	4.15159	8.06808	4.16398	4.34226	4.64083	2.1319	3.23293	1.38107	2.53163	3.24364	3.31971	5.01557	1.12978	3.23563	2.98606	1.15288	6.32894	2.91444	3.85378	3.95678	1.27886	3.10268	2.49387	4.87005	3.23475	1.5573	1.15783	5.42149	3.52279	0.837473	4.14944	3.18248	0.979773	2.66965	5.77678	3.99394	5.18674	0.654631	5.23967	1.90964
TCGA-EW-A1OY-01A	2.48767	0	0.764405	5.15025	4.64475	1.66653	2.76225	2.7786	2.78102	4.19305	6.55903	4.83297	4.07752	4.27541	1.65165	4.39772	0.588196	2.4693	3.32544	2.74699	4.59235	0.493053	3.55822	5.51789	2.27129	6.05885	2.28436	3.62938	3.71096	1.61808	1.01454	2.1332	6.02654	3.76453	5.52562	1.65221	4.12591	3.17529	0.927413	4.01483	3.48311	1.04365	0.848287	4.60185	4.39458	4.78184	0.649163	4.50305	1.70659
TCGA-EW-A1OZ-01A	3.36712	0	1.96207	4.4506	4.66814	1.17333	2.65106	0.569098	2.18201	3.66344	6.34559	4.39724	4.16908	4.41001	2.07199	5.02544	0.544639	2.9477	3.58908	2.61438	5.18199	1.08236	3.2737	3.87141	1.94904	5.30878	3.12823	2.86389	3.39677	2.35402	0.962833	2.23142	5.62636	5.37118	0.777503	1.85665	4.72417	3.28037	1.26902	4.29396	3.71657	0.778563	0.597174	5.42364	4.60476	5.91202	0.725233	4.38846	1.33545
TCGA-EW-A1P0-01A	3.4274	0	0.812803	5.5801	5.67246	0.506959	2.81877	0.570035	2.73774	4.10443	8.32497	2.01708	4.21683	3.25085	1.05381	2.96214	0.530643	2.61653	3.36085	2.96879	5.24022	0.522747	3.99083	6.78996	3.86932	5.99692	2.66305	3.98723	3.69338	1.37801	1.03509	2.60407	6.46251	3.93755	1.08352	1.77234	4.52087	3.61616	1.1527	3.68487	3.27996	1.92691	2.4053	4.68489	4.45256	5.32488	0.730758	3.50252	2.66897
TCGA-EW-A1P1-01A	3.31507	0	1.52115	4.44304	3.79358	3.02736	2.5208	0.589865	1.32642	3.43618	6.27396	3.22654	3.64111	3.84316	1.96642	5.24278	0.5258	1.25796	2.62178	3.53219	4.69581	0.79525	3.20228	7.07505	0.985075	6.28166	1.66469	3.06027	3.22997	3.62964	1.87639	2.00561	5.19963	7.47828	1.81373	1.69558	4.81892	3.13058	0.973562	5.01195	4.78051	1.42561	0.553606	6.63283	3.70496	3.09161	0.648976	4.28692	0.736549
TCGA-EW-A1P3-01A	4.4137	0	0.846625	4.76282	4.16706	0.445267	1.99187	0.675643	2.3519	3.43618	8.42217	4.64119	3.77668	4.21099	1.43335	5.88126	0.593062	2.3393	2.7056	2.91679	3.93678	0.520283	3.20757	6.62298	0.942047	5.17411	2.40413	3.7544	3.03726	1.25285	1.34953	2.7853	5.76022	5.10833	0.90237	1.1316	4.82855	3.01083	2.11629	5.02208	4.16202	1.01732	0.919915	5.59745	4.07483	4.42618	0.66433	2.99826	2.0828
TCGA-EW-A1P4-01A	2.48493	0	0.566742	4.0409	4.68323	0.367695	2.16292	0.612389	1.38943	4.03942	4.22975	6.23773	4.5343	5.10778	1.49585	5.36081	0.547731	3.42361	2.7184	2.87616	4.82158	0.49338	3.23012	2.70858	1.2376	5.5823	2.20064	3.36341	4.15253	1.73012	1.01454	2.33439	5.46065	4.85493	0.582509	2.62795	5.33316	2.42638	1.03883	3.78172	6.77871	0.624476	0.630923	4.80525	4.0005	6.23642	0.656622	4.71436	0.692815
TCGA-EW-A1P5-01A	1.92603	0	0.628921	4.86903	4.47317	0.45797	3.14668	0.618129	2.57121	4.29219	6.29713	4.08622	4.11604	3.32257	1.09626	4.90321	0.547731	1.77677	2.85615	2.468	6.08398	0.59258	3.12951	4.54616	2.47662	5.63043	2.60536	2.68355	3.68779	2.54457	2.41852	2.84613	5.23566	4.28786	0.711001	2.01616	4.59827	2.82162	1.94793	4.86768	4.94221	0.677546	1.31366	5.28279	5.40764	4.30796	0.648976	4.11949	1.80916
TCGA-EW-A1P6-01A	1.53973	0	2.88877	4.76282	4.3328	3.20698	2.68117	0.837609	2.60292	3.3091	6.39704	4.7766	4.92253	4.55152	1.22709	3.78799	0.541701	2.44384	2.96088	2.72852	4.74147	0.511699	3.79776	9.99096	1.17109	5.84106	2.55445	3.69112	3.60488	1.82161	2.41028	2.37323	6.19521	5.22146	3.20507	1.27988	3.88528	3.37868	1.59613	4.03435	2.58966	1.26094	0.895358	5.6608	4.35856	4.20905	0.64935	4.05387	2.07508
TCGA-EW-A1P7-01A	2.50685	0	0.646463	4.13817	3.63325	1.27598	2.38253	0.59373	1.35362	3.2118	6.71036	2.79206	3.45598	4.06423	0.675876	3.74916	0.510378	1.52753	2.28639	2.02766	4.36189	0.492967	3.36244	6.97559	0.933082	5.97695	1.82217	3.22126	2.64788	1.83752	1.02465	2.7853	5.1417	6.17701	0.72539	1.64303	3.67254	2.99925	1.65964	4.74142	7.0363	1.06981	0.568855	6.66193	4.06862	3.69676	0.651634	3.72417	0.720183
TCGA-EW-A1P8-01A	0.654795	1	0.628921	4.39069	4.7561	0.430614	2.12821	0.612389	2.65857	3.86171	5.29578	5.49426	3.98431	5.0524	1.28164	3.93921	0.517415	4.0539	2.97271	3.12443	4.02282	0.493053	3.8571	5.9529	1.2376	5.71423	2.31665	3.72534	3.64	1.48593	1.11843	3.36546	6.87669	4.2525	0.633723	3.49651	4.69638	2.95769	0.819336	3.28116	4.97981	0.600824	0.597174	5.88553	4.76808	4.41888	0.649163	5.06625	1.40652
TCGA-EW-A1PA-01A	1.57534	0	0.837983	5.0978	4.58377	1.94952	2.33068	5.08925	1.96085	4.41835	7.04817	2.89554	3.46138	3.51282	2.02812	4.76319	0.562179	2.30673	2.7184	2.1321	4.46444	0.500025	3.42939	5.5883	1.47624	6.35325	2.78045	3.31371	3.94429	1.39602	1.04552	2.71013	5.6754	4.66303	1.09325	0.997234	3.25681	2.82162	2.87325	3.3439	3.66584	1.06981	0.848287	6.10216	3.72196	4.12677	0.648976	3.62633	2.87499
TCGA-EW-A1PB-01A	1.66575	0	0.764405	4.45823	4.99744	0.588623	2.09277	0.637856	1.40791	2.93497	4.66745	3.63094	3.0779	3.57277	1.03135	5.14531	1.69632	2.71819	2.86879	3.38494	4.10496	0.493964	3.04362	8.37307	0.6853	5.55153	2.69827	3.2482	3.37941	1.5314	1.00356	3.63524	5.60985	4.07572	0.633723	2.33217	4.04005	2.44729	1.08153	5.35569	8.27111	0.608167	0.585411	5.58271	4.37298	3.96393	0.651145	3.75351	0.846288
TCGA-EW-A1PC-01B	0.512329	0	0.551875	4.80561	4.98869	3.40501	2.68117	4.08446	4.10643	4.20666	5.74639	5.63125	3.4342	4.41691	1.03135	3.47469	0.578983	3.10761	3.42483	2.63877	4.91992	0.614262	3.44607	5.44043	1.52451	6.05885	2.35702	4.45612	3.93813	2.08682	1.01454	2.88008	5.88909	4.21063	0.842797	2.82375	4.50367	3.50018	0.665202	3.99573	3.83284	0.75701	0.997393	5.43763	4.88922	6.34068	0.648678	4.11949	1.18712
TCGA-EW-A1PD-01A	1.16164	0	1.06774	4.88686	3.54756	0.88683	3.14144	0.599862	3.46635	3.98758	6.07263	4.26986	4.35639	4.28846	2.08051	3.82627	0.826504	2.18377	3.18052	2.23211	5.16246	0.507989	3.41824	6.88319	1.7875	5.61414	2.22628	3.03717	3.77725	1.56645	2.41028	2.08328	5.53297	5.33172	1.12069	1.20068	4.71496	3.36196	0.920061	3.87465	3.39504	1.63459	0.740605	6.63283	4.11314	4.54124	0.648856	4.77429	0.767917
TCGA-EW-A1PE-01A	0.876712	0	0.726936	4.39069	4.06843	1.33186	2.76799	0.580417	2.25398	4.03319	7.1679	4.98077	3.47749	4.65599	1.72182	5.08012	0.547731	1.70099	3.14534	2.69322	5.25029	0.494768	3.53021	3.8484	1.61975	5.99692	2.26817	3.3362	3.14901	2.44487	1.66029	2.70309	5.50295	4.94799	1.20439	1.89744	4.01937	2.57261	2.60691	3.31556	5.61742	0.70616	0.825517	5.28279	4.0005	3.71937	0.648553	4.61326	1.30041
TCGA-EW-A1PF-01A	1.20274	0	0.829511	4.86001	4.11682	0.727688	3.05076	0.579058	1.42608	3.64544	6.67924	4.83297	4.36329	3.91165	2.80662	3.46903	0.5258	1.6412	2.85025	2.45542	5.73231	0.545913	3.11785	5.5883	2.48999	6.12239	2.41174	3.60066	3.2124	1.86884	2.03074	1.71771	5.403	5.28228	1.33402	1.37779	4.33534	3.02246	1.88878	4.23554	4.12937	1.27461	0.638274	6.10216	4.32293	4.33554	0.648553	5.00654	1.97492
TCGA-EW-A1PG-01A	2.87945	0	1.27937	4.81434	4.25807	0.752678	2.77948	0.568873	1.36226	3.48889	7.44143	3.81029	3.99027	4.53758	1.98359	5.9136	0.547731	1.31075	3.26095	3.06943	5.19187	0.492967	3.77455	6.39991	1.37201	6.30534	2.18359	3.59515	3.3271	1.71272	2.21754	2.14171	5.96841	6.49158	0.919841	1.38697	3.99137	3.49446	1.67808	5.40747	3.21535	1.05663	0.623888	5.6443	4.10046	3.40304	0.648976	3.87903	1.66226
TCGA-EW-A1PH-01A	1.66301	0	1.90232	4.65313	4.56167	1.52452	1.94607	1.56407	2.52537	4.44119	4.76168	4.7766	3.76523	5.40268	0.965484	5.3053	0.562179	3.06418	3.36085	3.12443	4.06338	0.495567	3.57974	8.77278	1.39999	5.89824	2.54707	3.62938	3.59907	1.78816	0.741648	3.00525	6.17277	5.45528	1.36211	2.81797	3.61856	2.23741	0.734238	2.98975	5.08645	1.17875	0.81446	5.6134	4.05028	4.32845	0.648586	3.99015	0.808034
TCGA-EW-A2FR-01A	4.58356	0	0.618347	4.6449	4.31937	0.51819	2.73363	0.577789	1.89587	3.84351	4.87848	3.97381	4.44418	4.23024	2.8987	2.69772	0.603065	1.6412	3.00269	2.88196	4.7035	0.644925	3.10662	5.62954	1.44748	5.71423	2.62701	3.78939	3.14901	3.65835	1.93111	2.46365	5.28506	5.82045	1.29691	1.49213	4.84793	3.06771	0.850487	3.62037	4.86884	0.658733	0.603488	6.46963	4.24587	3.78019	0.654631	4.80055	1.43331
TCGA-EW-A2FS-01A	4.39452	0	1.33707	5.1939	3.788	0.50131	2.16983	0.634447	2.00054	3.70434	7.49485	3.88757	3.69661	4.79533	1.4227	5.68009	0.528249	1.70099	2.25729	3.77985	3.21504	0.494768	2.89782	8.00344	1.59123	5.30878	2.05181	3.61232	3.14901	1.10842	1.71007	2.35005	5.16437	5.00652	0.851517	0.934589	4.49526	3.11367	2.59356	4.77644	4.2234	1.30113	0.61641	6.39401	3.72773	3.97604	0.648391	3.66624	2.53761
TCGA-EW-A2FV-01A	2.1589	0	0.982169	5.16074	4.56167	0.88683	2.58693	0.583269	1.6893	3.74011	6.50278	3.32916	3.85838	4.38221	1.67184	3.92209	0.846902	2.06312	2.3647	2.72852	4.80516	0.50622	3.54669	5.75025	0.907214	6.18654	2.78045	3.29714	3.6642	2.22726	2.35546	3.10967	5.76022	5.06594	1.74483	1.21822	4.281	2.64998	0.997636	3.43016	4.52046	1.01732	0.945515	6.29835	3.72773	3.24107	0.648737	4.52597	0.75269
TCGA-EW-A2FW-01A	1.8411	0	1.13432	5.34807	4.53959	0.778359	2.69874	3.66817	3.87087	4.18604	5.43241	3.81029	4.32099	3.62803	2.58782	2.35129	0.570215	2.87503	3.40144	3.0357	4.92832	0.700944	3.28466	5.01605	2.00871	5.99692	2.85426	3.43463	3.63437	1.43198	1.20355	2.62546	5.76022	4.70481	0.947145	1.37779	4.56361	3.07898	2.94432	3.06508	2.99901	1.26094	0.932991	4.9336	4.40177	4.35616	0.650264	3.89733	2.61999
TCGA-EW-A3E8-01B	2.83562	0	0.821199	4.73725	3.96671	0.710793	1.8542	0.62774	1.63602	3.03673	8.06808	4.78757	3.32593	3.68279	1.1069	5.94826	0.523508	1.97455	2.85025	2.97443	4.91205	0.492858	3.42939	8.21766	2.46177	5.64752	2.03326	3.22656	3.09629	1.48593	1.3914	2.47093	5.59458	5.27052	0.867737	1.41256	4.89704	3.11932	3.5877	4.61279	4.37189	1.30113	0.78189	6.66193	4.45989	3.84253	0.648737	3.29238	2.65068
TCGA-EW-A3U0-01A	1.45753	0	0.640552	3.83342	3.63885	0.476326	2.12821	0.624391	1.77649	3.22381	6.97297	4.55405	3.24509	4.77137	0.77201	4.25791	0.513735	1.98205	2.80693	2.60839	3.4978	0.492739	3.3179	4.67549	0.749437	6.07999	1.86881	3.50708	3.06155	1.66128	1.11843	2.39624	4.86112	4.12178	0.651888	1.68692	4.21375	3.29091	1.65964	4.11539	5.66361	0.868971	0.603488	6.81673	4.38729	4.40505	0.64848	5.07609	0.745986
TCGA-EW-A423-01A	1.46027	0	0.658608	4.97123	4.37458	0.841219	2.50863	0.621246	2.52537	3.74609	6.86806	5.95322	4.20271	4.39616	1.89335	6.27219	0.76014	2.13448	2.73137	2.76512	4.00508	0.573771	2.81448	4.01834	3.35085	5.28407	2.43521	3.34671	3.12038	1.37801	1.50703	2.70309	5.53297	3.05695	0.732251	1.66952	5.77048	3.56134	0.78508	3.38954	3.6041	0.736017	0.712424	5.33239	4.59712	4.11474	0.64935	3.83652	3.56644
TCGA-EW-A424-01A	1.9589	0	0.972846	4.98047	4.5095	0.752678	1.94607	0.56919	1.86216	3.30333	7.72052	4.7766	3.73093	4.30133	1.6918	5.18404	0.538968	1.44624	3.04512	2.74699	4.33536	0.49338	2.91564	7.50996	2.60813	5.5823	2.26012	3.47421	2.94185	2.05787	1.96763	2.23924	5.48822	5.01592	0.732251	1.21822	5.36223	3.16989	1.00614	4.90535	3.31293	1.48166	1.22323	6.25102	4.53576	4.38409	0.649873	3.69506	2.26436
TCGA-EW-A6S9-01A	1.26849	0	0.646463	4.58896	4.21217	0.403403	2.231	0.568873	2.21068	3.29749	6.22679	3.88757	3.90557	3.54571	1.62098	4.97206	0.544639	2.51306	3.00891	2.62671	5.42688	0.492967	3.71059	6.16378	2.25637	5.87903	2.55445	3.24281	3.77725	2.56287	1.00356	2.66851	5.94825	4.88214	0.677051	2.06215	4.05421	2.9402	2.24342	5.78144	3.97142	0.68689	0.721646	5.6608	4.69262	4.15144	1.87995	3.87903	1.22213
TCGA-EW-A6SA-01A	1.39726	0	1.42426	5.29849	4.38142	0.832248	2.80752	0.675643	2.8112	3.65726	7.44143	5.04787	4.42203	4.58843	2.84896	4.24523	1.0257	2.88651	3.59521	2.82975	4.63621	0.565209	3.47987	3.42539	2.24107	5.61414	2.69827	3.3362	4.3373	0.966588	2.54866	2.79212	5.85129	3.67271	1.69139	1.27988	4.80914	2.79058	3.57672	3.47563	2.43419	0.904547	2.13135	4.9907	4.48994	5.2272	0.654631	4.30853	2.33342
TCGA-EW-A6SB-01A	2.08219	0	0.640552	4.86903	4.48029	0.366031	1.72238	0.728704	2.22503	4.55781	6.44783	4.22788	3.74217	4.89516	1.19434	5.69461	0.533294	3.44002	2.97271	3.16832	3.83614	0.536164	3.50235	5.14963	2.34602	5.0617	2.59119	3.1935	3.63437	1.00211	1.1292	3.80809	6.87669	3.94362	0.573626	1.34242	5.04413	2.33691	1.65964	5.02208	6.74759	0.70616	0.506313	5.13251	4.55835	3.98205	0.689727	3.86691	1.10089
TCGA-EW-A6SC-01A	2.60822	0	0.907918	4.81434	4.01998	1.09955	2.6629	1.41292	1.60933	3.04254	10.1114	4.64119	3.93564	4.05832	1.57942	5.58227	0.541701	1.76046	3.05082	3.27597	4.98951	0.492773	3.15206	6.24662	2.39038	5.93909	2.12238	3.35231	3.41379	2.32716	2.10836	2.05808	5.00465	5.34425	0.859726	1.41256	5.16278	2.98137	2.87325	4.03435	4.20957	1.08342	0.836568	5.62905	4.01284	4.31494	0.648553	4.0669	3.6479
TCGA-EW-A6SD-01A	2.76712	0	0.646463	4.18569	4.14205	0.574937	2.50863	0.58184	1.8707	3.65151	5.54935	5.19282	2.65284	4.05832	1.87488	5.94826	0.671711	2.23915	3.0154	2.74105	4.92832	0.492831	3.27912	3.75793	1.24714	6.20985	2.33294	3.44594	3.54126	2.15775	0.90089	3.229	5.17556	4.45615	0.964916	2.64633	4.39767	2.6934	1.06443	3.62037	5.16887	0.75701	0.544439	5.43763	4.33729	4.20905	0.725233	4.9019	1.39767
TCGA-GI-A2C8-01A	0.616438	0	0.658608	4.31136	4.13586	1.71781	2.86452	0.568789	1.18026	3.09574	8.82644	3.66925	3.64111	3.93494	2.23314	5.22258	0.562179	1.06863	3.41905	2.52001	5.70305	0.536164	3.77455	6.78996	2.70911	5.99692	1.97077	3.40191	3.13774	2.70696	1.83759	1.94379	5.60985	4.75564	1.36211	2.25664	4.42996	3.62167	0.78508	4.57159	4.55132	1.59382	0.677901	5.6608	4.26673	4.44744	0.648737	4.50305	1.85106
TCGA-GI-A2C9-01A	9.15616	0	0.532763	4.91496	4.07447	0.390318	2.29161	0.568657	0.775817	4.27761	4.58563	4.6908	3.03394	4.98027	1.41184	4.26444	0.541701	3.15624	2.8624	3.33052	4.55582	0.657869	3.86897	5.30815	1.83327	5.76785	1.97077	4.06796	3.56438	1.34176	1.45444	2.51619	6.57077	6.22107	2.89523	1.66952	4.72417	2.89932	1.52306	4.86768	4.63778	1.49601	1.06515	6.39401	3.93344	4.53385	0.667428	4.32302	0.8639
TCGA-GM-A2D9-01A	4.96438	1	0.623453	5.00928	4.008	0.686327	2.35645	0.666553	1.34474	3.15988	7.04817	5.17801	4.44418	4.32777	1.4013	5.08012	0.538968	1.28397	2.41359	2.87616	4.05766	0.511699	2.64236	5.75025	3.15155	5.40534	2.04249	3.54039	3.14329	1.36896	1.86693	1.97029	4.91737	4.59658	0.777503	1.18386	4.93772	3.75732	0.884439	4.11539	4.2374	1.3568	1.05154	5.84833	3.88513	4.02363	0.674216	3.23136	2.02944
TCGA-GM-A2DA-01A	18.063	1	0.69853	4.241	2.94966	0.38307	1.82141	1.84791	1.13545	2.97777	7.6628	5.1626	3.75395	4.14319	1.12869	4.69356	0.541701	1.64963	2.19102	3.09138	3.60447	0.500025	3.14077	8.46111	1.82405	5.5058	1.78506	3.3083	2.31441	2.15775	1.3914	2.77169	5.23566	5.6994	1.02935	1.14876	4.78017	3.24715	2.02981	4.83001	4.94221	1.2472	0.579689	6.29835	3.73347	3.90566	0.648856	3.19887	1.05138
TCGA-GM-A2DB-01A	6.59178	0	0.898973	5.34807	5.25158	2.83792	1.92339	0.589865	1.78529	4.13148	5.01224	4.43414	3.66889	5.2622	1.20529	6.01938	0.631763	3.04775	2.93707	3.21183	3.82512	1.38335	3.50235	4.97958	0.976264	5.78549	1.98884	3.64637	3.65226	1.2162	0.523122	2.87332	6.81367	4.48667	0.5969	1.83953	3.15589	2.59248	1.33232	4.69767	4.99874	1.03016	0.521798	5.13251	4.01284	3.62045	0.788412	3.84285	1.10952
TCGA-GM-A2DC-01A	6.94521	0	0.726936	5.6257	4.78894	0.554964	3.01303	7.65791	2.3245	3.33817	7.60544	4.04132	4.10967	3.18372	1.98359	4.41847	0.562179	1.9055	2.47598	2.74699	4.46444	0.578294	3.82746	5.65935	1.21881	5.25912	2.61984	3.36341	3.67007	0.975726	1.50703	2.80519	5.8699	3.42496	1.01059	2.70004	5.34757	3.51144	0.697374	3.73926	3.19345	1.16468	1.4208	5.03017	4.27363	5.19653	0.674216	3.33117	4.55541
TCGA-GM-A2DD-01A	6.25205	0	4.71398	4.55725	4.69117	3.39413	2.14886	0.641591	1.2987	3.67512	5.0223	4.1097	3.42852	4.26236	1.67184	6.11305	0.888629	1.32897	2.32891	3.43985	3.62103	7.82649	2.67334	6.57004	0.700797	5.27166	1.87805	3.14389	3.44265	3.04233	1.48576	2.1332	4.77007	5.60231	0.739425	1.66109	4.14751	2.63118	2.21432	4.75005	5.95604	1.32954	0.568855	6.1866	4.30887	3.05736	0.648856	3.50803	0.733598
TCGA-GM-A2DF-01A	5.90411	0	0.764405	4.53438	4.57654	0.45797	1.92339	0.612389	1.34474	3.80061	6.01183	3.97381	3.6248	5.16476	1.17264	5.84771	1.0607	2.5192	2.48972	3.17349	3.19862	0.501449	3.07289	5.4528	0.924145	5.37647	2.08667	3.40191	3.36765	1.28793	0.808841	3.17232	4.82421	6.6896	0.983177	2.2702	4.16216	2.44729	1.1527	3.81232	4.51284	1.31497	0.579689	6.44359	3.55989	3.52239	0.65879	3.70685	0.988465
TCGA-GM-A2DH-01A	6.00822	0	0.796188	3.91761	3.55291	1.41578	2.64517	4.06533	3.16812	4.03319	6.86806	4.94322	4.41424	5.08035	1.76144	3.00257	0.89928	3.66388	3.83899	2.79483	4.48529	0.493139	3.86897	5.14025	2.21788	6.35325	2.48033	4.74137	3.56986	1.98417	0.63249	3.15991	6.57077	3.7242	0.704014	2.43763	3.97774	2.95769	1.26902	4.42919	6.35259	0.868971	1.01083	5.18787	3.9394	6.23642	0.648619	4.9777	0.870198
TCGA-GM-A2DI-01A	7.09589	0	1.46319	4.17193	4.05014	0.561606	2.74479	0.569813	1.6977	2.9289	6.80157	4.34574	4.20976	4.10048	1.19434	4.98986	0.650742	1.41905	2.75659	3.16832	5.42688	0.513652	3.68783	6.02737	1.12489	6.48248	1.74758	3.3083	3.33881	2.40611	1.26511	2.10861	5.389	5.37118	0.825937	1.45684	4.95781	3.34536	2.87913	4.37599	5.67935	1.64819	0.703027	6.46963	4.25989	4.10874	0.651634	4.58148	2.58211
TCGA-GM-A2DK-01A	7.24658	0	1.19178	4.88686	3.74896	0.841219	2.15572	1.26257	1.82883	3.77021	6.13597	4.28652	3.88172	4.47308	2.30601	5.20333	0.547731	1.73531	2.00711	3.21183	3.92565	0.520283	3.51912	6.82069	1.16165	5.44797	2.26817	3.44594	2.67306	1.41391	1.06615	2.49387	5.6754	5.35742	0.974357	1.25363	4.36666	3.12494	3.77193	4.4762	3.37882	0.799584	0.703027	7.24356	3.89701	3.49526	0.648856	3.83051	2.55687
TCGA-GM-A2DL-01A	9.6411	0	0.734663	4.52665	4.17354	0.548714	2.4207	0.56919	1.58137	4.44119	6.27396	4.28652	4.129	4.55889	1.89335	4.62608	0.536055	3.59544	2.65998	2.8705	4.55582	0.644925	2.86237	7.71193	1.46703	5.39065	2.22628	3.60066	3.28102	2.75385	1.44402	3.02477	5.96841	5.61748	1.3431	1.41256	5.22623	3.42842	0.904991	4.60459	4.18937	0.941397	0.932991	6.72198	4.24587	3.74707	0.649873	4.09997	1.29173
TCGA-GM-A2DM-01A	8.83836	0	0.864182	4.94254	4.16706	0.408784	2.73912	2.62462	2.1081	3.8804	6.80157	5.13431	4.09677	4.45916	1.87488	6.49296	0.693078	1.81851	2.90018	3.00767	5.1436	0.533291	4.01635	1.73653	2.95098	6.16476	2.40413	3.46288	3.61059	1.25285	1.8473	2.33439	6.15263	3.47387	0.867737	1.54546	4.6334	3.39503	2.46812	4.32344	2.97672	0.578687	1.65057	5.72664	4.19146	4.09029	0.685684	4.53363	3.31429
TCGA-GM-A2DN-01A	8.46849	0	0.618347	4.70356	3.61745	0.420662	2.12131	0.61513	2.3379	3.17158	7.84744	4.81027	3.92922	4.38904	2.63934	4.21965	0.505034	2.36591	2.39939	2.20362	4.37551	0.530559	3.45132	7.8243	1.90517	5.63043	1.85962	3.38003	3.2124	1.24352	0.90089	2.68907	5.74244	4.73846	1.33402	1.39556	4.66832	3.31793	1.19741	4.17796	6.11347	0.75701	0.721646	5.79454	4.06862	3.84818	0.648619	3.6548	2.65662
TCGA-GM-A2DO-01A	7.11233	0	0.640552	4.73725	3.70496	2.30639	2.19712	0.569813	2.34478	3.4304	6.53059	4.71155	4.22345	4.30133	0.739742	5.20333	0.533294	2.01922	2.4342	2.87616	3.58277	0.494189	3.00407	5.75025	2.1396	5.78549	2.19194	2.92216	3.0195	1.83752	1.37054	3.24823	4.48758	3.11668	0.536393	2.02411	4.19888	3.02246	2.79393	3.7272	6.15524	1.28738	0.792289	5.46662	4.45256	2.46214	0.651634	3.16034	2.71076
TCGA-GM-A3NW-01A	9.20822	0	1.02015	4.90551	4.65214	0.561606	2.4713	0.657816	1.91294	3.25781	8.67155	5.02074	3.96598	4.41691	1.5688	7.54818	0.519407	1.54512	3.10997	2.71652	5.41489	0.511699	2.32347	6.49492	2.17879	5.84106	2.33294	3.36912	3.40823	1.27886	1.27571	2.05808	5.31013	6.33974	0.769593	1.46548	4.9683	4.25657	1.43271	4.40582	3.71657	1.0971	0.859933	6.14403	4.66002	4.72467	0.648737	3.92156	3.82025
TCGA-GM-A3NY-01A	3.18356	0	0.613225	5.0686	3.30495	0.437684	1.90815	0.579058	1.42608	2.91037	8.53888	5.27023	3.8524	4.55152	1.48542	5.529	0.562179	1.95175	2.13858	2.79483	3.10456	0.50984	3.17397	6.82069	1.99208	5.16221	1.49709	3.55628	2.65445	0.848389	0.849604	2.97949	6.02654	4.06277	0.718421	1.12264	4.9683	3.38969	2.13934	4.17068	3.42799	1.0971	0.6861	5.88553	4.10046	4.00553	0.648737	2.86565	2.52468
[truncated: 84 more rows]
[truncated: 69 more columns]
