# Supplementary material for: A Tumor Suppressor Gene-Based Prognostic Classifier Predicts Prognosis, Tumor Immune Infiltration, and Small Molecule Compounds in Breast Cancer
Source: Front Genet. 2022 Feb 3;12:783026. doi: 10.3389/fgene.2021.783026 (PMC8850650; doi:10.3389/fgene.2021.783026)
Supplement: Supplementary file 3 [file DataSheet1.ZIP › Original_data/Figure 1/Figure 1B.xlsx]

## Sheet: Sheet1
gene	raw.importance	rel.importance
PLCD1	0.00846267	1
PAX4	0.00782951	0.925182
WWOX	0.00733534	0.866788
SEMA3B	0.00665586	0.786496
WT1	0.00642421	0.759124
EDA2R	0.00603814	0.713504
RBBP8	0.00583739	0.689781
ADAMTS8	0.00563663	0.666058
BRD7	0.00551309	0.65146
MAP3K4	0.00531233	0.627737
PKNOX1	0.00497259	0.587591
LRP1B	0.0042931	0.507299
RAD23B	0.00344375	0.406934
SPRY4	0.00335109	0.395985
GLI1	0.00298046	0.35219
EMP1	0.00296502	0.350365
HDAC3	0.00256351	0.30292
DIABLO	0.00171415	0.202555
ZMYND10	0.00168327	0.198905
ZNF668	0.00163694	0.193431
IGF2R	0.00154428	0.182482
EPHA3	0.00149795	0.177007
CBX5	0.00142074	0.167883
MZB1	0.00135897	0.160584
CTNNA2	0.00128175	0.15146
TP63	0.00128175	0.15146
NOTCH1	0.00105011	0.124088
PDSS2	0.00101923	0.120438
FLT3	0.000926569	0.109489
RASAL2	0.000911127	0.107664
HRG	0.000849355	0.100365
IRF1	0.000664041	0.0784672
BTG2	0.000648599	0.0766423
PLEKHO1	0.000617713	0.0729927
VPS53	0.000571384	0.0675182
PCDH9	0.000555942	0.0656934
EED	0.000463285	0.0547445
CDH13	0.000355185	0.0419708
CHD5	0.000308856	0.0364964
SFRP1	0.000277971	0.0328467
TANK	0.000277971	0.0328467
HLTF	0.000262528	0.0310219
IKZF3	0.000138985	0.0164234
GBP1	0.0001081	0.0127737
ZNF292	9.26569e-05	0.0109489
CHEK1	1.54428e-05	0.00182482
PAFAH1B1	-1.54428e-05	-0.00182482
SGMS1	-4.63285e-05	-0.00547445
CSNK1A1	-9.26569e-05	-0.0109489
SOCS3	-0.0001081	-0.0127737
PLK1	-0.000123543	-0.0145985
TTF1	-0.000154428	-0.0182482
CXXC4	-0.000169871	-0.020073
TBX5	-0.000169871	-0.020073
EPHB2	-0.000185314	-0.0218978
MDC1	-0.000185314	-0.0218978
NTRK3	-0.0002162	-0.0255474
CCNC	-0.000277971	-0.0328467
SDHA	-0.000277971	-0.0328467
TCF7L2	-0.000277971	-0.0328467
CXCL14	-0.000355185	-0.0419708
SCUBE2	-0.00049417	-0.0583942
KDM6A	-0.000509613	-0.060219
LTF	-0.000571384	-0.0675182
AIMP2	-0.00060227	-0.0711679
RBP1	-0.000648599	-0.0766423
IGFALS	-0.000664041	-0.0784672
NDRG1	-0.000694927	-0.0821168
MAPK10	-0.000756698	-0.0894161
CADM4	-0.000849355	-0.100365
RTN4	-0.000895684	-0.105839
TFPI2	-0.000911127	-0.107664
WNT7A	-0.000942012	-0.111314
EI24	-0.000972898	-0.114964
GSN	-0.00105011	-0.124088
BRCA1	-0.00109644	-0.129562
ZFP36L2	-0.00111188	-0.131387
RAD51C	-0.00114277	-0.135036
GADD45A	-0.00117365	-0.138686
UBE4B	-0.00117365	-0.138686
ZYX	-0.00121998	-0.144161
PGRMC2	-0.00125087	-0.14781
NDRG2	-0.0012972	-0.153285
AIMP1	-0.00134353	-0.158759
APC	-0.00134353	-0.158759
CREM	-0.00135897	-0.160584
PDLIM4	-0.00138985	-0.164234
ITGB3	-0.00142074	-0.167883
SEC14L2	-0.00145163	-0.171533
DDX3X	-0.00146707	-0.173358
CUL5	-0.00148251	-0.175182
FAM172A	-0.00148251	-0.175182
POU2F3	-0.00149795	-0.177007
PCDH17	-0.00152884	-0.180657
ZFHX3	-0.00155973	-0.184307
MCM9	-0.00168327	-0.198905
PEG3	-0.00169871	-0.20073
MAP4K1	-0.00179137	-0.211679
RPL11	-0.00179137	-0.211679
ASCL1	-0.00186858	-0.220803
DNAJC11	-0.0019458	-0.229927
MIA	-0.00196124	-0.231752
GLS2	-0.00202301	-0.239051
TNFAIP3	-0.00202301	-0.239051
CEBPD	-0.002162	-0.255474
MAT2A	-0.002162	-0.255474
ERF	-0.00237819	-0.281022
ALOX15	-0.00245541	-0.290146
CHUK	-0.00251718	-0.297445
RINT1	-0.00264072	-0.312044
PYHIN1	-0.00270249	-0.319343
DLG1	-0.00274882	-0.324818
RB1CC1	-0.00307312	-0.363139
VHL	-0.00310401	-0.366788
NEDD4	-0.00316578	-0.374088
DPP4	-0.00373716	-0.441606
