# Supplementary material for: A Tumor Suppressor Gene-Based Prognostic Classifier Predicts Prognosis, Tumor Immune Infiltration, and Small Molecule Compounds in Breast Cancer
Source: Front Genet. 2022 Feb 3;12:783026. doi: 10.3389/fgene.2021.783026 (PMC8850650; doi:10.3389/fgene.2021.783026)
Supplement: Supplementary file 3 [file DataSheet1.ZIP › Original_data/Figure 1/Figure 1C.xlsx]

## Sheet: Sheet1
id	futime	fustat	EDA2R	LRP1B	MAP3K4	PAX4	PKNOX1	RBBP8	SEMA3B	WT1	WWOX	riskScore	risk
TCGA-3C-AAAU-01A	11.0877	0	1.78953	0.484277	2.37781	0.583717	3.36179	5.62665	4.08273	0.428102	2.58276	0.425414	low
TCGA-3C-AALI-01A	10.9726	0	1.20355	0.368885	2.79011	0.583717	2.23586	3.51702	1.65156	0.982822	3.16861	1.13401	high
TCGA-3C-AALJ-01A	4.03836	0	2.25034	2.39733	3.16434	0.584689	2.39021	4.23283	4.24027	0.535083	2.81532	0.59241	low
TCGA-3C-AALK-01A	3.96712	0	1.24446	2.42745	3.02133	0.583599	2.61504	4.33858	4.06112	0.550663	2.13549	0.247485	low
TCGA-4H-AAAK-01A	0.953425	0	2.1508	0.474265	3.28646	0.584141	2.45174	3.68297	2.32918	0.545476	2.29527	1.47147	high
TCGA-5L-AAT0-01A	4.04658	0	1.35983	0.394061	3.29762	0.583822	3.03217	3.30238	2.82801	1.84989	2.43237	1.90775	high
TCGA-5L-AAT1-01A	4.03014	0	2.0392	0.400814	3.09709	0.583717	2.45174	3.2913	1.91746	2.98557	2.21276	3.12552	high
TCGA-5T-A9QA-01A	0.830137	0	2.25034	0.367338	3.30842	0.587361	3.03217	3.41199	4.72605	1.99549	2.77794	2.78133	high
TCGA-A1-A0SB-01A	0.709589	0	2.57865	0.382539	3.1083	0.583927	2.50513	4.72633	1.262	1.22711	3.12847	2.38881	high
TCGA-A1-A0SD-01A	1.19726	0	1.9037	0.41763	3.19824	0.583467	2.39021	3.52806	2.54248	0.519858	2.68274	1.3896	high
TCGA-A1-A0SE-01A	3.61918	0	1.57943	1.33791	2.86819	0.583927	2.63349	4.61901	4.13494	0.477946	2.21276	0.340665	low
TCGA-A1-A0SF-01A	4.00822	0	1.24446	0.396352	3.08557	0.584354	2.54427	3.69372	1.78113	1.16763	2.25795	1.03122	high
TCGA-A1-A0SG-01A	1.18904	0	2.28318	0.469348	3.04482	0.585492	2.52486	4.55126	4.41812	0.685864	1.65968	0.583042	low
TCGA-A1-A0SH-01A	3.93699	0	2.03074	0.438904	3.21461	0.584689	2.57696	3.70487	2.15943	0.924419	2.07896	1.49684	high
TCGA-A1-A0SI-01A	1.73973	0	1.46479	1.45236	3.0913	0.584354	2.58323	3.36316	2.13374	1.16763	3.0161	1.33419	high
TCGA-A1-A0SJ-01A	1.13973	0	1.31807	0.442659	3.13045	0.583599	2.12546	3.72716	5.28473	0.464527	3.6977	0.611567	low
TCGA-A1-A0SK-01A	2.64932	1	0.39711	0.875729	3.57053	1.10204	3.48428	5.96386	0.985584	0.439033	2.96855	9.41305	high
TCGA-A1-A0SM-01A	0.663014	0	2.62366	0.387921	3.42776	0.583927	2.44504	3.71038	5.36228	0.640966	1.92048	1.07306	high
TCGA-A1-A0SN-01A	3.27671	0	1.54858	3.48455	2.99273	0.583717	2.41047	3.62791	2.19797	1.40377	2.58939	0.604279	low
TCGA-A1-A0SO-01A	2.33425	0	0.769519	0.385995	2.96933	0.585492	2.98533	5.04913	1.73636	0.896005	3.15727	0.637728	low
TCGA-A1-A0SP-01A	1.6	0	0.54469	0.375192	3.44979	0.583599	2.84046	5.48468	3.20627	0.556219	2.81532	0.300415	low
TCGA-A1-A0SQ-01A	1.51781	0	2.39502	1.22473	3.14746	0.585024	2.43835	4.24544	3.53718	0.497048	2.97458	1.06036	high
TCGA-A2-A04N-01A	11.9288	0	2.3874	0.396352	3.1083	0.583822	2.3062	3.71038	2.28068	0.972742	2.1898	1.64912	high
TCGA-A2-A04P-01A	1.50137	1	0.432908	0.376504	3.40582	0.584354	2.57696	3.53364	0.940918	0.497048	3.68077	1.19545	high
TCGA-A2-A04Q-01A	6.53425	0	0.769519	0.370503	2.72839	0.611826	2.27114	3.96812	1.38536	1.17776	2.68936	0.762002	low
TCGA-A2-A04R-01A	10.1616	0	1.48576	0.41763	2.88638	0.588236	2.98533	5.54753	4.93891	0.443247	2.30252	0.286433	low
TCGA-A2-A04T-01A	6.15342	0	0.591393	0.385995	3.39482	0.583309	2.49229	5.94754	0.675847	0.876733	2.35317	0.308961	low
TCGA-A2-A04U-01A	7.27123	0	0.779216	0.376504	2.35667	0.583822	2.97938	5.57256	1.07455	0.648403	2.11929	0.298004	low
TCGA-A2-A04V-01A	5.26027	1	1.22395	0.379398	3.4938	0.58596	3.14295	4.97626	2.70135	0.760002	1.88515	0.595423	low
TCGA-A2-A04W-01A	8.49863	0	1.07664	0.377901	2.60704	0.585492	2.0732	2.94607	3.42753	0.633953	2.25795	0.551798	low
TCGA-A2-A04X-01A	4.61918	0	1.15075	0.366684	2.57452	0.584354	2.65958	3.39037	3.59664	0.795226	2.07136	0.594763	low
TCGA-A2-A04Y-01A	3.01096	0	3.13512	0.367719	2.91052	0.583336	2.51165	5.33362	4.46851	0.556219	3.48417	1.27119	high
TCGA-A2-A0CK-01A	11.3945	0	0.962833	4.74512	3.03317	0.583599	2.79726	3.986	3.11359	2.19519	1.94637	0.259041	low
TCGA-A2-A0CL-01A	8.26027	0	1.21373	0.379398	2.94556	0.583822	2.14068	3.17887	1.02145	0.436974	3.56238	1.49537	high
TCGA-A2-A0CM-01A	2.06575	1	1.00356	0.377901	3.73025	0.720793	2.6725	3.69372	0.615913	1.59908	2.08737	3.48395	high
TCGA-A2-A0CO-01A	4.02192	1	1.69984	0.400814	2.63942	0.583822	2.45865	3.10502	3.90729	0.467785	2.03909	0.76111	low
TCGA-A2-A0CP-01A	7.70685	0	1.44402	0.474265	3.08557	0.58666	2.4987	4.51515	3.48481	1.58956	2.33142	0.657388	low
TCGA-A2-A0CQ-01A	7.38356	0	1.07664	1.63679	2.5011	0.58596	2.70437	5.2104	3.17359	0.540273	2.34624	0.204849	low
TCGA-A2-A0CR-01A	8.99452	0	1.28636	2.67423	2.75921	0.583717	3.02616	3.82892	3.6814	0.42967	2.30972	0.37463	low
TCGA-A2-A0CS-01A	6.43288	1	1.73008	0.385995	2.77759	0.790442	2.71678	4.91602	3.17359	0.489043	1.93767	1.56521	high
TCGA-A2-A0CT-01A	6.27123	0	1.87639	0.375192	2.72223	0.584141	2.85884	3.10502	1.31594	0.612865	2.56289	2.23055	high
TCGA-A2-A0CU-01A	0.432877	1	2.68884	5.23007	2.83175	0.584354	3.09051	4.26536	3.50791	0.535083	3.22034	0.651659	low
TCGA-A2-A0CV-01A	8.24932	0	2.21754	0.431518	3.0682	0.583927	2.60871	5.06758	2.37709	0.419871	2.1593	0.76339	low
TCGA-A2-A0CW-01A	8.99452	0	0.931987	0.464642	3.59263	0.629514	2.94893	3.5831	1.98706	1.26573	5.07334	4.42907	high
TCGA-A2-A0CX-01A	4.73425	0	1.26511	0.435077	2.26322	0.584141	2.39021	3.72716	0.985584	0.924419	3.30557	1.11953	high
TCGA-A2-A0CY-01A	4.58356	0	1.1608	0.382539	3.74732	0.583658	3.26345	3.48924	2.24929	1.97001	3.22615	3.08901	high
TCGA-A2-A0CZ-01A	4.4274	0	1.79914	0.414611	3.06256	0.583658	2.21419	3.84036	0.615913	0.568034	2.08737	1.1659	high
TCGA-A2-A0D0-01A	5.61096	0	0.516282	0.638582	3.90062	0.587361	2.51165	4.62668	1.88266	2.49067	2.45295	0.781499	low
TCGA-A2-A0D1-01A	2.87945	0	1.07664	0.380966	3.09709	0.58596	3.1659	4.34563	2.40666	0.83057	2.32421	0.794914	low
TCGA-A2-A0D2-01A	2.8137	0	0.993128	0.450996	3.46065	0.642825	2.17761	5.89644	2.00082	1.06966	3.61946	0.647708	low
TCGA-A2-A0D3-01A	5.13151	0	0.911099	0.414611	3.29205	0.585024	3.01447	4.42919	4.14217	0.52984	2.45295	0.465043	low
TCGA-A2-A0D4-01A	2.10137	0	3.44223	2.57116	3.26978	0.585024	3.3099	3.61692	2.13374	0.423702	3.17458	4.51878	high
TCGA-A2-A0EM-01A	8.47671	0	1.95868	0.797313	3.18721	0.584354	2.9196	5.00314	1.97321	0.717781	3.41656	1.34808	high
TCGA-A2-A0EN-01A	11.2	0	2.37155	0.408623	3.30282	0.584354	2.36235	3.32477	2.53663	0.626936	1.92934	1.69117	high
TCGA-A2-A0EO-01A	6.69041	0	1.29661	0.517579	2.75921	0.584689	2.4855	3.801	2.29874	0.505996	2.09569	0.614421	low
TCGA-A2-A0EP-01A	9.87123	0	1.19267	0.384191	2.79604	0.583467	2.19236	2.62151	2.01465	1.36422	2.39647	1.29035	high
TCGA-A2-A0EQ-01A	6.64658	0	0.89028	0.372658	3.13045	0.67316	2.96679	3.61145	1.32489	1.49206	2.46744	2.31518	high
TCGA-A2-A0ER-01A	6.2	0	2.0392	0.638582	3.31379	0.585024	2.57696	5.89644	5.26962	0.505996	3.03392	0.384789	low
TCGA-A2-A0ES-01A	6	0	2.66718	0.687873	3.11938	0.583927	2.17761	4.6114	3.24925	0.678275	2.47417	0.98717	high
TCGA-A2-A0ET-01A	2.92055	0	2.94742	0.396352	3.48819	0.588236	2.97295	4.89893	2.31106	0.586379	2.54228	2.34103	high
TCGA-A2-A0EU-01A	2.85753	0	2.20921	0.385995	3.11391	0.583717	2.81579	5.44815	4.08273	0.439033	2.29527	0.555483	low
TCGA-A2-A0EV-01A	2.65205	0	2.36337	1.57629	2.92814	0.584354	2.4316	4.90746	3.57277	0.848724	2.88337	0.686638	low
TCGA-A2-A0EW-01A	5.16164	1	1.83759	0.442659	3.0565	0.583717	2.11831	3.66086	1.38536	0.434995	3.19804	1.51366	high
TCGA-A2-A0EX-01A	2.06027	0	1.86693	0.977533	3.13616	0.584141	2.55697	3.69914	1.53038	0.934407	1.6782	1.10827	high
TCGA-A2-A0EY-01A	5.27397	0	1.31807	0.816336	3.13045	0.584141	2.58947	3.68822	2.87673	2.60229	1.84079	1.04355	high
TCGA-A2-A0ST-01A	8.26575	0	0.911099	0.398502	2.76539	0.591365	2.21419	3.34636	0.896737	0.633953	2.42516	0.828846	low
TCGA-A2-A0SU-01A	4.55342	0	1.92201	0.464642	3.26978	0.583658	2.51849	5.58534	1.95933	0.574039	2.18207	0.573237	low
TCGA-A2-A0SV-01A	2.26027	1	1.23388	0.411497	2.62633	0.585024	3.0558	4.35907	2.14682	2.83308	3.73749	2.06191	high
TCGA-A2-A0SW-01A	3.73973	1	1.1292	1.20372	2.95147	0.583467	2.40365	3.78961	1.19973	1.01173	2.79685	0.858979	low
TCGA-A2-A0SX-01A	4.20274	0	0.750915	0.387921	3.21461	0.583336	2.3558	3.30788	0.896737	1.03041	1.89388	0.837755	low
TCGA-A2-A0SY-01A	3.69041	0	0.982766	1.75557	2.72839	0.584689	2.84648	3.86873	2.87673	1.91059	1.6782	0.474724	low
TCGA-A2-A0T0-01A	1.46027	0	2.29939	0.376504	2.84353	0.585492	2.79137	3.40098	0.940918	2.14885	2.31686	3.90748	high
TCGA-A2-A0T1-01A	1.4274	0	1.01454	0.380966	2.84956	0.58596	2.4987	2.81875	1.04878	1.85897	1.84079	1.42648	high
TCGA-A2-A0T2-01A	0.69863	1	1.26511	0.379398	2.58729	0.585024	2.55697	3.26376	1.18159	1.65612	2.98665	1.79036	high
TCGA-A2-A0T3-01A	4.15342	0	0.973135	0.435077	3.37317	0.583822	2.57037	5.46011	1.67443	3.28297	2.89566	0.968829	low
TCGA-A2-A0T4-01A	1.70959	0	1.71007	0.614745	2.69751	0.583822	2.63349	3.5831	2.98385	0.461394	2.72116	0.990541	high
TCGA-A2-A0T5-01A	1.45479	0	1.41248	0.484277	3.73025	0.584689	2.77288	4.96751	4.03298	0.562182	1.72469	0.410652	low
TCGA-A2-A0T6-01A	1.57534	0	1.50703	0.405826	2.96344	0.584689	2.22121	3.09921	0.905606	0.934407	1.80513	1.23555	high
TCGA-A2-A0T7-01A	1.72877	0	1.55905	0.563375	3.33568	0.583717	2.44504	3.81191	0.923239	0.626936	3.03392	1.60592	high
TCGA-A2-A0YC-01A	2.71233	0	1.17139	1.62668	2.88638	0.58596	2.77905	5.96386	4.30253	0.95368	5.24885	0.466883	low
TCGA-A2-A0YD-01A	2.10685	0	1.37054	1.7458	2.95734	0.584141	2.34184	5.66875	4.60306	1.49206	1.48341	0.137967	low
TCGA-A2-A0YE-01A	1.51781	0	0.583016	1.5564	3.59263	0.583927	2.84648	3.47828	3.50791	0.992589	1.7429	0.434286	low
TCGA-A2-A0YF-01A	4.20548	0	2.01261	2.28597	3.44464	0.58666	2.69802	5.29105	3.57861	0.447747	2.40371	0.402768	low
TCGA-A2-A0YG-01A	1.82466	0	1.38118	1.02763	2.97526	0.584689	2.6725	4.13217	0.747971	1.7024	3.61946	1.85842	high
TCGA-A2-A0YH-01A	1.80548	0	1.46479	0.779227	3.20895	0.585024	2.41047	3.97423	2.05489	1.57045	2.643	1.13727	high
TCGA-A2-A0YI-01A	4.12329	0	1.62954	0.414611	2.76539	0.583822	2.57696	4.16327	2.72917	0.489043	4.52893	1.51839	high
TCGA-A2-A0YJ-01A	1.55068	0	1.60983	0.394061	3.36265	0.596254	2.59562	4.64162	1.40227	0.562182	1.99737	0.869285	low
TCGA-A2-A0YK-01A	1.61096	0	1.49607	0.63081	3.01582	0.583927	2.22121	3.51154	1.38536	0.47457	2.57642	1.03657	high
TCGA-A2-A0YL-01A	4.03836	0	2.13392	1.23548	3.59811	0.583717	2.39718	4.40131	1.72884	0.626936	2.08737	1.00436	high
TCGA-A2-A0YM-01A	2.64384	0	0.952477	0.380966	3.29205	0.952668	2.75391	4.42215	4.01159	1.58956	2.13549	4.5489	high
TCGA-A2-A0YT-01A	1.98082	1	1.41248	0.414611	3.18721	0.585492	2.55081	3.81756	3.17359	0.433208	1.91158	0.633527	low
TCGA-A2-A1FV-01A	1.95616	0	1.78953	0.438904	3.24263	0.584689	3.04434	4.20672	1.27981	0.421132	2.85794	1.77048	high
TCGA-A2-A1FW-01A	1.44658	0	3.08259	1.18333	3.39482	0.583658	2.98533	3.50608	0.730493	0.412917	2.22783	4.31452	high
TCGA-A2-A1FX-01A	5.06027	0	2.19297	0.424366	2.54782	0.583717	2.73531	5.14292	3.50791	0.515125	3.32235	0.806985	low
TCGA-A2-A1FZ-01A	1.87123	0	1.58959	0.446773	3.25351	0.58666	2.34184	4.76617	2.07433	1.86785	3.37797	1.3041	high
TCGA-A2-A1G0-01A	1.68767	0	2.17625	0.420933	3.27543	0.585024	2.34883	4.06437	2.53082	0.436974	1.95485	1.00636	high
TCGA-A2-A1G1-01A	1.6	0	1.51791	0.398502	3.80297	0.583658	2.6527	3.67233	0.639518	2.1172	2.13549	2.58802	high
TCGA-A2-A1G4-01A	1.63014	0	3.15443	0.411497	3.34668	0.585492	2.9371	5.19083	4.21719	6.15972	2.03909	5.58385	high
TCGA-A2-A1G6-01A	1.3726	0	2.57865	0.517579	3.41691	0.583309	2.57696	5.03099	1.65156	0.795226	2.53523	1.5529	high
TCGA-A2-A259-01A	4.3726	0	2.05653	0.45964	2.82609	0.583717	2.59562	4.08854	2.10704	0.519858	2.09569	1.01932	high
TCGA-A2-A25A-01A	8.97534	0	1.78953	1.76529	3.13616	0.583336	2.38324	4.81453	1.65156	0.450196	1.75196	0.421335	low
TCGA-A2-A25B-01A	3.53699	0	2.16795	0.905679	2.86819	0.589111	2.69155	4.89058	2.95134	0.671017	1.84961	0.612502	low
TCGA-A2-A25C-01A	1.43288	0	1.60983	1.93608	3.33568	0.583467	2.68518	4.64928	2.32918	0.760002	3.052	0.729704	low
TCGA-A2-A25E-01A	8.77808	0	1.77968	0.500772	2.94556	0.584689	2.55081	4.6114	2.84423	0.447747	2.18207	0.597193	low
TCGA-A2-A25F-01A	0.882192	0	1.06615	0.385995	3.09709	0.583467	2.28598	3.51154	0.585212	2.17216	1.9888	1.30439	high
TCGA-A2-A3KC-01A	3.01918	0	1.3914	0.63081	3.44979	0.584689	2.23586	3.67233	4.62146	0.489043	2.3608	0.531175	low
TCGA-A2-A3KD-01A	3.30411	0	1.07664	0.408623	2.73486	0.584354	2.6527	5.06758	6.81431	5.51378	2.04716	0.527082	low
TCGA-A2-A3XS-01A	2.8274	1	0.962833	0.368885	3.42776	0.752495	2.36235	3.79521	2.23659	0.867419	3.02226	2.53608	high
TCGA-A2-A3XT-01A	7.58904	0	1.31807	0.389804	3.68557	0.583822	2.76038	3.09332	1.86101	0.568034	1.76986	1.3734	high
TCGA-A2-A3XU-01A	2.49863	1	3.18787	0.394061	3.66872	0.587361	3.23427	3.61145	1.01245	2.87152	2.79077	15.2871	high
TCGA-A2-A3XV-01A	2.72877	0	0.911099	0.368885	2.97526	0.594474	3.23427	3.50036	2.72342	0.586379	3.26064	1.33878	high
TCGA-A2-A3XW-01A	4.69041	0	0.583016	0.45964	3.11938	0.583822	2.55697	3.61692	3.807	0.412951	2.81532	0.464088	low
TCGA-A2-A3XX-01A	3.94247	1	1.32819	0.367338	3.0565	0.583309	2.2503	3.7327	1.17284	2.01248	3.74348	2.18286	high
TCGA-A2-A3XY-01A	2.99452	1	0.952477	0.438904	3.50993	0.583234	1.91738	3.29668	1.43694	0.69386	2.36792	0.823879	low
TCGA-A2-A3XZ-01A	4.19726	0	1.19267	0.371497	3.47735	0.583336	2.39718	3.47308	1.19069	0.455576	2.48089	1.17193	high
TCGA-A2-A3Y0-01A	4.23562	0	0.63249	0.469348	3.29205	0.583281	2.80944	4.0039	1.19069	0.439033	3.12847	0.895656	low
TCGA-A2-A4RW-01A	0.608219	0	1.73992	0.396352	3.03912	0.584141	2.4175	3.48924	1.69053	0.52984	4.13816	2.42516	high
TCGA-A2-A4RX-01A	2.03288	0	0.982766	0.654232	3.37861	0.583599	2.0732	4.0039	1.7664	0.924419	2.50164	0.629163	low
TCGA-A2-A4RY-01A	1.77534	0	2.29939	0.523865	3.21461	0.584354	2.29935	4.99399	2.28068	0.524624	2.1593	0.770116	low
TCGA-A2-A4S0-01A	1.93425	0	2.20112	0.384191	3.24263	0.589111	2.84648	4.76617	6.44699	5.43928	3.05808	2.62157	high
TCGA-A2-A4S1-01A	2.24658	0	0.839344	0.916206	2.84956	0.833834	2.71678	2.58861	2.77881	0.413681	2.26529	3.3903	high
TCGA-A2-A4S2-01A	1.76164	0	1.77024	0.387921	3.10275	0.584689	2.33481	3.83458	2.4666	0.45853	3.13983	1.24065	high
TCGA-A2-A4S3-01A	1.82466	0	0.973135	0.372658	2.95147	0.583717	2.50513	3.91537	1.55494	0.606266	3.052	0.869375	low
TCGA-A7-A0CD-01A	3.19178	0	1.29661	0.373863	3.00981	0.584689	2.90179	5.03099	5.39389	0.574039	1.86719	0.256688	low
TCGA-A7-A0CE-01A	2.94247	0	0.779216	0.435077	4.30256	0.650032	2.25724	4.64162	3.80065	1.15755	2.51521	0.708533	low
TCGA-A7-A0CG-01A	2.85753	0	1.56931	0.500772	2.91635	0.583822	2.90179	3.62238	1.78865	0.481578	3.40536	1.81171	high
TCGA-A7-A0CH-01A	2.95616	0	1.77024	0.431518	2.99273	0.584354	2.71055	3.60009	1.74425	0.702157	1.62289	1.13234	high
TCGA-A7-A0CJ-01A	2.55068	0	1.31807	0.479254	3.26978	0.587361	2.97938	6.89649	2.84975	5.24917	3.65296	1.35546	high
TCGA-A7-A0D9-01A	3.12055	0	1.24446	3.67383	3.76968	0.598035	2.51849	3.1674	4.02578	0.655794	3.11711	0.607452	low
TCGA-A7-A0DA-01A	2.9726	0	1.67993	0.367719	2.76539	0.583599	2.4175	2.83692	2.52479	0.934407	1.66905	1.12888	high
TCGA-A7-A0DB-01A	2.7589	0	1.27571	0.63081	3.47168	0.583658	2.41047	3.94483	1.73636	0.626936	4.02	1.54068	high
TCGA-A7-A0DC-01A	2.48219	0	2.96792	0.606907	4.35757	0.642825	3.20548	3.53895	2.46066	0.455576	2.92025	9.36549	high
TCGA-A7-A13D-01A	2.64384	0	1.25471	0.389804	3.22607	0.583281	2.24336	3.79521	0.888143	1.04989	2.01469	0.938717	low
TCGA-A7-A13E-01A	1.68219	1	1.1292	0.372658	4.22998	0.777223	2.39021	4.99399	1.90345	0.540273	2.28777	1.92902	high
TCGA-A7-A13F-01A	2.09589	0	1.17139	1.0174	2.83175	0.584689	2.49229	6.10875	6.06681	0.685864	3.77249	0.168892	low
TCGA-A7-A13H-01A	2.46301	0	1.3914	0.474265	3.06256	0.583717	2.3133	3.9624	3.00592	0.545476	2.20545	0.57243	low
TCGA-A7-A26E-01A	2.6137	0	2.11719	7.27307	3.6744	0.583717	2.91366	4.32488	1.75896	1.04989	2.04716	0.3369	low
TCGA-A7-A26G-01A	1.97808	0	1.24446	0.622536	3.27543	0.606486	2.3558	4.50796	0.664099	0.95368	2.30972	0.891112	low
TCGA-A7-A26H-01A	1.98356	0	1.41248	4.81371	3.2203	0.583599	3.00883	5.25049	3.21647	0.633953	2.1745	0.161975	low
TCGA-A7-A26J-01A	1.71781	0	1.67993	0.442659	3.44464	0.583599	2.24336	5.28061	2.30513	0.439033	1.8236	0.413452	low
TCGA-A7-A2KD-01A	1.86027	0	1.23388	3.39169	3.43886	0.583658	2.39718	3.74401	2.09439	0.574039	3.21482	0.562438	low
TCGA-A7-A3IY-01A	0.945205	0	2.23427	0.424366	3.09709	0.583717	2.44504	6.92603	5.3459	5.89153	3.52903	1.24342	high
TCGA-A7-A3IZ-01A	0.882192	0	1.29661	0.41763	3.50466	0.58596	3.01447	3.62238	1.72123	0.519858	2.50164	1.50587	high
TCGA-A7-A3J0-01A	0.857534	0	1.88548	0.420933	2.86819	0.583599	2.99126	4.96751	3.99757	6.4535	3.45038	4.22301	high
TCGA-A7-A3J1-01A	0.939726	0	1.42311	0.895846	2.71009	0.583717	2.22121	3.46726	2.96759	0.417626	2.46017	0.592048	low
TCGA-A7-A3RF-01A	1.11781	0	3.41722	3.16249	2.79604	0.588236	2.96096	3.45606	6.29925	4.76466	4.48458	6.87501	high
TCGA-A7-A425-01A	1.22466	0	1.04552	0.420933	3.21461	0.583717	2.58947	3.92133	3.11359	0.425123	2.37491	0.572485	low
TCGA-A7-A426-01A	0.99726	0	1.4754	0.489775	2.89238	0.583599	2.45174	4.59589	4.96248	0.50125	1.84961	0.274909	low
TCGA-A7-A4SA-01A	1.24384	0	1.79914	0.732376	2.9983	0.585024	2.7477	3.29668	3.79408	0.439033	2.82768	1.21702	high
TCGA-A7-A4SB-01A	1.14521	0	2.37979	0.420933	3.0565	0.588236	2.77288	4.0703	3.79408	0.580066	2.28777	1.23617	high
TCGA-A7-A4SC-01A	1.22192	0	2.25898	0.450996	3.38936	0.584689	2.45174	3.46159	2.20433	0.422377	3.12286	2.42849	high
TCGA-A7-A4SD-01A	1.20822	0	1.03509	0.371497	2.89238	0.583927	2.11831	3.95661	2.4666	0.626936	2.52171	0.502839	low
TCGA-A7-A4SE-01A	1.76438	0	0.931987	0.379398	3.08557	0.623481	2.36235	3.46159	2.81202	1.33449	1.81432	0.787633	low
TCGA-A7-A4SF-01A	1.49315	0	0.880323	0.389804	3.24263	0.590238	2.7477	3.2913	3.81339	0.606266	4.16992	1.35349	high
TCGA-A7-A56D-01A	1.2274	0	1.66029	0.367528	3.16434	0.588236	3.03828	3.0228	3.33753	2.25666	4.20139	4.95789	high
TCGA-A7-A5ZV-01A	1.00822	0	0.694216	0.367964	4.19116	0.590238	2.44504	3.74401	1.44514	0.640966	3.64193	1.53866	high
TCGA-A7-A5ZW-01A	0.893151	0	1.44402	0.384191	3.17041	0.583927	2.79726	4.39408	2.34732	0.839657	2.07896	0.777034	low
TCGA-A7-A5ZX-01A	0.920548	0	1.81837	0.469348	3.42228	0.584354	2.56371	4.73431	2.9092	1.36422	2.18207	0.874675	low
TCGA-A7-A6VV-01A	0.857534	0	1.30725	0.369659	3.50993	0.583822	2.49229	3.52268	1.91052	1.90199	1.8236	1.33945	high
TCGA-A7-A6VW-01A	0.780822	0	0.799057	0.373863	3.45508	0.583309	2.64626	4.4506	1.83946	1.5319	2.83348	0.871709	low
TCGA-A7-A6VX-01A	0.868493	0	1.42311	0.372658	3.59811	0.583717	2.96096	4.29161	2.11367	3.47239	4.72027	5.4659	high
TCGA-A7-A6VY-01A	0.728767	0	0.779216	0.384191	3.31902	0.583658	2.63349	4.75019	1.44514	0.612865	2.33142	0.502419	low
TCGA-A8-A06O-01A	1.08493	0	0.931987	0.380966	3.12501	0.584354	2.9371	3.9331	1.86838	1.38376	2.37491	1.01272	high
TCGA-A8-A06P-01A	1.08493	0	2.24249	0.511723	3.13616	0.583822	2.44504	4.58112	4.51273	0.85825	1.92048	0.613626	low
TCGA-A8-A06Q-01A	0.0849315	0	0.640972	0.39189	3.66872	0.584354	2.9551	4.53715	2.66836	1.97001	3.18081	1.03295	high
TCGA-A8-A06R-01A	1.49863	0	0.94241	0.530033	3.19824	0.587361	2.74145	3.68297	2.59966	5.59377	3.22615	3.77614	high
TCGA-A8-A06T-01A	4.42192	0	1.75013	0.375192	2.83769	0.585024	2.94893	5.47224	1.58762	0.580066	2.46017	0.702979	low
TCGA-A8-A06U-01A	2.41918	1	1.38118	0.455211	3.14163	0.584141	2.77288	2.7065	0.976439	0.678275	4.52144	4.52695	high
TCGA-A8-A06X-01A	2.58356	1	2.81511	0.380966	3.54828	0.587361	3.16028	4.26536	3.02173	1.07944	2.90811	3.62279	high
TCGA-A8-A06Y-01A	2.16712	0	2.82919	0.408623	3.11938	0.588236	2.81579	4.51515	1.41081	2.2947	2.84556	4.34781	high
TCGA-A8-A06Z-01A	0.0849315	0	1.14001	0.474265	3.11938	0.58596	2.76038	3.93898	1.50462	0.804451	5.0643	2.49055	high
TCGA-A8-A075-01A	1.41918	0	0.92123	0.408623	2.91052	0.584354	2.91366	3.9624	2.69034	1.64627	1.56703	0.622544	low
TCGA-A8-A076-01A	4.49863	0	1.02465	3.63535	3.36783	0.741311	2.91366	3.87468	2.7125	0.78603	2.60302	1.05846	high
TCGA-A8-A079-01A	0.750685	0	1.1292	3.96026	3.13045	0.585492	3.01447	5.09525	2.47264	0.867419	3.2941	0.318441	low
TCGA-A8-A07B-01A	3.58356	0	1.76021	0.420933	3.5318	0.61737	2.90779	4.21984	1.72884	0.848724	2.30972	1.84021	high
TCGA-A8-A07C-01A	2.83288	0	1.20355	0.385995	3.10275	0.583599	3.01447	4.6719	0.357059	0.751558	1.43806	0.721885	low
TCGA-A8-A07E-01A	1.66575	0	1.67993	4.64636	3.37317	0.583599	2.69155	2.97556	1.32489	0.467785	1.65968	0.576439	low
TCGA-A8-A07F-01A	1.58082	0	1.33897	0.387921	4.22998	0.584689	2.81579	5.69857	1.38536	1.56065	2.3608	0.950164	low
TCGA-A8-A07G-01A	1.58082	0	1.37054	0.523865	3.16434	0.583658	2.96096	3.53364	2.13374	0.848724	2.04716	1.17529	high
TCGA-A8-A07I-01A	1.16712	0	1.4754	0.379398	3.58179	0.58596	2.80328	4.29161	1.23537	0.85825	2.48089	1.39594	high
TCGA-A8-A07J-01A	1	0	2.34005	0.905679	2.87416	0.588236	2.45174	3.68297	1.20842	0.540273	1.92934	1.44635	high
TCGA-A8-A07L-01A	2.67123	0	1.72019	1.22473	3.75839	0.584689	2.57696	3.42833	1.10109	0.743028	2.63622	1.94537	high
TCGA-A8-A07O-01A	0.832877	0	1.79914	0.489775	3.4662	0.583658	2.62731	4.08266	0.593125	2.54709	2.34624	2.71933	high
TCGA-A8-A07P-01A	0.915068	0	1.56931	0.382539	3.08557	0.584354	2.6527	3.76702	4.17919	0.580066	3.41096	1.07011	high
TCGA-A8-A07R-01A	0.747945	0	1.11843	0.396352	2.63277	0.584141	2.93134	4.0219	1.43694	2.66918	2.36792	1.40736	high
TCGA-A8-A07S-01A	0.665753	0	1.04552	2.6957	2.57452	0.58596	3.10218	4.72633	2.15333	5.34606	1.95485	0.919965	low
TCGA-A8-A07U-01A	2.08219	0	1.07664	0.376504	2.58729	0.583927	2.2503	3.36889	0.647857	1.44307	2.77794	1.24539	high
TCGA-A8-A07W-01A	0.832877	0	1.56931	0.474265	2.86819	0.585492	2.96679	3.90966	1.56295	0.648403	2.88951	1.49524	high
TCGA-A8-A07Z-01A	3.75616	0	1.83759	0.384191	2.58729	0.589111	3.2517	5.66875	4.24767	0.497048	2.71492	0.48022	low
TCGA-A8-A082-01A	1.50411	0	2.77385	0.39189	3.50993	0.594474	2.85884	5.04913	3.54305	4.50434	3.39995	5.88759	high
TCGA-A8-A084-01A	1.25479	0	1.75013	0.387921	3.22607	0.588236	3.31565	4.2262	2.87673	3.62192	4.31431	5.86781	high
TCGA-A8-A085-01A	3.07945	0	2.15928	0.435077	3.24825	0.73068	2.87122	4.37996	2.38331	0.619878	2.88951	3.95361	high
TCGA-A8-A086-01A	1.08493	0	2.18475	0.41763	3.20895	0.584141	2.71055	5.68372	2.24929	0.619878	2.59633	0.793766	low
TCGA-A8-A08A-01A	0.0821918	0	1.08695	0.36683	2.8556	0.585024	2.7666	3.85179	2.6514	0.78603	2.49436	0.751059	low
TCGA-A8-A08B-01A	3.16712	0	0.607005	0.370503	2.58729	0.601915	2.77905	4.85679	3.21647	5.15653	4.15722	1.83069	high
TCGA-A8-A08C-01A	2.4137	0	1.53842	0.367338	3.55369	0.587361	3.17134	5.96386	1.81774	0.606266	2.60302	0.723246	low
TCGA-A8-A08F-01A	2.75068	0	1.23388	0.384191	3.1083	0.589111	2.39021	3.92133	2.59375	0.671017	2.07896	0.625973	low
TCGA-A8-A08G-01A	1.66301	0	2.37155	0.654232	3.48819	0.583281	2.86525	4.73431	3.98345	0.760002	2.13549	0.976018	high
TCGA-A8-A08I-01A	1	0	0.703401	0.370503	2.3496	0.583467	2.6725	5.69857	1.18159	2.16451	3.85287	0.621451	low
TCGA-A8-A08J-01A	3.08767	1	1.94926	0.370503	3.0565	0.583599	2.47232	3.1903	1.28861	0.813136	2.53523	2.18347	high
TCGA-A8-A08L-01A	0.0821918	1	1.02465	0.366684	3.62554	1.05649	3.09051	3.56101	0.878811	0.619878	3.52362	39.8104	high
TCGA-A8-A08O-01A	2.58356	0	1.93973	0.41763	3.52633	0.583822	2.62102	5.05802	3.24925	0.464527	1.51122	0.513241	low
TCGA-A8-A08P-01A	2.58356	0	1.07664	0.70589	2.99273	0.58596	2.39021	3.68297	2.00771	0.813136	2.30252	0.686633	low
TCGA-A8-A08R-01A	0.0821918	0	1.77968	0.398502	2.74087	0.583658	2.34184	4.47889	1.09226	0.550663	2.07136	0.747358	low
TCGA-A8-A08S-01A	2.75068	0	3.40485	1.31727	3.41691	0.583927	3.25751	3.99794	3.13576	0.685864	4.90312	8.44143	high
TCGA-A8-A08T-01A	9.33973	1	1.50703	2.12922	3.41691	0.583927	2.89567	3.63901	2.23035	0.655794	2.07896	0.823215	low
TCGA-A8-A08X-01A	3.58356	0	1.32819	0.366684	3.33568	0.584354	2.56371	3.78405	1.53038	1.22711	1.90257	1.0919	high
TCGA-A8-A08Z-01A	3.33425	0	1.87639	0.484277	4.04888	0.587361	2.80328	3.90387	2.72917	1.48212	1.5949	1.63021	high
TCGA-A8-A091-01A	2.75068	0	2.95425	0.63081	3.1083	0.584354	2.9551	3.51154	2.41838	0.467785	2.46744	3.24744	high
TCGA-A8-A092-01A	2.58082	0	1.17139	0.385995	3.58179	0.585024	2.91366	3.47828	2.35353	2.19519	3.36686	2.72752	high
TCGA-A8-A093-01A	1.49589	0	1.41248	0.389804	3.47168	0.585024	3.19393	3.47828	2.89834	0.505996	3.81226	2.38403	high
TCGA-A8-A095-01A	3.49863	0	0.993128	3.22122	3.27543	0.583599	2.57037	5.2409	2.81722	1.10855	3.78384	0.323093	low
TCGA-A8-A097-01A	1	0	2.0392	2.34201	2.72223	0.61737	2.43835	4.60342	1.80323	0.85825	2.15149	0.645209	low
TCGA-A8-A099-01A	0.832877	0	1.83759	0.405826	3.41129	0.818643	2.94314	4.09491	2.76791	0.471071	2.28044	4.85385	high
TCGA-A8-A09A-01A	0.832877	0	1.57943	0.400814	3.28646	0.585492	2.4175	4.35907	2.77881	0.524624	1.86719	0.586464	low
TCGA-A8-A09B-01A	1	0	1.02465	0.464642	3.85449	0.584141	2.84046	4.07666	4.68707	1.36422	3.09379	0.910055	low
TCGA-A8-A09D-01A	4.16986	0	1.59959	0.530033	3.2203	0.585024	2.98533	2.55464	1.55494	0.671017	2.28044	2.55608	high
TCGA-A8-A09E-01A	4.08767	0	1.25471	0.495301	3.20895	0.585492	2.65958	4.3114	4.12743	0.760002	5.11119	1.34858	high
TCGA-A8-A09I-01A	3.75616	0	1.32819	2.4965	3.27543	0.63594	2.47897	4.37996	2.3893	0.726149	3.37236	0.784881	low
TCGA-A8-A09K-01A	2.49863	0	1.75013	0.530033	3.19824	0.596254	3.23427	4.65695	2.94613	0.415515	2.50164	1.02365	high
TCGA-A8-A09M-01A	2.75616	0	2.20921	4.58978	3.30842	0.589111	2.67883	5.89644	2.40666	0.612865	2.76542	0.281494	low
TCGA-A8-A09N-01A	0.0849315	0	1.10812	0.946605	2.76539	0.585024	3.11399	3.99199	0.593125	0.433208	3.08788	1.18927	high
TCGA-A8-A09Q-01A	2.08493	0	1.45444	0.379398	3.01582	0.584354	2.8896	3.15612	1.54678	0.612865	2.52835	1.74883	high
TCGA-A8-A09R-01A	0.747945	0	2.11719	1.63679	3.11938	0.584141	2.60229	3.9624	3.2438	0.743028	2.7714	1.01555	high
TCGA-A8-A09T-01A	1.5863	0	2.43389	0.926042	3.26978	0.592919	2.98533	5.66875	3.96261	0.743028	2.96855	0.875036	low
TCGA-A8-A09V-01A	1.25205	0	2.08301	0.394061	3.48819	0.58596	3.0558	4.31804	2.68478	0.915091	1.9888	1.46723	high
TCGA-A8-A09W-01A	0.0821918	0	2.09956	0.442659	3.33041	0.601915	2.77905	3.11662	1.31594	0.505996	2.1745	2.82845	high
TCGA-A8-A09X-01A	1.16712	1	1.26511	0.380966	4.04888	0.587361	2.49229	3.58882	0.688151	1.16763	1.90257	1.65614	high
TCGA-A8-A0A1-01A	1	0	1.21373	0.442659	3.0682	0.589111	2.64626	3.90966	2.62868	0.545476	3.42224	1.06205	high
TCGA-A8-A0A2-01A	1.5863	0	1.79914	0.398502	3.58722	0.629514	2.92538	3.34636	2.70675	0.515125	2.05521	2.15611	high
TCGA-A8-A0A4-01A	1.08493	0	0.993128	0.469348	2.84956	0.657267	2.52486	4.566	2.77881	1.50177	1.79626	0.623728	low
TCGA-A8-A0A6-01A	1.75342	0	1.40206	1.30676	3.31379	0.584141	2.64626	3.74401	2.89314	0.447747	1.88515	0.594978	low
TCGA-A8-A0A7-01A	0.0821918	0	1.3914	0.450996	2.79011	0.583658	2.32781	2.78784	0.721774	1.11838	2.77794	1.97318	high
TCGA-A8-A0A9-01A	2.25205	0	1.31807	0.377901	3.39482	0.585024	2.58947	4.86529	5.21196	1.85897	1.92934	0.409371	low
TCGA-A8-A0AB-01A	1.41918	0	2.01261	0.400814	3.70746	0.584354	2.85275	4.92444	2.14029	1.50177	2.05521	1.36439	high
TCGA-A8-A0AD-01A	3.16986	0	2.07413	5.28234	3.90645	0.752495	2.39718	5.56017	3.63853	0.934407	2.15149	0.491016	low
TCGA-AC-A23C-01A	1.60274	0	1.73008	3.38517	3.0913	0.583822	2.7477	3.42833	0.869947	0.580066	3.5739	1.3754	high
TCGA-AC-A23E-01A	1.91233	0	1.9037	0.398502	3.79164	0.583717	2.92538	4.0463	1.91052	1.56065	2.48089	2.47421	high
TCGA-AC-A23G-01A	6.1589	0	1.77024	0.523865	3.00981	0.585024	2.11082	4.34563	2.15943	1.10855	2.52171	0.837056	low
TCGA-AC-A2B8-01A	1.85479	0	1.51791	0.750702	3.77498	0.583599	2.46549	4.18785	2.8659	1.54177	2.61652	1.12729	high
TCGA-AC-A2BK-01A	6.08767	0	0.476759	0.936521	3.19281	0.591365	2.87122	4.47189	0.932008	0.896005	2.03107	0.4899	low
TCGA-AC-A2BM-01A	8.27945	0	1.92201	0.885863	2.3496	0.585492	2.62102	7.48662	4.85948	0.452849	2.32421	0.0994864	low
TCGA-AC-A2FB-01A	3.38082	0	1.48576	0.584679	2.8804	0.583717	2.34184	4.19402	2.79012	1.58007	2.4105	0.752301	low
TCGA-AC-A2FE-01A	7.22192	1	1.46479	0.394061	3.44464	0.583717	2.4987	4.21351	3.97652	0.477946	3.08197	0.765258	low
TCGA-AC-A2FF-01A	7.5589	0	2.74604	0.549369	3.25351	0.583717	2.3133	3.55002	1.19069	0.477946	1.93767	2.25569	high
TCGA-AC-A2FG-01A	5.07671	0	1.72019	0.679783	2.91635	0.606486	2.7477	4.21351	2.34103	0.416683	2.25795	0.9157	low
TCGA-AC-A2FK-01A	7.26027	0	2.41852	1.25563	3.2203	0.611826	2.09558	5.04913	1.39406	0.44544	2.50875	0.947353	low
TCGA-AC-A2FM-01A	2.16986	1	1.06615	1.87136	2.71615	0.583717	3.40278	3.38486	3.58461	0.416683	2.63622	0.653937	low
TCGA-AC-A2FO-01A	6.17808	0	1.61949	0.885863	3.18721	0.583822	2.43835	3.09332	2.57085	0.535083	1.72469	0.904784	low
TCGA-AC-A2QI-01A	1.61096	0	2.10836	0.384191	3.05074	0.583927	2.7666	3.62791	2.85527	0.626936	2.01469	1.35325	high
TCGA-AC-A2QJ-01A	1.22192	1	0.92123	0.373863	3.25351	0.584141	3.53607	2.59528	2.80647	1.58007	3.00429	2.86082	high
TCGA-AC-A3BB-01A	2.70411	0	1.28636	0.387921	2.74087	0.584141	2.51849	3.55549	2.88778	0.612865	3.04616	0.913041	low
TCGA-AC-A3EH-01A	0.539726	1	1.65047	0.414611	3.80297	0.585024	2.9551	2.72558	3.16267	2.4764	4.59612	8.24584	high
TCGA-AC-A3HN-01A	1.3589	0	1.55905	0.405826	3.19281	0.583599	2.05798	4.0404	2.30513	0.550663	3.74348	1.14149	high
TCGA-AC-A3QP-01A	1.84932	0	1.57943	0.403246	3.56477	0.588236	2.55081	3.93898	3.03822	0.568034	2.11929	0.892706	low
TCGA-AC-A3TM-01A	2.08767	0	1.00356	0.389804	3.41691	0.583467	2.94314	4.41506	5.10005	0.606266	2.06332	0.370331	low
TCGA-AC-A3TN-01A	1.24932	0	1.28636	0.389804	2.97526	0.584354	2.8835	3.90387	4.16457	0.515125	4.02643	1.10194	high
TCGA-AC-A3W5-01A	1.38082	0	1.48576	0.500772	2.73486	0.583658	2.3558	2.45314	2.13374	1.67437	2.58939	1.99084	high
TCGA-AC-A3W7-01A	1.29041	0	1.97624	0.394061	3.14746	0.583717	2.84648	3.53364	4.72605	0.556219	3.21482	1.45805	high
TCGA-AC-A3YI-01A	1.93699	0	1.98541	0.438904	3.62002	0.583658	2.60871	4.11344	3.1897	1.56065	1.97183	1.31821	high
TCGA-AC-A3YJ-01A	2.06575	0	2.18475	0.769503	2.92224	0.585492	2.7477	5.46011	5.47744	0.493049	3.35614	0.5116	low
TCGA-AC-A4ZE-01A	2.43836	0	0.849604	0.654232	2.86168	0.58666	2.45865	3.52268	4.82682	0.413536	2.1433	0.316533	low
TCGA-AC-A5EH-01A	1.4	0	1.56931	0.370503	2.80193	0.583822	2.60229	3.42833	1.72884	1.38376	4.19498	2.87415	high
TCGA-AC-A5XS-01A	1.61096	0	1.23388	1.54599	2.69123	0.583927	2.4175	4.05824	2.41838	0.535083	3.80086	0.689288	low
TCGA-AC-A5XU-01A	1.24658	0	1.00356	0.420933	3.13616	0.584689	2.85884	3.78961	2.31725	0.78603	2.07136	0.762121	low
TCGA-AC-A62V-01A	0.953425	1	1.49607	0.367719	2.96344	0.589111	3.06732	3.31915	5.07318	0.626936	3.51795	1.34814	high
TCGA-AC-A62X-01A	1.14247	0	1.27571	0.377901	2.53424	0.58596	2.77288	4.38687	2.50743	3.87915	2.20545	1.27894	high
TCGA-AC-A62Y-01A	1.45205	0	2.30759	0.387921	2.52142	0.58666	2.70437	5.66875	3.92101	4.01401	6.01145	4.21489	high
TCGA-AC-A6IV-01A	1.55616	0	1.65047	0.387921	3.10275	0.583258	2.05798	5.7407	4.11217	0.606266	2.00613	0.21321	low
TCGA-AC-A6IW-01A	1.13151	0	1.76021	0.380966	3.42228	0.606486	2.55697	3.25259	0.869947	2.17974	2.22006	3.5364	high
TCGA-AC-A6IX-01A	1.02192	0	2.61616	1.31727	3.19281	0.583336	2.26403	2.64755	2.70675	0.47457	2.37491	2.13653	high
TCGA-AC-A6NO-01A	0.139726	0	1.79914	1.18333	3.38936	0.583717	2.84046	4.39408	3.87303	0.418728	1.63219	0.507628	low
TCGA-AC-A7VB-01A	0.684932	0	1.07664	0.375192	3.58722	0.585024	2.49229	4.83976	4.43492	0.447747	3.49561	0.49739	low
TCGA-AC-A7VC-01A	0.00273973	0	1.41248	0.450996	4.36474	0.584354	3.18829	3.47308	1.33337	2.30957	2.65643	4.62145	high
TCGA-AC-A8OP-01A	1.68219	0	1.56931	0.385995	2.92814	0.583658	3.13664	4.21984	3.85298	0.505996	5.35353	2.18108	high
TCGA-AC-A8OQ-01A	0.0931507	0	1.1608	0.369659	3.09709	0.583336	2.16277	2.29589	3.00592	1.26573	1.76986	1.03579	high
TCGA-AC-A8OR-01A	0.109589	0	2.54101	0.398502	3.2203	0.596254	2.56371	6.67496	6.11459	6.6918	2.70213	1.63793	high
TCGA-AC-A8OS-01A	0.191781	0	1.94926	2.99801	2.75326	0.583309	2.39718	4.42919	3.7115	1.00202	3.02791	0.445555	low
TCGA-AN-A03X-01A	0.0273973	0	2.1257	0.500772	3.16434	0.626497	2.75391	3.15612	3.23816	1.93613	2.87085	3.90975	high
TCGA-AN-A03Y-01A	0.0273973	0	3.36744	0.375192	3.60911	0.585024	2.97938	4.31804	1.60431	4.18714	4.85145	28.2481	high
TCGA-AN-A041-01A	0.0191781	0	2.64563	0.382539	3.11938	0.584141	2.38324	4.60342	1.95933	0.481578	2.07896	1.23353	high
TCGA-AN-A046-01A	0.0273973	0	1.19267	0.371497	3.14163	0.583822	2.8896	3.96812	3.49639	0.751558	4.2079	1.38109	high
TCGA-AN-A049-01A	0.0520548	0	2.01261	4.20361	3.18163	0.585024	2.20717	6.52761	2.50188	0.580066	2.30252	0.124386	low
TCGA-AN-A04A-01A	0.246575	0	2.25898	2.54154	3.29205	0.583599	2.63349	3.67779	3.33208	0.51046	4.47747	1.84532	high
TCGA-AN-A04C-01A	0.147945	0	0.89028	0.385995	2.30698	0.584689	2.7477	3.66086	0.8442	0.702157	2.80886	0.899832	low
TCGA-AN-A04D-01A	0.142466	0	2.2257	0.427829	2.77759	0.58596	2.8835	4.81453	0.976439	0.467785	3.052	1.6421	high
TCGA-AN-A0AJ-01A	0.830137	0	1.27571	0.384191	3.50466	0.583822	2.80944	3.1903	1.12786	3.15745	2.67611	3.90599	high
TCGA-AN-A0AK-01A	0.613699	0	1.14001	0.394061	3.36265	0.592919	3.09627	4.16327	2.15333	0.751558	2.41801	1.05175	high
TCGA-AN-A0AL-01A	0.621918	0	0.931987	0.368885	3.20357	0.583336	2.34184	4.50796	1.01245	1.30493	2.49436	0.713696	low
TCGA-AN-A0AM-01A	0.0136986	0	1.22395	0.671405	2.49439	0.583717	2.82163	5.57256	3.68738	5.23878	2.98665	1.01935	high
TCGA-AN-A0AR-01A	0.0273973	0	0.658092	0.367719	3.06256	0.583599	2.51165	4.24544	1.12786	2.03666	2.19761	0.744256	low
TCGA-AN-A0AS-01A	0.0273973	0	1.61949	0.469348	3.13616	0.588236	2.55697	3.85179	2.37709	5.22853	3.15129	4.61361	high
TCGA-AN-A0AT-01A	0.0273973	0	0.591393	0.408623	3.45508	0.583309	2.69155	4.73431	1.25314	0.586379	3.05808	0.637005	low
TCGA-AN-A0FD-01A	0.536986	0	1.69984	0.377901	3.31379	0.664867	2.8896	4.25207	1.67443	0.447747	3.18657	2.65386	high
TCGA-AN-A0FF-01A	0.471233	0	1.00356	0.39189	2.41933	0.664867	2.51849	6.22748	4.93891	0.52984	2.56289	0.182605	low
TCGA-AN-A0FJ-01A	0.663014	0	0.731803	0.367338	2.75326	0.790442	2.27865	5.41241	1.1101	0.413681	2.99258	1.08346	high
TCGA-AN-A0FK-01A	0.583562	0	2.25034	0.368547	3.22607	0.592919	2.8774	5.71275	2.44267	6.1207	6.61705	16.6935	high
TCGA-AN-A0FL-01A	0.632877	0	1.09747	2.16293	2.76539	0.592919	2.76038	3.76122	1.47056	0.545476	3.2941	0.796967	low
TCGA-AN-A0FN-01A	0.59726	0	1.75013	0.424366	2.98688	0.583599	2.37634	3.46726	1.88266	1.44307	1.80513	1.26335	high
TCGA-AN-A0FS-01A	0.575342	0	2.21754	0.408623	3.36265	0.583927	2.6725	3.61145	1.21748	0.436974	1.92934	1.95203	high
TCGA-AN-A0FT-01A	0.586301	0	0.829038	0.450996	2.94556	0.585492	2.6527	3.85179	4.17919	0.905619	5.05509	1.15749	high
TCGA-AN-A0FV-01A	0.0273973	0	1.40206	0.376504	2.71615	0.583717	2.44504	3.66086	2.04141	0.612865	2.6228	0.909172	low
TCGA-AN-A0FW-01A	0.030137	0	1.20355	4.90076	3.20357	0.583599	3.05	3.35785	1.83946	0.586379	2.53523	0.478003	low
TCGA-AN-A0FX-01A	0.0273973	0	1.02465	0.403246	3.12501	0.583599	2.28598	3.75529	1.40227	0.51046	2.61652	0.784271	low
TCGA-AN-A0FY-01A	0.0273973	0	1.00356	0.411497	4.00098	0.61737	2.9371	5.68372	2.74071	3.70636	3.45613	1.83107	high
TCGA-AN-A0FZ-01A	0.0273973	0	2.63846	1.27589	3.11391	0.585024	2.84648	4.17539	2.96759	0.481578	2.79077	1.60555	high
TCGA-AN-A0G0-01A	0.0438356	0	1.09747	1.65625	3.27543	0.585492	2.3133	5.28061	1.63604	1.08922	2.04716	0.299771	low
TCGA-AN-A0XL-01A	0.446575	0	1.28636	1.25563	3.02133	0.585024	2.24336	3.67233	4.04732	0.47457	1.91158	0.348281	low
TCGA-AN-A0XN-01A	0.0273973	0	2.24249	0.606907	3.03912	0.588236	2.58323	4.89893	1.39406	3.40101	2.1745	2.16393	high
TCGA-AN-A0XO-01A	1.0274	0	1.41248	1.49352	3.44979	0.583467	2.9371	4.25207	3.11359	1.45294	2.70213	0.922908	low
TCGA-AN-A0XP-01A	0.0246575	0	2.17625	0.384191	2.91635	0.588236	3.00308	4.08266	3.07574	0.982822	4.2277	2.94341	high
TCGA-AN-A0XR-01A	0.0273973	0	2.60121	4.7286	3.0913	0.594474	3.10218	4.9588	4.01159	0.663644	2.33142	0.408593	low
TCGA-AN-A0XS-01A	0.0273973	0	2.18475	0.414611	3.18721	0.58596	2.64626	3.60009	2.79012	0.777388	2.44597	1.75591	high
TCGA-AN-A0XT-01A	0.0273973	0	0.859711	0.400814	3.39482	0.588236	3.46098	4.25207	2.84975	0.450196	3.00429	0.983667	high
TCGA-AN-A0XU-01A	0.0273973	0	0.759958	1.95414	4.6641	0.583658	2.6725	4.50796	1.93173	1.03041	3.96532	1.11066	high
TCGA-AN-A0XV-01A	0.443836	0	2.01261	0.431518	3.10275	0.584354	2.40365	4.98504	1.40227	0.562182	2.9502	1.04671	high
TCGA-AN-A0XW-01A	0.465753	0	1.56931	0.646232	2.71009	0.584689	2.09558	4.30461	3.11359	1.03041	3.03392	0.631903	low
TCGA-AO-A03L-01A	6.69041	0	1.29661	0.654232	3.24263	0.583927	2.4987	3.86873	2.87673	0.452849	1.87622	0.558093	low
TCGA-AO-A03M-01B	5.11233	0	1.17139	0.469348	3.48819	0.583927	2.84046	5.2104	1.36822	0.992589	3.18081	0.930643	low
TCGA-AO-A03N-01B	5.56438	0	1.19267	1.96266	2.87416	0.596254	2.63349	3.1903	2.14029	1.95334	3.00429	1.32685	high
TCGA-AO-A03O-01A	6.80274	1	0.993128	0.382539	3.24825	0.585024	3.4436	3.93898	1.342	2.03666	2.56967	2.00732	high
TCGA-AO-A03P-01A	7.97534	1	3.24582	0.380966	3.5209	0.682019	2.93134	5.38942	1.25314	0.839657	2.81532	5.72723	high
TCGA-AO-A03R-01A	5.72877	0	0.94241	1.6168	2.44065	0.587361	2.71678	4.12579	1.88964	2.96657	3.24925	1.02527	high
TCGA-AO-A03T-01A	5.81918	0	2.08301	0.389804	2.46776	0.583927	2.60871	4.0463	2.71798	0.419871	3.34491	1.29199	high
TCGA-AO-A03U-01B	4.91233	1	2.54866	1.28602	2.98688	0.585492	2.16277	4.42919	2.84423	0.586379	2.74027	0.94579	low
TCGA-AO-A03V-01A	3.70137	0	0.721991	2.21279	3.43325	0.583822	2.8835	4.15688	3.20627	0.439033	1.98025	0.285734	low
TCGA-AO-A0J2-01A	2.73151	0	0.769519	0.723475	2.12008	0.58666	2.74145	3.85179	0.869947	0.619878	2.56967	0.59218	low
TCGA-AO-A0J3-01A	1.78356	0	2.71015	0.372658	2.87416	0.584354	3.01447	4.43622	2.35968	0.515125	3.75498	2.98025	high
TCGA-AO-A0J4-01A	4.34795	0	1.11843	0.398502	3.08557	0.583717	2.39718	4.23905	2.10704	0.519858	2.50164	0.590909	low
TCGA-AO-A0J5-01A	2.16986	1	1.9948	0.427829	3.56477	0.585024	2.4855	3.6444	2.31106	1.03041	2.56289	1.93104	high
TCGA-AO-A0J6-01A	3.12329	0	0.869665	0.36683	3.13616	0.585024	2.22121	4.50796	0.958624	2.4481	2.96228	1.02978	high
TCGA-AO-A0J7-01A	1.69315	0	1.27571	0.414611	3.11391	0.591365	3.07306	5.16202	3.79408	0.414507	4.22123	0.832223	low
TCGA-AO-A0J8-01A	1.86301	0	1.22395	0.377901	2.67831	0.583927	2.52486	4.20033	1.69053	0.710106	4.24076	1.26864	high
TCGA-AO-A0J9-01A	4.41918	0	0.931987	0.400814	2.8804	0.583717	2.41047	3.66635	1.65156	0.45853	2.11929	0.59231	low
TCGA-AO-A0JA-01A	1.79452	0	2.0392	5.61458	3.29205	0.584354	3.03828	4.40809	1.45363	0.568034	2.01469	0.400391	low
TCGA-AO-A0JB-01A	4.22466	0	1.17139	0.394061	3.20357	0.584354	2.85275	4.5886	2.05489	0.42661	3.13983	0.851444	low
TCGA-AO-A0JC-01A	4.23836	0	1.37054	0.380966	3.24263	0.611826	2.3062	3.16188	3.14134	0.606266	1.88515	0.91717	low
TCGA-AO-A0JD-01A	6	0	0.993128	0.464642	3.54245	0.583309	2.83415	5.42374	2.04841	0.433208	1.89388	0.364427	low
TCGA-AO-A0JE-01A	6.39726	0	1.42311	0.367719	3.48819	0.583599	2.34883	3.74991	1.30669	1.25642	3.72599	2.23414	high
TCGA-AO-A0JF-01A	5.42466	0	1.45444	0.420933	2.70368	0.584141	2.62731	3.66635	2.39521	0.663644	3.38876	1.26393	high
TCGA-AO-A0JG-01A	2.1863	0	1.42311	0.405826	3.03317	0.629514	2.49229	3.9624	2.06136	0.461394	2.56967	1.12543	high
TCGA-AO-A0JI-01A	4.1863	0	0.731803	0.396352	2.76539	0.585024	2.3133	4.13813	3.41626	0.464527	2.58939	0.327036	low
TCGA-AO-A0JJ-01A	5.16986	0	1.19267	0.414611	2.54094	0.584689	2.32057	4.15068	2.95134	0.477946	1.93767	0.355141	low
TCGA-AO-A0JL-01A	4.61096	0	1.04552	0.377901	2.97526	0.58596	2.4245	4.19402	1.55494	3.8041	3.03392	1.84395	high
TCGA-AO-A0JM-01A	5.98356	0	1.56931	0.368547	3.25351	0.592919	2.75391	4.40809	2.36553	1.04012	2.61652	1.13901	high
TCGA-AO-A124-01A	9.60548	0	0.859711	0.367338	3.19824	0.583467	2.57696	5.2409	1.56295	0.52984	2.77794	0.445343	low
TCGA-AO-A125-01A	9.46849	0	0.931987	1.79524	2.94556	0.596254	2.90779	4.70332	5.68163	1.73995	3.67544	0.422837	low
TCGA-AO-A126-01A	9.06027	0	1.58959	0.45964	3.17041	0.589111	2.3558	3.13943	2.30513	0.848724	2.31686	1.34076	high
TCGA-AO-A128-01A	8.89863	0	1.02465	0.414611	2.67177	0.584354	2.73531	3.5831	0.985584	0.734874	2.50875	1.0062	high
TCGA-AO-A129-01A	9.00274	0	0.94241	0.394061	2.93976	0.583927	2.22841	3.85179	3.18453	0.48514	2.29527	0.410272	low
TCGA-AO-A12A-01A	8.52603	0	1.44402	0.464642	3.40582	0.583927	2.71678	6.24679	3.89347	0.562182	2.10359	0.240782	low
TCGA-AO-A12B-01A	8.18904	0	2.30759	1.66655	3.06256	0.611826	3.09627	7.28838	4.54839	5.63412	4.09423	1.75532	high
TCGA-AO-A12C-01A	6.49863	0	1.88548	1.1514	3.62002	0.585492	2.45865	3.69372	3.68738	0.44544	1.95485	0.784757	low
TCGA-AO-A12D-01A	6.89041	0	1.23388	0.384191	2.5011	0.585024	2.6725	3.04604	0.878811	3.34117	2.4105	2.6931	high
TCGA-AO-A12E-01A	5.86849	0	1.79914	2.03464	2.84353	0.585024	2.0732	3.74991	4.67765	0.413199	2.68274	0.3865	low
TCGA-AO-A12F-01A	5.04658	0	1.71007	0.414611	3.25351	0.58666	2.19236	3.67779	1.01245	0.593256	2.25795	1.26106	high
TCGA-AO-A12G-01A	4.49041	0	1.41248	0.536363	2.91052	0.587361	2.6527	3.48924	1.62832	1.32451	2.58939	1.49255	high
TCGA-AO-A12H-01A	3.38082	0	0.92123	0.584679	3.03317	0.585492	2.90779	3.46159	3.74299	0.743028	3.83544	1.12335	high
TCGA-AO-A1KO-01A	1.70411	0	2.65308	0.446773	3.60911	0.584141	2.39021	4.74187	1.02145	0.433208	2.56967	1.91636	high
TCGA-AO-A1KP-01A	8.09041	0	2.36337	0.420933	3.27543	0.584354	3.71537	5.47224	1.99359	0.489043	2.32421	1.53876	high
TCGA-AO-A1KQ-01A	5.15616	0	1.9948	0.606907	2.91635	0.584689	2.56371	6.92603	3.86654	0.78603	2.6294	0.249612	low
TCGA-AO-A1KR-01A	6.88493	0	0.952477	0.382539	3.22607	0.585492	2.64626	4.35907	1.31594	1.25642	2.02305	0.723311	low
TCGA-AO-A1KS-01A	0.958904	0	1.55905	0.414611	3.84272	0.584141	3.14869	4.47189	1.21748	1.65612	3.25488	2.84425	high
TCGA-AO-A1KT-01A	1.48219	0	2.43389	0.570332	2.83769	0.682019	2.72302	3.25836	2.0212	0.85825	1.76986	3.5211	high
TCGA-AQ-A04H-01B	2.06575	0	1.09747	0.370503	3.18721	0.583927	3.18281	3.45053	4.85948	0.422377	2.50164	0.743446	low
TCGA-AQ-A04J-01A	2.24384	0	1.20355	0.376504	3.0565	0.583336	2.27114	4.13217	0.570663	2.03666	2.6294	1.28691	high
TCGA-AQ-A0Y5-01A	0.471233	1	3.63974	0.380966	3.63622	0.583467	2.85275	3.62238	2.67385	2.3242	3.35614	12.6549	high
TCGA-AQ-A1H2-01A	1.30137	0	2.98791	0.382539	3.10275	0.588236	3.07306	3.69914	3.7748	0.924419	3.38329	4.24866	high
TCGA-AQ-A1H3-01A	2.70959	0	1.29661	0.427829	3.10275	0.583336	2.67883	5.68372	3.65097	0.671017	1.66905	0.230613	low
TCGA-AQ-A54N-01A	0.213699	0	0.880323	0.536363	3.75839	0.632727	2.9551	3.88058	3.1897	0.42304	2.54228	1.03009	high
TCGA-AQ-A54O-01A	2.74247	0	1.28636	1.04878	2.02506	0.623481	2.53149	6.3068	5.33075	0.421132	3.76648	0.171634	low
TCGA-AQ-A7U7-01A	1.6	1	1.96763	0.446773	2.92814	0.601915	2.06572	5.44815	3.35972	0.813136	1.79626	0.35392	low
TCGA-AR-A0TP-01A	11.7123	0	0.89028	0.956613	2.40565	0.584141	2.3133	4.84826	2.20433	0.45853	3.07019	0.301092	low
TCGA-AR-A0TQ-01A	8.19452	0	1.23388	0.373863	3.0798	0.583822	2.27865	3.86322	5.82105	0.467785	3.00429	0.415439	low
TCGA-AR-A0TR-01A	0.438356	1	2.01261	0.387921	3.34136	0.590238	3.22848	5.54753	3.97652	0.414274	5.3756	1.94943	high
TCGA-AR-A0TS-01A	7.00822	0	0.721991	0.380966	3.17603	0.583822	2.55081	4.40809	1.61255	1.1379	2.66292	0.646418	low
TCGA-AR-A0TT-01A	9.08493	0	1.09747	0.442659	3.09709	0.584141	2.4855	3.35237	1.6671	1.73073	5.49445	3.92705	high
TCGA-AR-A0TU-01A	1.94247	0	2.26705	0.387921	4.08536	0.590238	2.3133	5.09525	0.756561	0.580066	3.8883	2.63439	high
TCGA-AR-A0TV-01A	6.26849	0	1.3914	0.367186	3.4938	0.58666	2.97295	5.53476	3.13576	0.876733	2.643	0.59514	low
TCGA-AR-A0TW-01A	8.24384	0	1.09747	0.394061	2.32107	0.596254	2.83415	3.62238	1.11915	0.640966	2.27278	0.910551	low
TCGA-AR-A0TX-01A	5.40274	0	1.01454	0.816336	2.64603	0.583927	2.62102	3.51154	1.51329	1.04012	2.22783	0.774474	low
TCGA-AR-A0TY-01A	4.65479	1	2.27497	0.427829	3.41129	0.58596	2.83415	4.40131	2.75728	0.83057	3.9117	2.64558	high
TCGA-AR-A0TZ-01A	8.93699	1	1.69984	0.408623	3.23179	0.584354	2.62731	4.24544	2.98385	0.685864	2.34624	0.860699	low
TCGA-AR-A0U0-01A	5.44658	0	1.20355	0.450996	3.0682	0.585024	2.63349	4.68781	0.756561	1.02138	3.11142	1.04572	high
TCGA-AR-A0U2-01A	6.98904	1	1.32819	0.438904	3.44979	0.584141	2.86525	3.91537	1.11915	1.06966	2.11929	1.3697	high
TCGA-AR-A0U3-01A	11.1781	0	1.09747	0.506256	3.03317	0.58666	2.58323	6.01643	4.43492	1.81347	1.89388	0.204786	low
TCGA-AR-A0U4-01A	8.93425	0	0.658092	0.375192	3.03912	0.63594	2.58323	4.9588	0.60052	0.972742	2.8029	0.779176	low
TCGA-AR-A1AH-01A	10.4301	0	1.54858	0.367338	3.60911	0.587361	2.75391	4.89058	1.00391	1.67437	2.42516	1.42163	high
TCGA-AR-A1AI-01A	9.03014	0	0.849604	0.380966	3.68557	0.587361	2.55081	4.69554	0.631681	0.619878	1.92934	0.610253	low
TCGA-AR-A1AJ-01A	6.52877	0	1.23388	0.405826	3.17041	0.583717	2.40365	4.15688	0.671784	1.47242	2.35317	1.09929	high
TCGA-AR-A1AK-01A	8.65479	0	1.71007	0.536363	2.84353	0.583927	2.00418	6.22748	4.23247	0.471071	2.05521	0.147152	low
TCGA-AR-A1AL-01A	8.13973	0	1.94926	0.577288	3.63077	0.584354	2.53149	5.04007	1.82524	0.413061	2.06332	0.783179	low
TCGA-AR-A1AM-01A	8.19452	0	2.05653	0.387921	3.30842	0.583822	2.43835	4.45781	3.33208	0.419871	2.11929	0.746929	low
TCGA-AR-A1AN-01A	8	0	1.44402	0.806758	3.44979	0.585024	2.89567	6.12762	2.82801	0.497048	1.84079	0.286318	low
TCGA-AR-A1AO-01A	7.1726	0	1.53842	0.484277	3.01582	0.584141	1.99614	4.05824	0.800233	0.556219	2.53523	0.870449	low
TCGA-AR-A1AP-01A	7.82466	0	1.1292	0.500772	3.17041	0.583717	2.45174	3.66086	5.84212	0.751558	1.62289	0.304622	low
TCGA-AR-A1AQ-01A	8.27671	0	1.24446	0.696693	3.38936	0.583822	2.11082	4.45781	0.967671	0.795226	2.49436	0.694912	low
TCGA-AR-A1AR-01A	1.43562	1	1.04552	0.464642	3.6034	0.629514	2.81579	4.06437	0.570663	1.26573	1.91158	1.5416	high
TCGA-AR-A1AS-01A	3.15068	0	1.1608	0.371497	3.6034	0.606486	3.09627	4.50796	3.6814	1.73995	2.46017	1.06963	high
TCGA-AR-A1AT-01A	3.48493	1	1.61949	0.408623	3.53729	0.590238	2.29264	3.86873	1.41081	3.8288	1.69698	2.33585	high
TCGA-AR-A1AU-01A	7.85753	0	2.29939	0.431518	2.95734	0.598035	2.6527	4.6719	3.47914	0.414042	2.38216	0.902324	low
TCGA-AR-A1AV-01A	5.10685	0	1.60983	0.384191	3.33041	0.585024	2.89567	5.41241	3.73057	0.574039	3.21482	0.657549	low
TCGA-AR-A1AW-01A	7.21096	0	1.25471	0.368209	3.17603	0.583658	2.43835	3.21338	1.06611	1.33449	2.11929	1.44216	high
TCGA-AR-A1AX-01A	7.20274	0	1.45444	0.671405	3.41691	0.583822	2.41047	4.19402	1.3509	1.19725	3.81795	1.76099	high
TCGA-AR-A1AY-01A	2.81096	0	1.30725	0.506256	3.54828	0.583927	2.53797	4.79008	0.878811	2.96011	2.7714	1.71866	high
TCGA-AR-A24H-01A	13.4082	0	1.60983	1.1203	4.07939	0.584141	3.17134	4.47889	1.97321	0.760002	2.90811	1.62953	high
TCGA-AR-A24K-01A	4.2411	0	1.42311	0.469348	3.79736	0.589111	3.36761	6.75547	1.46202	0.493049	1.86719	0.444167	low
TCGA-AR-A24L-01A	7.85205	1	2.82212	0.455211	3.52633	0.583599	2.72936	5.96386	2.29874	0.648403	1.73366	0.876926	low
TCGA-AR-A24M-01A	10.0274	0	1.55905	0.956613	3.0682	0.584689	2.81579	5.64012	1.78113	0.568034	3.08788	0.602902	low
TCGA-AR-A24N-01A	8.31507	0	1.29661	0.385995	3.10275	0.584689	2.8835	7.81235	3.59041	1.12804	2.38933	0.147631	low
TCGA-AR-A24O-01A	9.88219	0	1.65047	0.489775	3.36265	0.583717	2.51849	5.00314	1.75177	0.471071	1.49277	0.505485	low
TCGA-AR-A24P-01A	0.230137	0	1.76021	1.91804	3.02133	0.583599	2.4316	5.58534	3.51959	0.545476	2.19761	0.233475	low
TCGA-AR-A24Q-01A	8.69041	0	1.21373	0.967238	3.4662	0.583467	2.43835	5.14292	0.835398	0.848724	1.63219	0.433455	low
TCGA-AR-A24R-01A	9.39726	0	0.931987	0.479254	2.83769	0.585492	2.71055	4.89058	4.31879	0.524624	3.01012	0.325917	low
TCGA-AR-A24S-01A	8.15342	0	1.18191	0.489775	3.24263	0.584354	2.26403	4.83976	0.808843	2.51151	2.93233	1.15946	high
TCGA-AR-A24T-01A	8.7726	0	1.41248	0.442659	3.16434	0.583717	2.38324	4.44349	1.50462	0.685864	2.01469	0.653409	low
TCGA-AR-A24U-01A	8.56986	0	0.973135	0.495301	2.99273	0.583599	2.45174	3.28027	0.817985	1.09888	1.89388	0.964009	low
TCGA-AR-A24V-01A	8.77534	0	2.62366	0.400814	3.27543	0.58596	2.54427	3.40098	3.04893	1.22711	2.01469	2.33155	high
TCGA-AR-A24W-01A	4.24658	0	1.69984	0.70589	3.12501	0.583822	2.43835	4.77369	1.19973	0.593256	2.58276	0.820668	low
TCGA-AR-A24X-01A	8.23014	0	1.24446	0.405826	3.74146	0.588236	2.69155	4.13217	2.34103	0.562182	1.81432	0.763942	low
TCGA-AR-A24Z-01A	8.22192	0	1.46479	0.977533	3.47168	0.584354	2.89567	5.7407	1.10109	2.30235	4.61118	2.00006	high
TCGA-AR-A250-01A	7.41644	0	1.67993	0.442659	3.30842	0.583658	2.45865	3.58882	2.00082	0.83057	2.38216	1.34943	high
TCGA-AR-A251-01A	8.30137	0	2.57097	0.400814	3.31379	0.583234	2.69155	5.03099	0.808843	0.924419	1.65968	1.44774	high
TCGA-AR-A252-01A	7.77534	0	2.24249	0.435077	2.96344	0.583309	2.96679	3.7327	1.49625	0.619878	2.29527	2.12959	high
TCGA-AR-A254-01A	7.13699	0	1.23388	0.489775	3.90645	0.585024	2.52486	3.55002	2.87673	2.75411	2.28044	1.76578	high
TCGA-AR-A255-01A	5.92055	0	1.67993	0.384191	3.2203	0.583467	2.46549	4.89893	2.69034	0.540273	4.65002	1.33934	high
TCGA-AR-A256-01A	7.81918	1	2.08301	0.403246	3.31379	0.58596	2.44504	4.00983	1.12786	1.00202	2.30972	1.79449	high
TCGA-AR-A2LE-01A	13.8685	0	1.77968	6.07422	3.30842	0.584141	2.72302	4.0404	3.00592	0.69386	2.31686	0.260063	low
TCGA-AR-A2LH-01A	1.68767	1	1.19267	0.438904	3.07404	0.587361	1.85981	4.15688	0.949678	0.78603	2.82768	0.744089	low
TCGA-AR-A2LJ-01A	7.21096	0	1.79914	0.394061	3.06256	0.583717	2.80328	3.84611	3.93476	0.489043	2.1745	0.844323	low
TCGA-AR-A2LK-01A	4.51781	1	3.02842	0.389804	3.64214	0.584354	2.79726	4.96751	1.7962	1.15755	4.56574	5.96604	high
TCGA-AR-A2LL-01A	5.51233	0	2.37979	0.380966	3.23179	0.587361	2.74145	3.90966	2.49596	1.86785	2.98665	3.23451	high
TCGA-AR-A2LM-01A	5.30137	0	1.97624	1.26544	3.25351	0.583599	2.47232	4.35243	2.69571	1.46266	2.24314	0.928152	low
TCGA-AR-A2LN-01A	3.18082	0	2.00376	0.405826	2.98688	0.583336	2.63987	4.05227	2.4666	0.612865	2.60977	1.25634	high
TCGA-AR-A2LO-01A	3.28219	0	1.50703	4.1345	3.24263	0.584141	2.19974	4.79792	2.5766	0.418728	2.1433	0.177428	low
TCGA-AR-A2LQ-01A	3.37808	0	2.37155	0.464642	3.13045	0.583717	2.18461	3.43944	1.58762	1.61805	2.18207	2.32162	high
TCGA-AR-A2LR-01A	4.7726	0	0.94241	0.427829	3.98865	0.583309	2.69155	3.09332	2.60554	1.26573	2.72116	1.65987	high
TCGA-AR-A5QM-01A	6.11233	0	1.31807	1.24554	2.70368	0.583822	2.8835	4.0463	4.16457	0.535083	3.77249	0.711681	low
TCGA-AR-A5QN-01A	2.77534	0	1.1608	0.39189	3.35182	0.594474	2.16277	4.08854	2.09439	0.425123	2.21276	0.597048	low
TCGA-AR-A5QP-01A	3.24658	0	1.31807	0.394061	3.25894	0.583822	2.57696	4.12579	1.67443	3.22929	2.45295	1.82398	high
TCGA-AR-A5QQ-01A	0.882192	1	0.607005	0.403246	3.62002	0.583717	2.39021	3.71038	1.62832	0.562182	2.07896	0.608775	low
TCGA-B6-A0I1-01A	6.46849	1	2.42657	0.366684	3.44464	0.584354	2.90179	3.57765	1.92474	2.14107	2.90811	5.20255	high
TCGA-B6-A0I2-01A	11.9479	0	0.667402	0.377901	3.46065	0.58596	2.37634	4.55872	1.19069	0.545476	2.22783	0.473092	low
TCGA-B6-A0I5-01A	23.4411	0	0.880323	0.389804	3.08557	0.585492	2.86525	4.29161	5.22522	0.45853	1.61351	0.250148	low
TCGA-B6-A0I6-01A	2.71507	1	1.25471	0.403246	3.33041	0.583822	2.27114	4.85679	0.705013	1.21703	3.02226	0.948088	low
TCGA-B6-A0I8-01A	2.05205	1	1.59959	0.741448	3.36783	0.58596	2.69155	3.34108	3.51959	0.540273	4.30741	2.11883	high
TCGA-B6-A0I9-01A	0.991781	1	1.43365	0.424366	3.61446	0.584689	2.72936	3.65558	0.905606	0.47457	3.18081	2.12853	high
TCGA-B6-A0IA-01A	22.989	0	1.54858	0.506256	2.44065	0.606486	3.00883	6.45739	5.73939	0.489043	2.73411	0.189832	low
TCGA-B6-A0IB-01A	10.7973	1	1.60983	4.08717	3.28088	0.591365	2.80328	3.92133	2.34732	0.52984	3.52903	0.719388	low
TCGA-B6-A0IE-01A	5.46027	1	1.05584	0.387921	3.11938	0.584141	2.84046	4.46481	1.43694	0.418728	3.98959	1.22066	high
TCGA-B6-A0IG-01A	12.2082	1	0.880323	0.420933	3.71319	0.584354	2.57037	3.82892	2.07433	0.452849	5.73895	2.55892	high
TCGA-B6-A0IH-01A	8.12329	1	2.28318	0.41763	3.64755	0.587361	2.82163	3.71615	1.38536	0.48514	2.25795	2.6001	high
TCGA-B6-A0IJ-01A	19.4685	0	0.769519	0.403246	2.88638	0.623481	2.39021	4.3114	0.570663	0.428102	3.05808	0.848099	low
TCGA-B6-A0IK-01A	1.56438	1	1.01454	0.414611	3.15851	0.583717	2.90179	3.39037	2.41242	1.14788	3.00429	1.41902	high
TCGA-B6-A0IM-01A	10.611	1	3.12222	0.438904	3.34668	0.583822	2.92538	5.81646	2.19797	0.982822	2.1433	1.53903	high
TCGA-B6-A0IN-01A	7.04932	1	1.81837	0.382539	2.59375	0.583467	2.85275	3.01719	2.81202	0.436974	3.89415	2.43366	high
TCGA-B6-A0IO-01A	13.8137	0	3.00128	0.376504	3.12501	0.583599	2.55081	3.81191	2.58253	0.580066	3.28852	3.40315	high
TCGA-B6-A0IP-01A	10.7562	1	1.38118	0.394061	3.25351	0.583822	2.77905	4.2719	2.04841	0.48514	2.67611	0.952392	low
TCGA-B6-A0IQ-01A	11.7397	0	1.30725	0.479254	3.18163	0.650032	2.6659	4.31804	1.24433	1.32451	2.22783	1.47514	high
TCGA-B6-A0RE-01A	21.3068	0	0.799057	0.375192	3.12501	0.606486	2.51165	3.36889	0.817985	0.760002	2.1593	1.05354	high
TCGA-B6-A0RG-01A	5.70411	0	1.76021	0.372658	3.26444	0.584141	2.47232	5.35534	5.36228	0.461394	2.58276	0.333825	low
TCGA-B6-A0RH-01A	17.6877	1	1.21373	1.1307	3.26444	0.583717	3.1311	3.801	3.26001	4.46566	2.18207	2.03025	high
TCGA-B6-A0RI-01A	19.5233	0	2.32379	3.54124	3.55369	0.664867	2.61504	5.15222	4.78516	1.07944	2.38216	0.571576	low
TCGA-B6-A0RL-01A	6.76438	1	2.66718	0.371497	4.01283	0.584141	3.37307	4.88187	5.66091	0.50125	2.56289	1.46731	high
TCGA-B6-A0RM-01A	6.50137	1	2.52579	0.536363	3.25351	0.584689	2.97295	4.26536	3.4332	4.29278	2.23562	3.99634	high
TCGA-B6-A0RN-01A	21.9397	0	1.45444	0.39189	3.54245	0.592919	2.85884	3.43944	2.07433	0.717781	1.87622	1.40943	high
TCGA-B6-A0RO-01A	13.5041	0	1.10812	0.405826	2.68477	0.584689	2.82163	3.99199	2.45473	0.42967	4.8601	1.49588	high
TCGA-B6-A0RP-01A	8.56438	1	1.8473	0.414611	3.20895	0.590238	2.53797	3.66086	3.27685	0.867419	5.25926	3.37906	high
TCGA-B6-A0RQ-01A	11.6904	1	2.34776	1.07938	3.34136	0.58596	2.61504	4.96751	1.90345	0.489043	2.72748	1.12984	high
TCGA-B6-A0RS-01A	8.39178	1	0.839344	0.506256	2.30698	0.584141	2.24336	3.63901	0.869947	2.60891	1.5949	0.710029	low
TCGA-B6-A0RT-01A	7.45479	0	0.982766	0.371497	3.0913	0.583717	2.45865	3.37945	0.55593	0.612865	1.65055	0.841934	low
TCGA-B6-A0RU-01A	23.5753	0	1.43365	0.45964	3.153	0.584141	2.57037	5.13343	1.22634	0.47457	3.10561	0.77925	low
TCGA-B6-A0RV-01A	14.126	0	1.15075	0.606907	3.03912	0.584689	2.72302	4.50065	3.51959	2.78111	3.24925	1.08459	high
TCGA-B6-A0WS-01A	8.12329	1	1.38118	0.450996	3.40582	0.583927	2.77288	6.14707	3.14669	3.31759	2.30252	0.644497	low
TCGA-B6-A0WT-01A	15.7233	0	1.9948	0.671405	2.96933	0.584689	2.67883	5.23066	3.0974	0.915091	1.92934	0.531308	low
TCGA-B6-A0WV-01A	6.62192	1	1.02465	0.420933	3.17603	0.590238	2.83415	4.70332	4.09035	0.545476	3.60829	0.611928	low
TCGA-B6-A0WW-01A	1.52877	1	2.61616	0.41763	3.52633	0.591365	3.1195	2.96374	2.02774	1.01173	2.60302	5.98295	high
TCGA-B6-A0WX-01A	1.75068	1	1.06615	0.373863	3.5209	0.583717	2.24336	4.0219	0.826843	0.461394	2.28044	0.791708	low
TCGA-B6-A0WY-01A	9.48219	1	2.06529	0.563375	3.31902	0.583927	2.6527	4.84826	1.98706	0.416683	3.59693	1.47257	high
TCGA-B6-A0WZ-01A	17.2384	0	1.49607	0.622536	2.82011	0.590238	2.83415	5.1238	4.42636	0.886347	3.87033	0.657839	low
TCGA-B6-A0X0-01A	10.8082	1	0.880323	0.420933	3.43886	0.591365	3.12542	4.52973	3.16831	0.489043	2.38216	0.583429	low
TCGA-B6-A0X1-01A	20.4247	1	1.3914	0.584679	4.04293	0.583599	2.50513	4.06437	1.51329	0.768609	2.46744	1.27524	high
TCGA-B6-A0X4-01A	2.35616	1	2.96792	0.45964	3.20357	0.594474	2.9196	4.67959	4.60306	0.515125	4.18238	2.67542	high
TCGA-B6-A0X5-01A	5.74521	1	2.27497	2.88337	3.35182	0.606486	2.76038	5.41241	3.79408	4.59925	3.90589	2.18674	high
TCGA-B6-A0X7-01A	4.87945	1	1.46479	0.495301	3.17603	0.585024	2.82163	3.45606	1.53038	0.671017	2.25039	1.41601	high
TCGA-B6-A1KF-01A	8.46027	0	0.973135	0.750702	3.25351	0.590238	2.69802	3.67779	1.40227	3.25295	2.61652	2.00756	high
TCGA-B6-A1KI-01A	6.12603	0	1.56931	0.389804	3.18721	0.585024	2.71678	3.78405	1.93173	0.568034	2.73411	1.37017	high
TCGA-B6-A1KN-01A	11.5973	0	1.08695	0.405826	3.57053	0.583717	2.74145	4.38687	1.72884	0.519858	2.80886	0.912092	low
TCGA-B6-A2IU-01A	14.1808	0	1.05584	2.57116	2.49439	0.585492	2.51165	3.61692	5.19787	0.471071	1.87622	0.167333	low
TCGA-B6-A3ZX-01A	3.15616	1	0.829038	0.438904	2.92814	0.583309	2.29935	2.56834	0.593125	0.417626	1.65968	0.884729	low
TCGA-B6-A400-01A	0.589041	0	0.962833	0.405826	3.47168	0.589111	2.27865	3.70487	4.18672	0.606266	2.25039	0.473535	low
TCGA-B6-A401-01A	7.11233	0	0.952477	0.377901	3.36783	0.583658	1.98813	4.17539	7.25273	3.10907	3.02226	0.442723	low
TCGA-B6-A402-01A	6.24932	0	1.54858	0.41763	3.37861	0.67316	2.93134	3.45606	2.17893	1.19725	2.1593	2.87394	high
TCGA-B6-A408-01A	5.67671	0	2.37155	0.405826	3.01582	0.583336	2.98533	3.37945	3.67514	0.671017	1.6782	1.51526	high
TCGA-B6-A409-01A	1.56986	1	1.06615	0.377901	3.40028	0.583927	2.85275	3.19644	1.09226	0.471071	3.12286	1.92303	high
TCGA-B6-A40B-01A	8.63562	0	1.00356	0.411497	3.83136	0.583927	2.65958	3.801	4.76483	0.896005	4.03881	1.13122	high
TCGA-B6-A40C-01A	5.92877	0	1.34953	0.382539	2.86168	0.584354	2.98533	4.0703	4.44344	2.125	2.32421	0.862396	low
TCGA-BH-A0AU-01A	5.24384	0	3.0759	0.385995	2.96933	0.584354	2.63987	4.63407	3.52542	0.905619	1.63219	1.24337	high
TCGA-BH-A0AV-01A	4.9863	0	0.476759	0.411497	3.43886	0.583658	2.6527	3.19644	0.817985	1.1379	2.48748	1.1829	high
TCGA-BH-A0AW-01A	1.70411	0	1.07664	0.806758	3.10275	0.583822	2.63349	3.33566	2.31725	1.16763	2.42516	0.982997	high
TCGA-BH-A0AY-01A	2.12877	0	1.29661	0.400814	3.20895	0.594474	2.67883	3.44511	1.22634	2.20322	3.76088	3.5353	high
TCGA-BH-A0AZ-01A	5.25753	0	1.89456	0.438904	3.56477	0.584141	2.85884	4.6645	2.4666	0.768609	2.31686	1.13413	high
TCGA-BH-A0B0-01A	6.7863	0	1.15075	0.420933	2.53424	0.584141	2.52486	3.52806	1.81026	1.04989	2.57642	0.913493	low
TCGA-BH-A0B1-01A	3.14521	0	1.58959	0.577288	2.50819	0.583717	2.4855	5.13343	0.888143	0.726149	2.11119	0.514297	low
TCGA-BH-A0B3-01A	3.29589	0	0.818779	0.411497	2.94556	0.583309	2.32781	4.00983	1.30669	1.21703	2.99858	0.820907	low
TCGA-BH-A0B4-01A	3.26301	0	1.66029	0.679783	3.21461	0.592919	2.24336	4.0703	1.99359	0.443247	2.19761	0.784507	low
TCGA-BH-A0B5-01A	5.85205	0	1.28636	1.05877	3.17041	0.585024	2.50513	5.02219	1.21748	0.493049	1.63219	0.373878	low
TCGA-BH-A0B6-01A	6.80274	0	1.06615	0.530033	2.8984	0.584689	2.96096	3.11662	1.61255	0.593256	2.11119	1.11772	high
TCGA-BH-A0B7-01A	7.01096	0	0.973135	0.396352	3.17603	0.583599	2.49229	3.66086	1.33337	1.40377	1.96316	0.912953	low
TCGA-BH-A0B8-01A	4.29863	0	1.02465	0.382539	2.84956	0.583658	3.1195	4.20033	2.70675	0.619878	3.69188	1.05025	high
TCGA-BH-A0B9-01A	4.30685	0	0.779216	0.36652	3.56477	0.583927	2.33481	4.70332	0.696373	0.47457	3.50673	0.815566	low
TCGA-BH-A0BA-01A	3.10137	0	1.03509	0.427829	3.01582	0.583717	2.45865	3.43944	2.06136	0.419871	2.08737	0.678518	low
TCGA-BH-A0BC-01A	2.66849	0	1.01454	0.916206	2.70368	0.584141	2.61504	4.21351	1.18159	0.626936	4.72027	1.29576	high
TCGA-BH-A0BD-01A	1.51781	0	1.78953	0.39189	2.8556	0.583467	2.76038	5.57256	4.11217	1.19725	2.51521	0.463103	low
TCGA-BH-A0BF-01A	3.6274	1	1.31807	0.427829	2.9983	0.584141	2.14068	4.16937	2.40079	2.3242	2.06332	0.775295	low
TCGA-BH-A0BG-01A	5.12603	0	1.18191	0.469348	2.63277	0.583927	2.21419	5.16202	0.791557	0.477946	3.28852	0.524046	low
TCGA-BH-A0BJ-01A	1.80822	0	1.34953	1.36925	2.86168	0.58666	2.76038	4.67959	1.6206	0.593256	2.93848	0.656901	low
TCGA-BH-A0BL-01A	6.2411	0	1.10812	0.398502	3.24263	0.583281	1.86796	3.92133	2.03446	0.734874	2.48089	0.582179	low
TCGA-BH-A0BM-01A	5.13973	0	1.38118	0.408623	2.49439	0.585024	2.39718	3.70487	2.84975	0.550663	2.92025	0.744044	low
TCGA-BH-A0BO-01A	6.01918	0	1.3914	0.977533	2.94556	0.584689	2.73531	4.08266	2.29266	0.626936	2.06332	0.636711	low
TCGA-BH-A0BP-01A	6.29041	1	1.44402	0.408623	2.37087	0.584141	2.45174	4.26536	3.39896	3.06552	2.83348	1.01119	high
TCGA-BH-A0BQ-01A	6.17808	0	1.27571	0.389804	2.79011	0.583927	2.36918	4.37996	3.74299	0.640966	1.60431	0.302569	low
TCGA-BH-A0BR-01A	6.38356	0	1.06615	1.02763	3.2203	0.583822	2.43835	4.33858	1.59588	1.68373	2.6958	0.805982	low
TCGA-BH-A0BT-01A	6.47945	0	0.859711	0.389804	2.64603	0.584141	2.77905	4.33858	2.92497	1.14788	2.15149	0.444218	low
TCGA-BH-A0BV-01A	4.16164	0	2.21754	0.394061	3.33041	0.583717	2.6725	5.89644	5.23983	0.612865	3.86428	0.67012	low
TCGA-BH-A0BW-01A	6.49589	0	1.07664	0.398502	2.48796	0.583467	1.84255	5.11404	1.23537	0.85825	2.90184	0.354199	low
TCGA-BH-A0BZ-01A	6.17808	0	1.3914	0.530033	3.11938	0.584141	2.51165	3.37945	2.49596	1.04012	1.95485	0.954391	low
TCGA-BH-A0C0-01A	3.47945	0	0.94241	0.474265	2.58111	0.583927	2.17761	4.831	1.61255	3.4903	2.16677	0.641857	low
TCGA-BH-A0C3-01A	7.42192	0	1.23388	0.769503	2.87416	0.583927	2.08063	5.32307	2.74071	0.425123	1.80513	0.191431	low
TCGA-BH-A0DD-01A	6.81096	0	1.60983	1.04878	3.5318	0.58666	2.82163	5.864	2.70675	0.671017	2.88951	0.527928	low
TCGA-BH-A0DE-01A	6.49863	0	1.86693	0.420933	2.77759	0.583822	2.01942	4.08266	2.83885	0.83057	2.83957	0.823121	low
TCGA-BH-A0DG-01A	5.59178	0	1.08695	0.638582	3.02719	0.583717	2.45174	3.30238	1.05743	0.48514	2.53523	1.02459	high
TCGA-BH-A0DH-01A	3.16712	0	2.08301	3.7178	2.62633	0.58666	2.6725	5.00314	3.80065	0.471071	3.54584	0.361969	low
TCGA-BH-A0DI-01A	2.49863	0	2.20112	0.455211	2.89238	0.583717	2.11831	3.94483	0.923239	0.924419	2.35317	1.47544	high
TCGA-BH-A0DK-01A	1.1589	0	2.09129	1.473	3.0565	0.583467	2.04252	4.0039	3.46189	0.50125	1.84961	0.486123	low
TCGA-BH-A0DL-01A	6.52329	0	0.649162	0.662659	3.36783	0.583927	2.36918	4.13217	0.447266	0.905619	3.04005	0.851034	low
TCGA-BH-A0DO-01B	4.50411	0	1.43365	2.61604	3.25894	0.585024	2.56371	4.60342	1.43694	5.31355	5.00825	4.14851	high
TCGA-BH-A0DP-01A	1.30411	0	1.25471	1.41093	2.92814	0.583658	2.10302	4.67959	1.91052	2.03666	2.75298	0.574118	low
TCGA-BH-A0DQ-01A	0.268493	0	1.50703	0.606907	3.1083	0.583717	2.62102	5.27028	4.17919	0.580066	1.92934	0.288651	low
TCGA-BH-A0DS-01A	0.213699	0	0.94241	0.398502	2.83175	0.58596	2.41047	3.84036	3.37655	0.876733	1.8236	0.398626	low
TCGA-BH-A0DT-01A	6.58356	0	1.4754	0.414611	3.23714	0.58666	2.54427	5.33362	3.58461	0.413536	1.45584	0.267093	low
TCGA-BH-A0DV-01A	5.65479	0	1.44402	0.500772	3.05074	0.584354	2.24336	3.08763	1.58762	0.886347	2.26529	1.23497	high
TCGA-BH-A0DX-01A	5.90685	0	1.41248	0.405826	3.39482	0.584141	2.80328	3.61145	0.967671	1.55113	3.29983	2.83418	high
TCGA-BH-A0DZ-01A	1.35616	0	1.66029	0.606907	3.38936	0.599975	2.69802	3.9331	1.1101	4.73929	4.28076	9.25821	high
TCGA-BH-A0E0-01A	0.367123	0	1.55905	0.387921	3.92967	0.588236	2.57037	4.0703	1.03038	0.497048	2.99858	1.87749	high
TCGA-BH-A0E1-01A	1.30685	0	0.818779	0.500772	3.153	0.584689	2.8835	6.24679	5.7593	0.51046	2.55607	0.127593	low
TCGA-BH-A0E2-01A	1.19178	0	2.08301	0.408623	3.14746	0.598035	2.51165	4.69554	3.62035	2.27193	2.30252	1.20277	high
TCGA-BH-A0E6-01A	0.80274	0	1.06615	0.377901	3.21461	0.583927	2.49229	4.24544	4.92704	0.896005	3.24376	0.528246	low
TCGA-BH-A0E7-01A	3.73425	0	1.95868	0.387921	3.20895	0.588236	2.8774	5.01269	3.69326	0.813136	2.46744	0.791522	low
TCGA-BH-A0E9-01B	6.81918	0	1.79914	0.542716	3.33041	0.583658	2.14789	4.67959	2.41838	0.441207	2.1745	0.581445	low
TCGA-BH-A0EA-01A	2.71507	1	1.66029	1.7257	3.25351	0.583822	2.32781	3.1674	2.20433	0.804451	1.6782	0.801395	low
TCGA-BH-A0EB-01A	2.0411	0	1.76021	1.53525	3.02719	0.585024	2.59562	4.00983	1.37686	0.648403	5.63735	2.9964	high
TCGA-BH-A0EE-01A	2.58356	0	0.911099	0.825893	3.49913	0.58666	3.12542	4.54419	2.04841	1.60845	3.15727	1.16864	high
TCGA-BH-A0EI-01A	5.27671	0	1.78953	0.563375	3.6744	0.585024	2.4316	4.49348	2.61701	0.626936	2.89566	1.07075	high
TCGA-BH-A0GY-01A	2.52877	0	1.23388	0.479254	3.0682	0.583822	2.4987	3.82315	2.98385	1.10855	2.53523	0.791465	low
TCGA-BH-A0GZ-01A	0.89863	0	1.42311	0.376504	2.69751	0.583717	2.64626	4.6645	3.76182	0.69386	4.65781	0.978503	high
TCGA-BH-A0H0-01A	1.26301	0	1.57943	0.389804	2.9983	0.585492	2.85884	4.15688	3.47914	0.42661	3.74348	1.20693	high
TCGA-BH-A0H3-01A	5.28219	0	2.08301	0.384191	3.35182	0.583822	2.71678	4.33207	1.88964	0.83057	1.6782	1.18196	high
TCGA-BH-A0H5-01A	4.43836	0	1.01454	0.39189	3.03317	0.584354	2.40365	3.91537	2.0677	1.16763	1.95485	0.62332	low
TCGA-BH-A0H6-01A	2.04658	0	2.1508	0.41763	3.50993	0.588236	2.3558	3.36889	3.58461	0.876733	2.56289	1.71502	high
TCGA-BH-A0H7-01A	1.92329	0	1.61949	0.638582	2.59375	0.583658	2.65958	3.39037	1.03953	0.743028	3.9777	2.40676	high
TCGA-BH-A0H9-01A	3.41644	0	2.31528	0.835934	3.31902	0.585024	2.57037	4.2719	3.67514	0.51046	4.92028	2.41912	high
TCGA-BH-A0HA-01A	4.4137	0	1.65047	0.373863	2.52142	0.583822	2.45174	4.55872	2.02774	0.78603	2.75298	0.740206	low
TCGA-BH-A0HB-01A	2.20822	0	1.42311	0.382539	3.70198	0.583822	2.82783	4.55126	1.75896	0.867419	2.60302	1.18373	high
TCGA-BH-A0HF-01A	1.99178	0	0.808841	0.396352	2.58729	0.583717	2.39021	4.21984	1.57939	0.52984	4.20139	0.823143	low
TCGA-BH-A0HI-01A	1.69863	0	1.35983	0.455211	2.64603	0.583717	2.94314	4.96751	4.82682	0.82161	2.31686	0.337241	low
TCGA-BH-A0HK-01A	0.487671	0	1.66029	0.420933	2.80775	0.583822	3.00883	3.44511	1.58762	0.550663	2.58939	1.71277	high
TCGA-BH-A0HL-01A	0.19726	0	2.81511	0.474265	3.55369	0.58596	2.9371	5.58534	3.90729	0.599666	3.38876	1.52983	high
TCGA-BH-A0HN-01A	1.4137	0	1.77024	0.517579	2.82609	0.594474	2.80328	3.986	4.32689	0.550663	2.72748	0.84984	low
TCGA-BH-A0HO-01A	0.208219	0	1.18191	0.411497	3.0913	0.58596	2.60229	5.89644	4.72605	0.648403	2.31686	0.193314	low
TCGA-BH-A0HP-01A	1.13425	0	1.54858	0.45964	3.22607	0.584141	2.47897	3.90966	2.30513	0.443247	2.11929	0.813084	low
TCGA-BH-A0HQ-01A	3.07123	0	1.03509	0.495301	3.31902	0.583927	2.62102	3.86322	2.42434	0.593256	2.48748	0.750278	low
TCGA-BH-A0HU-01A	1.07397	0	2.42657	0.380966	3.46065	0.585492	2.59562	5.35534	2.06136	1.28525	4.39103	2.65204	high
TCGA-BH-A0HW-01A	4.27671	0	2.18475	0.405826	2.81405	0.58666	2.82163	4.08266	2.92497	0.471071	2.54929	1.27122	high
TCGA-BH-A0HX-01A	2.27123	0	1.26511	1.63679	2.32803	0.583336	2.44504	3.38486	2.85527	0.562182	2.32421	0.455336	low
TCGA-BH-A0HY-01A	4.23288	0	1.37054	2.14635	2.65274	0.583822	2.55081	3.79521	1.52186	2.56813	2.38216	0.954627	low
TCGA-BH-A0RX-01A	0.465753	0	0.89028	0.372658	2.80193	0.584354	2.25724	3.84611	0.747971	3.65772	2.35317	1.46941	high
TCGA-BH-A0W3-01A	1.99452	0	1.10812	0.424366	2.8556	0.601915	2.60871	5.2104	3.3157	0.416683	5.02726	0.815641	low
TCGA-BH-A0W4-01A	2.07945	0	1.50703	0.442659	3.46065	0.583717	2.65958	4.57333	3.30477	0.685864	1.98025	0.586535	low
TCGA-BH-A0W5-01A	3.52877	0	1.50703	0.455211	3.14163	0.583822	2.24336	4.97626	2.36553	0.550663	1.92048	0.399944	low
TCGA-BH-A0W7-01A	3.73425	0	0.839344	2.16293	3.09709	0.583658	2.43835	3.52806	2.53663	0.471071	2.07896	0.34977	low
TCGA-BH-A0WA-01A	1.92055	0	1.1292	0.45964	2.50819	0.584141	2.41047	4.86529	2.48433	1.20717	2.12758	0.357753	low
TCGA-BH-A18F-01A	2.74247	0	1.06615	0.39189	2.99273	0.583658	2.58323	3.92743	1.98009	1.47242	2.6958	0.989838	high
TCGA-BH-A18G-01A	0.408219	0	1.51791	0.464642	2.79011	0.623481	2.71678	4.05824	0.914474	2.16451	3.03392	2.60036	high
TCGA-BH-A18H-01A	1.7863	0	0.676104	0.389804	3.00399	0.584354	2.96096	3.58882	4.43492	0.876733	1.80513	0.422038	low
TCGA-BH-A18I-01A	2.99452	0	1.24446	0.45964	3.13616	0.583309	2.75391	4.48632	3.49041	0.743028	1.91158	0.455544	low
TCGA-BH-A18J-01A	1.67671	1	2.06529	1.37967	3.06256	0.583717	2.97938	4.43622	1.41081	3.72494	3.78954	4.51564	high
TCGA-BH-A18K-01A	7.56986	1	1.72019	0.387921	3.33041	0.583717	2.58323	3.81756	1.59588	0.580066	3.40536	1.97623	high
TCGA-BH-A18L-01A	2.22192	1	1.55905	1.14121	2.83769	0.583927	2.71055	4.12579	1.62832	0.905619	4.98133	2.18633	high
TCGA-BH-A18M-01A	6.04658	1	2.56325	0.400814	3.15851	0.583658	2.23586	5.05802	2.76264	0.612865	3.84706	1.47923	high
TCGA-BH-A18N-01A	1.28219	1	3.02147	0.387921	3.29205	0.58596	2.71678	6.3068	4.47707	0.663644	2.20545	0.635621	low
TCGA-BH-A18P-01A	2.52329	1	1.14001	0.382539	3.48276	0.585492	2.67883	3.90966	1.19973	0.545476	1.65055	0.826118	low
TCGA-BH-A18Q-01A	4.63562	1	1.07664	0.405826	2.8984	0.583281	2.62102	5.04007	0.896737	0.467785	2.93848	0.607067	low
TCGA-BH-A18R-01A	3.12877	1	1.80856	0.424366	3.08557	0.585024	2.6527	3.50036	0.896737	0.568034	2.20545	1.70884	high
TCGA-BH-A18S-01A	5.50411	1	1.50703	0.411497	2.79604	0.596254	2.63987	5.37804	3.31026	5.32416	2.56289	1.48009	high
TCGA-BH-A18T-01A	0.613699	1	1.56931	0.825893	3.736	0.584689	2.4987	5.27028	0.608255	0.760002	2.46017	0.838755	low
TCGA-BH-A18U-01A	4.28219	1	1.27571	0.63081	3.21461	0.70027	2.4245	4.16937	2.34103	1.64627	4.72027	3.83929	high
TCGA-BH-A18V-01A	4.26301	1	0.911099	0.420933	2.89238	0.583309	2.13333	3.2245	0.441821	0.896005	3.44475	1.39881	high
TCGA-BH-A1EN-01A	5.8274	1	1.48576	0.414611	3.5318	0.599975	2.55081	2.67419	0.647857	1.46266	2.72748	3.88936	high
TCGA-BH-A1EO-01A	7.66575	1	2.63846	0.41763	3.21461	0.590238	2.63987	4.09491	1.82524	1.69298	2.72748	3.33115	high
TCGA-BH-A1ES-01A	9.48493	1	3.03534	0.484277	3.53729	0.590238	3.06175	5.42374	2.54248	0.556219	2.70213	2.07485	high
TCGA-BH-A1ET-01A	6.90411	1	1.8473	0.427829	3.36783	0.583822	2.57037	4.49348	2.31106	0.535083	2.03909	0.840853	low
TCGA-BH-A1EU-01A	3.52329	1	2.20112	0.479254	3.16434	0.583927	2.29264	5.65431	1.72884	0.493049	3.81795	1.05012	high
TCGA-BH-A1EV-01A	1	1	1.80856	0.379398	2.63277	0.583658	3.03217	2.56834	2.08133	1.66533	5.279	8.58169	high
TCGA-BH-A1EW-01A	4.6411	1	1.83759	0.446773	3.35182	0.585024	2.4987	5.4009	4.17919	1.65612	2.25039	0.544369	low
TCGA-BH-A1EX-01A	4.13151	1	3.09595	0.405826	3.29762	0.583717	2.26403	3.82892	1.46202	0.717781	4.48458	6.44801	high
TCGA-BH-A1EY-01A	1.47397	1	1.33897	1.2141	3.00981	0.585492	2.89567	4.73431	3.91438	0.924419	4.03881	0.771969	low
TCGA-BH-A1F0-01A	2.15068	1	1.40206	0.396352	2.98109	0.583599	1.86796	3.76702	0.800233	0.489043	1.41946	0.565064	low
TCGA-BH-A1F2-01A	2.6274	1	2.04795	2.15446	3.14163	0.584354	2.47897	3.81191	1.44514	0.535083	1.91158	0.850048	low
TCGA-BH-A1F5-01A	7.43014	1	2.61616	0.435077	3.11391	0.664867	2.68518	5.07678	2.40079	0.726149	1.89388	1.66265	high
TCGA-BH-A1F6-01A	8.12329	1	1.67993	0.389804	2.77759	0.583822	2.29935	3.01719	0.985584	2.21828	2.50164	2.49131	high
TCGA-BH-A1F8-01A	0.00273973	1	3.46771	0.389804	3.79164	0.584141	3.25751	4.0219	2.19193	1.00202	2.66941	7.37422	high
TCGA-BH-A1FB-01A	10.0521	1	2.26705	0.584679	3.2203	0.584141	2.17014	4.52251	2.13374	0.734874	2.33898	0.997589	high
TCGA-BH-A1FC-01A	9.51233	1	2.24249	0.379398	3.63077	0.58666	2.90779	4.18785	0.76502	1.96141	2.40371	3.75892	high
TCGA-BH-A1FD-01A	2.76438	1	1.71007	1.40043	3.18721	0.58596	2.8835	7.02126	3.22716	3.32352	1.6782	0.33585	low
TCGA-BH-A1FE-01A	6.2274	1	1.61949	0.431518	3.43886	0.629514	2.69802	4.64162	0.896737	0.51046	1.65968	1.09956	high
TCGA-BH-A1FG-01A	1.58082	1	1.61949	0.396352	2.89238	0.587361	2.9551	4.98504	3.47337	3.34711	4.47027	2.46935	high
TCGA-BH-A1FH-01A	2.83288	1	2.67434	0.469348	3.31902	0.583658	2.17761	4.13813	1.52186	0.428102	2.46017	1.79298	high
TCGA-BH-A1FJ-01A	5.27945	1	1.24446	0.431518	3.28088	0.584354	2.4316	5.83265	3.21134	0.726149	2.68936	0.311612	low
TCGA-BH-A1FL-01A	4.58356	1	1.24446	0.385995	3.6744	0.583822	3.03217	3.66635	2.00771	0.433208	1.71588	1.06338	high
TCGA-BH-A1FM-01A	3.80274	1	3.28441	0.427829	2.82011	0.58666	2.90779	4.0219	1.10109	0.760002	3.08788	5.24948	high
TCGA-BH-A1FN-01A	6.00548	1	1.17139	0.450996	3.66872	0.585492	2.86525	4.47189	1.262	4.46566	3.98351	4.87152	high
TCGA-BH-A1FR-01A	4.49863	1	1.98541	0.379398	2.70368	0.58596	2.77905	4.79008	1.80323	4.78232	2.60977	3.06478	high
TCGA-BH-A1FU-01A	4.62466	1	1.37054	0.45964	3.0682	0.584354	2.44504	3.78405	0.791557	0.804451	2.31686	1.12178	high
TCGA-BH-A201-01A	2.34521	0	2.02189	0.63081	3.14746	0.583717	2.45865	5.29105	3.69326	1.06018	2.16677	0.508277	low
TCGA-BH-A202-01A	2.17808	0	1.14001	0.469348	3.33568	0.584141	2.55081	4.9588	2.61116	4.70632	3.85287	2.26488	high
TCGA-BH-A203-01A	3.21644	1	1.06615	1.04878	2.93413	0.583927	2.8835	3.73822	1.03038	2.76781	3.56238	2.41005	high
TCGA-BH-A204-01A	6.94247	1	3.79905	0.385995	3.65269	0.587361	3.22262	4.69554	1.03038	0.574039	3.38876	9.32428	high
TCGA-BH-A208-01A	4.81918	1	2.1508	0.442659	3.63622	0.585024	2.34883	3.60575	0.835398	1.3938	2.25039	2.71701	high
TCGA-BH-A209-01A	10.8466	1	1.11843	0.376504	3.44979	0.664867	2.77905	5.27028	0.791557	5.15653	1.93767	3.02469	high
TCGA-BH-A28O-01A	3.06849	0	1.73008	0.450996	3.23179	0.583822	2.23586	3.89236	2.1272	0.455576	2.04716	0.829782	low
TCGA-BH-A28Q-01A	3.06575	0	1.06615	1.08957	3.37317	0.583717	2.47232	4.85679	3.69326	0.47457	1.75196	0.234048	low
TCGA-BH-A2L8-01A	1.67671	0	1.46479	0.442659	3.03912	0.583599	2.39021	3.85179	1.18159	1.21703	2.04716	1.05108	high
TCGA-BH-A42T-01A	0.876712	1	0.750915	0.387921	3.69109	0.584141	2.98533	4.76617	4.05421	0.413016	4.2675	0.763724	low
TCGA-BH-A42U-01A	9.21644	0	1.26511	0.484277	3.31902	0.606486	2.38324	4.46481	3.04356	0.436974	3.36159	0.78866	low
TCGA-BH-A42V-01A	1.73973	0	1.41248	0.455211	3.33041	0.583336	2.27114	4.18162	2.88778	0.481578	2.07136	0.543307	low
TCGA-BH-A5IZ-01A	1.55342	0	0.721991	0.387921	3.88306	0.690678	2.62731	4.74187	2.67938	0.717781	2.50875	0.959697	low
TCGA-BH-A5J0-01A	1.9589	0	1.50703	0.379398	2.95147	0.584354	2.91366	2.78784	2.3233	0.556219	1.99737	1.48876	high
TCGA-BH-A6R8-01A	0.80274	0	1.77024	0.489775	3.153	0.58666	2.63349	5.80151	5.37765	0.413536	2.72748	0.293169	low
TCGA-BH-A6R9-01A	0.438356	0	3.10268	0.389804	3.42228	0.583717	2.72302	4.75019	1.42859	1.27565	2.35317	3.10372	high
TCGA-BH-A8FY-01A	0.808219	1	1.34953	0.420933	2.96344	0.58666	3.22262	4.96751	4.20994	0.52984	4.78428	1.10304	high
TCGA-BH-A8FZ-01A	1.5726	0	1.01454	0.396352	2.62633	0.583309	1.73201	3.71038	3.46762	0.633953	2.27278	0.311959	low
TCGA-BH-A8G0-01A	1.8137	0	1.69984	0.39189	3.01582	0.584141	2.28598	3.88655	3.49639	0.619878	1.73366	0.567984	low
TCGA-BH-AB28-01A	0.786301	0	2.29939	0.396352	3.18721	0.585492	2.47897	3.69914	4.61192	0.550663	1.56703	0.812952	low
TCGA-C8-A12L-01A	0.994521	0	0.808841	0.654232	3.14746	0.585024	2.4245	4.6645	2.28666	0.726149	2.25795	0.364218	low
TCGA-C8-A12M-01A	0.980822	0	3.43609	0.479254	3.34136	0.611826	2.82163	4.51515	1.99359	0.619878	3.68077	6.13909	high
TCGA-C8-A12N-01A	0.980822	0	1.9037	0.384191	3.0798	0.690678	2.62102	4.52973	3.35972	3.09024	2.33142	2.73033	high
TCGA-C8-A12O-01A	1.05479	0	1.17139	0.382539	3.03912	0.58596	2.11082	4.62668	4.37656	0.915091	2.30972	0.300271	low
TCGA-C8-A12P-01A	0.980822	0	1.49607	0.367338	2.96344	0.587361	2.00418	3.09921	0.940918	1.09888	2.30252	1.39625	high
TCGA-C8-A12Q-01A	1.05479	1	1.15075	0.855415	2.92224	0.585024	1.97306	3.44511	0.985584	0.51046	2.90184	0.843132	low
TCGA-C8-A12U-01A	1.05479	0	0.667402	0.379398	2.62633	0.585024	2.6527	4.91602	3.17359	0.455576	3.14569	0.319088	low
TCGA-C8-A12V-01A	1.05479	0	0.911099	0.385995	2.82011	0.583927	2.19236	4.55872	0.639518	0.671017	2.8029	0.563984	low
TCGA-C8-A12W-01A	1.05479	0	1.37054	0.396352	3.14163	0.589111	2.76038	3.45053	3.09198	1.03041	2.38933	1.15151	high
TCGA-C8-A12X-01A	1.05479	0	1.25471	0.369272	2.97526	0.596254	2.84648	6.08956	4.53064	3.30615	2.71492	0.528399	low
TCGA-C8-A12Y-01A	4.04384	0	0.993128	0.400814	3.34136	0.589111	3.14869	5.32307	3.64472	0.441207	2.67611	0.427436	low
TCGA-C8-A12Z-01A	1.04658	0	1.06615	0.379398	3.1083	0.58596	3.18281	2.98764	2.97299	4.32944	3.7316	5.5519	high
TCGA-C8-A130-01A	1.0137	0	1.02465	0.389804	2.91052	0.583927	2.71678	3.60009	1.47056	1.9872	2.73411	1.48954	high
TCGA-C8-A131-01A	1.12603	0	1.51791	0.584679	2.9983	0.587361	2.69802	3.93898	1.11915	0.524624	2.52835	1.18715	high
TCGA-C8-A132-01A	1.04932	0	1.48576	0.835934	3.58722	0.583309	2.72302	3.72716	1.82524	0.447747	3.68077	1.87794	high
TCGA-C8-A134-01A	1.04932	0	0.849604	0.377901	2.78388	0.583599	2.3062	5.68372	1.63604	0.804451	1.96316	0.217249	low
TCGA-C8-A135-01A	1.07671	0	1.49607	0.614745	2.69123	0.587361	3.1195	3.2021	0.528527	0.535083	1.83227	1.57606	high
TCGA-C8-A137-01A	1.03836	0	1.06615	1.24554	3.17041	0.599975	2.47897	4.15688	0.985584	0.505996	2.03107	0.592267	low
TCGA-C8-A138-01A	1.0411	0	0.859711	0.372658	3.06256	0.583717	2.28598	2.81875	2.15943	0.452849	3.32786	1.15827	high
TCGA-C8-A1HE-01A	1.0274	0	1.25471	0.411497	3.44464	0.584689	2.99126	4.39408	2.55974	0.477946	3.08197	1.03118	high
TCGA-C8-A1HF-01A	0.909589	0	0.911099	0.427829	3.5318	0.585024	2.47232	5.01269	0.852955	1.65612	1.9888	0.632732	low
TCGA-C8-A1HG-01A	0.945205	0	0.962833	1.86177	2.74714	0.584141	2.8835	5.64012	0.436513	0.876733	3.41656	0.470441	low
TCGA-C8-A1HI-01A	0.939726	0	3.27176	0.556618	3.36265	0.583467	2.9196	4.05227	2.69571	0.421132	2.72748	3.51695	high
TCGA-C8-A1HJ-01A	0.0136986	0	1.01454	1.44185	3.54245	0.601915	2.75391	4.0463	1.1101	0.671017	3.76648	1.43089	high
TCGA-C8-A1HK-01A	1.00274	0	1.45444	0.39189	3.5209	0.58596	3.19393	3.72716	0.593125	0.612865	2.77794	2.47963	high
TCGA-C8-A1HL-01A	0.868493	0	1.53842	2.60878	3.15851	0.591365	2.90779	4.29161	2.06136	0.535083	3.08788	0.765108	low
TCGA-C8-A1HM-01A	1.0274	0	0.982766	1.62668	3.18163	0.592919	3.20548	4.03434	1.80323	1.38376	5.12109	2.42211	high
TCGA-C8-A1HN-01A	1.07945	0	1.01454	0.372658	3.16434	0.584354	3.06175	4.63407	1.62832	0.574039	2.07896	0.641101	low
TCGA-C8-A1HO-01A	1.0274	0	3.42974	0.638582	2.65912	0.584689	3.00308	4.95064	2.45473	0.663644	3.10561	2.68715	high
TCGA-C8-A26V-01A	1.68767	0	1.27571	2.15446	3.30282	0.664867	2.80328	6.72836	3.56115	3.41284	2.02305	0.411924	low
TCGA-C8-A26W-01A	1.04384	0	1.07664	2.77934	3.51535	0.601915	2.62731	5.29105	3.34306	0.452849	3.24925	0.291801	low
TCGA-C8-A26X-01A	1.03014	0	0.869665	0.679783	2.90452	0.585024	2.99126	3.07571	0.747971	1.03041	2.00613	1.25246	high
TCGA-C8-A26Z-01A	1.28767	0	2.32379	0.380966	2.29251	0.584141	2.99716	3.36316	3.28792	0.540273	2.77794	1.79512	high
TCGA-C8-A273-01A	1.40548	0	1.1292	1.56626	2.87416	0.584354	2.77905	5.84852	3.25459	0.481578	2.53523	0.196734	low
TCGA-C8-A274-01A	1.39178	0	1.20355	6.24893	3.39482	0.585492	2.62102	3.46726	2.25567	0.633953	4.43406	0.520485	low
TCGA-C8-A275-01A	0.00273973	0	0.750915	1.27589	3.28646	0.63594	2.2503	3.47308	0.563455	1.04989	1.98025	0.91518	low
TCGA-C8-A278-01A	0.813699	0	1.18191	0.403246	3.23179	0.642825	2.55081	3.53364	0.914474	0.972742	2.03909	1.64044	high
TCGA-C8-A27A-01A	2.04658	0	1.31807	0.375192	3.48276	0.583467	2.6527	5.04913	1.87544	0.663644	4.02643	1.14788	high
TCGA-C8-A27B-01A	1.20274	0	1.17139	0.372658	3.30842	0.583927	2.92538	5.18121	1.27079	0.972742	3.18081	0.959566	low
TCGA-C8-A3M7-01A	2.83288	1	1.05584	0.495301	2.91635	0.682019	2.4245	2.93425	1.30669	0.467785	1.72469	1.48385	high
TCGA-C8-A3M8-01A	1.07945	0	1.35983	0.484277	3.0913	0.583717	2.58323	4.87356	4.48566	0.443247	2.02305	0.295546	low
TCGA-C8-A8HP-01A	1.08493	0	0.741648	0.369659	2.64603	0.741311	2.32781	3.40647	3.75557	0.82161	2.85175	1.27069	high
TCGA-C8-A8HQ-01A	1.0411	0	1.98541	0.398502	3.32499	0.583336	2.49229	4.0463	2.96759	0.717781	2.13549	1.02844	high
TCGA-C8-A8HR-01A	1.11781	0	1.77968	0.396352	3.00399	0.583658	2.04252	3.42833	2.89314	0.48514	2.64989	0.967236	low
TCGA-D8-A13Y-01A	4.73425	0	0.962833	1.19325	4.01283	1.12514	3.08453	5.96386	2.26205	0.452849	2.81532	10.3469	high
TCGA-D8-A13Z-01A	1.73973	0	1.01454	0.373863	4.14698	0.583599	2.58947	4.35243	1.17284	0.82161	1.96316	0.898482	low
TCGA-D8-A140-01A	1.10411	0	1.24446	0.387921	2.65274	0.584354	2.83415	4.98504	3.16267	0.568034	2.58276	0.422931	low
TCGA-D8-A141-01A	1.71507	0	1.21373	0.376504	3.36265	0.583927	2.52486	3.61692	2.66277	0.760002	2.38933	0.907805	low
TCGA-D8-A142-01A	1.16438	0	1.49607	0.387921	3.26978	0.583822	2.3558	3.02854	1.69813	0.915091	1.89388	1.32978	high
TCGA-D8-A143-01A	1.18082	0	0.685205	0.366638	3.59811	0.584141	2.52486	5.44815	1.19069	3.65772	3.56836	1.33174	high
TCGA-D8-A145-01A	1.12329	0	2.25898	1.27589	3.20357	0.583927	2.55081	3.69372	1.91052	0.425123	2.66292	1.57297	high
TCGA-D8-A146-01A	1.76164	0	2.00376	0.638582	2.8804	0.583717	2.36235	4.0404	4.36015	0.82161	1.73366	0.540875	low
TCGA-D8-A147-01A	1.6	0	1.20355	0.382539	3.10275	0.642825	2.62102	4.35243	2.91957	0.848724	3.20935	1.14659	high
TCGA-D8-A1J8-01A	1.18082	0	1.57943	1.8522	3.67986	0.584354	2.79726	4.20672	1.52186	0.972742	1.80513	0.847333	low
TCGA-D8-A1J9-01A	1.45753	0	2.34005	0.389804	3.24825	0.583658	2.6725	3.23532	2.27434	0.886347	2.07136	2.34504	high
TCGA-D8-A1JA-01A	1.37534	0	3.00128	2.31791	3.92967	0.584141	2.62102	2.78784	0.905606	0.419871	1.41946	3.11579	high
TCGA-D8-A1JB-01A	4.62466	0	1.93973	0.563375	3.14746	0.584354	2.38324	3.99794	2.82257	0.425123	3.64193	1.42094	high
TCGA-D8-A1JC-01A	1.31507	0	3.13512	0.779227	3.10275	0.583336	2.55697	3.70487	2.36553	0.768609	2.33142	2.74184	high
TCGA-D8-A1JD-01A	1.51233	0	1.94926	0.654232	3.14746	0.583927	2.29935	4.64928	2.8819	1.69298	1.81432	0.724154	low
TCGA-D8-A1JE-01A	1.57534	0	1.73008	0.779227	2.96933	0.594474	2.68518	4.84826	2.34732	0.574039	4.34911	1.35923	high
TCGA-D8-A1JF-01A	1.00274	0	1.50703	0.427829	3.03912	0.584689	2.52486	4.08854	0.800233	1.02138	3.32786	1.68912	high
TCGA-D8-A1JG-01B	4.41644	0	1.09747	0.424366	2.98688	0.650032	2.59562	3.62238	1.22634	0.982822	1.58587	1.16884	high
TCGA-D8-A1JH-01A	1.16712	0	2.08301	0.455211	3.06256	0.583336	2.43835	3.97423	3.08657	0.633953	2.79077	1.19772	high
TCGA-D8-A1JI-01A	1.58082	0	1.48576	0.446773	2.65274	0.594474	2.86525	5.52214	3.84661	0.455576	3.64759	0.515579	low
TCGA-D8-A1JJ-01A	1.67397	0	1.44402	0.372658	4.46321	0.63594	2.72936	3.80634	1.17284	1.55113	4.18871	6.69109	high
TCGA-D8-A1JL-01A	1.67397	0	1.08695	0.542716	3.05074	0.589111	1.94112	4.37996	0.878811	2.00419	1.84079	0.63155	low
TCGA-D8-A1JM-01A	1.61644	0	0.537207	0.484277	4.51337	0.583658	2.43835	4.87356	0.528527	2.36085	2.50875	1.09646	high
TCGA-D8-A1JN-01A	1.69863	0	1.73992	0.424366	3.00981	0.804762	3.35026	2.92819	3.55522	0.434995	2.72748	7.51344	high
TCGA-D8-A1JP-01A	1.75068	0	3.08259	0.387921	3.736	0.583336	2.53149	4.03434	0.967671	2.86487	1.37297	5.03862	high
TCGA-D8-A1JS-01A	1.01644	0	1.52844	0.394061	3.12501	0.596254	3.00883	5.72715	3.52542	1.67437	2.9502	0.721929	low
TCGA-D8-A1JT-01A	1.10959	0	2.55577	0.816336	3.09709	0.589111	3.02017	5.20085	2.85527	0.924419	1.94637	1.01756	high
TCGA-D8-A1JU-01A	1.22466	0	2.03074	0.474265	3.30282	0.58596	2.46549	3.26929	1.56295	0.550663	1.95485	1.71953	high
TCGA-D8-A1X5-01A	1.54795	0	1.71007	0.367186	3.80297	0.58666	2.72936	2.86077	4.27882	0.777388	5.94257	6.09006	high
TCGA-D8-A1X6-01A	1.48219	0	3.29711	3.00454	3.79736	0.592919	3.01447	5.58534	3.89347	0.867419	2.11929	0.913449	low
TCGA-D8-A1X7-01A	1.39452	0	1.00356	1.07938	3.13616	0.590238	2.68518	7.40418	3.90023	5.52686	2.99258	0.440062	low
TCGA-D8-A1X8-01A	2.14521	0	1.45444	0.446773	3.0913	0.584354	2.60871	5.93045	4.24027	0.441207	4.17604	0.451546	low
TCGA-D8-A1X9-01A	1.99178	0	2.79442	0.366591	3.32499	0.583927	2.63349	4.35907	3.16267	0.760002	1.54862	1.31873	high
TCGA-D8-A1XA-01A	2.29863	0	1.30725	0.442659	2.45391	0.584689	2.59562	7.36438	3.29359	0.982822	2.11119	0.114126	low
TCGA-D8-A1XB-01A	1.51233	0	1.37054	0.523865	3.91225	0.584354	2.39021	4.35243	1.91746	1.12804	2.67611	1.11513	high
TCGA-D8-A1XC-01A	1.03288	1	3.23922	0.376504	3.10275	0.629514	3.11399	7.08434	4.96248	6.15972	5.96027	11.5622	high
TCGA-D8-A1XD-01A	1.43014	0	3.6141	0.549369	3.76395	0.58596	3.27501	4.61901	3.44462	0.574039	2.39647	3.84902	high
TCGA-D8-A1XF-01A	1.26849	0	1.20355	0.398502	2.9983	0.58596	2.72936	4.29813	4.30253	0.44544	3.26064	0.597859	low
TCGA-D8-A1XG-01A	1.2274	0	2.23427	0.45964	3.50466	0.584354	2.7666	6.92603	3.99029	6.26014	3.57972	2.43948	high
TCGA-D8-A1XJ-01A	1.81918	0	1.25471	0.375192	3.90645	0.584689	2.77905	3.77252	2.95673	4.00111	3.77249	4.41354	high
TCGA-D8-A1XK-01A	1.20822	0	0.552221	0.654232	3.62002	0.583336	2.86525	5.66875	3.04356	2.125	2.8029	0.434776	low
TCGA-D8-A1XL-01A	1.66027	0	0.788891	0.446773	2.83175	0.587361	2.8896	4.51515	1.62832	1.11838	1.42907	0.436113	low
TCGA-D8-A1XM-01A	1.47397	0	2.08301	0.396352	3.57053	0.583658	2.51165	4.71072	2.48433	1.9272	2.48089	1.53789	high
TCGA-D8-A1XO-01A	4.60822	0	1.8473	0.380966	2.91635	0.58596	2.47232	5.26032	1.43694	0.734874	4.16372	1.31423	high
TCGA-D8-A1XQ-01A	1.36712	0	0.962833	0.367338	2.1744	0.587361	2.4175	4.11344	2.76791	0.963247	1.63219	0.311373	low
TCGA-D8-A1XR-01A	1.32055	0	0.993128	1.07938	3.50993	0.584354	2.75391	5.69857	4.84807	0.535083	2.37491	0.188914	low
TCGA-D8-A1XS-01A	1.3589	0	1.96763	0.788381	3.31379	0.585492	2.52486	4.31804	2.80105	0.663644	1.70658	0.731869	low
TCGA-D8-A1XT-01A	1.3863	0	1.56931	2.63822	2.87416	0.642825	2.23586	3.3956	1.03953	1.16763	2.1898	1.06263	high
TCGA-D8-A1XU-01A	1.08219	0	2.4879	0.455211	2.86819	0.583927	2.96679	3.86873	2.48433	0.648403	5.39868	5.72228	high
TCGA-D8-A1XV-01A	1.26301	0	3.47423	0.394061	3.27543	0.596254	3.10218	6.98907	4.1048	5.82796	6.01145	13.3735	high
TCGA-D8-A1XW-01A	3.5863	0	1.08695	0.679783	2.80775	0.585024	2.19974	4.16327	1.57939	0.760002	2.66941	0.578715	low
TCGA-D8-A1XY-01A	1.37808	0	1.8473	0.469348	3.26444	0.585024	2.14068	4.95064	4.30253	0.915091	2.92025	0.548833	low
TCGA-D8-A1XZ-01A	1.27671	0	1.26511	0.45964	3.69109	0.584141	2.59562	4.62668	1.70546	1.84059	3.50673	1.61957	high
TCGA-D8-A1Y0-01A	1.29315	0	1.27571	4.05351	3.09709	0.583467	2.75391	4.18162	1.35962	0.433208	1.55793	0.263511	low
TCGA-D8-A1Y1-01A	0.827397	1	1.83759	1.17272	3.11391	0.58596	2.64626	4.71072	1.73636	0.777388	1.95485	0.701195	low
TCGA-D8-A1Y2-01A	1.1863	0	1.9948	0.376504	3.14746	0.585492	2.47897	4.37312	1.21748	2.10918	3.56836	2.86081	high
TCGA-D8-A1Y3-01A	1.17808	0	0.982766	0.367033	3.23179	0.58596	3.30418	4.06437	1.11915	0.556219	2.24314	1.10231	high
TCGA-D8-A27E-01A	1.45205	0	1.40206	1.06908	3.15851	0.590238	2.93134	4.2784	4.36847	4.80776	3.82381	2.71359	high
TCGA-D8-A27F-01A	1.33699	0	0.993128	0.420933	3.41129	0.664867	2.85275	4.36601	1.88266	1.01173	2.96855	1.6341	high
TCGA-D8-A27G-01A	1.12055	0	1.1608	1.04878	3.24263	0.598035	2.61504	4.15068	2.91957	2.06147	2.81532	0.99904	high
TCGA-D8-A27H-01A	1.08767	0	1.18191	0.384191	3.46065	0.583281	2.34184	3.90387	2.77322	0.95368	2.4105	0.761369	low
TCGA-D8-A27I-01A	1.20274	0	2.1257	0.495301	3.29205	0.583658	2.44504	4.17539	2.08818	0.436974	2.88951	1.44237	high
TCGA-D8-A27K-01A	4.00274	0	1.1292	0.420933	3.84857	0.585024	2.4316	4.42919	2.44882	0.562182	1.41946	0.469081	low
TCGA-D8-A27L-01A	1.36712	0	2.48018	1.56626	3.96489	0.583717	2.32781	4.09491	2.75728	0.640966	1.47423	0.974825	high
TCGA-D8-A27M-01A	1.12329	0	1.56931	0.408623	2.67177	0.583281	2.10302	4.17539	1.38536	1.09888	2.71492	0.882064	low
TCGA-D8-A27N-01A	1.42192	0	1.01454	0.875729	3.29205	0.583717	2.60871	3.66635	0.940918	0.734874	2.52835	1.01149	high
TCGA-D8-A27P-01A	0.134247	0	1.77024	1.42103	3.37861	0.584689	2.71678	4.40131	2.20433	0.455576	2.88951	0.955001	low
TCGA-D8-A27R-01A	0.841096	0	1.51791	0.41763	3.22607	0.585024	2.57696	2.85478	3.21134	0.85825	3.33323	1.97535	high
TCGA-D8-A27T-01A	1.09041	0	1.41248	0.769503	2.88638	0.585492	2.19236	5.47224	2.77881	2.08523	2.50164	0.428644	low
TCGA-D8-A27V-01A	1.04384	0	1.42311	0.696693	3.82002	0.583822	2.80944	3.63901	2.69034	0.412951	3.09967	1.50653	high
TCGA-D8-A27W-01A	1.02192	0	1.00356	0.377901	2.55465	0.583309	2.47232	3.33566	2.41838	0.599666	3.13983	0.858537	low
TCGA-D8-A3Z5-01A	2.78082	0	1.34953	0.495301	3.13045	0.584141	2.57696	3.90966	3.09198	0.633953	2.22006	0.673138	low
TCGA-D8-A3Z6-01A	1.54247	0	1.34953	1.0174	3.09709	0.585492	2.60229	3.84611	4.08273	0.425123	3.75498	0.828888	low
TCGA-D8-A4Z1-01A	1.80548	0	1.92201	0.500772	3.14746	0.611826	2.09558	3.79521	3.1025	0.493049	2.07136	0.87942	low
TCGA-D8-A73U-01A	1.34795	0	1.86693	2.94427	2.8804	0.583309	2.28598	4.12579	4.68707	2.42647	2.93848	0.570014	low
TCGA-D8-A73W-01A	1.05479	1	3.14808	0.380966	2.75326	0.58666	2.62102	3.69914	3.69326	5.13636	2.4105	7.33438	high
TCGA-D8-A73X-01A	2.10137	0	1.53842	0.431518	3.36783	0.657267	2.63987	3.74401	2.86077	2.06147	2.45295	2.40276	high
TCGA-E2-A105-01A	3.58356	0	2.0392	0.987477	3.47168	0.583467	3.13664	4.0463	4.12743	1.16763	3.22615	1.78787	high
TCGA-E2-A106-01A	6.96164	0	2.07413	4.08717	3.05074	0.584689	3.02616	5.84852	5.39389	0.428102	3.18657	0.197536	low
TCGA-E2-A107-01A	2.86849	0	1.44402	2.20468	2.98109	0.584689	2.45174	3.99199	2.96212	0.41313	2.59633	0.446694	low
TCGA-E2-A108-01A	2.29315	0	1.3914	0.45964	2.80193	0.583927	2.22121	3.58882	2.26205	1.91059	2.11929	0.955272	low
TCGA-E2-A109-01A	3.88219	0	1.42311	0.987477	2.95734	0.584354	2.01942	3.67779	2.53082	0.586379	3.55145	0.871059	low
TCGA-E2-A10A-01A	3.36712	0	2.42657	2.36569	3.49913	0.589111	2.62731	6.98907	3.07039	0.685864	2.13549	0.25857	low
TCGA-E2-A10B-01A	3.12603	0	1.66029	0.662659	3.31902	0.583658	3.11399	5.65431	2.00771	0.717781	4.45582	1.40735	high
TCGA-E2-A10C-01A	3.34247	0	1.15075	1.82378	2.55465	0.585024	2.55697	3.43392	4.29486	0.619878	4.00169	0.637536	low
TCGA-E2-A10E-01A	2.36986	0	1.09747	0.389804	3.26444	0.583927	2.7666	3.54442	2.66836	2.72199	5.10209	4.17301	high
TCGA-E2-A10F-01A	2.40548	0	1.15075	0.687873	3.18163	0.584141	2.70437	5.47224	4.34348	0.612865	1.5949	0.189653	low
TCGA-E2-A14N-01A	3.92877	0	1.92201	0.420933	3.05074	0.58596	2.60871	4.566	0.696373	2.76074	2.48748	2.2923	high
TCGA-E2-A14O-01A	3.72329	0	1.66029	0.384191	2.88638	0.588236	2.97295	5.49721	2.55974	0.972742	3.62489	0.956074	low
TCGA-E2-A14P-01A	3.4137	0	0.962833	0.375192	3.11391	0.585024	2.4316	4.2262	0.905606	0.743028	3.20935	0.957036	low
TCGA-E2-A14Q-01A	3.1863	0	1.87639	0.511723	3.09709	0.583822	3.00308	4.89893	3.38215	0.467785	2.32421	0.701938	low
TCGA-E2-A14R-01A	3.21644	0	0.849604	0.384191	2.79604	0.588236	2.58947	4.10686	0.958624	0.535083	2.94425	0.786709	low
TCGA-E2-A14T-01A	6.33151	0	1.71007	0.464642	2.58729	0.583467	2.58323	4.19402	1.81026	0.489043	2.85175	0.965215	low
TCGA-E2-A14U-01A	3.61096	0	1.97624	0.638582	3.11938	0.584354	2.53797	4.50065	2.69571	0.436974	2.7714	0.921222	low
TCGA-E2-A14V-01A	2.85479	0	1.45444	0.446773	3.05074	0.598035	2.62102	4.9588	3.16267	0.702157	2.20545	0.492165	low
TCGA-E2-A14W-01A	2.66849	0	2.62366	0.385995	3.65269	0.589111	3.1081	5.52214	1.59588	0.455576	2.22006	1.60677	high
TCGA-E2-A14X-01A	2.66301	0	0.952477	0.373863	3.72437	0.583336	2.6659	3.68822	0.67991	0.848724	3.44475	1.94775	high
TCGA-E2-A14Y-01A	5.77808	0	0.788891	1.05877	4.2429	0.587361	2.82783	3.93898	1.37686	0.612865	1.93767	0.844037	low
TCGA-E2-A14Z-01A	1.54247	1	1.31807	0.380966	2.8804	0.584354	3.09627	4.23283	1.03038	2.18754	3.35031	2.34375	high
TCGA-E2-A150-01A	5.30137	0	0.94241	0.427829	3.37861	0.584141	2.39718	5.31217	0.470507	0.671017	3.16296	0.642693	low
TCGA-E2-A152-01A	5.83014	0	1.91283	0.396352	3.4938	0.588236	2.44504	2.96959	1.63604	1.1379	2.43917	2.72335	high
TCGA-E2-A153-01A	1.93699	0	1.59959	0.438904	2.97526	0.588236	2.37634	4.65695	4.59353	0.972742	2.83957	0.518233	low
TCGA-E2-A154-01A	1.61918	0	1.43365	0.987477	3.29762	0.589111	2.86525	5.2104	3.74948	2.72815	4.36278	1.46482	high
TCGA-E2-A155-01A	1.75342	0	0.911099	0.400814	3.29762	0.596254	3.57787	4.98504	2.94073	0.450196	2.87698	0.739703	low
TCGA-E2-A156-01A	1.98904	0	1.57943	2.94427	3.18721	0.6042	2.79726	5.14292	3.807	0.648403	2.68274	0.325662	low
TCGA-E2-A158-01A	1.23288	0	0.694216	0.372658	2.93413	0.67316	2.82783	4.10686	0.623719	0.524624	2.49436	1.26072	high
TCGA-E2-A159-01A	2.08767	0	0.731803	0.384191	3.39482	0.611826	2.19236	4.19402	0.878811	0.886347	2.34624	0.731288	low
TCGA-E2-A15A-01A	1.94521	0	2.98145	0.420933	3.38408	0.664867	2.41047	3.53895	3.02173	0.556219	3.052	5.20575	high
TCGA-E2-A15C-01A	1.90137	0	2.66012	1.75557	3.31902	0.583927	2.6659	4.4506	3.23277	0.795226	1.71588	0.87928	low
TCGA-E2-A15D-01A	1.4411	0	1.1292	0.484277	3.13045	0.583717	2.69802	3.95661	2.54248	0.83057	1.66905	0.582173	low
TCGA-E2-A15E-01A	1.72603	0	1.87639	0.63081	3.24263	0.584354	2.46549	5.37804	2.63424	0.413061	3.02791	0.64491	low
TCGA-E2-A15F-01A	1.80274	0	2.08301	0.741448	2.95734	0.584689	2.44504	6.60061	3.12453	0.562182	2.21276	0.26506	low
TCGA-E2-A15G-01A	1.51781	0	1.25471	0.714485	3.16434	0.584354	2.76038	5.33362	3.38215	0.51046	4.99915	0.860109	low
TCGA-E2-A15H-01A	1.07671	0	1.43365	0.384191	3.19824	0.584689	2.6659	4.69554	3.21134	0.562182	1.42907	0.400056	low
TCGA-E2-A15I-01A	4.63562	0	2.09129	1.02763	3.52633	0.583822	2.8896	4.10686	1.6671	0.416683	1.70658	1.22648	high
TCGA-E2-A15J-01A	4.49315	0	1.20355	0.398502	3.38936	0.587361	3.04434	5.06758	3.66303	0.524624	2.03909	0.428568	low
TCGA-E2-A15K-01A	0.753425	0	1.45444	0.400814	3.03317	0.585492	2.81579	4.59589	3.35417	0.839657	4.0448	1.14579	high
TCGA-E2-A15L-01A	1.71507	0	1.77024	0.394061	3.25894	0.585492	2.55697	3.81756	1.9384	0.47457	1.81432	1.02811	high
TCGA-E2-A15M-01A	0.920548	1	1.53842	0.403246	3.42776	0.583336	2.62102	3.71038	0.705013	2.05315	4.38401	4.78634	high
TCGA-E2-A15O-01A	0.791781	0	2.52579	0.424366	3.49913	0.584689	3.09627	6.28641	3.1897	0.685864	2.19761	0.755868	low
TCGA-E2-A15P-01A	1.63014	0	1.73008	0.484277	3.02719	0.629514	2.67883	4.55126	3.807	0.493049	3.11711	1.00114	high
TCGA-E2-A15R-01A	4.74521	0	1.48576	0.442659	3.0565	0.583927	2.82163	4.18162	1.83946	0.455576	2.35317	0.923635	low
TCGA-E2-A15S-01A	1.1726	0	1.93973	0.372658	3.00399	0.598035	3.13664	3.46726	3.81339	0.41285	1.78773	1.21948	high
TCGA-E2-A15T-01A	4.28219	0	2.40248	4.93579	2.96344	0.58666	3.15426	5.56017	2.69034	0.839657	2.45295	0.342315	low
TCGA-E2-A1AZ-01A	6.38082	0	1.35983	0.446773	3.02719	0.585024	2.11831	4.59589	0.86114	1.52171	2.56289	0.849441	low
TCGA-E2-A1B0-01A	4.46849	0	1.05584	0.384191	3.07404	0.585492	2.53797	3.94483	0.713328	1.21703	1.83227	0.869429	low
TCGA-E2-A1B1-01A	7.26849	0	1.52844	0.549369	3.20357	0.594474	1.94893	4.59589	1.23537	0.804451	2.09569	0.62318	low
TCGA-E2-A1B4-01A	2.75068	1	1.95868	0.431518	3.20895	0.585492	2.65958	4.50796	2.79577	0.443247	3.85287	1.5214	high
TCGA-E2-A1B5-01A	2.69589	0	1.27571	0.495301	2.74087	0.585024	2.63987	3.49484	2.25567	0.447747	2.7714	0.949173	low
TCGA-E2-A1B6-01A	2.37534	0	0.911099	0.369659	3.2203	0.583309	2.34883	4.45781	0.826843	0.433208	2.30972	0.558179	low
TCGA-E2-A1BC-01A	1.3726	0	1.32819	3.01811	2.80775	0.598035	2.14789	3.60009	2.55396	0.663644	1.6782	0.294059	low
TCGA-E2-A1BD-01A	3.10411	0	1.24446	0.376504	3.03912	0.583927	2.8896	4.18162	2.8659	2.06923	2.15149	0.969042	high
TCGA-E2-A1IE-01A	6.47123	0	1.19267	1.29628	2.9983	0.585024	3.01447	4.89893	2.17249	0.477946	2.72748	0.521817	low
TCGA-E2-A1IF-01A	3.11781	0	1.95868	0.396352	3.68557	0.584689	2.59562	3.75529	4.00458	0.795226	1.80513	1.03363	high
TCGA-E2-A1IG-01A	5.86301	0	2.48018	1.3274	3.17041	0.583658	2.50513	4.73431	4.05421	0.685864	2.15149	0.646601	low
TCGA-E2-A1IH-01A	2.81096	0	2.14248	0.408623	3.15851	0.583927	2.6725	4.11344	1.56295	1.24685	1.69698	1.47767	high
TCGA-E2-A1II-01A	2.80822	0	0.615104	0.382539	3.57614	0.583658	2.27865	5.00314	0.55593	0.439033	2.08737	0.381209	low
TCGA-E2-A1IJ-01A	2.36986	0	1.72019	0.414611	3.34668	0.584689	2.34184	4.47889	2.54248	1.02138	1.87622	0.713426	low
TCGA-E2-A1IK-01A	4.93151	0	2.62366	0.987477	2.86819	0.58666	2.87122	7.21724	2.89834	5.56629	5.0643	3.61202	high
TCGA-E2-A1IL-01A	0.323288	0	1.15075	0.455211	2.67177	0.585492	2.45865	4.53715	2.53082	0.524624	1.95485	0.357571	low
TCGA-E2-A1IN-01A	1.84932	0	1.86693	0.387921	3.38936	0.583822	2.70437	4.25207	1.43694	0.924419	2.43917	1.56187	high
TCGA-E2-A1IO-01A	5.08219	0	1.42311	0.875729	3.53729	0.583717	2.44504	3.63325	2.37709	0.434995	1.66905	0.700102	low
TCGA-E2-A1IU-01A	0.923288	0	1.49607	0.599514	3.1083	0.585024	2.51165	5.75563	3.76831	0.439033	2.93233	0.327152	low
TCGA-E2-A1L6-01A	4.51507	0	1.45444	0.489775	3.07404	0.583927	2.64626	5.91304	5.15481	0.69386	2.93233	0.263084	low
TCGA-E2-A1L7-01A	5.03014	0	0.750915	1.5564	3.2203	0.583599	2.75391	5.98079	1.262	3.18733	2.36792	0.45469	low
TCGA-E2-A1L8-01A	6.13699	0	1.08695	0.420933	2.87416	0.587361	2.3062	5.05802	1.95933	0.943738	4.75194	0.924012	low
TCGA-E2-A1L9-01A	1.63836	0	1.53842	1.24554	3.24825	0.583822	2.73531	4.40131	2.68478	0.751558	1.98025	0.58656	low
TCGA-E2-A1LA-01A	2.04932	0	1.49607	0.371497	2.5011	0.583822	2.54427	4.52973	3.79408	0.734874	2.18207	0.405127	low
TCGA-E2-A1LB-01A	6.31781	0	1.56931	0.394061	2.70368	0.588236	2.85884	3.34636	1.11915	0.867419	3.18657	2.28982	high
TCGA-E2-A1LE-01A	2.40822	1	1.22395	0.396352	2.57452	0.585492	2.38324	2.92819	0.688151	0.50125	2.76542	1.37554	high
TCGA-E2-A1LG-01A	4.1726	0	0.63249	1.7458	3.736	0.583822	2.64626	4.40809	2.04841	0.671017	2.87698	0.485147	low
TCGA-E2-A1LH-01A	8.89589	0	0.750915	0.387921	2.74714	0.585024	2.54427	2.91595	1.01245	0.795226	2.53523	1.08767	high
TCGA-E2-A1LI-01A	8.55068	0	1.10812	0.45964	2.79011	0.583467	2.52486	4.12579	1.04878	0.626936	2.01469	0.619083	low
TCGA-E2-A1LK-01A	0.728767	1	1.18191	0.39189	2.88638	0.591365	2.69802	3.21903	1.53841	1.52171	2.43237	1.57779	high
TCGA-E2-A1LL-01A	3.5863	0	0.952477	1.00788	3.84272	0.584689	2.65958	4.41506	1.88266	0.45853	2.48089	0.639821	low
TCGA-E2-A1LS-01A	4.39452	0	1.15075	1.0174	2.94556	0.591365	2.61504	4.46481	0.482477	0.519858	4.51413	1.44843	high
TCGA-E2-A2P5-01A	2.24932	1	1.38118	0.373863	3.56477	0.584689	3.1311	3.82315	1.43694	0.934407	2.73411	2.02629	high
TCGA-E2-A2P6-01A	2.87945	0	2.14248	3.01811	2.74714	0.583822	2.84046	4.0219	4.93891	0.412951	2.74027	0.462895	low
TCGA-E2-A3DX-01A	3.63014	0	1.53842	0.446773	3.12501	0.583927	2.28598	3.5831	4.29486	0.599666	1.86719	0.535699	low
TCGA-E2-A56Z-01A	0.690411	0	1.32819	0.420933	3.06256	0.585024	3.05	5.65431	3.93476	0.685864	3.31661	0.489901	low
TCGA-E2-A570-01A	2.55068	0	1.43365	0.380966	3.22607	0.584689	2.6725	4.42919	4.76483	0.717781	1.6873	0.388522	low
TCGA-E2-A572-01A	3.30959	0	0.880323	0.446773	2.8556	0.58596	3.09051	3.71038	6.11459	0.42967	3.09967	0.471296	low
TCGA-E2-A573-01A	2.90959	0	0.537207	0.382539	2.66545	0.583717	2.64626	3.72716	2.24929	0.545476	2.18207	0.434047	low
TCGA-E2-A574-01A	3.23014	0	0.443044	0.373863	3.53729	0.584689	2.67883	3.73822	4.65887	1.73995	3.41096	0.756902	low
TCGA-E2-A576-01A	2.85753	0	1.06615	0.376504	3.76395	0.584141	3.46652	3.801	3.54924	0.423702	2.96228	1.32577	high
TCGA-E9-A1N3-01A	2.90137	0	2.40248	0.376504	2.89238	0.584354	3.10218	5.83265	4.98692	0.45853	4.45582	1.04193	high
TCGA-E9-A1N4-01A	2.73973	0	0.859711	0.723475	2.93413	0.657267	2.28598	4.63407	2.24929	0.619878	2.00613	0.446457	low
TCGA-E9-A1N5-01A	3.06849	0	0.931987	0.442659	2.48796	0.58666	2.27114	5.42374	3.6814	1.03041	1.69698	0.150012	low
TCGA-E9-A1N6-01A	1.85753	1	1.41248	0.506256	3.17603	0.584689	2.7666	4.35907	0.958624	2.4835	3.17458	2.21705	high
TCGA-E9-A1N8-01A	2.84658	0	0.640972	0.671405	3.23714	0.63594	2.39021	4.86529	2.19797	0.51046	2.40371	0.410487	low
TCGA-E9-A1N9-01A	3.01644	0	1.33897	0.431518	3.2203	0.584354	3.00308	3.31351	0.593125	1.42334	2.15149	2.20648	high
TCGA-E9-A1NA-01A	3.04658	0	1.34953	0.474265	2.75326	0.583927	2.60871	6.52761	2.96212	0.751558	2.79077	0.240432	low
TCGA-E9-A1NC-01A	3.29589	0	1.06615	0.373863	2.57452	0.583467	2.36918	3.41731	2.30513	1.08922	2.43917	0.750883	low
TCGA-E9-A1ND-01A	3.46849	0	1.06615	0.517579	2.68477	0.585492	2.02722	4.10089	0.800233	0.943738	2.41801	0.599794	low
TCGA-E9-A1NE-01A	2.98082	0	1.43365	0.450996	3.10275	0.601915	2.36918	5.43603	2.83885	0.441207	2.05521	0.337649	low
TCGA-E9-A1NF-01A	2.93699	1	2.25898	0.375192	3.42776	0.777223	2.45865	3.08151	1.81026	1.08922	2.53523	9.76594	high
TCGA-E9-A1NG-01A	2.15342	1	2.68884	0.377901	3.42228	0.583927	2.39021	4.02823	2.57085	1.30493	3.44475	3.30119	high
TCGA-E9-A1NH-01A	1.57808	0	1.87639	2.50412	3.30282	0.58596	2.43835	3.95661	4.20994	0.795226	3.55709	0.77315	low
TCGA-E9-A1NI-01A	0.821918	0	2.21754	0.39189	3.21461	0.58596	2.38324	5.02219	4.64018	0.934407	2.98066	0.746217	low
TCGA-E9-A1QZ-01A	2.06849	0	1.58959	1.44185	2.70368	0.584354	2.3558	5.69857	2.72342	0.441207	1.85832	0.193508	low
TCGA-E9-A1R0-01A	2.35616	0	0.779216	3.07822	2.69751	0.583467	2.41047	4.83976	3.93476	0.568034	2.08737	0.100382	low
TCGA-E9-A1R2-01A	2.91233	0	2.48018	0.411497	3.7861	0.584141	3.09051	7.48662	3.96967	0.626936	2.03107	0.376636	low
TCGA-E9-A1R3-01A	0.213699	0	4.94051	6.34348	3.38408	0.583927	2.4855	5.25049	3.38775	0.886347	2.02305	0.936677	low
TCGA-E9-A1R4-01A	0.509589	0	1.15075	1.1307	2.86168	0.584689	2.19236	4.61901	3.31026	0.461394	4.16372	0.502812	low
TCGA-E9-A1R5-01A	0.252055	0	2.09956	0.387921	4.14698	0.587361	2.85884	4.44349	3.71767	2.00419	2.06332	1.81984	high
TCGA-E9-A1R6-01A	0.928767	0	2.4879	0.376504	3.0565	0.585492	3.00883	5.32307	4.42636	0.83057	2.1593	0.767845	low
TCGA-E9-A1R7-01A	4.01918	0	2.79442	0.385995	4.06695	0.584689	3.06732	3.86873	1.41966	0.422377	2.36792	4.50921	high
TCGA-E9-A1RA-01A	3.75068	0	1.02465	0.389804	3.23714	0.584141	2.50513	5.52214	4.42636	0.556219	2.28777	0.209761	low
TCGA-E9-A1RB-01A	2.67397	1	1.21373	1.1203	3.10275	0.585024	3.1081	7.71184	3.06519	4.4966	2.01469	0.32582	low
TCGA-E9-A1RC-01A	3.35342	0	3.18081	0.376504	3.74732	0.583467	2.69802	4.80632	3.32685	0.760002	2.01469	1.90057	high
TCGA-E9-A1RD-01A	0.0931507	0	1.68979	1.99872	3.24825	0.58596	3.18829	6.08956	2.37135	0.556219	2.36792	0.370916	low
TCGA-E9-A1RE-01A	3.88767	0	1.45444	0.394061	3.76395	0.588236	3.57787	3.63901	2.19797	0.640966	1.97183	1.9245	high
TCGA-E9-A1RF-01A	0.547945	0	1.59959	0.398502	2.82011	0.583822	2.69155	3.05798	1.6671	1.06018	2.67611	1.96083	high
TCGA-E9-A1RG-01A	1.7726	0	0.869665	0.375192	3.18163	0.584354	2.6725	5.19083	4.6309	0.519858	2.72748	0.262054	low
TCGA-E9-A1RH-01A	3.88219	0	1.95868	0.377901	2.54094	0.58596	2.9371	4.80632	0.747971	3.3954	1.84079	1.96506	high
TCGA-E9-A1RI-01A	3.96986	0	1.59959	1.28602	3.14746	0.583717	2.17014	4.10686	2.37135	1.02138	2.11929	0.600651	low
TCGA-E9-A226-01A	2.87123	1	1.65047	1.2141	3.71319	0.599975	2.6725	4.0404	1.71325	0.734874	2.20545	1.2186	high
TCGA-E9-A227-01A	2.67123	0	2.01261	4.96292	3.42228	0.584141	2.70437	4.94189	3.6568	0.768609	2.21276	0.238864	low
TCGA-E9-A228-01A	3.52055	0	3.14808	0.367719	3.49913	0.583467	2.6659	4.24544	1.44514	0.905619	3.68077	5.81521	high
TCGA-E9-A229-01A	3.14521	0	2.21754	0.885863	3.20895	0.584141	2.59562	5.37804	2.00082	0.655794	2.06332	0.685449	low
TCGA-E9-A22A-01A	3.25753	0	1.57943	0.371497	2.82609	0.629514	2.3133	3.82315	1.70546	2.07698	2.68936	1.96195	high
TCGA-E9-A22B-01A	3.19726	0	2.98145	0.375192	2.8556	0.584141	2.32057	3.58882	3.20627	0.663644	2.40371	2.00393	high
TCGA-E9-A22D-01A	3.41918	0	1.33897	0.584679	3.29205	0.583467	2.61504	4.80632	3.38215	0.626936	1.84079	0.387389	low
TCGA-E9-A22E-01A	3.47671	0	2.52579	0.646232	3.29205	0.650032	2.71055	3.53364	1.54678	1.58956	2.46744	5.33086	high
TCGA-E9-A22G-01A	3.39452	0	0.741648	0.384191	3.153	0.584141	2.78517	5.80151	0.923239	0.633953	2.40371	0.355684	low
TCGA-E9-A22H-01A	3.37534	0	1.60983	0.606907	3.23714	0.583717	3.21684	6.98907	3.69937	0.481578	2.57642	0.270737	low
TCGA-E9-A243-01A	1.67671	0	1.35983	0.372658	3.11391	0.601915	2.3133	4.3114	0.730493	1.51143	1.85832	0.983984	high
TCGA-E9-A244-01A	0.0575342	0	1.45444	0.394061	4.2429	0.587361	2.59562	4.67959	0.914474	0.702157	1.6873	1.01312	high
TCGA-E9-A245-01A	0.0712329	1	2.54101	0.484277	3.25351	1.03485	2.8896	4.54419	4.20233	0.461394	5.26901	45.1866	high
TCGA-E9-A247-01A	3.24932	0	1.04552	0.530033	3.36783	0.583467	2.68518	5.84852	3.29359	0.51046	1.88515	0.215195	low
TCGA-E9-A248-01A	0.161644	0	0.931987	0.366684	4.97077	0.601915	2.47232	3.19644	0.615913	0.702157	2.42516	2.54277	high
TCGA-E9-A249-01A	0.594521	0	1.22395	0.427829	3.5209	0.585024	3.03828	6.80929	4.93891	0.481578	1.45584	0.127898	low
TCGA-E9-A24A-01A	2.04658	0	1.95868	4.41887	3.34668	0.585492	2.79726	5.13343	2.13374	0.640966	1.80513	0.278261	low
TCGA-E9-A295-01A	1.0274	0	0.90089	0.442659	3.10275	0.583927	2.81579	2.81277	3.4332	0.42967	4.11918	1.60633	high
TCGA-E9-A2JS-01A	2.47671	1	1.19267	0.372658	3.24263	0.583599	2.72302	3.42282	2.60554	0.69386	3.32786	1.43292	high
TCGA-E9-A2JT-01A	0.789041	0	1.08695	0.63081	3.32499	0.583927	2.46549	2.72558	0.808843	0.777388	1.94637	1.3689	high
TCGA-E9-A3HO-01A	3.1726	0	0.685205	0.372658	3.27543	0.583927	2.85275	5.89644	3.22186	3.79797	4.0448	0.955763	low
TCGA-E9-A3Q9-01A	2.74247	0	2.3874	0.495301	2.88638	0.592919	2.45174	8.16556	3.74299	0.414827	3.70916	0.255119	low
TCGA-E9-A3QA-01A	2.51507	0	0.839344	0.368209	3.153	0.583599	2.34184	4.73431	1.01245	0.734874	2.58276	0.528348	low
TCGA-E9-A3X8-01A	2.53699	0	0.982766	0.411497	3.92967	0.58596	3.18281	3.91537	4.57545	0.685864	1.96316	0.678257	low
TCGA-E9-A54X-01A	1.99178	0	2.87185	0.446773	3.06256	0.601915	2.7477	6.98907	5.49508	5.53977	3.09967	1.79247	high
TCGA-E9-A54Y-01A	1.9863	0	0.799057	1.35859	3.05074	0.598035	3.46098	4.566	4.66835	0.481578	3.28852	0.479786	low
TCGA-E9-A5FK-01A	2.22466	0	1.1608	0.377901	2.99273	0.61737	2.83415	4.1445	2.65705	0.606266	2.60977	0.899268	low
TCGA-E9-A5FL-01A	0.0657534	0	0.788891	0.741448	2.62633	0.583467	2.46549	2.49473	1.73636	2.23394	3.24376	1.85615	high
TCGA-E9-A5UO-01A	2.15068	0	3.42974	0.405826	2.65912	0.606486	2.51849	5.3015	6.73993	0.417626	3.39995	0.995139	high
TCGA-E9-A5UP-01A	2.2	0	2.19297	0.474265	3.08557	0.590238	3.09627	4.2262	7.15436	0.47457	1.87622	0.534963	low
TCGA-E9-A6HE-01A	2.32055	0	1.17139	0.380966	3.33041	0.584354	2.86525	4.75824	5.6039	0.83057	1.75196	0.288278	low
TCGA-EW-A1IW-01A	1.01644	0	1.14001	0.427829	3.92393	0.583336	2.61504	4.42215	2.84423	0.671017	1.66905	0.550312	low
TCGA-EW-A1IX-01A	3.30959	0	1.67993	0.398502	2.72223	0.583658	2.33481	4.58112	2.68478	0.751558	3.09967	0.741671	low
TCGA-EW-A1IY-01A	0.706849	0	1.32819	4.60578	3.20357	0.583822	2.71055	4.23283	0.817985	0.524624	2.53523	0.38028	low
TCGA-EW-A1IZ-01A	1.51781	0	0.859711	0.377901	2.81405	0.583599	2.59562	3.43392	3.03262	0.467785	3.24376	0.775584	low
TCGA-EW-A1J1-01A	1.57534	0	2.11719	0.380966	3.0798	0.58666	3.04434	4.60342	2.69571	0.50125	2.80886	1.37093	high
TCGA-EW-A1J2-01A	1.10411	0	1.69984	3.74896	3.40582	0.585024	2.32057	4.55126	2.52479	0.593256	1.90257	0.272584	low
TCGA-EW-A1J3-01A	1.38082	0	1.82791	0.549369	3.33568	0.583927	2.69802	4.566	2.55974	0.545476	1.73366	0.706008	low
TCGA-EW-A1J5-01A	1.30685	0	1.59959	1.7257	2.54094	0.583658	2.50513	5.23066	4.50338	0.51046	1.45584	0.14305	low
TCGA-EW-A1J6-01A	2.39726	0	1.81837	0.371497	2.49439	0.584141	2.85275	8.04211	2.16581	0.418728	3.27161	0.223158	low
TCGA-EW-A1OV-01A	2.16164	0	0.89028	0.368885	3.87739	0.623481	2.62731	3.05798	0.76502	0.663644	2.00613	1.83158	high
TCGA-EW-A1OW-01A	1.90137	0	1.55905	0.377901	3.24825	0.67316	2.17761	4.84826	1.72884	1.86785	2.8029	1.67307	high
TCGA-EW-A1OX-01A	2.49589	0	3.10268	0.424366	3.08557	0.594474	2.75391	5.04913	3.48481	0.44544	3.46206	2.07742	high
TCGA-EW-A1OY-01A	2.48767	0	1.01454	0.398502	3.40028	0.584689	2.73531	4.47889	1.73636	2.92854	4.63484	2.86943	high
TCGA-EW-A1OZ-01A	3.36712	0	0.962833	0.377901	3.25894	0.585492	2.8835	3.1903	3.69326	0.839657	2.67611	1.00778	high
TCGA-EW-A1P0-01A	3.4274	0	1.03509	0.385995	3.03317	0.590238	2.97295	3.99199	3.26001	5.84258	2.21276	2.57299	high
TCGA-EW-A1P1-01A	3.31507	0	1.87639	0.474265	2.98688	0.584354	2.27114	4.2587	1.27981	1.17776	2.11929	1.05839	high
TCGA-EW-A1P3-01A	4.4137	0	1.34953	0.479254	2.73486	0.584141	2.34883	6.18587	6.0189	0.447747	2.19761	0.101951	low
TCGA-EW-A1P4-01A	2.48493	0	1.01454	0.622536	3.84272	0.583336	2.46549	4.87356	1.72123	1.14788	2.30252	0.625189	low
TCGA-EW-A1P5-01A	1.92603	0	2.41852	3.24624	3.04482	0.584354	2.39021	7.76177	3.98345	0.586379	4.86877	0.232131	low
TCGA-EW-A1P6-01A	1.53973	0	2.41028	0.408623	3.38408	0.804762	2.72936	4.6719	2.19193	0.593256	2.19761	5.03294	high
TCGA-EW-A1P7-01A	2.50685	0	1.02465	0.39189	2.92224	0.583281	2.10302	3.3956	1.11915	0.992589	1.56703	0.648901	low
TCGA-EW-A1P8-01A	0.654795	1	1.11843	0.400814	3.68557	0.584689	2.89567	4.06437	1.86101	2.84573	2.57642	2.04106	high
TCGA-EW-A1PA-01A	1.57534	0	1.04552	0.380966	3.40028	0.584354	2.69155	4.79008	3.90023	2.14107	2.08737	0.542635	low
TCGA-EW-A1PB-01A	1.66575	0	1.00356	0.384191	2.65912	0.752495	2.37634	4.69554	0.67991	0.626936	3.5739	2.04802	high
TCGA-EW-A1PC-01B	0.512329	0	1.01454	0.442659	3.39482	0.741311	2.72936	4.36601	2.15943	0.685864	4.07567	3.1188	high
TCGA-EW-A1PD-01A	1.16164	0	2.41028	0.414611	3.4938	0.584141	2.29935	4.52973	1.27981	0.441207	2.61652	1.60816	high
TCGA-EW-A1PE-01A	0.876712	0	1.66029	0.442659	2.70368	0.583599	2.29264	5.62665	2.98385	0.612865	4.03881	0.558785	low
TCGA-EW-A1PF-01A	1.20274	0	2.03074	0.382539	3.28088	0.583599	2.28598	3.41731	3.74948	0.545476	2.38933	1.12992	high
TCGA-EW-A1PG-01A	2.87945	0	2.21754	0.500772	3.62554	0.584354	2.72936	4.94189	3.13576	1.17776	1.96316	1.01542	high
TCGA-EW-A1PH-01A	1.66301	0	0.741648	0.368209	2.8804	0.583658	2.29935	3.39037	1.71325	1.24685	2.20545	0.707907	low
TCGA-EW-A2FR-01A	4.58356	0	1.93111	0.373863	3.736	0.583281	2.62102	3.20776	1.21748	1.37411	2.93233	3.95166	high
TCGA-EW-A2FS-01A	4.39452	0	1.71007	0.380966	2.8556	0.583309	2.17014	5.06758	4.59353	0.412845	2.65643	0.318767	low
TCGA-EW-A2FV-01A	2.1589	0	2.35546	0.875729	3.23714	0.583927	2.38324	3.55002	3.90023	0.452849	2.67611	1.27291	high
TCGA-EW-A2FW-01A	1.8411	0	1.20355	2.38111	3.50466	0.58666	3.02017	4.67959	4.42636	0.48514	3.11711	0.400949	low
TCGA-EW-A3E8-01B	2.83562	0	1.3914	0.382539	2.59375	0.623481	2.22841	3.28027	4.36015	1.03041	2.1593	0.709178	low
TCGA-EW-A3U0-01A	1.45753	0	1.11843	0.368209	2.96344	0.642825	2.4316	3.86873	1.57939	1.02138	2.04716	1.04737	high
TCGA-EW-A423-01A	1.46027	0	1.50703	1.43156	3.28646	0.585024	3.24022	3.08151	3.72393	0.481578	3.77819	1.88745	high
TCGA-EW-A424-01A	1.9589	0	1.96763	0.408623	3.36783	0.58596	2.63987	4.51515	4.57545	2.33958	2.20545	1.06197	high
TCGA-EW-A6S9-01A	1.26849	0	1.00356	0.967238	2.73486	0.584354	2.55697	3.86322	2.53082	0.489043	2.09569	0.429365	low
TCGA-EW-A6SA-01A	1.39726	0	2.54866	0.530033	3.37317	0.594474	3.18829	6.08956	4.6309	0.415148	2.98665	0.811412	low
TCGA-EW-A6SB-01A	2.08219	0	1.1292	0.41763	3.24825	0.58596	2.46549	4.2784	1.69053	0.663644	3.08788	0.894731	low
TCGA-EW-A6SC-01A	2.60822	0	2.10836	0.408623	3.16434	0.583599	2.57696	4.41506	2.99467	0.497048	2.1593	0.88207	low
TCGA-EW-A6SD-01A	2.76712	0	0.90089	0.382539	2.95147	0.629514	2.41047	2.34661	2.01465	1.01173	2.8029	1.95517	high
TCGA-GI-A2C8-01A	0.616438	0	1.83759	0.387921	2.92814	0.583927	2.39021	3.49484	1.89657	5.81242	3.63623	8.11068	high
TCGA-GI-A2C9-01A	9.15616	0	1.45444	0.427829	2.62021	0.583258	2.04252	5.05802	1.38536	0.848724	2.85175	0.51131	low
TCGA-GM-A2D9-01A	4.96438	1	1.86693	1.2141	2.91635	0.585024	2.98533	2.98764	3.97652	0.50125	3.79542	1.9694	high
TCGA-GM-A2DA-01A	18.063	1	1.3914	1.83308	3.28646	0.584141	2.36235	3.50608	2.53663	0.44544	4.26073	1.23048	high
TCGA-GM-A2DB-01A	6.59178	0	0.523122	0.530033	2.48141	0.583717	2.47897	3.69372	1.73636	0.777388	2.75298	0.521192	low
TCGA-GM-A2DC-01A	6.94521	0	1.50703	0.380966	2.71009	0.584689	3.43756	4.71072	3.6145	0.586379	2.643	0.74555	low
TCGA-GM-A2DD-01A	6.25205	0	1.48576	0.414611	2.57452	0.584141	2.32781	2.95807	1.60431	0.876733	2.80886	1.46402	high
TCGA-GM-A2DF-01A	5.90411	0	0.808841	0.369659	2.5011	0.583658	2.34883	3.52268	2.70135	1.56065	2.56289	0.640854	low
TCGA-GM-A2DH-01A	6.00822	0	0.63249	0.376504	3.29762	0.623481	2.6659	4.55872	1.53841	1.90199	3.26064	1.22509	high
TCGA-GM-A2DI-01A	7.09589	0	1.26511	1.71577	2.80775	0.589111	2.26403	4.10686	3.1897	0.83057	2.02305	0.326359	low
TCGA-GM-A2DK-01A	7.24658	0	1.06615	2.278	2.67831	0.584141	2.088	4.46481	4.45199	0.436974	2.55607	0.153672	low
TCGA-GM-A2DL-01A	9.6411	0	1.44402	0.400814	3.06256	0.58596	2.58323	6.08956	4.05421	0.95368	1.77869	0.211563	low
TCGA-GM-A2DM-01A	8.83836	0	1.8473	0.39189	2.99273	0.585024	2.56371	7.71184	5.58543	0.515125	2.83957	0.124517	low
TCGA-GM-A2DN-01A	8.46849	0	0.90089	0.414611	3.23714	0.583717	2.14789	4.12579	1.6671	0.626936	1.61351	0.406554	low
TCGA-GM-A2DO-01A	7.11233	0	1.37054	0.384191	2.80193	0.589111	2.39021	4.41506	3.50233	0.505996	2.84556	0.521491	low
TCGA-GM-A3NW-01A	9.20822	0	1.27571	0.446773	3.30842	0.583927	2.4987	3.63901	2.75728	0.44544	2.60977	0.870494	low
TCGA-GM-A3NY-01A	3.18356	0	0.849604	4.81371	2.61362	0.583927	2.82163	5.52214	5.25503	1.52171	2.68274	0.0748112	low
TCGA-GM-A3XG-01A	3.64384	0	1.91283	0.614745	3.2203	0.583927	2.37634	4.68781	3.53123	0.633953	2.97458	0.75124	low
TCGA-GM-A3XL-01A	5.77534	0	0.63249	0.398502	3.03317	0.583927	2.65958	4.62668	1.58762	0.540273	3.28273	0.589618	low
TCGA-GM-A3XN-01A	5.53151	0	1.24446	0.405826	2.77122	0.583658	2.22841	4.39408	3.12453	0.493049	1.94637	0.330811	low
TCGA-GM-A4E0-01A	6.00274	0	2.28318	0.398502	2.93976	0.58666	2.11082	3.17328	3.00592	0.461394	1.9888	1.20302	high
TCGA-GM-A5PV-01A	1.12877	0	0.931987	0.825893	2.74714	0.584689	2.62731	4.10686	2.91428	0.41313	2.50164	0.416669	low
TCGA-GM-A5PX-01A	1.50959	0	1.46479	0.405826	3.62002	0.58596	2.7666	3.37945	3.03822	1.06966	2.53523	1.57947	high
TCGA-HN-A2NL-01A	0.216438	0	0.537207	0.646232	3.26978	0.849623	2.72302	6.3068	1.71325	0.839657	2.3608	1.00821	high
TCGA-HN-A2OB-01A	5.20548	1	2.05653	0.446773	3.31902	0.58596	2.46549	3.95071	3.29359	1.17776	1.95485	1.10896	high
TCGA-JL-A3YW-01A	0.986301	0	1.17139	0.373863	2.65912	0.583258	2.41047	2.78161	1.48785	0.896005	2.33142	1.20253	high
TCGA-JL-A3YX-01A	0.964384	0	1.51791	0.384191	3.76395	0.583599	2.80944	4.31804	3.52542	3.26514	3.73749	2.87111	high
TCGA-LD-A66U-01A	1.76986	0	0.869665	0.464642	3.23714	0.583258	2.68518	4.75824	5.84212	0.414507	2.02305	0.190803	low
TCGA-LD-A74U-01A	1.10137	0	2.16795	0.732376	3.13045	0.583658	2.83415	3.30788	2.53663	0.963247	2.08737	1.89009	high
TCGA-LD-A7W6-01A	1.10685	0	1.17139	0.806758	2.84353	0.61737	2.45174	5.38942	3.47337	0.452849	2.82154	0.322638	low
TCGA-LD-A9QF-01A	0.884932	0	2.25898	0.638582	2.46072	0.584141	2.00418	2.95202	2.46066	0.972742	2.1745	1.32295	high
TCGA-LL-A440-01A	2.07945	0	2.23427	0.646232	3.03912	0.583658	2.05798	3.99794	2.98385	0.82161	1.94637	0.815261	low
TCGA-LL-A441-01A	2.72877	0	1.10812	0.389804	2.97526	0.583258	1.85981	4.79008	1.63604	0.52984	2.24314	0.33625	low
TCGA-LL-A442-01A	2.43562	0	1.77968	0.408623	3.12501	0.592919	2.74145	6.62466	5.68163	0.414827	4.23443	0.363502	low
TCGA-LL-A50Y-01A	2.08767	0	0.993128	0.385995	2.84956	0.589111	2.96096	4.10089	3.15745	0.626936	2.10359	0.536242	low
TCGA-LL-A5YL-01A	1.42192	0	0.859711	0.377901	3.41691	0.583822	2.60871	3.08763	3.58461	0.671017	2.1433	0.724769	low
TCGA-LL-A5YM-01A	1.07945	0	0.90089	0.455211	3.33041	0.898879	2.85884	5.08629	5.49508	0.85825	3.08788	2.1612	high
TCGA-LL-A5YN-01A	1.22466	0	0.721991	0.788381	2.66545	0.583717	2.97295	3.43944	2.88778	0.768609	4.76039	1.39785	high
TCGA-LL-A5YO-01A	1.20548	0	0.731803	0.367719	2.78388	0.583281	2.97938	3.46726	0.967671	0.535083	2.6228	1.02053	high
TCGA-LL-A5YP-01A	1.23288	0	1.08695	0.398502	3.19281	0.585024	2.43835	4.93319	1.35962	1.23731	2.94425	0.739337	low
TCGA-LL-A6FQ-01A	0.219178	0	0.859711	0.372658	3.20895	0.584354	3.23427	4.79792	5.19787	0.413061	3.59117	0.493577	low
TCGA-LL-A6FR-01A	1.33973	0	0.859711	0.376504	3.13616	0.584354	2.84648	2.78161	3.49041	0.562182	2.52171	0.96506	low
TCGA-LL-A73Y-01A	1.30685	0	1.08695	0.671405	3.06256	0.58596	2.47897	2.39684	2.24284	0.905619	2.1593	1.24091	high
TCGA-LL-A73Z-01A	0.621918	1	1.1292	0.400814	3.53729	0.583309	2.29264	4.15688	1.41966	0.413199	2.16677	0.672454	low
TCGA-LL-A740-01A	1.20822	0	1.49607	0.369659	2.71009	0.583599	2.51165	3.55002	1.17284	0.915091	2.26529	1.18468	high
TCGA-LL-A7SZ-01A	1.6274	0	1.07664	0.380966	2.60704	0.585492	2.79726	3.62238	3.87982	0.726149	3.052	0.730441	low
TCGA-LL-A7T0-01A	1.03014	0	1.81837	0.368885	3.60911	0.583717	3.00308	3.82315	2.64001	0.519858	2.50875	1.68983	high
TCGA-LL-A8F5-01A	1.63288	0	0.667402	0.380966	2.19661	0.583234	2.80944	4.10089	2.06136	2.80737	3.58526	1.15	high
TCGA-LL-A9Q3-01A	1.45753	0	1.25471	0.400814	3.09709	0.583822	2.86525	2.87884	4.83769	0.524624	2.66292	0.955706	low
TCGA-LQ-A4E4-01A	2.32603	0	0.931987	2.8487	3.38936	0.583658	3.10218	3.08763	3.73057	0.568034	2.1745	0.500732	low
TCGA-MS-A51U-01A	1.86575	0	1.3914	0.414611	2.80193	0.584354	2.15537	4.70332	3.63263	0.535083	4.2079	0.634639	low
TCGA-OK-A5Q2-01A	0.175342	0	0.676104	1.25563	3.20357	0.583336	2.47897	3.47828	2.89834	1.18783	2.03909	0.473268	low
TCGA-OL-A5D6-01A	3.02466	1	1.45444	0.387921	2.64603	0.583927	2.41047	2.79372	1.02145	0.52984	1.95485	1.24783	high
TCGA-OL-A5D7-01A	4.87671	0	0.552221	0.396352	3.40028	0.58596	2.57037	3.28574	1.64381	1.37411	2.56289	1.07603	high
TCGA-OL-A5D8-01A	2.66575	0	0.962833	3.954	3.00399	0.690678	3.55992	3.19644	5.9716	0.443247	2.49436	0.54318	low
TCGA-OL-A5DA-01A	4.88493	0	1.37054	0.403246	3.11938	0.585024	3.09627	4.1445	2.81202	3.10297	2.28777	1.71035	high
TCGA-OL-A5RU-01A	3.33973	0	0.685205	0.387921	2.80775	0.583927	2.25724	3.81756	2.10066	0.515125	3.61384	0.673625	low
TCGA-OL-A5RV-01A	2.90959	0	1.14001	0.427829	3.25894	0.583927	2.14789	4.81453	4.87029	0.443247	2.66292	0.264048	low
TCGA-OL-A5RW-01A	3.03014	0	1.43365	0.41763	2.27775	0.777223	3.07306	3.86873	2.10704	0.685864	2.68274	3.19159	high
TCGA-OL-A5RX-01A	2.40548	0	0.89028	0.424366	3.63622	0.583658	2.47232	4.82281	4.1048	0.51046	2.23562	0.302465	low
TCGA-OL-A5RY-01A	2.06027	0	0.982766	0.420933	3.5318	0.583927	2.24336	3.71038	0.905606	1.67437	2.60302	1.30743	high
TCGA-OL-A5RZ-01A	1.86027	0	1.43365	0.377901	3.87165	0.585492	3.05	4.08854	2.94613	0.519858	3.54028	1.78432	high
TCGA-OL-A5S0-01A	1.69863	0	1.15075	0.450996	2.54094	0.583599	2.7477	2.87275	3.43879	1.73995	2.54929	1.18869	high
TCGA-OL-A66H-01A	2.22466	0	1.73008	0.380966	2.87416	0.690678	2.4175	3.82315	3.70546	0.580066	2.90184	1.64455	high
TCGA-OL-A66I-01A	1.95616	0	1.20355	0.372658	2.80775	0.583658	2.4175	3.30238	1.02145	1.295	2.1593	1.1786	high
TCGA-OL-A66J-01A	5.46849	0	1.55905	0.427829	3.13616	0.584141	2.47232	3.61692	5.3459	0.619878	1.83227	0.482368	low
TCGA-OL-A66K-01A	3.49315	1	1.66993	0.405826	3.84272	0.583927	2.98533	4.21984	5.07318	0.461394	1.83227	0.665187	low
TCGA-OL-A66L-01A	3.56438	0	0.869665	0.375192	2.78388	0.61737	2.52486	4.48632	3.63853	0.593256	3.05808	0.489747	low
TCGA-OL-A66N-01A	2.16986	0	1.51791	0.570332	3.6034	0.650032	2.33481	2.4461	3.69937	0.633953	2.1593	1.91817	high
TCGA-OL-A66O-01A	1.44658	0	1.23388	0.380966	2.92224	0.67316	2.80328	5.18121	4.96248	0.44544	3.19232	0.600737	low
TCGA-OL-A66P-01A	1.1726	0	0.92123	0.371497	2.45391	0.583822	2.40365	2.85478	2.06136	0.813136	3.21482	1.10001	high
TCGA-OL-A6VO-01A	2.35068	0	1.07664	0.369659	3.10275	0.741311	2.50513	4.34563	1.51329	0.477946	2.06332	1.41236	high
TCGA-OL-A6VQ-01A	1.64384	0	1.11843	0.394061	3.14163	0.58596	2.27865	4.16937	4.92704	0.461394	1.61351	0.249412	low
TCGA-OL-A6VR-01A	3.34247	0	2.55577	0.414611	3.08557	0.584141	2.57696	3.71038	4.16457	3.36521	2.50164	3.09717	high
TCGA-OL-A97C-01A	0.742466	0	1.25471	0.997707	3.21461	0.583927	2.63987	3.65002	3.19507	1.86785	2.04716	0.853854	low
TCGA-PE-A5DC-01A	3.91781	1	2.05653	0.450996	2.61362	0.583467	3.07888	4.51515	4.19477	0.450196	2.45295	0.746809	low
TCGA-PE-A5DD-01A	5.35068	0	1.26511	0.380966	3.16434	0.585492	3.08453	2.97556	3.02721	0.82161	4.80892	3.49919	high
TCGA-PE-A5DE-01A	7.24658	0	0.89028	1.2141	2.73486	0.584689	2.58323	4.6114	4.59353	0.493049	1.70658	0.15987	low
TCGA-PL-A8LX-01A	0.0136986	0	3.19439	0.855415	3.19281	0.589111	3.10218	4.75824	3.29898	0.505996	3.36159	2.75542	high
TCGA-PL-A8LY-01A	0.0219178	0	2.01261	0.438904	3.59811	0.585024	2.80328	6.05304	1.8538	0.413199	3.17458	0.900549	low
TCGA-PL-A8LZ-01A	0.827397	0	1.18191	0.599514	2.49439	0.584141	2.25724	3.93898	0.808843	0.915091	2.27278	0.670062	low
TCGA-S3-A6ZF-01A	1.56712	0	1.31807	3.85082	3.19281	0.583717	2.47897	3.23532	1.6206	0.574039	3.0161	0.651493	low
TCGA-S3-A6ZG-01A	1.53973	0	1.95868	3.25939	3.04482	0.583822	2.55081	4.21351	5.41093	0.45853	1.90257	0.233086	low
TCGA-S3-A6ZH-01A	1.75616	0	1.31807	0.375192	3.00399	0.583927	2.81579	5.66875	3.26001	0.434995	3.27725	0.443542	low
TCGA-S3-AA0Z-01A	1.72329	0	1.4754	1.473	4.07939	0.642825	2.90779	3.71038	1.72123	0.915091	2.03909	1.92018	high
TCGA-S3-AA10-01A	1.60548	0	0.759958	0.420933	3.23179	0.865551	2.41047	3.37945	1.90345	0.599666	2.1433	3.57754	high
TCGA-S3-AA11-01A	1.15342	0	1.75013	0.411497	3.18163	0.585492	2.87122	4.26536	2.39521	3.34117	2.98665	2.8178	high
TCGA-S3-AA12-01A	1.5726	0	2.92664	0.375192	2.78388	0.623481	2.75391	4.49348	2.39521	0.568034	2.57642	2.38347	high
TCGA-S3-AA14-01A	1.44932	0	2.55577	0.387921	3.40582	0.584689	2.43835	3.71038	3.00592	0.431381	1.95485	1.52771	high
TCGA-S3-AA15-01A	1.43836	0	1.41248	0.411497	2.80775	0.584354	2.19236	3.09332	1.19973	0.655794	2.27278	1.12092	high
TCGA-S3-AA17-01A	1.16164	0	1.22395	0.408623	3.24263	0.584354	2.22121	3.86322	3.72393	0.580066	3.80652	0.861871	low
TCGA-UL-AAZ6-01A	1.41918	0	1.66029	0.368885	2.54782	0.623481	3.1195	3.92133	4.20233	0.655794	2.67611	1.10272	high
TCGA-UU-A93S-01A	0.317808	1	1.20355	0.408623	2.74087	0.596254	2.51165	3.61692	1.98706	2.84573	2.83957	1.79499	high
TCGA-V7-A7HQ-01A	5.56986	0	1.93973	0.398502	3.23179	0.583599	2.87122	4.05824	5.37765	0.422377	2.43917	0.757154	low
TCGA-W8-A86G-01A	0.950685	0	2.82212	0.679783	3.19281	0.584141	2.53149	4.35907	3.92783	0.497048	1.92934	1.04113	high
TCGA-WT-AB41-01A	4.4137	0	0.685205	0.379398	3.49913	0.58666	3.18829	3.50608	3.3157	0.640966	3.07598	1.08839	high
TCGA-WT-AB44-01A	2.41918	0	1.25471	0.376504	3.69649	0.585492	3.23427	3.14495	2.24929	1.68373	5.11119	6.80269	high
TCGA-XX-A899-01A	1.27945	0	2.82919	0.446773	3.08557	0.583717	2.03479	4.5886	4.98692	1.91059	1.72469	0.829508	low
TCGA-XX-A89A-01A	1.33699	0	2.33189	2.24513	3.07404	0.583336	2.56371	3.49484	1.75177	1.06018	1.64135	1.15808	high
TCGA-Z7-A8R5-01A	9.00548	0	1.57943	0.662659	3.41691	0.584354	2.58323	3.95071	2.59375	0.655794	2.78438	1.10844	high
TCGA-Z7-A8R6-01A	8.92055	0	0.973135	2.44354	3.26978	0.583717	2.9551	4.84826	3.46762	0.535083	4.2277	0.495985	low
