# Supplementary material for: A Tumor Suppressor Gene-Based Prognostic Classifier Predicts Prognosis, Tumor Immune Infiltration, and Small Molecule Compounds in Breast Cancer
Source: Front Genet. 2022 Feb 3;12:783026. doi: 10.3389/fgene.2021.783026 (PMC8850650; doi:10.3389/fgene.2021.783026)
Supplement: Supplementary file 3 [file DataSheet1.ZIP › Original_data/Figure 2/Figure 2A.xlsx]

## Sheet: Sheet1
id	HR	HR.95L	HR.95H	pvalue
Age	1.03394	1.02053	1.04752	5.38409e-07
T	1.46093	1.19665	1.78356	0.00019661
N	1.58622	1.33604	1.88324	1.37811e-07
M	4.87422	2.90897	8.16719	1.80352e-09
Stage	2.15019	1.71475	2.69621	3.34137e-11
Riskscore	1.28538	1.21567	1.3591	1.10036e-18
