# Supplementary material for: A Tumor Suppressor Gene-Based Prognostic Classifier Predicts Prognosis, Tumor Immune Infiltration, and Small Molecule Compounds in Breast Cancer
Source: Front Genet. 2022 Feb 3;12:783026. doi: 10.3389/fgene.2021.783026 (PMC8850650; doi:10.3389/fgene.2021.783026)
Supplement: Supplementary file 3 [file DataSheet1.ZIP › Original_data/Figure 2/Figure 2B.xlsx]

## Sheet: Sheet1
id	HR	HR.95L	HR.95H	pvalue
Age	1.02515	1.0109	1.03961	0.000505717
T	1.01639	0.751283	1.37506	0.916018
N	1.2013	0.904249	1.59593	0.2057
M	2.02009	0.883448	4.61915	0.0956547
Stage	1.53755	0.925383	2.55469	0.0967907
Riskscore	1.25416	1.17439	1.33936	1.43924e-11
