# Supplementary material for: A Tumor Suppressor Gene-Based Prognostic Classifier Predicts Prognosis, Tumor Immune Infiltration, and Small Molecule Compounds in Breast Cancer
Source: Front Genet. 2022 Feb 3;12:783026. doi: 10.3389/fgene.2021.783026 (PMC8850650; doi:10.3389/fgene.2021.783026)
Supplement: Supplementary file 3 [file DataSheet1.ZIP › Original_data/Figure 2/Figure 2C.xlsx]

## Sheet: Sheet1
id	futime	fustat	Age	T	N	M	Stage	riskScore
TCGA-D8-A147-01A	1.6	0	45	2	0	0	NA	1.14659
TCGA-D8-A141-01A	1.71507	0	40	1	1	0	NA	0.907805
TCGA-B6-A0RP-01A	8.56438	1	73	2	1	0	NA	3.37906
TCGA-D8-A13Z-01A	1.73973	0	51	2	2	0	NA	0.898482
TCGA-A8-A08Z-01A	3.33425	0	76	4	3	0	NA	1.63021
TCGA-D8-A1JA-01A	1.37534	0	60	4	NA	0	NA	3.11579
TCGA-B6-A0X1-01A	20.4247	1	48	2	1	1	NA	1.27524
TCGA-AR-A0TZ-01A	8.93699	1	43	2	2	1	NA	0.860699
TCGA-A8-A09T-01A	1.5863	0	68	1	0	NA	NA	0.875036
TCGA-EW-A1J2-01A	1.10411	0	50	1	1	NA	NA	0.272584
TCGA-BH-A1F6-01A	8.12329	1	51	4	2	NA	NA	2.49131
TCGA-S3-AA14-01A	1.44932	0	47	1	0	0	1	1.52771
TCGA-AR-A24S-01A	8.15342	0	61	1	0	0	1	1.15946
TCGA-BH-A1ET-01A	6.90411	1	55	1	0	0	1	0.840853
TCGA-AR-A2LR-01A	4.7726	0	49	1	0	0	1	1.65987
TCGA-AR-A1AK-01A	8.65479	0	70	1	0	0	1	0.147152
TCGA-BH-A18P-01A	2.52329	1	60	1	0	0	1	0.826118
TCGA-AR-A24N-01A	8.31507	0	54	1	0	0	1	0.147631
TCGA-BH-A18K-01A	7.56986	1	46	1	0	0	1	1.97623
TCGA-AR-A1AP-01A	7.82466	0	80	1	0	0	1	0.304622
TCGA-A7-A0CD-01A	3.19178	0	66	1	0	0	1	0.256688
TCGA-BH-A0BG-01A	5.12603	0	73	1	0	0	1	0.524046
TCGA-AR-A24P-01A	0.230137	0	47	1	0	0	1	0.233475
TCGA-AR-A1AJ-01A	6.52877	0	83	1	0	0	1	1.09929
TCGA-BH-A1EU-01A	3.52329	1	83	1	0	0	1	1.05012
TCGA-AR-A252-01A	7.77534	0	50	1	0	0	1	2.12959
TCGA-AR-A2LE-01A	13.8685	0	69	1	0	0	1	0.260063
TCGA-AR-A1AY-01A	2.81096	0	65	1	0	0	1	1.71866
TCGA-AR-A255-01A	5.92055	0	62	1	0	0	1	1.33934
TCGA-AR-A1AX-01A	7.20274	0	64	1	0	0	1	1.76099
TCGA-BH-A0BO-01A	6.01918	0	54	1	0	0	1	0.636711
TCGA-BH-A0DX-01A	5.90685	0	62	1	0	0	1	2.83418
TCGA-A8-A095-01A	3.49863	0	45	1	0	0	1	0.323093
TCGA-E2-A1IO-01A	5.08219	0	37	1	0	0	1	0.700102
TCGA-E2-A14Z-01A	1.54247	1	64	1	0	0	1	2.34375
TCGA-A1-A0SB-01A	0.709589	0	70	1	0	0	1	2.38881
TCGA-BH-A0B0-01A	6.7863	0	56	1	0	0	1	0.913493
TCGA-E2-A15F-01A	1.80274	0	64	1	0	0	1	0.26506
TCGA-BH-A0DO-01B	4.50411	0	78	1	0	0	1	4.14851
TCGA-BH-A0BQ-01A	6.17808	0	39	1	0	0	1	0.302569
TCGA-Z7-A8R6-01A	8.92055	0	46	1	0	0	1	0.495985
TCGA-E2-A15C-01A	1.90137	0	61	1	0	0	1	0.87928
TCGA-E2-A1IN-01A	1.84932	0	60	1	0	0	1	1.56187
TCGA-BH-A0C3-01A	7.42192	0	47	1	0	0	1	0.191431
TCGA-E2-A1LH-01A	8.89589	0	59	1	0	0	1	1.08767
TCGA-BH-A0BP-01A	6.29041	1	76	1	0	0	1	1.01119
TCGA-BH-A0AV-01A	4.9863	0	52	1	0	0	1	1.1829
TCGA-A7-A3IY-01A	0.945205	0	71	1	0	0	1	1.24342
TCGA-E2-A1II-01A	2.80822	0	51	1	0	0	1	0.381209
TCGA-BH-A0H3-01A	5.28219	0	46	1	0	0	1	1.18196
TCGA-BH-A0HY-01A	4.23288	0	60	1	0	0	1	0.954627
TCGA-A2-A3XZ-01A	4.19726	0	46	1	0	0	1	1.17193
TCGA-BH-A1FD-01A	2.76438	1	68	1	0	0	1	0.33585
TCGA-BH-A0BR-01A	6.38356	0	59	1	0	0	1	0.805982
TCGA-E2-A15J-01A	4.49315	0	51	1	0	0	1	0.428568
TCGA-E2-A1IF-01A	3.11781	0	74	1	0	0	1	1.03363
TCGA-BH-A0BW-01A	6.49589	0	71	1	0	0	1	0.354199
TCGA-E2-A154-01A	1.61918	0	68	1	0	0	1	1.46482
TCGA-E2-A1IH-01A	2.81096	0	80	1	0	0	1	1.47767
TCGA-A8-A0AD-01A	3.16986	0	83	1	0	0	1	0.491016
TCGA-A8-A06O-01A	1.08493	0	60	1	0	0	1	1.01272
TCGA-B6-A1KI-01A	6.12603	0	63	1	0	0	1	1.37017
TCGA-BH-A0B6-01A	6.80274	0	47	1	0	0	1	1.11772
TCGA-A8-A08A-01A	0.0821918	0	89	1	0	0	1	0.751059
TCGA-E2-A1IJ-01A	2.36986	0	57	1	0	0	1	0.713426
TCGA-E2-A152-01A	5.83014	0	56	1	0	0	1	2.72335
TCGA-BH-A18S-01A	5.50411	1	79	1	0	0	1	1.48009
TCGA-E2-A14U-01A	3.61096	0	74	1	0	0	1	0.921222
TCGA-E2-A156-01A	1.98904	0	61	1	0	0	1	0.325662
TCGA-BH-A0BL-01A	6.2411	0	35	1	0	0	1	0.582179
TCGA-BH-A209-01A	10.8466	1	77	1	0	0	1	3.02469
TCGA-B6-A40B-01A	8.63562	0	76	1	0	0	1	1.13122
TCGA-BH-A0B8-01A	4.29863	0	64	1	0	0	1	1.05025
TCGA-A1-A0SE-01A	3.61918	0	56	1	0	0	1	0.340665
TCGA-BH-A0HA-01A	4.4137	0	31	1	0	0	1	0.740206
TCGA-AO-A03V-01A	3.70137	0	41	1	0	0	1	0.285734
TCGA-BH-A0W7-01A	3.73425	0	49	1	0	0	1	0.34977
TCGA-AO-A03M-01B	5.11233	0	29	1	0	0	1	0.930643
TCGA-GM-A2DO-01A	7.11233	0	54	1	0	0	1	0.521491
TCGA-GM-A2D9-01A	4.96438	1	69	1	0	0	1	1.9694
TCGA-EW-A1J6-01A	2.39726	0	70	1	0	0	1	0.223158
TCGA-B6-A0X0-01A	10.8082	1	54	1	0	0	1	0.583429
TCGA-AO-A03U-01B	4.91233	1	31	1	0	0	1	0.94579
TCGA-A2-A259-01A	4.3726	0	70	1	0	0	1	1.01932
TCGA-GM-A2DD-01A	6.25205	0	53	1	0	0	1	1.46402
TCGA-BH-A0H5-01A	4.43836	0	45	1	0	0	1	0.62332
TCGA-GM-A2DL-01A	9.6411	0	50	1	0	0	1	0.211563
TCGA-BH-A0WA-01A	1.92055	0	82	1	0	0	1	0.357753
TCGA-B6-A402-01A	6.24932	0	47	1	0	0	1	2.87394
TCGA-GM-A2DK-01A	7.24658	0	58	1	0	0	1	0.153672
TCGA-A2-A0EP-01A	9.87123	0	56	1	0	0	1	1.29035
TCGA-A2-A0YF-01A	4.20548	0	67	1	0	0	1	0.402768
TCGA-GM-A2DH-01A	6.00822	0	58	1	0	0	1	1.22509
TCGA-A2-A0YI-01A	4.12329	0	62	1	0	0	1	1.51839
TCGA-GM-A2DI-01A	7.09589	0	52	1	0	0	1	0.326359
TCGA-BH-A0H6-01A	2.04658	0	82	1	NA	0	1	1.71502
TCGA-BH-A1FG-01A	1.58082	1	88	1	NA	0	1	2.46935
TCGA-E2-A15O-01A	0.791781	0	89	1	NA	0	1	0.755868
TCGA-OL-A66J-01A	5.46849	0	80	1	0	NA	1	0.482368
TCGA-EW-A1IY-01A	0.706849	0	38	1	0	NA	1	0.38028
TCGA-BH-A201-01A	2.34521	0	64	1	0	0	1	0.508277
TCGA-BH-A8FZ-01A	1.5726	0	58	1	0	0	1	0.311959
TCGA-BH-A18H-01A	1.7863	0	63	1	0	0	1	0.422038
TCGA-AN-A0FF-01A	0.471233	0	32	1	0	0	1	0.182605
TCGA-BH-A18G-01A	0.408219	0	81	1	0	0	1	2.60036
TCGA-BH-A1FU-01A	4.62466	1	44	1	0	0	1	1.12178
TCGA-E9-A1RA-01A	3.75068	0	48	1	0	0	1	0.209761
TCGA-C8-A3M8-01A	1.07945	0	68	1	0	0	1	0.295546
TCGA-E2-A1BC-01A	1.3726	0	63	1	0	0	1	0.294059
TCGA-D8-A27P-01A	0.134247	0	64	1	0	0	1	0.955001
TCGA-EW-A1PF-01A	1.20274	0	50	1	0	0	1	1.12992
TCGA-E9-A1R5-01A	0.252055	0	63	1	0	0	1	1.81984
TCGA-D8-A1XM-01A	1.47397	0	57	1	0	0	1	1.53789
TCGA-D8-A4Z1-01A	1.80548	0	68	1	0	0	1	0.87942
TCGA-AN-A0FS-01A	0.575342	0	55	1	0	0	1	1.95203
TCGA-AN-A0FY-01A	0.0273973	0	55	1	0	0	1	1.83107
TCGA-D8-A27M-01A	1.12329	0	59	1	0	0	1	0.882064
TCGA-BH-A5J0-01A	1.9589	0	63	1	0	0	1	1.48876
TCGA-LD-A9QF-01A	0.884932	0	73	1	0	0	1	1.32295
TCGA-E2-A15P-01A	1.63014	0	61	1	0	0	1	1.00114
TCGA-D8-A1JH-01A	1.16712	0	56	1	0	0	1	1.19772
TCGA-D8-A13Y-01A	4.73425	0	52	1	0	0	1	10.3469
TCGA-AN-A0FN-01A	0.59726	0	61	1	0	0	1	1.26335
TCGA-E2-A573-01A	2.90959	0	48	1	0	0	1	0.434047
TCGA-E9-A22B-01A	3.19726	0	71	1	0	0	1	2.00393
TCGA-D8-A27E-01A	1.45205	0	66	1	0	0	1	2.71359
TCGA-D8-A1JU-01A	1.22466	0	51	1	0	0	1	1.71953
TCGA-E9-A229-01A	3.14521	0	37	1	0	0	1	0.685449
TCGA-D8-A1XU-01A	1.08219	0	56	1	0	0	1	5.72228
TCGA-D8-A1JS-01A	1.01644	0	77	1	0	0	1	0.721929
TCGA-E9-A1R4-01A	0.509589	0	66	1	0	0	1	0.502812
TCGA-E2-A1LS-01A	4.39452	0	46	1	0	0	1	1.44843
TCGA-EW-A1J3-01A	1.38082	0	61	1	0	0	1	0.706008
TCGA-D8-A1XA-01A	2.29863	0	64	1	0	0	1	0.114126
TCGA-D8-A1JP-01A	1.75068	0	73	1	0	0	1	5.03862
TCGA-D8-A1J9-01A	1.45753	0	48	1	0	0	1	2.34504
TCGA-A2-A04R-01A	10.1616	0	36	1	0	0	1	0.286433
TCGA-A2-A04Q-01A	6.53425	0	48	1	0	0	1	0.762002
TCGA-A2-A0EO-01A	6.69041	0	54	1	0	0	1	0.614421
TCGA-A2-A0EM-01A	8.47671	0	73	1	0	0	1	1.34808
TCGA-A2-A0CQ-01A	7.38356	0	62	1	0	0	1	0.204849
TCGA-E9-A54X-01A	1.99178	0	85	1	0	0	1	1.79247
TCGA-BH-A0H0-01A	1.26301	0	69	1	0	0	1	1.20693
TCGA-A2-A0EU-01A	2.85753	0	79	1	0	0	1	0.555483
TCGA-BH-A0HU-01A	1.07397	0	52	1	0	0	1	2.65204
TCGA-A2-A0CP-01A	7.70685	0	60	1	0	0	1	0.657388
TCGA-BH-A0EB-01A	2.0411	0	69	1	0	0	1	2.9964
TCGA-BH-A0HB-01A	2.20822	0	55	1	0	0	1	1.18373
TCGA-B6-A0RN-01A	21.9397	0	60	1	0	0	1	1.40943
TCGA-A2-A04N-01A	11.9288	0	66	1	0	0	1	1.64912
TCGA-BH-A0B9-01A	4.30685	0	44	1	0	0	1	0.815566
TCGA-E9-A247-01A	3.24932	0	59	1	0	0	1	0.215195
TCGA-B6-A0IP-01A	10.7562	1	74	1	0	0	1	0.952392
TCGA-BH-A0HW-01A	4.27671	0	62	1	0	0	1	1.27122
TCGA-AO-A0J2-01A	2.73151	0	41	1	0	0	1	0.59218
TCGA-B6-A0RU-01A	23.5753	0	40	1	0	0	1	0.77925
TCGA-BH-A0HF-01A	1.99178	0	77	1	0	0	1	0.823143
TCGA-B6-A0I2-01A	11.9479	0	45	1	0	0	1	0.473092
TCGA-A2-A0D3-01A	5.13151	0	42	1	0	0	1	0.465043
TCGA-AO-A0J4-01A	4.34795	0	41	1	0	0	1	0.590909
TCGA-A7-A0DC-01A	2.48219	0	63	1	0	0	1	9.36549
TCGA-BH-A0E6-01A	0.80274	0	69	1	0	0	1	0.528246
TCGA-BH-A0HN-01A	1.4137	0	67	1	0	0	1	0.84984
TCGA-A2-A0EV-01A	2.65205	0	80	1	0	0	1	0.686638
TCGA-A2-A0SX-01A	4.20274	0	48	1	0	0	1	0.837755
TCGA-BH-A0HI-01A	1.69863	0	78	1	0	0	1	0.337241
TCGA-BH-A8FY-01A	0.808219	1	87	1	0	0	1	1.10304
TCGA-3C-AALK-01A	3.96712	0	52	1	0	0	1	0.247485
TCGA-E2-A1IU-01A	0.923288	0	60	1	0	0	1	0.327152
TCGA-OL-A5RZ-01A	1.86027	0	57	1	0	NA	1	1.78432
TCGA-OL-A6VR-01A	3.34247	0	48	1	0	NA	1	3.09717
TCGA-LL-A5YO-01A	1.20548	0	50	1	0	NA	1	1.02053
TCGA-OL-A6VO-01A	2.35068	0	43	1	0	NA	1	1.41236
TCGA-A7-A3J1-01A	0.939726	0	63	1	0	NA	1	0.592048
TCGA-OL-A5RX-01A	2.40548	0	51	1	0	NA	1	0.302465
TCGA-E2-A576-01A	2.85753	0	69	1	0	NA	1	1.32577
TCGA-LL-A73Y-01A	1.30685	0	67	1	0	NA	1	1.24091
TCGA-LL-A441-01A	2.72877	0	62	1	0	NA	1	0.33625
TCGA-OL-A66L-01A	3.56438	0	71	1	0	NA	1	0.489747
TCGA-WT-AB44-01A	2.41918	0	77	1	0	NA	1	6.80269
TCGA-LL-A440-01A	2.07945	0	61	1	0	NA	1	0.815261
TCGA-AC-A8OP-01A	1.68219	0	72	1	0	NA	1	2.18108
TCGA-LL-A740-01A	1.20822	0	61	1	0	NA	1	1.18468
TCGA-AC-A8OR-01A	0.109589	0	75	1	0	NA	1	1.63793
TCGA-E2-A570-01A	2.55068	0	47	1	1	0	1	0.388522
TCGA-BH-A42V-01A	1.73973	0	41	1	1	0	1	0.543307
TCGA-E2-A106-01A	6.96164	0	34	1	1	0	1	0.197536
TCGA-A2-A0T3-01A	4.15342	0	37	1	1	0	1	0.968829
TCGA-A2-A0ER-01A	6.2	0	63	1	1	0	1	0.384789
TCGA-OL-A66H-01A	2.22466	0	74	1	1	NA	1	1.64455
TCGA-EW-A6SB-01A	2.08219	0	62	2	0	0	2	0.894731
TCGA-BH-A202-01A	2.17808	0	60	2	0	0	2	2.26488
TCGA-AR-A2LM-01A	5.30137	0	49	1	1	0	2	0.928152
TCGA-B6-A0WZ-01A	17.2384	0	50	2	1	0	2	0.657839
TCGA-EW-A6SA-01A	1.39726	0	59	2	0	NA	2	0.811412
TCGA-OK-A5Q2-01A	0.175342	0	59	2	1	NA	2	0.473268
TCGA-BH-A18I-01A	2.99452	0	53	1	1	0	2	0.455544
TCGA-A8-A0AB-01A	1.41918	0	54	2	0	0	2	1.36439
TCGA-AN-A0XL-01A	0.446575	0	61	2	0	0	2	0.348281
TCGA-BH-A0DE-01A	6.49863	0	62	2	0	0	2	0.823121
TCGA-A7-A3RF-01A	1.11781	0	79	2	0	0	2	6.87501
TCGA-C8-A1HE-01A	1.0274	0	59	2	0	0	2	1.03118
TCGA-E2-A574-01A	3.23014	0	44	2	0	0	2	0.756902
TCGA-AR-A24X-01A	8.23014	0	52	2	0	0	2	0.763942
TCGA-C8-A26Z-01A	1.28767	0	59	2	0	0	2	1.79512
TCGA-A8-A0A2-01A	1.5863	0	66	2	0	0	2	2.15611
TCGA-AN-A0XU-01A	0.0273973	0	54	2	0	0	2	1.11066
TCGA-AN-A03Y-01A	0.0273973	0	66	2	0	0	2	28.2481
TCGA-D8-A1JG-01B	4.41644	0	62	2	0	0	2	1.16884
TCGA-E9-A5UP-01A	2.2	0	63	2	0	0	2	0.534963
TCGA-A8-A08I-01A	1	0	53	2	0	0	2	0.621451
TCGA-AR-A250-01A	7.41644	0	58	2	0	0	2	1.34943
TCGA-E2-A15L-01A	1.71507	0	65	2	0	0	2	1.02811
TCGA-E2-A15I-01A	4.63562	0	44	2	0	0	2	1.22648
TCGA-A7-A6VW-01A	0.780822	0	48	2	0	0	2	0.871709
TCGA-AR-A24Z-01A	8.22192	0	57	2	0	0	2	2.00006
TCGA-A8-A0A4-01A	1.08493	0	73	2	0	0	2	0.623728
TCGA-AN-A0AT-01A	0.0273973	0	62	2	0	0	2	0.637005
TCGA-A7-A56D-01A	1.2274	0	84	2	0	0	2	4.95789
TCGA-AR-A0TU-01A	1.94247	0	35	2	0	0	2	2.63439
TCGA-AR-A5QM-01A	6.11233	0	62	2	0	0	2	0.711681
TCGA-E2-A1LG-01A	4.1726	0	50	2	0	0	2	0.485147
TCGA-AR-A256-01A	7.81918	1	45	2	0	0	2	1.79449
TCGA-A8-A06Y-01A	2.16712	0	66	2	0	0	2	4.34781
TCGA-D8-A1JL-01A	1.67397	0	72	2	0	0	2	0.63155
TCGA-E9-A1N8-01A	2.84658	0	48	2	0	0	2	0.410487
TCGA-A8-A07S-01A	0.665753	0	73	2	0	0	2	0.919965
TCGA-AR-A1AT-01A	3.48493	1	62	2	0	0	2	2.33585
TCGA-D8-A27V-01A	1.04384	0	62	2	0	0	2	1.50653
TCGA-E2-A1BD-01A	3.10411	0	53	2	0	0	2	0.969042
TCGA-D8-A1XQ-01A	1.36712	0	69	2	0	0	2	0.311373
TCGA-A8-A091-01A	2.75068	0	61	2	0	0	2	3.24744
TCGA-E2-A15M-01A	0.920548	1	66	2	0	0	2	4.78634
TCGA-A7-A5ZV-01A	1.00822	0	62	2	0	0	2	1.53866
TCGA-C8-A1HJ-01A	0.0136986	0	53	2	0	0	2	1.43089
TCGA-C8-A1HG-01A	0.945205	0	50	2	0	0	2	0.470441
TCGA-A8-A076-01A	4.49863	0	66	2	0	0	2	1.05846
TCGA-E9-A1NI-01A	0.821918	0	51	2	0	0	2	0.746217
TCGA-BH-A18T-01A	0.613699	1	70	2	0	0	2	0.838755
TCGA-D8-A73X-01A	2.10137	0	53	2	0	0	2	2.40276
TCGA-A8-A08B-01A	3.16712	0	52	2	0	0	2	1.83069
TCGA-C8-A12V-01A	1.05479	0	55	2	0	0	2	0.563984
TCGA-E9-A1NG-01A	2.15342	1	62	2	0	0	2	3.30119
TCGA-C8-A274-01A	1.39178	0	63	2	0	0	2	0.520485
TCGA-A7-A4SD-01A	1.20822	0	52	2	0	0	2	0.502839
TCGA-D8-A1JJ-01A	1.67397	0	54	2	0	0	2	6.69109
TCGA-A8-A08G-01A	1.66301	0	41	2	0	0	2	0.976018
TCGA-C8-A1HM-01A	1.0274	0	74	2	0	0	2	2.42211
TCGA-E9-A22D-01A	3.41918	0	38	2	0	0	2	0.387389
TCGA-AR-A0U4-01A	8.93425	0	54	2	0	0	2	0.779176
TCGA-B6-A0I1-01A	6.46849	1	73	2	0	0	2	5.20255
TCGA-BH-A18F-01A	2.74247	0	50	2	0	0	2	0.989838
TCGA-A2-A4S0-01A	1.93425	0	77	2	0	0	2	2.62157
TCGA-BH-A6R9-01A	0.438356	0	61	2	0	0	2	3.10372
TCGA-E2-A14Y-01A	5.77808	0	35	2	0	0	2	0.844037
TCGA-A2-A4RX-01A	2.03288	0	67	2	0	0	2	0.629163
TCGA-D8-A1XW-01A	3.5863	0	53	2	0	0	2	0.578715
TCGA-E9-A22G-01A	3.39452	0	47	2	0	0	2	0.355684
TCGA-E2-A1B6-01A	2.37534	0	44	2	0	0	2	0.558179
TCGA-A8-A09V-01A	1.25205	0	51	2	0	0	2	1.46723
TCGA-A7-A3J0-01A	0.857534	0	62	2	0	0	2	4.22301
TCGA-HN-A2NL-01A	0.216438	0	56	2	0	0	2	1.00821
TCGA-BH-A1FN-01A	6.00548	1	34	2	0	0	2	4.87152
TCGA-AR-A0TV-01A	6.26849	0	66	2	0	0	2	0.59514
TCGA-A7-A26J-01A	1.71781	0	49	2	0	0	2	0.413452
TCGA-A2-A4S1-01A	2.24658	0	66	2	0	0	2	3.3903
TCGA-S3-AA11-01A	1.15342	0	67	2	0	0	2	2.8178
TCGA-E2-A14T-01A	6.33151	0	52	2	0	0	2	0.965215
TCGA-A2-A3XX-01A	3.94247	1	49	2	0	0	2	2.18286
TCGA-AR-A1AQ-01A	8.27671	0	49	2	0	0	2	0.694912
TCGA-EW-A6SC-01A	2.60822	0	60	2	0	0	2	0.88207
TCGA-C8-A1HN-01A	1.07945	0	56	2	0	0	2	0.641101
TCGA-AO-A1KR-01A	6.88493	0	51	2	0	0	2	0.723311
TCGA-AN-A0FD-01A	0.536986	0	71	2	0	0	2	2.65386
TCGA-A8-A08C-01A	2.4137	0	65	2	0	0	2	0.723246
TCGA-BH-A0DL-01A	6.52329	0	64	2	0	0	2	0.851034
TCGA-D8-A73U-01A	1.34795	0	88	2	0	0	2	0.570014
TCGA-AQ-A54N-01A	0.213699	0	51	2	0	0	2	1.03009
TCGA-E2-A15G-01A	1.51781	0	76	2	0	0	2	0.860109
TCGA-A2-A3XV-01A	2.72877	0	46	2	0	0	2	1.33878
TCGA-AR-A24K-01A	4.2411	0	46	2	0	0	2	0.444167
TCGA-AN-A0FV-01A	0.0273973	0	58	2	0	0	2	0.909172
TCGA-E9-A1R6-01A	0.928767	0	63	2	0	0	2	0.767845
TCGA-A8-A07C-01A	2.83288	0	57	2	0	0	2	0.721885
TCGA-A7-A4SF-01A	1.49315	0	54	2	0	0	2	1.35349
TCGA-E2-A15D-01A	1.4411	0	47	2	0	0	2	0.582173
TCGA-D8-A143-01A	1.18082	0	51	2	0	0	2	1.33174
TCGA-D8-A1XV-01A	1.26301	0	84	2	0	0	2	13.3735
TCGA-D8-A27G-01A	1.12055	0	75	2	0	0	2	0.99904
TCGA-BH-A0AU-01A	5.24384	0	45	2	0	0	2	1.24337
TCGA-E9-A1N9-01A	3.01644	0	58	2	0	0	2	2.20648
TCGA-AN-A046-01A	0.0273973	0	68	2	0	0	2	1.38109
TCGA-AR-A1AW-01A	7.21096	0	65	2	0	0	2	1.44216
TCGA-AR-A0TP-01A	11.7123	0	43	2	0	0	2	0.301092
TCGA-PE-A5DE-01A	7.24658	0	41	2	0	0	2	0.15987
TCGA-A8-A07B-01A	3.58356	0	69	2	0	0	2	1.84021
TCGA-E9-A1RD-01A	0.0931507	0	67	2	0	0	2	0.370916
TCGA-A1-A0SD-01A	1.19726	0	59	2	0	0	2	1.3896
TCGA-A8-A07O-01A	0.832877	0	51	2	0	0	2	2.71933
TCGA-S3-AA10-01A	1.60548	0	65	2	0	0	2	3.57754
TCGA-E9-A1NF-01A	2.93699	1	60	2	0	0	2	9.76594
TCGA-E2-A14W-01A	2.66849	0	78	2	0	0	2	1.60677
TCGA-5L-AAT0-01A	4.04658	0	42	2	0	0	2	1.90775
TCGA-A7-A6VX-01A	0.868493	0	68	2	0	0	2	5.4659
TCGA-E2-A14R-01A	3.21644	0	62	2	0	0	2	0.786709
TCGA-A8-A093-01A	1.49589	0	61	2	0	0	2	2.38403
TCGA-S3-A6ZF-01A	1.56712	0	64	2	0	0	2	0.651493
TCGA-AN-A0FX-01A	0.0273973	0	52	2	0	0	2	0.784271
TCGA-AR-A2LN-01A	3.18082	0	65	2	0	0	2	1.25634
TCGA-E2-A1B5-01A	2.69589	0	46	2	0	0	2	0.949173
TCGA-E9-A1QZ-01A	2.06849	0	61	2	0	0	2	0.193508
TCGA-A8-A09I-01A	3.75616	0	84	2	0	0	2	0.784881
TCGA-E9-A1NA-01A	3.04658	0	58	2	0	0	2	0.240432
TCGA-E9-A22A-01A	3.25753	0	74	2	0	0	2	1.96195
TCGA-A7-A4SE-01A	1.76438	0	54	2	0	0	2	0.787633
TCGA-AR-A1AI-01A	9.03014	0	47	2	0	0	2	0.610253
TCGA-A8-A0A1-01A	1	0	84	2	0	0	2	1.06205
TCGA-E2-A159-01A	2.08767	0	50	2	0	0	2	0.731288
TCGA-AR-A1AN-01A	8	0	46	2	0	0	2	0.286318
TCGA-AN-A0AR-01A	0.0273973	0	55	2	0	0	2	0.744256
TCGA-A8-A07Z-01A	3.75616	0	85	2	0	0	2	0.48022
TCGA-E9-A1R7-01A	4.01918	0	64	2	0	0	2	4.50921
TCGA-AN-A049-01A	0.0520548	0	62	2	0	0	2	0.124386
TCGA-E9-A1RH-01A	3.88219	0	63	2	0	0	2	1.96506
TCGA-BH-A42U-01A	9.21644	0	80	2	0	0	2	0.78866
TCGA-A7-A6VV-01A	0.857534	0	51	2	0	0	2	1.33945
TCGA-AQ-A54O-01A	2.74247	0	51	2	0	0	2	0.171634
TCGA-A8-A0A9-01A	2.25205	0	80	2	0	0	2	0.409371
TCGA-C8-A1HF-01A	0.909589	0	48	2	0	0	2	0.632732
TCGA-E2-A150-01A	5.30137	0	48	2	0	0	2	0.642693
TCGA-AN-A03X-01A	0.0273973	0	74	2	0	0	2	3.90975
TCGA-JL-A3YX-01A	0.964384	0	46	2	0	0	2	2.87111
TCGA-E2-A15T-01A	4.28219	0	65	2	0	0	2	0.342315
TCGA-BH-A1EY-01A	1.47397	1	79	2	0	0	2	0.771969
TCGA-BH-A0DG-01A	5.59178	0	30	2	0	0	2	1.02459
TCGA-D8-A1JT-01A	1.10959	0	70	2	0	0	2	1.01756
TCGA-AN-A0FL-01A	0.632877	0	62	2	0	0	2	0.796967
TCGA-C8-A134-01A	1.04932	0	52	2	0	0	2	0.217249
TCGA-AR-A24H-01A	13.4082	0	65	2	0	0	2	1.62953
TCGA-AN-A0G0-01A	0.0438356	0	56	2	0	0	2	0.299771
TCGA-AN-A0AM-01A	0.0136986	0	56	2	0	0	2	1.01935
TCGA-BH-A6R8-01A	0.80274	0	46	2	0	0	2	0.293169
TCGA-D8-A27H-01A	1.08767	0	72	2	0	0	2	0.761369
TCGA-E9-A1RB-01A	2.67397	1	40	2	0	0	2	0.32582
TCGA-B6-A2IU-01A	14.1808	0	62	2	0	0	2	0.167333
TCGA-D8-A1XF-01A	1.26849	0	45	2	0	0	2	0.597859
TCGA-E9-A5UO-01A	2.15068	0	41	2	0	0	2	0.995139
TCGA-AR-A0TY-01A	4.65479	1	54	2	0	0	2	2.64558
TCGA-AN-A0AK-01A	0.613699	0	76	2	0	0	2	1.05175
TCGA-D8-A27F-01A	1.33699	0	40	2	0	0	2	1.6341
TCGA-A1-A0SF-01A	4.00822	0	54	2	0	0	2	1.03122
TCGA-PE-A5DD-01A	5.35068	0	64	2	0	0	2	3.49919
TCGA-GM-A2DM-01A	8.83836	0	57	2	0	0	2	0.124517
TCGA-A2-A0YM-01A	2.64384	0	67	2	0	0	2	4.5489
TCGA-E2-A10F-01A	2.40548	0	47	2	0	0	2	0.189653
TCGA-B6-A0RL-01A	6.76438	1	60	2	0	0	2	1.46731
TCGA-E9-A3QA-01A	2.51507	0	33	2	0	0	2	0.528348
TCGA-E9-A2JT-01A	0.789041	0	63	2	0	0	2	1.3689
TCGA-B6-A0RH-01A	17.6877	1	51	2	0	0	2	2.03025
TCGA-GM-A3XL-01A	5.77534	0	49	2	0	0	2	0.589618
TCGA-AO-A126-01A	9.06027	0	39	2	0	0	2	1.34076
TCGA-A7-A13D-01A	2.64384	0	46	2	0	0	2	0.938717
TCGA-GM-A3NW-01A	9.20822	0	63	2	0	0	2	0.870494
TCGA-B6-A0RS-01A	8.39178	1	38	2	0	0	2	0.710029
TCGA-A2-A0CX-01A	4.73425	0	52	2	0	0	2	1.11953
TCGA-A1-A0SH-01A	3.93699	0	39	2	0	0	2	1.49684
TCGA-A2-A0ES-01A	6	0	52	2	0	0	2	0.98717
TCGA-LL-A5YN-01A	1.22466	0	46	2	0	0	2	1.39785
TCGA-BH-A2L8-01A	1.67671	0	45	2	0	0	2	1.05108
TCGA-AO-A12B-01A	8.18904	0	63	2	0	0	2	1.75532
TCGA-E9-A244-01A	0.0575342	0	54	2	0	0	2	1.01312
TCGA-AO-A12H-01A	3.38082	0	69	2	0	0	2	1.12335
TCGA-AO-A0J6-01A	3.12329	0	61	2	0	0	2	1.02978
TCGA-A7-A0CG-01A	2.85753	0	78	2	0	0	2	1.81171
TCGA-AO-A12F-01A	5.04658	0	36	2	0	0	2	1.26106
TCGA-GM-A2DN-01A	8.46849	0	58	2	0	0	2	0.406554
TCGA-AO-A128-01A	8.89863	0	61	2	0	0	2	1.0062
TCGA-A2-A25A-01A	8.97534	0	44	2	0	0	2	0.421335
TCGA-E9-A249-01A	0.594521	0	45	2	0	0	2	0.127898
TCGA-A2-A0D0-01A	5.61096	0	60	2	0	0	2	0.781499
TCGA-AO-A03O-01A	6.80274	1	69	2	0	0	2	2.00732
TCGA-A1-A0SM-01A	0.663014	0	77	2	0	0	2	1.07306
TCGA-AO-A0JC-01A	4.23836	0	64	2	0	0	2	0.91717
TCGA-AO-A124-01A	9.60548	0	38	2	0	0	2	0.445343
TCGA-A1-A0SK-01A	2.64932	1	54	2	0	0	2	9.41305
TCGA-EW-A1P4-01A	2.48493	0	43	2	0	0	2	0.625189
TCGA-E9-A248-01A	0.161644	0	51	2	0	0	2	2.54277
TCGA-AO-A125-01A	9.46849	0	72	2	0	0	2	0.422837
TCGA-E2-A105-01A	3.58356	0	79	2	0	0	2	1.78787
TCGA-BH-A0W4-01A	2.07945	0	46	2	0	0	2	0.586535
TCGA-A7-A0D9-01A	3.12055	0	37	2	0	0	2	0.607452
TCGA-A2-A04T-01A	6.15342	0	62	2	0	0	2	0.308961
TCGA-AO-A1KS-01A	0.958904	0	69	2	0	0	2	2.84425
TCGA-E2-A109-01A	3.88219	0	64	2	0	0	2	0.871059
TCGA-A2-A0T4-01A	1.70959	0	62	2	0	0	2	0.990541
TCGA-A7-A0CH-01A	2.95616	0	79	2	0	0	2	1.13234
TCGA-A2-A0D1-01A	2.87945	0	76	2	0	0	2	0.794914
TCGA-EW-A1OZ-01A	3.36712	0	56	2	0	0	2	1.00778
TCGA-A2-A25F-01A	0.882192	0	66	2	0	0	2	1.30439
TCGA-BH-A0RX-01A	0.465753	0	59	2	0	0	2	1.46941
TCGA-C8-A12M-01A	0.980822	0	70	2	0	0	2	6.13909
TCGA-A7-A0DB-01A	2.7589	0	56	2	0	0	2	1.54068
TCGA-A1-A0SP-01A	1.6	0	40	2	0	0	2	0.300415
TCGA-A7-A0DA-01A	2.9726	0	62	2	0	0	2	1.12888
TCGA-A2-A04V-01A	5.26027	1	39	2	0	0	2	0.595423
TCGA-GM-A2DB-01A	6.59178	0	62	2	0	0	2	0.521192
TCGA-C8-A12N-01A	0.980822	0	58	2	0	0	2	2.73033
TCGA-C8-A12O-01A	1.05479	0	50	2	0	0	2	0.300271
TCGA-BH-A0AY-01A	2.12877	0	62	2	0	0	2	3.5353
TCGA-E9-A295-01A	1.0274	0	71	2	0	0	2	1.60633
TCGA-A2-A0YK-01A	1.61096	0	61	2	0	0	2	1.03657
TCGA-A2-A0CT-01A	6.27123	0	71	2	0	0	2	2.23055
TCGA-EW-A1P7-01A	2.50685	0	59	2	0	0	2	0.648901
TCGA-A2-A0CM-01A	2.06575	1	40	2	0	0	2	3.48395
TCGA-E9-A243-01A	1.67671	0	52	2	0	0	2	0.983984
TCGA-A2-A0EQ-01A	6.64658	0	64	2	0	0	2	2.31518
TCGA-A2-A0CZ-01A	4.4274	0	46	2	0	0	2	1.1659
TCGA-A2-A1FZ-01A	1.87123	0	63	2	0	0	2	1.3041
TCGA-A2-A0T5-01A	1.45479	0	39	2	0	0	2	0.410652
TCGA-BH-A0DK-01A	1.1589	0	49	2	0	0	2	0.486123
TCGA-A7-A0CE-01A	2.94247	0	57	2	0	0	2	0.708533
TCGA-E9-A3HO-01A	3.1726	0	49	2	0	0	2	0.955763
TCGA-B6-A0IA-01A	22.989	0	51	2	0	0	2	0.189832
TCGA-BH-A0H9-01A	3.41644	0	69	2	0	0	2	2.41912
TCGA-A7-A0CJ-01A	2.55068	0	57	2	0	0	2	1.35546
TCGA-A2-A04X-01A	4.61918	0	34	2	0	0	2	0.594763
TCGA-B6-A0IO-01A	13.8137	0	66	2	0	0	2	3.40315
TCGA-C8-A12L-01A	0.994521	0	67	2	0	0	2	0.364218
TCGA-AO-A0J8-01A	1.86301	0	61	2	0	0	2	1.26864
TCGA-A2-A0EN-01A	11.2	0	70	2	0	0	2	1.69117
TCGA-BH-A0HQ-01A	3.07123	0	56	2	0	0	2	0.750278
TCGA-A2-A0D2-01A	2.8137	0	45	2	0	0	2	0.647708
TCGA-A2-A04U-01A	7.27123	0	47	2	0	0	2	0.298004
TCGA-A7-A26G-01A	1.97808	0	50	2	0	0	2	0.891112
TCGA-A7-A3IZ-01A	0.882192	0	62	2	0	0	2	1.50587
TCGA-A2-A0T7-01A	1.72877	0	51	2	0	0	2	1.60592
TCGA-AO-A12A-01A	8.52603	0	47	2	0	0	2	0.240782
TCGA-A2-A0SU-01A	4.55342	0	66	2	0	0	2	0.573237
TCGA-AQ-A04J-01A	2.24384	0	45	2	0	0	2	1.28691
TCGA-BH-A42T-01A	0.876712	1	75	2	0	0	2	0.763724
TCGA-A2-A0CU-01A	0.432877	1	73	2	0	0	2	0.651659
TCGA-AO-A12G-01A	4.49041	0	75	2	0	0	2	1.49255
TCGA-C8-A26X-01A	1.03014	0	58	1	1	0	2	1.25246
TCGA-AO-A1KP-01A	8.09041	0	77	1	1	0	2	1.53876
TCGA-AR-A0TX-01A	5.40274	0	64	1	1	0	2	0.774474
TCGA-AO-A1KT-01A	1.48219	0	78	1	1	0	2	3.5211
TCGA-AR-A1AO-01A	7.1726	0	47	1	1	0	2	0.870449
TCGA-C8-A275-01A	0.00273973	0	56	1	1	0	2	0.91518
TCGA-AR-A24U-01A	8.56986	0	47	1	1	0	2	0.964009
TCGA-BH-A1EO-01A	7.66575	1	68	1	1	0	2	3.33115
TCGA-E9-A24A-01A	2.04658	0	69	1	1	0	2	0.278261
TCGA-E9-A1R0-01A	2.35616	0	58	1	1	0	2	0.100382
TCGA-B6-A0I6-01A	2.71507	1	49	1	1	0	2	0.948088
TCGA-A8-A09K-01A	2.49863	0	68	1	1	0	2	1.02365
TCGA-AO-A0JI-01A	4.1863	0	56	1	1	0	2	0.327036
TCGA-A8-A08S-01A	2.75068	0	71	1	1	0	2	8.44143
TCGA-EW-A6S9-01A	1.26849	0	34	1	1	0	2	0.429365
TCGA-BH-A0GY-01A	2.52877	0	67	2	1	0	2	0.791465
TCGA-BH-A18R-01A	3.12877	1	50	2	1	0	2	1.70884
TCGA-A7-A26H-01A	1.98356	0	72	1	1	0	2	0.161975
TCGA-A7-A5ZW-01A	0.893151	0	47	1	1	0	2	0.777034
TCGA-BH-A0EA-01A	2.71507	1	72	1	1	0	2	0.801395
TCGA-BH-A0GZ-01A	0.89863	0	62	1	1	0	2	0.978503
TCGA-BH-A0HO-01A	0.208219	0	48	1	1	0	2	0.193314
TCGA-BH-A0DT-01A	6.58356	0	41	1	1	0	2	0.267093
TCGA-D8-A1XT-01A	1.3863	0	61	1	1	0	2	1.06263
TCGA-E2-A1LA-01A	2.04932	0	59	1	1	0	2	0.405127
TCGA-BH-A0W3-01A	1.99452	0	58	1	1	0	2	0.815641
TCGA-E2-A1IL-01A	0.323288	0	78	1	1	0	2	0.357571
TCGA-BH-A0C0-01A	3.47945	0	62	1	1	0	2	0.641857
TCGA-AO-A0JF-01A	5.42466	0	68	1	1	0	2	1.26393
TCGA-BH-A0EI-01A	5.27671	0	51	1	1	0	2	1.07075
TCGA-A8-A086-01A	1.08493	0	59	1	1	0	2	0.793766
TCGA-B6-A401-01A	7.11233	0	47	1	1	0	2	0.442723
TCGA-AO-A12D-01A	6.89041	0	43	1	1	0	2	2.6931
TCGA-BH-A0W5-01A	3.52877	0	77	1	1	0	2	0.399944
TCGA-EW-A1PD-01A	1.16164	0	61	1	1	0	2	1.60816
TCGA-BH-A1F5-01A	7.43014	1	62	1	1	0	2	1.66265
TCGA-D8-A145-01A	1.12329	0	80	1	1	0	2	1.57297
TCGA-A2-A0ST-01A	8.26575	0	62	1	1	0	2	0.828846
TCGA-E2-A15R-01A	4.74521	0	64	1	1	0	2	0.923635
TCGA-E2-A15E-01A	1.72603	0	40	1	1	0	2	0.64491
TCGA-GM-A2DF-01A	5.90411	0	53	1	1	0	2	0.640854
TCGA-EW-A1PE-01A	0.876712	0	56	1	1	0	2	0.558785
TCGA-D8-A1JE-01A	1.57534	0	62	1	1	0	2	1.35923
TCGA-BH-A0BD-01A	1.51781	0	47	1	1	0	2	0.463103
TCGA-BH-A0AW-01A	1.70411	0	56	1	1	0	2	0.982997
TCGA-E2-A10E-01A	2.36986	0	64	1	1	0	2	4.17301
TCGA-GM-A2DC-01A	6.94521	0	57	1	1	0	2	0.74555
TCGA-EW-A1PH-01A	1.66301	0	52	1	1	0	2	0.707907
TCGA-A8-A07G-01A	1.58082	0	65	1	1	0	2	1.17529
TCGA-BH-A1FC-01A	9.51233	1	78	1	1	0	2	3.75892
TCGA-BH-A1EW-01A	4.6411	1	38	2	1	0	2	0.544369
TCGA-BH-A18N-01A	1.28219	1	88	2	1	0	2	0.635621
TCGA-BH-A1F0-01A	2.15068	1	80	1	1	0	2	0.565064
TCGA-E2-A1IK-01A	4.93151	0	71	1	1	0	2	3.61202
TCGA-E2-A1L6-01A	4.51507	0	44	1	1	0	2	0.263084
TCGA-E2-A15H-01A	1.07671	0	38	1	1	0	2	0.400056
TCGA-E2-A1L9-01A	1.63836	0	40	1	1	0	2	0.58656
TCGA-E2-A158-01A	1.23288	0	43	1	1	0	2	1.26072
TCGA-BH-A0BT-01A	6.47945	0	56	1	1	0	2	0.444218
TCGA-BH-A1EN-01A	5.8274	1	78	2	NA	0	2	3.88936
TCGA-AC-A62X-01A	1.14247	0	72	2	0	NA	2	1.27894
TCGA-OL-A5D6-01A	3.02466	1	71	2	0	NA	2	1.24783
TCGA-D8-A146-01A	1.76164	0	57	2	0	NA	2	0.540875
TCGA-OL-A5DA-01A	4.88493	0	61	2	0	NA	2	1.71035
TCGA-OL-A6VQ-01A	1.64384	0	49	2	0	NA	2	0.249412
TCGA-EW-A1OW-01A	1.90137	0	58	2	0	NA	2	1.67307
TCGA-D8-A1Y2-01A	1.1863	0	71	2	0	NA	2	2.86081
TCGA-EW-A1P3-01A	4.4137	0	48	2	0	NA	2	0.101951
TCGA-EW-A1OY-01A	2.48767	0	63	2	0	NA	2	2.86943
TCGA-OL-A5D7-01A	4.87671	0	70	2	0	NA	2	1.07603
TCGA-EW-A423-01A	1.46027	0	75	2	0	NA	2	1.88745
TCGA-OL-A66K-01A	3.49315	1	72	2	0	NA	2	0.665187
TCGA-D8-A1X7-01A	1.39452	0	40	2	0	NA	2	0.440062
TCGA-AC-A2FB-01A	3.38082	0	65	2	0	NA	2	0.752301
TCGA-EW-A1OX-01A	2.49589	0	43	2	0	NA	2	2.07742
TCGA-AC-A5XS-01A	1.61096	0	74	2	0	NA	2	0.689288
TCGA-UL-AAZ6-01A	1.41918	0	73	2	0	NA	2	1.10272
TCGA-OL-A66P-01A	1.1726	0	75	2	0	NA	2	1.10001
TCGA-AC-A3W5-01A	1.38082	0	65	2	0	NA	2	1.99084
TCGA-D8-A1XY-01A	1.37808	0	74	2	0	NA	2	0.548833
TCGA-LL-A50Y-01A	2.08767	0	84	2	0	NA	2	0.536242
TCGA-AC-A6IW-01A	1.13151	0	73	2	0	NA	2	3.5364
TCGA-EW-A2FW-01A	1.8411	0	52	2	0	NA	2	0.400949
TCGA-LL-A8F5-01A	1.63288	0	61	2	0	NA	2	1.15
TCGA-AC-A3YJ-01A	2.06575	0	66	2	0	NA	2	0.5116
TCGA-AC-A8OS-01A	0.191781	0	71	2	0	NA	2	0.445555
TCGA-LL-A6FR-01A	1.33973	0	50	2	0	NA	2	0.96506
TCGA-LL-A442-01A	2.43562	0	56	2	0	NA	2	0.363502
TCGA-W8-A86G-01A	0.950685	0	66	2	0	NA	2	1.04113
TCGA-AC-A23G-01A	6.1589	0	76	1	1	NA	2	0.837056
TCGA-OL-A5RY-01A	2.06027	0	52	1	1	NA	2	1.30743
TCGA-OL-A5RW-01A	3.03014	0	40	1	1	NA	2	3.19159
TCGA-OL-A5RU-01A	3.33973	0	63	1	1	NA	2	0.673625
TCGA-A1-A0SN-01A	3.27671	0	50	1	1	NA	2	0.604279
TCGA-EW-A1IX-01A	3.30959	0	48	1	1	NA	2	0.741671
TCGA-AC-A7VB-01A	0.684932	0	51	1	1	NA	2	0.49739
TCGA-D8-A1JI-01A	1.58082	0	54	1	1	NA	2	0.515579
TCGA-OL-A66I-01A	1.95616	0	36	1	1	NA	2	1.1786
TCGA-5T-A9QA-01A	0.830137	0	52	2	NA	NA	2	2.78133
TCGA-S3-AA15-01A	1.43836	0	51	2	1	0	2	1.12092
TCGA-BH-A5IZ-01A	1.55342	0	51	2	1	0	2	0.959697
TCGA-S3-AA17-01A	1.16164	0	64	2	1	0	2	0.861871
TCGA-A8-A06Z-01A	0.0849315	0	84	3	0	0	2	2.49055
TCGA-A8-A06X-01A	2.58356	1	77	3	0	0	2	3.62279
TCGA-AR-A24Q-01A	8.69041	0	49	3	0	0	2	0.433455
TCGA-AR-A2LL-01A	5.51233	0	70	3	0	0	2	3.23451
TCGA-C8-A27B-01A	1.20274	0	48	3	0	0	2	0.959566
TCGA-PL-A8LY-01A	0.0219178	0	30	3	0	0	2	0.900549
TCGA-E9-A5FL-01A	0.0657534	0	65	3	0	0	2	1.85615
TCGA-D8-A142-01A	1.16438	0	74	3	0	0	2	1.32978
TCGA-AN-A0AJ-01A	0.830137	0	79	3	0	0	2	3.90599
TCGA-AR-A2LQ-01A	3.37808	0	59	3	0	0	2	2.32162
TCGA-A2-A0CR-01A	8.99452	0	54	3	0	0	2	0.37463
TCGA-A2-A0CO-01A	4.02192	1	85	3	0	0	2	0.76111
TCGA-OL-A97C-01A	0.742466	0	67	3	0	0	2	0.853854
TCGA-AC-A4ZE-01A	2.43836	0	63	3	0	0	2	0.316533
TCGA-BH-A0EE-01A	2.58356	0	68	3	0	0	2	1.16864
TCGA-AC-A2B8-01A	1.85479	0	84	3	0	0	2	1.12729
TCGA-E2-A10A-01A	3.36712	0	41	3	0	0	2	0.25857
TCGA-B6-A0RG-01A	5.70411	0	26	3	0	0	2	0.333825
TCGA-EW-A1J5-01A	1.30685	0	59	3	0	0	2	0.14305
TCGA-A2-A0T6-01A	1.57534	0	50	3	0	0	2	1.23555
TCGA-BH-A0DP-01A	1.30411	0	60	3	0	0	2	0.574118
TCGA-B6-A0IM-01A	10.611	1	75	3	0	0	2	1.53903
TCGA-B6-A0RQ-01A	11.6904	1	68	3	0	0	2	1.12984
TCGA-B6-A0IJ-01A	19.4685	0	42	3	0	0	2	0.848099
TCGA-B6-A40C-01A	5.92877	0	51	3	0	0	2	0.862396
TCGA-A2-A1FV-01A	1.95616	0	74	3	0	0	2	1.77048
TCGA-AO-A12E-01A	5.86849	0	51	3	0	0	2	0.3865
TCGA-AO-A1KO-01A	1.70411	0	46	3	0	0	2	1.91636
TCGA-A2-A0EX-01A	2.06027	0	46	3	0	0	2	1.10827
TCGA-A2-A0YD-01A	2.10685	0	63	3	0	0	2	0.137967
TCGA-A2-A0CY-01A	4.58356	0	63	2	1	0	2	3.08901
TCGA-E2-A14N-01A	3.92877	0	37	2	1	0	2	2.2923
TCGA-B6-A1KF-01A	8.46027	0	68	2	1	0	2	2.00756
TCGA-AO-A0J7-01A	1.69315	0	71	2	1	0	2	0.832223
TCGA-AR-A0TR-01A	0.438356	1	68	2	1	0	2	1.94943
TCGA-AR-A24W-01A	4.24658	0	55	2	1	0	2	0.820668
TCGA-E9-A1N6-01A	1.85753	1	52	2	1	0	2	2.21705
TCGA-E2-A2P6-01A	2.87945	0	77	2	1	0	2	0.462895
TCGA-AR-A0TS-01A	7.00822	0	46	2	1	0	2	0.646418
TCGA-C8-A12P-01A	0.980822	0	55	2	1	0	2	1.39625
TCGA-AR-A5QP-01A	3.24658	0	54	2	1	0	2	1.82398
TCGA-C8-A1HK-01A	1.00274	0	53	2	1	0	2	2.47963
TCGA-E9-A1NE-01A	2.98082	0	28	2	1	0	2	0.337649
TCGA-AR-A1AS-01A	3.15068	0	54	2	1	0	2	1.06963
TCGA-E2-A1LI-01A	8.55068	0	57	2	1	0	2	0.619083
TCGA-C8-A26W-01A	1.04384	0	58	2	1	0	2	0.291801
TCGA-AR-A0U0-01A	5.44658	0	73	2	1	0	2	1.04572
TCGA-AR-A1AV-01A	5.10685	0	68	2	1	0	2	0.657549
TCGA-E9-A1NH-01A	1.57808	0	71	2	1	0	2	0.77315
TCGA-AR-A24L-01A	7.85205	1	26	2	1	0	2	0.876926
TCGA-JL-A3YW-01A	0.986301	0	49	2	1	0	2	1.20253
TCGA-A8-A07P-01A	0.915068	0	68	2	1	0	2	1.07011
TCGA-E2-A15S-01A	1.1726	0	34	2	1	0	2	1.21948
TCGA-BH-A1FE-01A	6.2274	1	31	2	1	0	2	1.09956
TCGA-E2-A1IE-01A	6.47123	0	61	2	1	0	2	0.521817
TCGA-AR-A2LO-01A	3.28219	0	46	2	1	0	2	0.177428
TCGA-HN-A2OB-01A	5.20548	1	45	2	1	0	2	1.10896
TCGA-BH-A0HK-01A	0.487671	0	81	2	1	0	2	1.71277
TCGA-AO-A0JM-01A	5.98356	0	40	2	1	0	2	1.13901
TCGA-E9-A245-01A	0.0712329	1	47	2	1	0	2	45.1866
TCGA-AR-A0U3-01A	11.1781	0	59	2	1	0	2	0.204786
TCGA-BH-A0DQ-01A	0.268493	0	42	2	1	0	2	0.288651
TCGA-MS-A51U-01A	1.86575	0	44	2	1	0	2	0.634639
TCGA-E9-A228-01A	3.52055	0	58	2	1	0	2	5.81521
TCGA-C8-A273-01A	1.40548	0	29	2	1	0	2	0.196734
TCGA-AN-A04D-01A	0.142466	0	58	2	1	0	2	1.6421
TCGA-A8-A097-01A	1	0	65	2	1	0	2	0.645209
TCGA-A7-A6VY-01A	0.728767	0	48	2	1	0	2	0.502419
TCGA-E9-A2JS-01A	2.47671	1	72	2	1	0	2	1.43292
TCGA-E9-A227-01A	2.67123	0	42	2	1	0	2	0.238864
TCGA-A1-A0SO-01A	2.33425	0	67	2	1	0	2	0.637728
TCGA-AN-A0FT-01A	0.586301	0	63	2	1	0	2	1.15749
TCGA-A2-A25B-01A	3.53699	0	39	2	1	0	2	0.612502
TCGA-C8-A12Z-01A	1.04658	0	45	2	1	0	2	5.5519
TCGA-C8-A12X-01A	1.05479	0	62	2	1	0	2	0.528399
TCGA-C8-A27A-01A	2.04658	0	48	2	1	0	2	1.14788
TCGA-C8-A132-01A	1.04932	0	56	2	1	0	2	1.87794
TCGA-E2-A1LB-01A	6.31781	0	41	2	1	0	2	2.28982
TCGA-E2-A14V-01A	2.85479	0	53	2	1	0	2	0.492165
TCGA-E9-A3X8-01A	2.53699	0	48	2	1	0	2	0.678257
TCGA-BH-A0E1-01A	1.30685	0	52	2	1	0	2	0.127593
TCGA-C8-A8HQ-01A	1.0411	0	53	2	1	0	2	1.02844
TCGA-C8-A12U-01A	1.05479	0	46	2	1	0	2	0.319088
TCGA-C8-A12Y-01A	4.04384	0	44	2	1	0	2	0.427436
TCGA-AR-A1AH-01A	10.4301	0	51	2	1	0	2	1.42163
TCGA-E9-A1N5-01A	3.06849	0	45	2	1	0	2	0.150012
TCGA-B6-A0WT-01A	15.7233	0	61	2	1	0	2	0.531308
TCGA-AN-A04C-01A	0.147945	0	51	2	1	0	2	0.899832
TCGA-A2-A0T0-01A	1.46027	0	59	2	1	0	2	3.90748
TCGA-S3-A6ZG-01A	1.53973	0	71	2	1	0	2	0.233086
TCGA-A2-A1G1-01A	1.6	0	85	2	1	0	2	2.58802
TCGA-E2-A1B1-01A	7.26849	0	45	2	1	0	2	0.62318
TCGA-A8-A09D-01A	4.16986	0	47	2	1	0	2	2.55608
TCGA-E9-A22H-01A	3.37534	0	42	2	1	0	2	0.270737
TCGA-E9-A1ND-01A	3.46849	0	75	2	1	0	2	0.599794
TCGA-C8-A135-01A	1.07671	0	64	2	1	0	2	1.57606
TCGA-AO-A03P-01A	7.97534	1	54	2	1	0	2	5.72723
TCGA-A8-A09R-01A	0.747945	0	82	2	1	0	2	1.01555
TCGA-C8-A137-01A	1.03836	0	34	2	1	0	2	0.592267
TCGA-E9-A1NC-01A	3.29589	0	61	2	1	0	2	0.750883
TCGA-AR-A24V-01A	8.77534	0	52	2	1	0	2	2.33155
TCGA-D8-A27K-01A	4.00274	0	47	2	1	0	2	0.469081
TCGA-BH-A0B7-01A	7.01096	0	42	2	1	0	2	0.912953
TCGA-E2-A56Z-01A	0.690411	0	69	2	1	0	2	0.489901
TCGA-D8-A1XO-01A	4.60822	0	56	2	1	0	2	1.31423
TCGA-BH-A0B1-01A	3.14521	0	66	2	1	0	2	0.514297
TCGA-D8-A1XB-01A	1.51233	0	62	2	1	0	2	1.11513
TCGA-A2-A3XT-01A	7.58904	0	45	2	1	0	2	1.3734
TCGA-AO-A03T-01A	5.81918	0	42	2	1	0	2	1.29199
TCGA-A2-A3XW-01A	4.69041	0	42	2	1	0	2	0.464088
TCGA-AO-A03N-01B	5.56438	0	59	2	1	0	2	1.32685
TCGA-BH-A0B3-01A	3.29589	0	53	2	1	0	2	0.820907
TCGA-E2-A1L8-01A	6.13699	0	52	2	1	0	2	0.924012
TCGA-A8-A085-01A	3.07945	0	44	2	1	0	2	3.95361
TCGA-BH-A0BJ-01A	1.80822	0	41	2	1	0	2	0.656901
TCGA-A2-A1G0-01A	1.68767	0	49	2	1	0	2	1.00636
TCGA-A2-A3XY-01A	2.99452	1	49	2	1	0	2	0.823879
TCGA-E2-A15K-01A	0.753425	0	58	2	1	0	2	1.14579
TCGA-A1-A0SI-01A	1.73973	0	52	2	1	0	2	1.33419
TCGA-A8-A07F-01A	1.58082	0	65	2	1	0	2	0.950164
TCGA-BH-A0DZ-01A	1.35616	0	43	2	1	0	2	9.25821
TCGA-LD-A7W6-01A	1.10685	0	54	2	1	0	2	0.322638
TCGA-A2-A0CW-01A	8.99452	0	67	2	1	0	2	4.42907
TCGA-D8-A1XR-01A	1.32055	0	56	2	1	0	2	0.188914
TCGA-A2-A0EY-01A	5.27397	0	62	2	1	0	2	1.04355
TCGA-E2-A155-01A	1.75342	0	58	2	1	0	2	0.739703
TCGA-AO-A0JJ-01A	5.16986	0	54	2	1	0	2	0.355141
TCGA-AO-A03R-01A	5.72877	0	57	2	1	0	2	1.02527
TCGA-A8-A075-01A	1.41918	0	42	2	1	0	2	0.622544
TCGA-BH-A0DI-01A	2.49863	0	63	2	1	0	2	1.47544
TCGA-BH-A0E7-01A	3.73425	0	79	2	1	0	2	0.791522
TCGA-D8-A1JM-01A	1.61644	0	59	2	1	0	2	1.09646
TCGA-A2-A0CV-01A	8.24932	0	41	2	1	0	2	0.76339
TCGA-A8-A082-01A	1.50411	0	58	2	1	0	2	5.88759
TCGA-EW-A1P5-01A	1.92603	0	77	2	1	0	2	0.232131
TCGA-LL-A7T0-01A	1.03014	0	70	2	1	0	2	1.68983
TCGA-E2-A153-01A	1.93699	0	51	2	1	0	2	0.518233
TCGA-BH-A8G0-01A	1.8137	0	54	2	1	0	2	0.567984
TCGA-A8-A07J-01A	1	0	35	2	1	0	2	1.44635
TCGA-D8-A1J8-01A	1.18082	0	77	2	1	0	2	0.847333
TCGA-GM-A5PV-01A	1.12877	0	63	2	1	0	2	0.416669
TCGA-BH-A0BM-01A	5.13973	0	54	2	1	0	2	0.744044
TCGA-A2-A25C-01A	1.43288	0	50	2	1	0	2	0.729704
TCGA-A8-A06R-01A	1.49863	0	69	2	1	0	2	3.77614
TCGA-A2-A0YE-01A	1.51781	0	48	2	1	0	2	0.434286
TCGA-EW-A1P6-01A	1.53973	0	64	2	1	0	2	5.03294
TCGA-D8-A140-01A	1.10411	0	62	2	1	0	2	0.422931
TCGA-A1-A0SG-01A	1.18904	0	61	2	1	0	2	0.583042
TCGA-EW-A6SD-01A	2.76712	0	32	2	1	0	2	1.95517
TCGA-EW-A1J1-01A	1.57534	0	38	2	1	0	2	1.37093
TCGA-A2-A3KC-01A	3.01918	0	55	2	1	0	2	0.531175
TCGA-AO-A129-01A	9.00274	0	29	2	1	0	2	0.410272
TCGA-BH-A0DH-01A	3.16712	0	63	2	1	0	2	0.361969
TCGA-BH-A0E9-01B	6.81918	0	53	2	1	0	2	0.581445
TCGA-BH-A0BV-01A	4.16164	0	78	2	1	0	2	0.67012
TCGA-D8-A1JB-01A	4.62466	0	54	2	1	0	2	1.42094
TCGA-AN-A041-01A	0.0191781	0	29	2	1	0	2	1.23353
TCGA-3C-AALJ-01A	4.03836	0	62	2	1	0	2	0.59241
TCGA-A7-A4SA-01A	1.24384	0	40	2	1	0	2	1.21702
TCGA-3C-AALI-01A	10.9726	0	50	2	1	0	2	1.13401
TCGA-A8-A084-01A	1.25479	0	81	2	1	0	2	5.86781
TCGA-A8-A0A7-01A	0.0821918	0	57	2	1	0	2	1.97318
TCGA-EW-A1PA-01A	1.57534	0	59	2	1	0	2	0.542635
TCGA-A2-A4S3-01A	1.82466	0	59	2	1	0	2	0.869375
TCGA-A2-A3Y0-01A	4.23562	0	57	2	1	0	2	0.895656
TCGA-A8-A08R-01A	0.0821918	0	52	2	1	0	2	0.747358
TCGA-BH-A28Q-01A	3.06575	0	46	2	1	0	2	0.234048
TCGA-BH-A0HX-01A	2.27123	0	54	2	1	0	2	0.455336
TCGA-GM-A3NY-01A	3.18356	0	72	2	1	0	2	0.0748112
TCGA-BH-A0DD-01A	6.81096	0	58	2	1	0	2	0.527928
TCGA-BH-A0HL-01A	0.19726	0	56	2	1	0	2	1.52983
TCGA-BH-A1ES-01A	9.48493	1	35	2	1	0	2	2.07485
TCGA-A2-A0D4-01A	2.10137	0	37	2	1	0	2	4.51878
TCGA-E2-A10C-01A	3.34247	0	54	2	1	0	2	0.637536
TCGA-E2-A1AZ-01A	6.38082	0	63	2	1	0	2	0.849441
TCGA-A8-A06U-01A	2.41918	1	80	2	1	0	2	4.52695
TCGA-LL-A5YP-01A	1.23288	0	49	2	1	0	2	0.739337
TCGA-S3-AA0Z-01A	1.72329	0	63	2	1	0	2	1.92018
TCGA-D8-A1JD-01A	1.51233	0	41	2	1	0	2	0.724154
TCGA-D8-A1X9-01A	1.99178	0	66	2	1	0	2	1.31873
TCGA-AO-A12C-01A	6.49863	0	42	2	1	0	2	0.784757
TCGA-E2-A10B-01A	3.12603	0	67	2	1	0	2	1.40735
TCGA-GM-A2DA-01A	18.063	1	46	2	1	0	2	1.23048
TCGA-BH-A208-01A	4.81918	1	48	2	1	0	2	2.71701
TCGA-B6-A0X5-01A	5.74521	1	61	2	1	0	2	2.18674
TCGA-BH-A1FL-01A	4.58356	1	69	2	1	0	2	1.06338
TCGA-B6-A0WV-01A	6.62192	1	67	2	1	0	2	0.611928
TCGA-BH-A18V-01A	4.26301	1	48	2	1	0	2	1.39881
TCGA-BH-A1FB-01A	10.0521	1	60	2	1	0	2	0.997589
TCGA-BH-A203-01A	3.21644	1	78	2	1	0	2	2.41005
TCGA-B6-A0X4-01A	2.35616	1	62	2	1	0	2	2.67542
TCGA-AO-A0J3-01A	1.78356	0	67	2	1	0	2	2.98025
TCGA-B6-A0IG-01A	12.2082	1	50	2	1	0	2	2.55892
TCGA-B6-A0I5-01A	23.4411	0	49	2	1	0	2	0.250148
TCGA-BH-A1EX-01A	4.13151	1	67	2	1	0	2	6.44801
TCGA-BH-A18Q-01A	4.63562	1	56	2	1	0	2	0.607067
TCGA-BH-A204-01A	6.94247	1	80	2	1	0	2	9.32428
TCGA-AC-A2FM-01A	2.16986	1	87	2	1	0	2	0.653937
TCGA-A2-A04Y-01A	3.01096	0	53	2	1	0	2	1.27119
TCGA-E2-A14Q-01A	3.1863	0	50	2	1	0	2	0.701938
TCGA-A2-A3XU-01A	2.49863	1	35	2	1	0	2	15.2871
TCGA-A2-A04W-01A	8.49863	0	50	2	1	0	2	0.551798
TCGA-BH-A0BF-01A	3.6274	1	56	2	1	0	2	0.775295
TCGA-GM-A5PX-01A	1.50959	0	65	2	1	0	2	1.57947
TCGA-A2-A0YC-01A	2.71233	0	59	2	1	0	2	0.466883
TCGA-E2-A1IG-01A	5.86301	0	45	2	1	0	2	0.646601
TCGA-OL-A5D8-01A	2.66575	0	40	3	0	NA	2	0.54318
TCGA-EW-A3E8-01B	2.83562	0	60	3	0	NA	2	0.709178
TCGA-AC-A7VC-01A	0.00273973	0	56	3	0	NA	2	4.62145
TCGA-GI-A2C9-01A	9.15616	0	58	3	0	NA	2	0.51131
TCGA-AC-A3TN-01A	1.24932	0	75	3	0	NA	2	1.10194
TCGA-XX-A89A-01A	1.33699	0	68	3	0	NA	2	1.15808
TCGA-A7-A4SC-01A	1.22192	0	62	3	0	NA	2	2.42849
TCGA-EW-A1PC-01B	0.512329	0	66	3	0	NA	2	3.1188
TCGA-AC-A5XU-01A	1.24658	0	74	3	0	NA	2	0.762121
TCGA-AC-A2FO-01A	6.17808	0	65	2	1	NA	2	0.904784
TCGA-A7-A13E-01A	1.68219	1	62	2	1	NA	2	1.92902
TCGA-AC-A62Y-01A	1.45205	0	79	2	1	NA	2	4.21489
TCGA-AC-A23E-01A	1.91233	0	50	2	1	NA	2	2.47421
TCGA-AC-A2FF-01A	7.5589	0	40	2	1	NA	2	2.25569
TCGA-AC-A6IV-01A	1.55616	0	47	2	1	NA	2	0.21321
TCGA-A1-A0SQ-01A	1.51781	0	45	2	1	NA	2	1.06036
TCGA-AC-A23C-01A	1.60274	0	62	2	1	NA	2	1.3754
TCGA-D8-A1XK-01A	1.20822	0	55	2	1	NA	2	0.434776
TCGA-EW-A1IW-01A	1.01644	0	80	2	1	NA	2	0.550312
TCGA-D8-A1XL-01A	1.66027	0	34	2	1	NA	2	0.436113
TCGA-LL-A5YL-01A	1.42192	0	64	2	1	NA	2	0.724769
TCGA-AC-A3W7-01A	1.29041	0	66	2	1	NA	2	1.45805
TCGA-AC-A3HN-01A	1.3589	0	87	2	1	NA	2	1.14149
TCGA-OL-A66O-01A	1.44658	0	39	2	1	NA	2	0.600737
TCGA-AC-A2FG-01A	5.07671	0	79	2	1	NA	2	0.9157
TCGA-OL-A5S0-01A	1.69863	0	66	2	1	NA	2	1.18869
TCGA-LL-A7SZ-01A	1.6274	0	49	2	1	NA	2	0.730441
TCGA-AC-A8OQ-01A	0.0931507	0	72	2	1	NA	2	1.03579
TCGA-A7-A13H-01A	2.46301	0	61	2	1	NA	2	0.57243
TCGA-AC-A6NO-01A	0.139726	0	43	2	1	NA	2	0.507628
TCGA-AC-A2BM-01A	8.27945	0	41	2	1	NA	2	0.0994864
TCGA-EW-A1PG-01A	2.87945	0	53	2	1	NA	2	1.01542
TCGA-EW-A1P0-01A	3.4274	0	55	2	1	NA	2	2.57299
TCGA-AC-A3QP-01A	1.84932	0	79	2	1	NA	2	0.892706
TCGA-AC-A5EH-01A	1.4	0	76	2	1	NA	2	2.87415
TCGA-EW-A2FS-01A	4.39452	0	41	2	1	NA	2	0.318767
TCGA-WT-AB41-01A	4.4137	0	55	2	1	NA	2	1.08839
TCGA-EW-A1OV-01A	2.16164	0	56	2	1	NA	2	1.83158
TCGA-LD-A66U-01A	1.76986	0	44	2	1	NA	2	0.190803
TCGA-AR-A2LK-01A	4.51781	1	62	3	2	0	3	5.96604
TCGA-AR-A2LH-01A	1.68767	1	55	3	3	0	3	0.744089
TCGA-BH-A0AZ-01A	5.25753	0	47	3	1	0	3	1.13413
TCGA-BH-A18M-01A	6.04658	1	39	3	1	0	3	1.47923
TCGA-AR-A1AM-01A	8.19452	0	52	3	1	0	3	0.746929
TCGA-C8-A1HL-01A	0.868493	0	38	3	1	0	3	0.765108
TCGA-AR-A0TW-01A	8.24384	0	50	3	1	0	3	0.910551
TCGA-AR-A5QQ-01A	0.882192	1	68	3	1	0	3	0.608775
TCGA-A2-A0SY-01A	3.69041	0	62	3	1	0	3	0.474724
TCGA-B6-A0RT-01A	7.45479	0	39	3	1	0	3	0.841934
TCGA-AR-A0TQ-01A	8.19452	0	27	3	1	0	3	0.415439
TCGA-AR-A1AL-01A	8.13973	0	60	3	1	0	3	0.783179
TCGA-BH-A0BZ-01A	6.17808	0	59	3	1	0	3	0.954391
TCGA-A2-A1G4-01A	1.63014	0	71	3	1	0	3	5.58385
TCGA-GM-A3XG-01A	3.64384	0	46	3	1	0	3	0.75124
TCGA-A1-A0SJ-01A	1.13973	0	39	3	1	0	3	0.611567
TCGA-E2-A14O-01A	3.72329	0	76	3	1	0	3	0.956074
TCGA-AO-A0JD-01A	6	0	59	3	1	0	3	0.364427
TCGA-AO-A0JB-01A	4.22466	0	50	3	1	0	3	0.851444
TCGA-A7-A13F-01A	2.09589	0	44	3	1	0	3	0.168892
TCGA-EW-A3U0-01A	1.45753	0	61	3	1	0	3	1.04737
TCGA-BH-AB28-01A	0.786301	0	53	3	1	0	3	0.812952
TCGA-A8-A06T-01A	4.42192	0	75	3	1	0	3	0.702979
TCGA-A8-A07L-01A	2.67123	0	58	3	1	0	3	1.94537
TCGA-B6-A0IE-01A	5.46027	1	38	3	1	0	3	1.22066
TCGA-B6-A0IQ-01A	11.7397	0	40	3	1	0	3	1.47514
TCGA-B6-A0IH-01A	8.12329	1	81	3	1	0	3	2.6001
TCGA-BH-A1EV-01A	1	1	45	3	1	0	3	8.58169
TCGA-B6-A0WX-01A	1.75068	1	40	3	1	0	3	0.791708
TCGA-BH-A1FJ-01A	5.27945	1	66	3	1	0	3	0.311612
TCGA-B6-A0WY-01A	9.48219	1	40	3	1	0	3	1.47257
TCGA-A2-A3KD-01A	3.30411	0	47	3	1	0	3	0.527082
TCGA-AC-A3TM-01A	2.08767	0	50	3	1	0	3	0.370331
TCGA-A7-A4SB-01A	1.14521	0	56	3	1	0	3	1.23617
TCGA-BH-A18L-01A	2.22192	1	50	3	1	0	3	2.18633
TCGA-AR-A1AR-01A	1.43562	1	50	1	2	0	3	1.5416
TCGA-C8-A12Q-01A	1.05479	1	78	1	2	0	3	0.843132
TCGA-AR-A24R-01A	9.39726	0	45	1	2	0	3	0.325917
TCGA-E9-A1RG-01A	1.7726	0	62	1	2	0	3	0.262054
TCGA-E9-A1RI-01A	3.96986	0	43	1	2	0	3	0.600651
TCGA-E9-A1N3-01A	2.90137	0	70	1	2	0	3	1.04193
TCGA-C8-A8HP-01A	1.08493	0	59	2	2	0	3	1.27069
TCGA-AN-A0FW-01A	0.030137	0	67	2	2	0	3	0.478003
TCGA-AN-A0XT-01A	0.0273973	0	54	2	2	0	3	0.983667
TCGA-AN-A0XW-01A	0.465753	0	36	2	2	0	3	0.631903
TCGA-AN-A0XO-01A	1.0274	0	59	2	2	0	3	0.922908
TCGA-AN-A0AS-01A	0.0273973	0	70	2	2	0	3	4.61361
TCGA-E2-A572-01A	3.30959	0	72	2	2	0	3	0.471296
TCGA-E9-A1N4-01A	2.73973	0	41	2	2	0	3	0.446457
TCGA-C8-A138-01A	1.0411	0	54	2	2	0	3	1.15827
TCGA-E9-A226-01A	2.87123	1	45	2	2	0	3	1.2186
TCGA-AR-A0U2-01A	6.98904	1	47	2	2	0	3	1.3697
TCGA-E2-A14X-01A	2.66301	0	55	2	2	0	3	1.94775
TCGA-E9-A54Y-01A	1.9863	0	63	2	2	0	3	0.479786
TCGA-AN-A0FZ-01A	0.0273973	0	45	2	2	0	3	1.60555
TCGA-AR-A0TT-01A	9.08493	0	53	2	2	0	3	3.92705
TCGA-C8-A278-01A	0.813699	0	61	2	2	0	3	1.64044
TCGA-AN-A0XN-01A	0.0273973	0	68	2	2	0	3	2.16393
TCGA-AR-A251-01A	8.30137	0	51	2	2	0	3	1.44774
TCGA-E2-A1L7-01A	5.03014	0	40	2	2	0	3	0.45469
TCGA-C8-A1HI-01A	0.939726	0	40	2	2	0	3	3.51695
TCGA-BH-A1FM-01A	3.80274	1	44	2	2	0	3	5.24948
TCGA-AR-A24M-01A	10.0274	0	38	2	2	0	3	0.602902
TCGA-C8-A131-01A	1.12603	0	82	2	2	0	3	1.18715
TCGA-AR-A254-01A	7.13699	0	50	2	2	0	3	1.76578
TCGA-AN-A0XP-01A	0.0246575	0	69	2	2	0	3	2.94341
TCGA-E9-A1RE-01A	3.88767	0	74	2	2	0	3	1.9245
TCGA-AN-A04A-01A	0.246575	0	36	2	2	0	3	1.84532
TCGA-E9-A1RF-01A	0.547945	0	68	2	2	0	3	1.96083
TCGA-AN-A0XV-01A	0.443836	0	67	2	2	0	3	1.04671
TCGA-E2-A1B0-01A	4.46849	0	50	2	2	0	3	0.869429
TCGA-BH-A0B4-01A	3.26301	0	65	2	2	0	3	0.784507
TCGA-E9-A22E-01A	3.47671	0	56	2	2	0	3	5.33086
TCGA-AR-A1AU-01A	7.85753	0	39	2	2	0	3	0.902324
TCGA-AN-A0XS-01A	0.0273973	0	63	2	2	0	3	1.75591
TCGA-AN-A0XR-01A	0.0273973	0	55	2	2	0	3	0.408593
TCGA-A2-A4S2-01A	1.76164	0	62	3	2	0	3	1.24065
TCGA-AR-A24O-01A	9.88219	0	43	3	2	0	3	0.505485
TCGA-C8-A130-01A	1.0137	0	52	3	2	0	3	1.48954
TCGA-C8-A8HR-01A	1.11781	0	49	3	2	0	3	0.967236
TCGA-AO-A03L-01A	6.69041	0	34	3	2	0	3	0.558093
TCGA-B6-A0RV-01A	14.126	0	42	3	2	0	3	1.08459
TCGA-A8-A06Q-01A	0.0849315	0	63	3	2	0	3	1.03295
TCGA-C8-A26V-01A	1.68767	0	47	3	2	0	3	0.411924
TCGA-A2-A3XS-01A	2.8274	1	62	1	2	0	3	2.53608
TCGA-V7-A7HQ-01A	5.56986	0	75	1	2	0	3	0.757154
TCGA-D8-A1JF-01A	1.00274	0	79	1	2	0	3	1.68912
TCGA-D8-A1X8-01A	2.14521	0	62	1	2	0	3	0.451546
TCGA-BH-A0H7-01A	1.92329	0	65	1	2	0	3	2.40676
TCGA-D8-A1XD-01A	1.43014	0	36	1	2	0	3	3.84902
TCGA-D8-A27I-01A	1.20274	0	58	1	2	0	3	1.44237
TCGA-A8-A06P-01A	1.08493	0	63	1	2	0	3	0.613626
TCGA-D8-A27L-01A	1.36712	0	49	1	2	0	3	0.974825
TCGA-E2-A1B4-01A	2.75068	1	74	1	2	0	3	1.5214
TCGA-B6-A409-01A	1.56986	1	44	1	2	0	3	1.92303
TCGA-GM-A3XN-01A	5.53151	0	44	1	2	0	3	0.330811
TCGA-A8-A092-01A	2.58082	0	48	2	2	0	3	2.72752
TCGA-4H-AAAK-01A	0.953425	0	50	2	2	0	3	1.47147
TCGA-AO-A0JG-01A	2.1863	0	49	2	2	0	3	1.12543
TCGA-AO-A0JE-01A	6.39726	0	53	2	2	0	3	2.23414
TCGA-A2-A0ET-01A	2.92055	0	58	2	2	0	3	2.34103
TCGA-AQ-A7U7-01A	1.6	1	55	2	2	0	3	0.35392
TCGA-A2-A1G6-01A	1.3726	0	50	2	2	0	3	1.5529
TCGA-AO-A0JL-01A	4.61096	0	59	2	2	0	3	1.84395
TCGA-E2-A108-01A	2.29315	0	64	2	2	0	3	0.955272
TCGA-A8-A07U-01A	2.08219	0	66	2	2	0	3	1.24539
TCGA-BH-A0DV-01A	5.65479	0	54	2	2	0	3	1.23497
TCGA-D8-A27N-01A	1.42192	0	36	2	2	0	3	1.01149
TCGA-A8-A08P-01A	2.58356	0	70	2	2	0	3	0.686633
TCGA-BH-A18U-01A	4.28219	1	72	2	2	0	3	3.83929
TCGA-BH-A0DS-01A	0.213699	0	71	2	2	0	3	0.398626
TCGA-A8-A07I-01A	1.16712	0	69	2	2	0	3	1.39594
TCGA-BH-A0B5-01A	5.85205	0	40	2	2	0	3	0.373878
TCGA-A2-A25E-01A	8.77808	0	34	2	2	0	3	0.597193
TCGA-PE-A5DC-01A	3.91781	1	72	2	2	0	3	0.746809
TCGA-B6-A400-01A	0.589041	0	43	2	2	0	3	0.473535
TCGA-D8-A1JC-01A	1.31507	0	59	2	2	0	3	2.74184
TCGA-A2-A0YH-01A	1.80548	0	53	2	2	0	3	1.13727
TCGA-BH-A0E2-01A	1.19178	0	49	2	2	0	3	1.20277
TCGA-A2-A1FW-01A	1.44658	0	62	3	2	0	3	4.31452
TCGA-A2-A0CL-01A	8.26027	0	37	3	2	0	3	1.49537
TCGA-A2-A0YJ-01A	1.55068	0	39	3	2	0	3	0.869285
TCGA-A2-A1FX-01A	5.06027	0	61	3	2	0	3	0.806985
TCGA-E2-A107-01A	2.86849	0	54	3	2	0	3	0.446694
TCGA-A8-A08L-01A	0.0821918	1	89	3	2	0	3	39.8104
TCGA-BH-A0HP-01A	1.13425	0	65	3	2	0	3	0.813084
TCGA-A2-A0YL-01A	4.03836	0	48	3	2	0	3	1.00436
TCGA-A2-A0CK-01A	11.3945	0	60	3	2	0	3	0.259041
TCGA-AR-A2LJ-01A	7.21096	0	40	3	1	NA	3	0.844323
TCGA-EW-A424-01A	1.9589	0	51	3	1	NA	3	1.06197
TCGA-D8-A1XJ-01A	1.81918	0	76	3	1	NA	3	4.41354
TCGA-Z7-A8R5-01A	9.00548	0	61	3	1	NA	3	1.10844
TCGA-LQ-A4E4-01A	2.32603	0	73	3	1	NA	3	0.500732
TCGA-EW-A1PB-01A	1.66575	0	70	3	1	NA	3	2.04802
TCGA-D8-A1Y1-01A	0.827397	1	80	3	1	NA	3	0.701195
TCGA-AC-A2QI-01A	1.61096	0	76	3	1	NA	3	1.35325
TCGA-S3-AA12-01A	1.5726	0	82	3	1	NA	3	2.38347
TCGA-A7-A26E-01A	2.6137	0	71	3	1	NA	3	0.3369
TCGA-D8-A73W-01A	1.05479	1	79	3	1	NA	3	7.33438
TCGA-D8-A1Y0-01A	1.29315	0	65	1	2	NA	3	0.263511
TCGA-D8-A1XZ-01A	1.27671	0	81	1	2	NA	3	1.61957
TCGA-XX-A899-01A	1.27945	0	46	1	2	NA	3	0.829508
TCGA-LL-A6FQ-01A	0.219178	0	77	2	2	NA	3	0.493577
TCGA-A7-A2KD-01A	1.86027	0	53	2	2	NA	3	0.562438
TCGA-D8-A1Y3-01A	1.17808	0	61	2	2	NA	3	1.10231
TCGA-AQ-A0Y5-01A	0.471233	1	70	2	2	NA	3	12.6549
TCGA-AQ-A1H2-01A	1.30137	0	84	2	2	NA	3	4.24866
TCGA-AC-A2BK-01A	6.08767	0	78	2	2	NA	3	0.4899
TCGA-AQ-A04H-01B	2.06575	0	61	2	2	NA	3	0.743446
TCGA-EW-A1IZ-01A	1.51781	0	53	2	2	NA	3	0.775584
TCGA-AC-A3BB-01A	2.70411	0	46	3	2	NA	3	0.913041
TCGA-D8-A1X6-01A	1.48219	0	80	3	2	NA	3	0.913449
TCGA-E2-A1LL-01A	3.5863	0	73	3	2	NA	3	0.639821
TCGA-AN-A0AL-01A	0.621918	0	41	4	0	0	3	0.713696
TCGA-AN-A0FK-01A	0.583562	0	88	4	0	0	3	16.6935
TCGA-AC-A2QJ-01A	1.22192	1	48	4	0	0	3	2.86082
TCGA-C8-A3M7-01A	2.83288	1	60	4	0	0	3	1.48385
TCGA-D8-A27W-01A	1.02192	0	55	4	0	0	3	0.858537
TCGA-B6-A0IK-01A	1.56438	1	63	4	1	0	3	1.41902
TCGA-AO-A1KQ-01A	5.15616	0	84	4	1	0	3	0.249612
TCGA-C8-A12W-01A	1.05479	0	49	4	1	0	3	1.15151
TCGA-B6-A1KN-01A	11.5973	0	57	4	1	0	3	0.912092
TCGA-B6-A0RO-01A	13.5041	0	71	4	1	0	3	1.49588
TCGA-A8-A09B-01A	1	0	58	4	1	0	3	0.910055
TCGA-BH-A1FR-01A	4.49863	1	73	4	1	0	3	3.06478
TCGA-A8-A09E-01A	4.08767	0	73	4	1	0	3	1.34858
TCGA-D8-A1XC-01A	1.03288	1	85	4	1	0	3	11.5622
TCGA-D8-A1XG-01A	1.2274	0	86	4	1	0	3	2.43948
TCGA-BH-A1F2-01A	2.6274	1	53	4	1	0	3	0.850048
TCGA-B6-A0RI-01A	19.5233	0	44	4	1	0	3	0.571576
TCGA-BH-A1F8-01A	0.00273973	1	90	4	2	0	3	7.37422
TCGA-PL-A8LZ-01A	0.827397	0	29	4	2	0	3	0.670062
TCGA-A8-A09Q-01A	2.08493	0	83	4	2	0	3	1.74883
TCGA-A2-A0YT-01A	1.98082	1	56	4	2	0	3	0.633527
TCGA-A8-A09W-01A	0.0821918	0	70	2	3	0	3	2.82845
TCGA-A8-A079-01A	0.750685	0	69	4	3	0	3	0.318441
TCGA-LL-A5YM-01A	1.07945	0	88	4	NA	0	3	2.1612
TCGA-GI-A2C8-01A	0.616438	0	63	4	0	NA	3	8.11068
TCGA-E2-A2P5-01A	2.24932	1	78	2	3	0	3	2.02629
TCGA-AO-A0J9-01A	4.41918	0	61	2	3	0	3	0.59231
TCGA-AR-A5QN-01A	2.77534	0	68	2	3	0	3	0.597048
TCGA-E2-A3DX-01A	3.63014	0	43	2	3	0	3	0.535699
TCGA-BH-A0BC-01A	2.66849	0	60	2	3	0	3	1.29576
TCGA-E9-A1R3-01A	0.213699	0	70	2	3	0	3	0.936677
TCGA-AO-A0JA-01A	1.79452	0	36	2	3	0	3	0.400391
TCGA-E2-A14P-01A	3.4137	0	79	2	3	0	3	0.957036
TCGA-E9-A5FK-01A	2.22466	0	60	2	3	0	3	0.899268
TCGA-AC-A3EH-01A	0.539726	1	79	3	3	0	3	8.24584
TCGA-AR-A24T-01A	8.7726	0	46	3	3	0	3	0.653409
TCGA-C8-A1HO-01A	1.0274	0	34	3	3	0	3	2.68715
TCGA-E9-A3Q9-01A	2.74247	0	78	3	3	0	3	0.255119
TCGA-A2-A0T1-01A	1.4274	0	55	3	3	0	3	1.42648
TCGA-BH-A28O-01A	3.06849	0	50	3	3	0	3	0.829782
TCGA-E9-A1RC-01A	3.35342	0	56	4	3	0	3	1.90057
TCGA-A2-A0EW-01A	5.16164	1	53	1	3	0	3	1.51366
TCGA-D8-A27R-01A	0.841096	0	41	2	3	0	3	1.97535
TCGA-A8-A09N-01A	0.0849315	0	57	2	3	0	3	1.18927
TCGA-E2-A1LE-01A	2.40822	1	71	2	3	0	3	1.37554
TCGA-A8-A0A6-01A	1.75342	0	64	2	3	0	3	0.594978
TCGA-D8-A1XS-01A	1.3589	0	48	2	3	0	3	0.731869
TCGA-E2-A15A-01A	1.94521	0	45	2	3	0	3	5.20575
TCGA-A8-A08F-01A	2.75068	0	59	2	3	0	3	0.625973
TCGA-A8-A09X-01A	1.16712	1	62	2	3	0	3	1.65614
TCGA-D8-A3Z5-01A	2.78082	0	54	2	3	0	3	0.673138
TCGA-B6-A408-01A	5.67671	0	55	2	3	0	3	1.51526
TCGA-A2-A0YG-01A	1.82466	0	63	2	3	0	3	1.85842
TCGA-A8-A07R-01A	0.747945	0	80	2	3	0	3	1.40736
TCGA-A2-A4RW-01A	0.608219	0	49	2	3	0	3	2.42516
TCGA-AC-A2FK-01A	7.26027	0	45	2	3	0	3	0.947353
TCGA-A7-A5ZX-01A	0.920548	0	48	2	3	0	3	0.874675
TCGA-D8-A27T-01A	1.09041	0	53	2	3	0	3	0.428644
TCGA-A8-A09M-01A	2.75616	0	75	2	3	0	3	0.281494
TCGA-LD-A74U-01A	1.10137	0	79	3	3	0	3	1.89009
TCGA-A2-A4RY-01A	1.77534	0	46	3	3	0	3	0.770116
TCGA-D8-A3Z6-01A	1.54247	0	56	3	3	0	3	0.828888
TCGA-BH-A0BA-01A	3.10137	0	51	3	3	0	3	0.678518
TCGA-GM-A4E0-01A	6.00274	0	67	3	3	0	3	1.20302
TCGA-BH-A0E0-01A	0.367123	0	38	3	3	0	3	1.87749
TCGA-E2-A1LK-01A	0.728767	1	84	4	3	0	3	1.57779
TCGA-A8-A08X-01A	3.58356	0	43	4	3	0	3	1.0919
TCGA-EW-A1P8-01A	0.654795	1	58	2	3	0	3	2.04106
TCGA-A2-A04P-01A	1.50137	1	36	2	3	0	3	1.19545
TCGA-OL-A5RV-01A	2.90959	0	43	2	3	NA	3	0.264048
TCGA-E9-A1R2-01A	2.91233	0	51	2	3	NA	3	0.376636
TCGA-OL-A66N-01A	2.16986	0	59	3	3	NA	3	1.91817
TCGA-E9-A6HE-01A	2.32055	0	45	3	3	NA	3	0.288278
TCGA-EW-A2FR-01A	4.58356	0	59	1	3	NA	3	3.95166
TCGA-AC-A3YI-01A	1.93699	0	74	1	3	NA	3	1.31821
TCGA-AC-A6IX-01A	1.02192	0	49	2	3	NA	3	2.13653
TCGA-D8-A1X5-01A	1.54795	0	81	2	3	NA	3	6.09006
TCGA-AQ-A1H3-01A	2.70959	0	49	2	3	NA	3	0.230613
TCGA-D8-A1JN-01A	1.69863	0	80	3	3	NA	3	7.51344
TCGA-EW-A2FV-01A	2.1589	0	39	3	3	NA	3	1.27291
TCGA-A7-A425-01A	1.22466	0	70	3	3	NA	3	0.572485
TCGA-S3-A6ZH-01A	1.75616	0	29	3	3	NA	3	0.443542
TCGA-AC-A2FE-01A	7.22192	1	62	3	3	NA	3	0.765258
TCGA-LL-A9Q3-01A	1.45753	0	69	3	3	NA	3	0.955706
TCGA-A7-A426-01A	0.99726	0	50	3	3	NA	3	0.274909
TCGA-EW-A1P1-01A	3.31507	0	68	2	3	NA	3	1.05839
TCGA-5L-AAT1-01A	4.03014	0	63	2	0	1	4	3.12552
TCGA-B6-A3ZX-01A	3.15616	1	50	3	1	1	4	0.884729
TCGA-AC-A62V-01A	0.953425	1	58	2	1	1	4	1.34814
TCGA-A8-A08T-01A	9.33973	1	64	2	1	1	4	0.823215
TCGA-AO-A0J5-01A	2.16986	1	48	4	1	1	4	1.93104
TCGA-PL-A8LX-01A	0.0136986	0	35	4	1	1	4	2.75542
TCGA-BH-A1FH-01A	2.83288	1	47	2	1	1	4	1.79298
TCGA-A2-A0SW-01A	3.73973	1	82	2	2	1	4	0.858979
TCGA-AN-A0FJ-01A	0.663014	0	59	2	2	1	4	1.08346
TCGA-BH-A18J-01A	1.67671	1	56	4	2	1	4	4.51564
TCGA-A2-A0SV-01A	2.26027	1	63	2	2	1	4	2.06191
TCGA-B6-A0IB-01A	10.7973	1	64	3	3	1	4	0.719388
TCGA-A2-A0T2-01A	0.69863	1	66	3	3	1	4	1.79036
TCGA-A8-A08J-01A	3.08767	1	52	4	3	1	4	2.18347
TCGA-A8-A08O-01A	2.58356	0	45	2	3	1	4	0.513241
TCGA-A2-A0CS-01A	6.43288	1	73	4	3	1	4	1.56521
TCGA-UU-A93S-01A	0.317808	1	63	4	3	1	4	1.79499
TCGA-LL-A73Z-01A	0.621918	1	55	1	NA	1	4	0.672454
TCGA-A8-A07W-01A	0.832877	0	76	2	NA	1	4	1.49524
TCGA-B6-A0I9-01A	0.991781	1	62	3	NA	1	4	2.12853
TCGA-B6-A0RE-01A	21.3068	0	61	NA	0	0	NA	1.05354
TCGA-B6-A0I8-01A	2.05205	1	46	1	NA	0	NA	2.11883
TCGA-A8-A09A-01A	0.832877	0	40	2	NA	0	NA	0.586464
TCGA-B6-A0WW-01A	1.52877	1	58	2	1	NA	NA	5.98295
TCGA-A8-A07E-01A	1.66575	0	81	4	3	NA	NA	0.576439
TCGA-A8-A099-01A	0.832877	0	76	4	3	NA	NA	4.85385
TCGA-B6-A0WS-01A	8.12329	1	58	1	NA	NA	NA	0.644497
TCGA-B6-A0IN-01A	7.04932	1	45	1	NA	NA	NA	2.43366
TCGA-B6-A0X7-01A	4.87945	1	62	1	NA	NA	NA	1.41601
TCGA-B6-A0RM-01A	6.50137	1	57	NA	NA	NA	NA	3.99634
TCGA-3C-AAAU-01A	11.0877	0	55	NA	NA	NA	NA	0.425414
