# Supplementary material for: A Tumor Suppressor Gene-Based Prognostic Classifier Predicts Prognosis, Tumor Immune Infiltration, and Small Molecule Compounds in Breast Cancer
Source: Front Genet. 2022 Feb 3;12:783026. doi: 10.3389/fgene.2021.783026 (PMC8850650; doi:10.3389/fgene.2021.783026)
Supplement: Supplementary file 3 [file DataSheet1.ZIP › Original_data/Figure 3/Figure 3A.xlsx]

## Sheet: Sheet1
id	futime	fustat	EDA2R	LRP1B	MAP3K4	PAX4	PKNOX1	RBBP8	SEMA3B	WT1	WWOX	riskScore	risk
GSM305129	5	0	254.3	11.3	813.2	243.35	103.94	1256.6	56.4	43.5	1082.47	1.90105	high
GSM305130	5.71667	0	159.9	14.7	634.85	104.8	85.7	4353.7	15.1	34.45	711.767	0.883925	low
GSM305131	5.275	0	69.9	12	652.4	138.35	126.56	3621.6	18.5	135.45	736.6	0.88926	low
GSM305132	5.10833	0	85	42.8	525.2	59.35	68.22	762.1	13.5	13.15	590.567	1.26479	high
GSM305133	5.575	0	197.8	41	511.4	83.25	101.86	1427.7	74.7	220.95	1752.9	0.606925	low
GSM305134	5.25833	0	13.4	60.3	444.7	32	86.8	894.7	23.8	17.95	478.933	1.26821	high
GSM305135	5.05	1	29.5	6.8	600.2	96.85	102.1	2048.9	16.7	12.75	587.167	1.20954	high
GSM305136	5.29167	0	59.5	8.8	1041.6	34.05	204.76	1308.4	21.1	13.7	671.133	0.895952	low
GSM305137	5.35	0	89.6	14.5	509.55	61.35	112.68	877.3	11.7	173	659.733	0.734132	low
GSM305138	5.15	0	26.4	10.1	779	79.35	171.06	884.9	10.2	34.25	914.133	0.899347	low
GSM305139	5	0	54.9	27.5	490.1	84.05	127.26	789.8	23	14.65	1139.77	0.911249	low
GSM305140	3.71667	1	28.5	38	687.7	82.05	136.66	1362.7	11.6	10.45	454.233	1.28272	high
GSM305141	5.275	0	138.2	6.1	712.85	48.85	167.64	3660.7	27.9	50.85	498.3	0.690265	low
GSM305142	5.675	0	67.4	8.3	872.85	40.95	161.58	1958.5	12.6	15	338.1	0.992444	low
GSM305143	5.65833	0	60	14.9	772.45	46.9	156.48	2586.4	14.2	9.6	607.6	0.856008	low
GSM305144	6.75	0	147.4	55.8	645.8	185.55	234.64	745.5	124.5	155.6	544.867	1.81901	high
GSM305145	6.9	0	76.5	8.9	861.9	45.85	168.4	3055	10	109.2	377.767	0.7395	low
GSM305146	5.49167	0	24.5	30	739.5	30.8	96.94	1410.3	17.3	10.75	500.467	1.22993	high
GSM305147	6.58333	0	23.3	31.3	719.4	49.05	112.84	2664.2	43	18.5	323.7	1.37682	high
GSM305148	5.13333	0	137.4	12.5	813.3	40.7	135.42	2884.2	13.1	8	432.5	0.876499	low
GSM305149	7.01667	0	94.6	4.1	872.55	53.95	141.54	1149.9	15	9.3	677.933	1.00543	low
GSM305150	9.15833	0	230.6	25.4	484.05	77	126.06	4927	25.4	25.55	770.033	0.597111	low
GSM305151	5.40833	1	130.3	7	500.45	35.2	138.58	9299.2	33.2	16.6	409.433	0.455836	low
GSM305152	5.6	0	141.8	33.3	1397.9	122	118	4303.7	110.4	34.05	574.267	2.63146	high
GSM305153	1.90833	1	259.5	6.4	498.05	233.55	101.98	661.9	110.8	26.5	1064.9	2.18409	high
GSM305154	10.3833	0	128.5	11.9	668	81.95	138.54	5541.6	23.2	1863.15	3299.03	0.0112883	low
GSM305155	10.2417	0	95.9	40.8	919.65	91.2	157.46	1019.2	56.9	18.05	453.867	1.73471	high
GSM305156	10.1167	0	137.4	37.5	472.3	146.8	139.38	2510.8	195.3	50.35	685.033	2.65782	high
GSM305157	0.633333	1	35.7	15.9	1215.05	140.75	171.92	1994.8	37.3	17.05	542.033	1.91768	high
GSM305158	9.96667	0	29.8	17.6	1007.7	118.05	125.7	3018.6	24.5	594.2	973.9	0.510555	low
GSM305159	9.85833	0	67.4	15.6	710.85	54.4	135.54	1096.7	36.9	14.75	713.133	1.09696	high
GSM305160	5.175	0	67.2	63.6	562.85	88.45	123.96	1817.3	83.2	1102.8	2907.73	0.10838	low
GSM305161	9.70833	0	121.4	6.1	819.6	83.3	115.88	4357.5	17.3	16.05	2614.8	0.378627	low
GSM305162	5.15833	0	24.5	7.4	801	49.25	120.9	2620.9	24.6	74.95	556.933	0.984199	low
GSM305163	8.24167	0	291.3	16.1	1454.3	289.15	188.42	1894.7	18.9	16.25	556.433	2.49627	high
GSM305164	3	1	192.4	29.3	721.85	114.5	96.22	2354.5	27.4	156.8	662.5	0.991389	low
GSM305165	6.71667	0	174.5	6.4	837.15	80.7	119.76	1563.6	17.9	85.15	778.433	0.893573	low
GSM305166	8.43333	0	34.9	20.8	471.3	55	73	1027.7	75.5	26.45	670.667	1.53686	high
GSM305167	6.43333	0	148.2	33.6	930.55	37.65	125.58	1676.6	26.3	16.25	1153.3	0.859612	low
GSM305168	5.35	0	246.5	160.7	1250.4	156.85	375.16	1272.3	29.1	21.5	496.1	1.25615	high
GSM305169	9.70833	0	121.7	31	705.25	146.85	147.02	1600.4	78.9	63.25	804.733	1.578	high
GSM305170	9.175	0	101.2	19.4	610.95	111.7	119.7	2619.5	63	48.1	519.833	1.38479	high
GSM305171	9.15	0	120	27.1	834.35	51.6	117.56	6976.3	51.7	1088.75	682.533	0.144694	low
GSM305172	6.325	1	121.9	3.4	651.85	73.3	98.14	1524	121	13.2	398.9	2.06776	high
GSM305173	7.9	0	190.3	2.7	682.7	35.6	78.08	1160.4	101.3	12.6	717.033	1.44396	high
GSM305174	7.6	0	18.2	146.6	1018.6	100.65	146.64	1456	26.3	71.5	323.867	2.30921	high
GSM305175	6.95	0	112.9	2.7	1035.8	56.2	150.44	2179.9	10.5	158.85	1190.63	0.595679	low
GSM305176	7.25833	0	111.8	5.8	655.4	49.1	129.56	2846.3	38.5	8.55	312.767	1.03012	low
GSM305177	7.13333	0	66.7	23.1	883.85	29.05	132.94	2417.5	48.4	12.6	424.8	1.24247	high
GSM305178	9.46667	0	32.5	27.1	857.1	70.75	261.4	2081.6	41.8	25.6	326.433	0.992133	low
GSM305179	9.06667	0	25.3	79.1	570	34.25	156	1470.9	14.6	13.3	391.433	1.07844	high
GSM305180	2.45	1	61.9	1.5	448.5	19.65	126.48	3966.8	31.2	75.6	174.233	0.716421	low
GSM305181	8.59167	0	25.8	49.7	848.9	47.7	74.42	893.2	27	169.75	366.9	1.44412	high
GSM305182	8.525	0	22.8	29.6	705.5	87.05	124.98	3544.9	90.2	25.6	1025.47	1.32126	high
GSM305183	7.74167	0	68.9	2.8	718.1	40	162.72	2356.7	10.4	19.65	455.6	0.793053	low
GSM305184	8.675	0	27.3	32.5	596.15	63.7	112.24	2836.9	26.9	87.45	355.767	1.07529	low
GSM305185	8.20833	0	82.2	9.9	686.55	33.9	144.34	2439.7	164.4	18.2	587.5	1.7808	high
GSM305186	11.575	0	13.9	72.5	815.55	100.35	151.04	2044.4	25.8	43.25	611.8	1.43654	high
GSM305187	10.6917	0	15.9	4.3	692.35	66.25	107.88	1017.2	11.7	37.15	442	1.2227	high
GSM305188	9.1	0	182.5	115.3	743.4	88.15	184.34	1770.5	19.8	39.45	256.2	1.25911	high
GSM305189	9.50833	0	117.3	27	626	85.3	136.1	1047.1	137.3	44.75	233.833	2.34071	high
GSM305190	12.8333	0	72.7	86.3	814.7	21.55	79.26	2569.6	28.8	68.8	188.4	1.47503	high
GSM305191	12.4083	0	110.9	4.3	613.65	62.6	158.46	871.7	21.7	12.1	236.467	1.05485	low
GSM305192	2.425	1	25.7	113.7	806.55	38.9	151.48	724	87.2	11.5	178.233	2.48113	high
GSM305193	6.51667	0	19.5	27.7	979.4	136.55	134.48	469.9	10.5	74.85	408.033	1.84465	high
GSM305194	8.675	1	54.7	259.7	611.9	11.25	149.76	805	7.2	32.95	308.133	1.68158	high
GSM305195	5.20833	0	25.4	2.5	659.2	24.9	146.1	1664.1	10.5	40.15	296.667	0.882687	low
GSM305196	6.35	0	65.7	5.4	751.3	46.15	174.16	1138.7	6.8	365.35	507.167	0.489255	low
GSM305197	16.05	0	69	116.6	596.1	44.7	104.06	2516.4	11.1	63.5	209.7	1.28881	high
GSM305198	9.05	1	11.4	2	721.1	102.3	232.14	901.1	30.8	44.1	170.667	1.17315	high
GSM305199	15.9917	0	28.1	26.7	603.2	15.65	139.6	703.7	6.8	42.75	220.6	0.979482	low
GSM305200	11.625	1	75.5	182.3	641.25	33.7	166.28	785.6	19.7	14.85	266.433	1.56368	high
GSM305201	5.18333	0	14.3	2.5	645.8	68.1	161.16	3859.6	29.7	161.45	915	0.577932	low
GSM305202	9	0	65.1	3.5	620	64.3	158.86	1164.6	36.1	42.3	265.733	1.114	high
GSM305203	13.6917	1	41.4	1.7	826.5	72.65	111.28	894.4	5.9	35.25	268.867	1.37331	high
GSM305204	12.5833	0	159.2	52.8	450.1	77.75	145.28	2143.9	9.5	16.1	153.567	0.991091	low
GSM305205	8.15	0	134.9	170.8	503.5	59.7	162.54	1235.3	10.3	149	152.667	1.12508	high
GSM305206	5.94167	0	46.8	18.2	908.35	34.4	180.2	1610.8	13	15.55	1732.5	0.544707	low
GSM305207	3.95	1	5.7	70.8	675.5	21.55	125.38	3627.9	32.4	18.2	837.533	0.914501	low
GSM305208	10.8083	0	148.5	55.9	812.15	39.7	167.7	2555.2	80.3	18.65	420.7	1.28047	high
GSM305209	9.68333	0	26.4	88.4	735.35	115.2	164.86	2023.5	11.4	73.9	211.533	1.49521	high
GSM305210	10.8667	0	33.7	105.2	701.2	66.55	183.4	2188.5	26.2	106	532.767	1.0445	low
GSM305211	5.76667	1	14.7	45.6	639.05	24.6	145.98	2001.8	27.8	66.7	1235.3	0.673481	low
GSM305212	15.9417	0	77.4	4.5	620.05	54.15	151.2	3724.4	7	8.35	384.867	0.751035	low
GSM305213	5.00833	0	84.6	7.8	857.25	26.05	138.68	618.3	34	11.25	275.033	1.2757	high
GSM305214	5.1	0	78.7	9.9	970.55	32.8	164.86	1268.2	9.4	15.5	271.867	1.07144	low
GSM305215	14.775	0	119.7	3.3	770.15	37.95	120.52	758.2	20.3	44.75	362.033	1.06573	low
GSM305216	3.18333	1	124.9	98	741.25	136.25	217.58	729.9	87.4	56	253.133	2.12741	high
GSM305217	2.575	1	58.7	97.1	1266.7	107.5	205.76	1655	56	30.9	1202.83	1.57738	high
GSM305218	5.15833	0	70.4	205.1	761.65	19.05	144.7	1589.3	36.6	43.85	1017.3	1.29147	high
GSM305219	7.65	0	8.7	53.7	598.65	40.45	139.36	4055.4	47.3	58.8	869.933	0.822681	low
GSM305220	13.4	0	49	3	628.45	59.7	120.9	1601.9	64.9	17.6	319.367	1.46259	high
GSM305221	11.025	0	8.6	30.5	782.95	32.5	151.7	1130.8	6	24.45	253.5	1.13087	high
GSM305222	13.5667	0	16.2	40.2	867.85	62.6	121.72	3075.3	14.5	128.8	1368.43	0.695359	low
GSM305223	11.8	0	88.3	7.5	726.35	42.4	220.54	664.9	44.2	13.15	324.533	0.971582	low
GSM305224	11.3	0	17.8	6.2	403.45	68.95	160.52	1487.2	14.8	78.6	587.133	0.745124	low
GSM305225	15.175	0	18.2	3.5	632.05	57.35	146.82	1562.7	58	9.2	204.767	1.42309	high
GSM305226	14.6917	0	9.3	72.8	1062.4	79.9	162.52	1418.4	122.1	40.7	220.9	3.19609	high
GSM305227	8.8	0	24.8	128.5	805.35	69.75	154.4	1342.4	78.8	34.7	232.267	2.46088	high
GSM305228	9.4	0	145.3	5.8	662.6	50.45	144.46	2454.3	13.6	18.2	272.333	0.857954	low
GSM305229	8.05833	0	87.4	5.3	907	51.95	190.98	2959.8	68.6	12.4	209.6	1.23525	high
GSM305230	8.60833	0	57.8	2.5	527.5	41.35	118.06	1682.1	17.6	47.55	209.4	0.978391	low
GSM305231	8.34167	0	64.6	4.1	827.1	38.35	122.82	1725.8	40.4	37.95	816	1.00136	low
GSM305232	5.25833	0	11.8	18	726.4	57.25	128.32	831	54.2	9.7	1055.1	1.20239	high
GSM305233	9.69167	0	12.2	39	735.2	73.45	219.76	10025.3	95.8	14.75	229.767	0.841553	low
GSM305234	8.39167	0	14.7	4.2	563.2	36	118.22	2240.3	32.2	13.2	397.367	1.04233	low
GSM305235	8.66667	0	74.4	31	769.45	14.25	76.7	1082.7	65.4	35.5	228.333	1.72664	high
GSM305236	1.1	1	119.7	9.4	796.7	20.45	122.22	1172.7	100	73.15	572.767	1.33631	high
GSM305237	13.625	0	21.7	19.4	691.7	58	130.56	794	12	54.8	195	1.25593	high
GSM305238	6.875	0	87.8	65.6	755.25	89.8	93.88	2256.7	11.6	15.1	1078.63	1.12174	high
GSM305239	5.06667	0	22.2	77	824.2	50.8	130.68	4493.1	17.2	15.35	969.667	0.89217	low
GSM305240	7.46667	0	92.4	61.1	522.8	38.1	98.6	2039.3	18.4	246.5	321.433	0.782768	low
GSM305241	6.95	0	128.5	24.2	408.3	42.15	134.62	3585.7	44.2	16.8	1187.13	0.568936	low
GSM305242	7.78333	0	135.2	59.1	1024.8	101.95	172.46	5262.2	16.4	18.7	671.733	0.942072	low
GSM305243	1.25	1	83.1	6.4	878.25	60.3	90.32	1883.8	20.1	9.2	511.633	1.30694	high
GSM305244	5.21667	0	48.9	35.8	492.8	43.95	113.48	1899.6	14.9	19.85	565.033	0.94186	low
GSM305245	6.95833	0	76.2	5.6	766	48.45	143.04	4523.1	18.9	13.3	1207.03	0.572696	low
GSM305246	6.99167	0	70.4	5.9	562.5	41.8	123.38	3485.3	18.2	18.5	472.833	0.789096	low
GSM305247	6.875	0	157.3	50.4	932.1	63.25	110.46	4724.5	39.2	28.85	379.667	1.1925	high
GSM305248	7.51667	0	143.8	5.7	735.55	61.95	98.12	2033.7	35.2	8.45	489.467	1.18277	high
GSM305249	6.61667	0	39	25.5	587.85	88.3	121.36	2971.5	17.3	8.6	397.767	1.15341	high
GSM305250	5.15833	0	21.7	6.2	665.5	79.15	145.22	8000.8	20.1	18.1	389.5	0.690978	low
GSM305251	6.20833	0	190.8	5.5	787.55	43.6	94	7149.7	11.6	2039.95	1949.13	0.0124682	low
GSM305252	5.25833	0	79.7	10.7	459.7	35.8	123.56	3848.1	16.8	16.25	327.367	0.747192	low
GSM305253	7.01667	0	195.8	3.8	480.65	35.7	111.9	3449.4	17.5	22.3	359.567	0.681812	low
GSM305254	7.55	0	47.8	35.1	1090.25	161.1	203.06	5573.5	34.8	181.85	412.033	1.07134	low
GSM305255	5.64167	0	55.8	123.8	648.3	44.8	91.78	4033.8	8.3	14.85	2358.57	0.523508	low
GSM305256	6.30833	0	43	5.3	552.25	62.15	118.14	854.3	30.6	12.3	437.933	1.21458	high
GSM305257	6.75833	0	133.7	68.7	573	121.9	148.96	1620.8	113.3	27	2779.97	0.768706	low
GSM305258	7.35	0	69.5	103.8	499.1	60.55	87.9	2634.1	73	221.1	479.867	1.26047	high
GSM305259	7.375	0	91.1	111.6	565.05	41.2	98.56	2020.5	14.9	277.1	407.9	0.84341	low
GSM305260	7.025	0	39.9	2.4	743.75	17.85	159.52	16527.6	13.2	16.8	683.033	0.221603	low
GSM305261	6.96667	0	93.4	53.6	598.2	93.2	105.46	2320.7	67	126.55	513.3	1.37966	high
GSM305262	8.89167	0	43.9	328.1	1256.8	45.6	112.46	3981.2	196.1	28.4	2101.27	3.94709	high
GSM305263	2.46667	1	66.5	45.8	1528.45	15.95	118.7	2457.8	168	288.25	618.833	2.22769	high
GSM305264	14.9667	0	123.1	34.2	1224.95	56.4	160.6	1436.8	26.8	14.75	764.1	1.23621	high
