# Supplementary material for: A Tumor Suppressor Gene-Based Prognostic Classifier Predicts Prognosis, Tumor Immune Infiltration, and Small Molecule Compounds in Breast Cancer
Source: Front Genet. 2022 Feb 3;12:783026. doi: 10.3389/fgene.2021.783026 (PMC8850650; doi:10.3389/fgene.2021.783026)
Supplement: Supplementary file 3 [file DataSheet1.ZIP › Original_data/Figure 3/Figure 3D.xlsx]

## Sheet: Sheet1
id	futime	fustat	EDA2R	LRP1B	MAP3K4	PAX4	PKNOX1	RBBP8	SEMA3B	WT1	WWOX	riskScore	risk
GSM441624	7.57808	0	2.12414	2.04775	4.0764	-0.0174307	3.47839	4.4361	3.58798	1.72123	3.36759	1.61904	high
GSM441625	2.67671	0	1.50242	1.79362	4.41306	1.02514	2.93438	5.73807	2.47982	0.642733	2.79092	0.65044	low
GSM441626	7.73973	0	1.47902	0.64118	3.72855	0.69863	3.02228	4.78422	3.04851	1.79806	2.93252	1.29278	high
GSM441627	6.20822	1	1.89096	2.44093	4.25184	1.21546	3.10838	4.37323	3.26863	1.2346	3.38473	1.5787	high
GSM441628	3.71781	1	2.49649	3.92327	4.51141	0.840799	3.15634	4.25535	2.81331	0.679467	2.61894	1.50659	high
GSM441629	2.28767	1	1.84968	-0.434022	4.12644	1.39417	3.31707	4.2652	2.57019	1.82657	2.13653	1.26709	high
GSM441630	7.35616	0	2.08703	1.34201	3.93952	1.27146	3.14927	4.99698	4.55288	1.92516	2.55084	1.02851	low
GSM441631	7.28219	0	1.14756	1.19488	3.90059	1.14945	3.14927	5.29882	2.01144	0.886809	3.12371	0.860521	low
GSM441632	5.58082	0	2.09492	0.355921	3.74579	0.979429	2.58608	5.9829	3.3612	1.41154	4.0197	0.585101	low
GSM441633	7.79452	0	1.93746	-0.434022	4.21094	0.955719	3.08144	6.57231	1.29904	1.60861	2.03203	0.343795	low
GSM441634	5.10959	0	1.89911	0.196397	3.62079	1.46418	2.47862	5.02626	2.89184	0.886809	2.6876	0.814279	low
GSM441635	5.1589	0	2.64601	2.30598	3.72855	0.532357	3.3636	4.87932	0.999062	3.77557	3.54858	1.79579	high
GSM441636	4.49315	0	1.7105	3.15726	3.50503	1.31278	3.56457	4.10378	3.19931	1.35428	2.83283	1.83576	high
GSM441637	8	0	2.07442	0.355921	3.70467	0.445735	2.85506	3.54259	3.74411	0.944906	3.74495	2.0773	high
GSM441638	6.25205	0	2.27055	2.04109	4.14923	1.40436	3.17468	5.33695	2.31857	1.92516	3.28759	0.919756	low
GSM441639	4.12055	0	1.40771	0.39741	4.67166	1.04737	3.36918	4.34222	2.28455	2.5441	1.38776	1.64876	high
GSM441640	6.92877	0	2.37984	0.480255	3.56901	0.947208	3.45157	3.88721	3.26863	1.75353	2.67485	1.58536	high
GSM441641	7.18904	0	0.823622	2.09471	3.90059	1.05479	3.54464	4.82654	2.41715	0.60774	2.58874	1.12641	high
GSM441642	7.03836	0	2.23977	2.03487	3.70467	1.57549	3.8421	5.05492	1.15839	1.1451	1.75597	0.728095	low
GSM441643	1.97534	1	2.45496	0.196397	3.80679	1.36246	2.49107	4.38317	2.47982	1.1691	2.32442	1.10587	high
GSM441644	1.96438	1	0.340052	2.49391	3.91302	1.59391	2.60698	4.65506	4.30665	2.51914	2.35797	2.31782	high
GSM441645	4.03288	0	2.41852	0.896184	3.75151	0.830265	3.40249	4.86658	2.84125	0.886809	3.22565	0.827923	low
GSM441646	7.91781	0	1.58951	-0.434022	3.81342	0.868914	2.78132	5.02626	1.35652	2.31204	2.8026	1.13036	high
GSM441647	3.99452	0	1.76373	3.8867	4.11231	0.742824	3.07459	5.29882	2.20925	1.39261	2.66823	1.13322	high
GSM441648	3.73425	0	1.87483	2.05451	3.95274	1.20399	3.39152	4.20023	4.69167	2.32155	3.92958	2.10338	high
GSM441649	6.85753	0	2.16423	-0.434022	3.53168	0.545218	3.34606	4.45681	3.04851	0.148222	2.66823	0.806774	low
GSM441650	7.00548	0	1.93746	-0.434022	3.51564	1.04064	3.41375	5.12439	3.38186	1.25449	1.53599	0.645521	low
GSM441651	5.73699	0	1.61175	1.40487	3.3064	1.48154	3.22703	5.05492	2.17363	1.99991	5.06495	1.27606	high
GSM441652	5.96712	0	1.34284	1.86211	3.95913	1.43341	3.41945	6.21178	0.737275	1.96435	2.34417	0.596557	low
GSM441653	5	0	1.44426	-0.434022	3.97263	1.18003	3.10838	5.39607	3.19931	1.97684	3.35647	0.847291	low
GSM441654	2.85753	0	0.27742	-0.434022	4.43211	0.947208	3.29381	4.61603	1.97223	1.33526	1.74857	1.28937	high
GSM441655	1.35068	0	2.82728	-0.434022	3.80025	1.35257	3.36918	4.79753	2.01144	0.854604	2.94999	0.656996	low
GSM441656	2.6	0	1.67068	2.47469	3.92722	1.01673	3.29381	5.85255	1.79937	1.2346	2.75351	0.672175	low
GSM441657	3.63014	1	1.13216	2.25515	4.21879	0.772138	2.88777	4.01594	3.26863	0.854604	2.89758	2.08837	high
GSM441658	4.81918	0	2.91495	-0.434022	3.80679	1.52764	3.11532	4.40396	2.44698	1.21399	3.28252	0.914187	low
GSM441659	4.93699	0	1.20321	2.46086	3.56901	1.27146	3.09494	5.60569	1.64321	2.26145	2.41106	1.03106	low
GSM441660	4.99452	0	2.85362	0.480255	3.95274	1.033	3.02999	4.11989	2.57019	0.944906	3.91785	1.23976	high
GSM441661	5.35616	0	1.36904	0.1306	3.17915	0.912732	3.36918	4.99698	1.2283	5.4387	2.38422	2.1905	high
GSM441662	4.95342	0	2.11641	1.89236	3.32342	0.159774	3.27046	4.25535	2.57019	1.65719	1.77249	1.55692	high
GSM441663	3.78082	1	1.2886	-0.434022	4.04162	1.38557	3.10155	4.31232	2.69615	1.04817	3.44274	1.30834	high
GSM441664	3.30685	0	2.30727	3.34032	3.53168	1.16713	3.17468	4.45681	1.08388	1.89822	3.42022	1.72351	high
GSM441665	4.95342	0	1.16021	0.516795	3.58656	0.878193	3.61895	5.60569	2.86903	2.15566	1.98859	0.776513	low
GSM441666	5.85753	0	2.2641	2.75414	3.25776	0.429106	3.39677	6.82996	4.04615	5.65693	5.83976	1.16605	high
GSM441667	5.16438	0	1.2886	1.73702	3.90059	0.939397	2.99305	4.89305	2.99497	1.3156	2.80801	1.24066	high
GSM441668	5.17808	0	2.33024	0.699991	3.97976	1.24943	3.56962	5.82253	3.19931	0.276151	2.23965	0.372413	low
GSM441669	5.64658	0	0.158168	1.7283	4.22753	1.04737	2.85506	4.60443	3.44711	1.89822	4.71561	2.39982	high
GSM441670	5.48219	0	3.15334	1.98457	3.24622	1.25486	2.74544	5.85255	2.54119	0.917814	3.4079	0.490453	low
GSM441671	4.5726	0	1.90714	1.3138	3.80025	1.04064	3.10838	4.66759	0.370831	1.27611	3.17458	1.19367	high
GSM441672	1.74	1	2.78402	2.49843	4.09083	1.52764	3.27046	5.04098	0.999062	2.16726	2.27963	0.990134	low
GSM441673	4.88767	0	0.965863	1.48042	3.55808	1.44683	3.14927	6.82996	1.08388	0.995738	3.18013	0.383546	low
GSM441674	2.53425	0	1.73724	0.438665	4.00099	1.67348	2.73727	3.71953	0.627315	2.66245	3.83592	2.76707	high
GSM441675	0.709589	0	1.38125	0.39741	3.87561	0.742824	3.38574	3.92856	3.19931	1.98907	2.16471	1.95664	high
GSM441676	4.53151	0	2.75001	0.0419932	3.91992	0.545218	3.40796	6.42928	3.58798	0.679467	4.35423	0.312403	low
GSM441677	0.49863	1	1.92229	-0.0577791	3.93952	1.31278	3.36918	4.58062	5.13194	2.38778	3.18013	1.30428	high
GSM441678	2.97	0	2.86585	2.97452	3.61532	1.04064	3.72342	7.59909	3.99767	0.944906	3.55963	0.191795	low
GSM441679	2.33	0	2.06703	2.11426	3.81342	1.033	3.06746	4.19066	2.01144	4.16728	2.72414	3.00224	high
GSM441680	0.619178	0	1.26035	2.32716	3.98746	1.09809	2.80707	4.32245	1.15839	1.21399	4.00054	1.98208	high
GSM441681	4.55068	0	1.27579	-0.191089	3.93952	1.33355	3.28843	4.60443	3.22138	0.642733	3.97145	1.05247	low
GSM441682	3.87945	0	2.62765	0.0419932	4.19514	1.23226	3.43585	5.20959	2.78371	1.64023	3.09097	0.685479	low
GSM441683	4.49315	0	1.17514	-0.191089	3.62589	1.18003	3.49792	5.28036	3.88473	2.30265	2.74831	0.938358	low
GSM441684	9.87945	0	2.39111	1.01463	3.97976	1.39956	3.234	4.86658	4.02945	1.56087	2.63189	0.920131	low
GSM441685	10.4904	0	2.94428	-0.191089	3.60374	1.68039	3.04581	3.92209	1.29904	0.482888	2.03203	0.950529	low
GSM441686	9.34795	0	1.18955	-0.0577791	4.13366	0.652378	3.25296	4.02397	6.36957	1.57525	4.62873	2.05127	high
GSM441687	10.5808	0	1.18955	-0.434022	3.75151	1.13145	3.22001	4.22774	4.97241	0.57152	3.84666	1.28488	high
GSM441688	10.1589	0	0.696635	2.98174	4.03527	1.42427	2.53492	5.53066	3.90187	1.2346	1.84053	1.03655	low
GSM441689	3.7726	1	1.5337	0.699991	4.35734	1.09809	3.70978	5.35681	4.77288	0.57152	2.98342	0.634039	low
GSM441690	4.52877	1	0.581988	-0.434022	3.77547	1.08416	2.83166	6.25177	1.89156	2.53576	2.44986	0.68327	low
GSM441691	5.67123	1	0.802995	-0.434022	3.55322	1.06997	3.32903	4.82654	3.04851	2.10029	2.73623	1.25749	high
GSM441692	7.12329	1	2.57511	1.99228	4.22753	0.772138	2.56473	5.55662	1.29904	0.854604	4.19988	0.742882	low
GSM441693	5.31781	0	0.762144	0.0419932	4.06981	0.640348	3.27684	5.9829	2.20925	1.48776	2.51857	0.629796	low
GSM441694	5.19178	0	0.965863	2.51715	3.78122	0.947208	2.99984	4.51071	6.17813	1.50711	2.58207	1.79756	high
GSM441695	9.80274	0	2.67767	-0.0577791	3.90059	0.309303	3.20113	5.63259	1.74826	1.57525	3.71619	0.603642	low
GSM441696	12.7452	0	2.47097	2.73789	3.45028	0.987436	2.1458	5.17384	1.53198	2.73098	2.91491	1.42743	high
GSM441697	9.78356	0	1.66197	1.6489	3.51027	1.77868	3.06746	4.95173	2.24733	1.54336	2.97249	1.07871	high
GSM441698	9.57808	0	0.913649	2.14572	3.78783	1.13733	3.48813	7.05666	1.47034	1.02045	1.62076	0.321799	low
GSM441699	1.54521	1	2.74207	-0.434022	4.00099	0.878193	3.00643	4.6289	4.55288	0.57152	2.88532	0.753791	low
GSM441700	2.56986	1	2.43408	3.02345	4.35734	0.895626	2.78132	4.73257	1.89156	1.72123	2.96183	1.43637	high
GSM441701	2.74247	0	1.82503	1.71839	3.97263	1.14945	3.28268	4.56829	1.29904	1.07514	3.19763	1.24034	high
GSM441702	10.2877	0	2.13755	-0.191089	3.94581	1.38993	2.52429	4.70563	1.35652	1.78291	3.07463	1.13413	high
GSM441703	9.4137	0	2.18312	2.21968	4.02189	1.24943	3.27684	6.57231	4.55288	0.820758	3.25403	0.36682	low
GSM441704	11.0521	0	2.31333	3.00261	3.95913	0.895626	3.34031	5.19305	2.31857	1.04817	2.51857	0.86145	low
GSM441705	6.5	1	0.949137	1.67933	3.26881	1.20969	3.39677	6.76959	0.627315	2.0767	3.24855	0.504285	low
GSM441706	10.3836	0	2.45002	1.68884	3.48323	1.31278	3.15634	4.61603	2.81331	0.917814	2.93252	1.00179	low
GSM441707	8.59178	0	2.71412	0.779712	4.11941	0.348929	2.65332	6.21178	3.70656	4.17124	4.15367	0.922737	low
GSM441708	10.0055	0	1.14756	1.68884	2.90643	1.23822	2.77314	5.9829	2.69615	1.3156	2.85652	0.674155	low
GSM441709	9.87671	0	2.27649	2.21284	4.67166	1.37135	3.41945	4.69282	1.69455	2.79628	2.58874	1.52298	high
GSM441710	2.67123	1	2.56566	2.66131	3.91302	1.18618	3.14927	6.42928	1.35652	1.87102	2.53816	0.474535	low
GSM441711	8.10411	0	2.61789	0.855237	3.49959	1.78199	2.68295	7.50276	6.4541	5.03442	2.25916	0.418439	low
GSM441712	8.88219	0	0.27742	1.7283	3.86932	1.38993	3.50349	5.07112	0.999062	0.788405	2.09491	1.03567	low
GSM441713	8.80822	0	2.12414	2.50318	3.42285	1.37135	3.37462	6.29452	0.737275	1.04817	2.70522	0.436941	low
GSM441714	4.34521	0	1.50242	2.10822	4.08306	1.48154	3.27046	5.05492	0.627315	1.93774	2.95582	1.21046	high
GSM441715	1.35068	1	2.46035	-0.434022	3.79439	1.11016	3.63764	5.12439	3.3612	0.382484	4.03148	0.557122	low
GSM441716	6.0411	0	2.30727	0.196397	3.95913	1.08416	3.36918	4.70563	4.87255	0.757557	2.38422	0.781784	low
GSM441717	5.46301	0	0.554719	-0.434022	3.45585	1.41949	3.2997	5.41782	2.89184	2.31204	2.65726	0.957329	low
GSM441718	4.10685	0	2.35791	2.12675	3.45585	1.18003	3.26445	4.85249	1.74826	4.21566	3.37315	1.9656	high
GSM441719	9.43288	0	2.7327	2.04109	4.02881	-0.439162	2.83965	4.92153	2.86903	2.02704	2.44986	1.2455	high
GSM441720	2.59452	0	0.44104	-0.434022	4.00804	0.0463629	3.24652	4.20875	2.69615	2.5441	2.17845	2.25664	high
GSM441721	4.15342	0	0.37236	0.0419932	2.74049	1.44683	3.13566	5.91611	1.29904	1.67397	4.31158	0.769376	low
GSM441722	8.24384	0	1.06738	-0.434022	3.89458	1.43341	2.65332	4.24611	2.75301	1.64023	3.88829	1.76281	high
GSM441723	8.09041	0	1.76373	1.7283	4.09742	1.15557	2.71953	4.93648	3.33841	2.62197	2.57571	1.485	high
GSM441724	8	0	1.56875	2.54059	4.41306	1.01673	3.16848	4.02397	2.20925	1.35428	1.71111	1.91353	high
GSM441725	1.55342	0	2.04054	0.1306	4.15667	0.811115	2.71953	5.14095	1.89156	0.970434	1.81883	0.731294	low
GSM441726	8.11233	0	2.599	2.48472	3.69926	0.445735	3.48813	4.96696	4.04615	0.788405	4.65748	0.970209	low
GSM441727	10.8	1	2.81524	0.0419932	4.16382	1.40436	2.87986	3.77643	1.89156	1.54336	4.55799	1.73011	high
GSM441728	7.69167	1	1.89096	-0.191089	5.26118	1.38557	2.91215	4.30272	3.40437	0.57152	3.48997	1.15174	high
GSM441729	11.7	0	1.76373	1.7283	4.04927	1.52764	2.99305	4.77088	2.13755	0.854604	2.96672	1.06357	high
GSM441730	12.2833	0	2.70529	2.47009	3.91302	1.54441	2.63534	5.05492	4.09139	1.02045	4.17337	0.958294	low
GSM441731	10.8333	0	2.61789	0.831111	3.45028	0.840799	3.36918	5.46299	2.17363	0.679467	2.46822	0.510425	low
GSM441732	11.0083	0	2.47097	2.31187	4.02881	0.921609	2.43249	5.37531	2.38284	1.45193	3.76261	0.957814	low
GSM441733	9.45833	1	1.92981	1.70819	3.85657	1.26598	2.64513	5.04098	1.2283	0.886809	2.14384	0.898325	low
GSM441734	9.7	0	2.55556	0.355921	3.8628	1.75629	2.63534	4.38317	0.370831	0.642733	3.88829	1.04514	low
GSM441735	10.9417	0	2.75834	-0.0577791	4.16382	1.04737	2.50221	4.41398	2.35127	1.48776	2.64543	1.13363	high
GSM441736	9.96667	0	2.62328	-0.0577791	4.14923	0.97188	3.14232	4.74517	2.31857	1.50711	3.02361	0.910525	low
GSM441737	8.51667	0	2.89106	1.52842	4.21879	1.62029	3.2997	6.61609	1.89156	1.82657	2.08771	0.327433	low
GSM441738	12.1917	0	3.41833	2.08789	3.95913	1.277	2.97807	4.50033	4.13585	0.757557	3.87655	0.991257	low
GSM441739	2.23333	1	1.26035	1.58581	3.89458	0.753329	3.08834	3.81021	1.53198	1.45193	3.41403	2.44815	high
GSM441740	10.9667	0	1.52416	-0.191089	4.15667	0.348929	2.97807	4.50033	4.09139	0.917814	3.6407	1.25632	high
GSM441741	11.9083	0	2.14455	1.46909	4.21879	1.56007	1.99342	4.27442	4.52802	0.944906	2.90347	1.49697	high
GSM441742	9.40833	0	2.38556	0.64118	3.38914	1.13733	2.54596	5.91611	4.80704	0.944906	3.49576	0.504862	low
GSM441743	10.65	1	2.63676	0.779712	4.04927	1.70078	2.64513	4.14574	2.24733	1.3156	3.35072	1.37554	high
GSM441744	8.45833	0	3.0996	1.81848	4.13366	1.44683	2.92717	5.20959	1.59426	1.21399	2.87982	0.709907	low
GSM441745	9.76667	0	2.43919	1.5176	3.90637	0.849534	2.46707	5.82253	1.59426	1.09992	2.85047	0.600162	low
GSM441746	3.58333	1	2.75001	0.196397	4.08306	0.791285	2.94972	4.99698	2.09822	1.81269	2.78486	0.865704	low
GSM441747	8.39167	1	2.65556	3.62621	3.82554	1.26043	3.24652	5.01157	2.66449	0.970434	3.16263	0.958665	low
GSM441748	4.19167	1	2.88702	0.438665	4.09742	1.05479	2.60698	4.12856	1.47034	0.60774	4.475	1.25992	high
GSM441749	10.45	0	2.81524	0.585765	4.0764	1.091	2.64513	4.52278	5.18104	0.60774	3.29326	0.939249	low
GSM441750	1.99167	1	1.64258	2.48014	4.00099	1.20399	3.21401	4.73257	3.8313	1.62414	3.52525	1.45792	high
GSM441751	8.20833	0	2.3194	2.02769	4.25971	0.800942	2.95711	4.52278	2.24733	2.23133	3.58819	1.71303	high
GSM441752	4.35	1	2.02605	2.03487	3.93345	1.40436	3.11532	3.55984	2.38284	1.04817	2.91491	2.127	high
GSM441753	9.45	0	2.29496	2.436	3.96634	1.43341	3.09494	4.92153	2.54119	2.65428	2.73051	1.36386	high
GSM441754	3.15	1	2.21512	0.855237	3.47801	1.12389	3.15634	3.92209	3.78096	3.88482	3.06901	2.79633	high
GSM441755	9.4	0	2.6868	0.196397	3.59219	1.42863	2.76389	6.82996	2.01144	0.71831	3.40224	0.245727	low
GSM441756	10.8917	0	2.25798	2.76247	4.08306	1.42863	2.70189	4.86658	2.31857	0.757557	2.63189	1.02155	low
GSM441757	10.5083	0	2.65072	0.1306	3.63174	1.16186	2.60698	5.50709	4.1516	0.995738	2.96672	0.558762	low
GSM441758	8.73333	0	2.40716	2.48472	3.97976	1.46853	2.72849	5.50709	4.23953	1.09992	2.83894	0.724701	low
GSM441759	9.48333	0	1.65298	1.43059	3.93345	1.24416	2.73727	5.9829	1.84857	0.60774	4.81584	0.606357	low
GSM441760	10.1	0	2.56066	-0.0577791	2.82764	1.75997	3.18101	3.28943	2.72435	1.02045	3.82509	1.79894	high
GSM441761	11.025	0	2.599	2.12675	3.45585	1.42427	2.60698	4.51071	1.35652	1.29491	4.29738	1.38739	high
GSM441762	1.30833	1	2.34741	2.82353	4.38589	1.55639	3.08144	4.51071	3.04851	1.1451	3.42022	1.3397	high
GSM441763	9.99167	0	1.40771	3.72267	4.27633	1.38053	3.37462	4.65506	1.41205	1.33526	3.0056	1.59006	high
GSM441764	11.15	0	2.62765	0.256371	3.6482	1.51496	3.20113	5.91611	1.93207	0.482888	4.00704	0.387904	low
GSM441765	10.4667	0	2.27649	1.06903	3.95274	1.14945	2.37386	4.4894	3.29066	0.57152	3.28759	1.14388	high
GSM441766	5.425	1	1.34284	0.438665	4.00804	1.56393	2.98522	3.8302	1.64321	0.854604	2.49996	1.67099	high
GSM441767	10.5167	0	3.40802	2.18685	3.59219	1.29214	3.41375	3.51327	2.69615	0.970434	3.53142	1.66912	high
GSM441768	8.59167	0	2.65978	0.585765	4.56475	1.40931	3.22001	3.69403	1.89156	1.02045	2.82007	1.49702	high
GSM441769	9.76667	0	2.42369	3.35246	3.99429	1.71725	3.29381	7.26294	2.20925	1.1691	3.46605	0.279738	low
GSM441770	5.68333	1	2.98545	1.80282	3.91302	1.18618	2.90389	3.59517	2.13755	0.71831	3.75695	1.75556	high
GSM441771	7.13333	0	3.27346	1.90909	3.40607	1.77222	3.01481	4.02397	4.44155	0.679467	3.22565	1.1595	high
GSM441772	4.775	1	2.25159	1.0321	3.59774	0.663736	3.16848	3.5252	2.09822	3.60831	3.38473	3.54999	high
GSM441773	9.78333	0	2.31333	1.28469	3.98746	0.821183	2.77314	4.73257	2.20925	0.217515	3.2087	0.903857	low
GSM441774	10.7417	0	3.02057	1.85371	3.11802	1.3577	3.12919	5.95008	3.91679	1.2346	3.47196	0.471389	low
GSM441775	3.5	1	2.53189	3.19422	3.35084	1.27146	2.58608	3.67493	3.1004	0.642733	4.45085	2.21838	high
GSM441776	9.85	0	2.09492	1.23943	4.20353	1.15557	3.234	4.39315	2.57019	0.57152	3.15697	1.1198	high
GSM441777	9.925	0	1.65298	0.754536	3.81342	1.17364	3.31109	4.68109	1.79937	1.769	3.48997	1.28381	high
GSM441778	5.86667	0	3.01298	-0.434022	3.69389	1.08416	2.74544	4.69282	2.78371	1.09992	3.43153	0.818255	low
GSM441779	9.51667	0	1.76373	1.43059	3.98746	1.091	3.31707	7.12136	2.09822	0.854604	2.62521	0.262532	low
GSM441780	7.36667	0	1.73724	-0.191089	4.59448	1.34321	2.77314	5.33695	2.57019	2.40612	6.17668	1.1977	high
GSM441781	9.4	0	2.35284	1.7283	4.14923	1.0628	2.70189	5.63259	1.69455	0.71831	2.30546	0.587376	low
GSM441782	8.53333	1	2.3359	0.669765	3.99429	1.33355	3.07459	4.86658	2.01144	0.71831	1.98859	0.738788	low
GSM441783	10.3333	0	2.15127	1.93286	4.00099	1.56803	2.41942	4.50033	1.64321	0.57152	2.58207	1.16474	high
GSM441784	9.45	0	2.71412	0.585765	4.24333	1.72066	2.80707	3.88721	3.26863	0.642733	3.94126	1.35475	high
GSM441785	9.425	1	1.97518	0.64118	3.91992	1.56803	3.08144	4.6289	3.1004	2.41538	3.06901	1.37779	high
GSM441786	10.5417	0	1.49076	2.64366	4.0764	1.277	2.55549	4.74517	2.44698	0.435932	4.34756	1.36138	high
GSM441787	10.2667	0	2.23412	2.10132	4.14135	1.20969	3.19429	4.55649	2.09822	1.62414	3.59428	1.40514	high
GSM441788	10.1083	0	2.30153	1.32831	4.21879	0.99539	3.17468	5.95008	2.57019	4.3049	3.61746	1.07202	high
GSM441789	8.81667	0	3.19553	0.0419932	2.74049	1.29684	3.35157	5.20959	2.72435	0.0711507	3.23116	0.426688	low
GSM441790	8.925	0	2.21512	0.669765	3.73988	0.895626	2.59783	4.96696	4.63106	0.148222	2.14384	0.699829	low
GSM441791	9.31667	0	3.08768	1.86211	3.83178	1.277	2.78132	3.94974	3.91679	-0.0134043	3.14015	1.16223	high
GSM441792	10.3667	0	2.80244	1.91707	2.98829	1.77222	2.76389	3.14269	5.67124	0.854604	5.33491	2.5785	high
GSM441793	10.3167	0	1.73724	-0.434022	3.89458	1.7434	2.11529	6.82996	2.9448	5.25204	4.01328	0.839797	low
GSM441794	10.3	0	2.27055	2.15182	4.30312	0.753329	2.64513	4.56829	2.24733	1.85665	3.89459	1.68951	high
GSM441795	10.2167	0	2.10197	0.355921	4.09083	1.26043	3.24652	4.32245	1.69455	1.37255	2.92091	1.23532	high
GSM441796	8.45833	0	2.06703	-0.434022	4.14135	1.37135	2.85506	6.61609	2.09822	0.57152	2.64543	0.271279	low
GSM441797	9.81667	0	2.75448	1.2091	3.93952	1.0628	3.28268	4.34222	2.24733	0.886809	3.16263	1.0783	high
GSM441798	9.34167	0	2.83644	1.62865	3.52603	0.830265	3.14232	7.05666	2.47982	0.917814	2.06808	0.227883	low
GSM441799	8.14167	0	2.21512	1.25534	3.87561	1.51078	2.91215	5.02626	2.47982	4.56144	3.43153	1.88385	high
GSM441800	7.35	0	1.54603	1.69728	3.03653	1.16186	3.00643	5.17384	3.91679	1.1691	3.12908	0.949914	low
GSM441801	8.15	0	2.99349	1.39279	4.45156	1.04064	3.00643	6.25177	4.34883	5.52366	3.66354	1.06764	high
GSM441802	9.89167	0	2.84493	0.256371	3.99429	1.26043	2.78977	4.2361	2.66449	0.970434	3.25979	1.11196	high
GSM441803	9.675	0	2.67284	1.50556	3.52119	1.67733	2.69207	4.89305	1.08388	1.07514	4.14024	0.947212	low
GSM441804	9.39167	0	1.96771	1.94757	4.12644	1.02514	2.92717	4.99698	5.81353	2.41538	3.24855	1.3794	high
GSM441805	9.35833	0	2.86178	0.480255	3.51027	1.13145	3.16248	5.33695	1.53198	4.35049	5.16917	1.37373	high
GSM441806	9.20833	0	2.03357	0.0419932	3.59219	1.53601	2.83166	4.52278	1.97223	1.07514	3.92398	1.11593	high
GSM441807	9.1	0	2.682	0.61395	4.13366	1.09809	2.66345	3.95652	2.60201	0.435932	3.06901	1.26686	high
GSM441808	9.25833	1	1.45613	1.5176	3.68793	1.04064	3.05324	4.22774	2.54119	1.29491	3.14614	1.70914	high
GSM441809	2.55	1	2.54108	-0.191089	3.63707	1.47726	2.41942	4.14574	5.0437	0.944906	3.33874	1.21414	high
GSM441810	7.13333	0	2.53651	0.196397	3.91302	1.11016	2.36141	5.31765	1.93207	0.217515	3.61141	0.595012	low
GSM441811	9.56667	0	2.10923	0.855237	4.4227	1.18003	3.2997	4.25535	3.8313	0.788405	3.32767	1.22355	high
GSM441812	9.19167	1	2.61313	2.30598	4.26869	1.82828	2.75463	3.81663	1.97223	2.02704	3.6407	2.26248	high
GSM441813	8.10833	0	2.87473	2.00616	3.51027	1.38053	2.94174	4.85249	2.01144	0.886809	3.4079	0.880158	low
GSM441814	7.85	0	2.86585	-0.434022	3.22379	1.63439	2.28575	4.87932	2.31857	2.43374	3.61746	1.03829	low
GSM441815	8.53333	0	2.00498	3.61671	3.27412	1.77222	2.08381	5.76293	2.54119	0.995738	3.71619	0.830971	low
GSM441816	8.10833	1	2.01232	1.56239	3.63174	1.25486	2.34966	3.89417	2.54119	1.09992	3.72739	2.02393	high
GSM441817	8.00833	0	2.61313	-0.191089	4.16382	1.50235	2.73727	4.66759	2.38284	0.757557	3.6469	0.848664	low
GSM441818	7.14167	1	2.56566	0.480255	3.85056	1.31278	3.28268	5.4398	1.15839	0.526941	5.15598	0.581593	low
GSM441819	8.79167	0	3.23667	2.83479	4.36716	0.663736	2.75463	3.8302	5.26653	0.970434	3.4842	1.8032	high
GSM441820	8.44167	0	2.01232	1.86211	3.71681	1.38053	2.65332	4.34222	2.01144	0.970434	3.23116	1.4428	high
GSM441821	1.48333	1	2.32484	0.956673	3.36187	1.18003	3.07459	4.73257	2.20925	0.757557	4.84737	1.00674	low
GSM441822	8.45	0	1.51341	1.82751	3.93345	1.56803	3.27046	5.91611	4.65525	0.886809	3.33874	0.578003	low
GSM441823	10.6167	1	2.36346	0.876319	3.70467	1.5315	3.24652	4.92153	4.34883	0.886809	4.13396	0.830693	low
GSM441824	3.5	1	2.78896	1.08571	3.68793	1.29214	2.55549	5.53066	2.20925	1.12265	3.98922	0.653049	low
GSM441825	4.65833	1	2.29496	1.56239	3.30127	0.367531	2.72849	4.3519	2.17363	0.886809	2.8026	1.33344	high
GSM441826	15.2167	0	2.43408	0.39741	4.28484	1.32823	2.78977	4.39315	2.24733	0.917814	3.15697	1.09913	high
GSM441827	14.4333	0	3.44682	-0.191089	2.50576	1.73708	2.4566	4.65506	2.28455	1.88403	4.35423	0.956785	low
GSM441828	13.925	0	2.599	0.438665	4.08306	1.36246	3.25296	4.2361	2.81331	1.02045	3.09614	1.10174	high
GSM441829	6.575	1	2.45002	1.36683	3.88829	1.00288	3.02228	5.10702	5.02398	1.35428	4.00704	0.917122	low
GSM441830	5.225	1	2.79354	1.58581	3.80025	1.34321	3.39677	4.64227	2.75301	1.57525	3.37919	1.05822	low
GSM441831	12.6083	0	2.99349	2.02769	3.26294	1.04737	2.67338	7.41639	4.79521	1.97684	3.22565	0.266712	low
GSM441832	11.7333	0	2.36346	1.3138	3.97263	1.44683	2.37386	4.55649	2.35127	1.67397	3.48997	1.40106	high
GSM441833	12.0417	0	2.34741	1.36683	3.76285	1.25486	3.06003	5.37531	5.53166	1.07514	4.34079	0.750815	low
GSM441834	8.08333	1	2.75834	1.68884	3.25189	1.38053	2.94972	6.99747	2.13755	5.71699	3.6407	0.74875	low
GSM441835	11.6417	0	2.61313	0.256371	3.80679	1.35257	2.73727	4.51071	3.96355	0.995738	3.57708	1.01559	low
GSM441836	12.2083	1	1.97518	0.438665	3.90059	1.31278	2.69207	4.04642	2.86903	1.60861	3.2992	1.72958	high
GSM441837	11.9417	0	2.60334	0.0419932	4.0764	1.2211	3.08144	5.53066	2.09822	1.39261	3.75695	0.599595	low
GSM441838	7.46667	1	1.97518	2.436	4.00804	1.14945	2.47862	4.45681	2.91878	2.29213	3.95354	2.12743	high
GSM441839	7.475	0	2.34741	-0.191089	3.49414	1.40436	3.47325	3.11529	3.04851	1.25449	3.61141	2.12336	high
GSM441840	10.725	1	2.41236	1.79362	4.06981	1.01022	2.83965	5.28036	1.53198	2.98118	5.10392	1.39698	high
GSM441841	10.9333	0	1.78211	0.256371	3.79439	1.16713	3.32903	4.07077	2.41715	0.757557	3.91249	1.38604	high
GSM441842	10.3917	0	1.66197	-0.0577791	3.76927	1.70389	2.64513	4.79753	3.04851	0.757557	3.34465	0.925247	low
GSM441843	11.275	0	2.64601	0.0419932	4.30312	1.15557	2.71953	5.05492	3.04851	4.10361	3.22565	1.44394	high
GSM441844	9.48333	0	2.41852	1.86943	4.34913	1.29214	2.69207	4.92153	2.89184	1.29491	3.39052	1.06182	low
GSM441845	10.1	0	1.63256	0.310292	4.19514	0.987436	3.49792	4.13659	4.29423	1.67397	3.61746	1.64821	high
GSM441846	9.325	0	2.13115	1.27086	4.12644	0.821183	3.38004	4.58062	2.17363	2.15566	3.78526	1.48737	high
GSM441847	9.075	0	1.95982	1.76634	4.0764	0.963811	3.1878	5.91611	2.78371	0.679467	2.77844	0.518783	low
GSM441848	8.78333	0	2.75001	-0.0577791	3.71087	1.43341	3.35811	5.55662	3.40437	1.09992	5.61746	0.566559	low
GSM441849	4.71667	1	1.08326	2.76641	3.50503	1.3382	2.67338	4.06269	3.04851	2.32155	2.62521	2.82392	high
GSM441850	7.24167	1	1.77309	0.196397	3.11274	1.42863	3.65268	7.05666	2.35127	0.886809	2.97249	0.224539	low
GSM441851	9.44167	0	1.99037	1.79362	3.35084	1.33355	2.75463	5.60569	3.19931	1.12265	4.42053	0.772012	low
GSM441852	8.18333	0	2.23977	2.19383	4.22753	1.29684	3.08144	4.61603	3.46708	1.07514	3.97745	1.25938	high
GSM441853	7.825	0	2.78896	0.196397	4.0764	0.930781	2.80707	5.41782	2.05543	2.16726	3.88247	0.797385	low
GSM441854	6.75	0	1.62199	1.56239	3.70467	0.904403	2.55549	6.47632	2.75301	0.970434	3.84666	0.494908	low
GSM441855	3.525	1	1.61175	3.46242	3.52603	1.32314	3.04581	4.4894	5.1229	1.1691	3.54301	1.68098	high
GSM441856	4	1	2.46035	2.22588	3.83776	1.10422	2.56473	4.34222	4.5641	1.97684	4.23414	1.89636	high
GSM441857	6.29167	0	2.48165	0.64118	3.72293	0.895626	3.49792	4.69282	4.5641	2.03977	3.4079	1.12019	high
GSM441858	4.61667	0	2.56066	-0.0577791	3.95913	1.59391	2.93438	5.76293	1.59426	1.09992	3.04612	0.463505	low
GSM441859	4.6	1	2.32484	2.48472	4.00804	1.29684	3.20113	3.60088	3.1004	4.29287	3.30453	4.26747	high
GSM441860	6.075	0	2.83186	1.80282	3.76927	1.1438	3.18101	4.22774	5.32116	2.38778	2.55084	1.59522	high
GSM441861	5.40833	0	2.64601	0.585765	3.88172	0.99539	3.01481	4.65506	3.76219	0.886809	3.75081	0.940529	low
GSM441862	4.56667	0	2.38556	1.73702	3.72293	1.42427	2.78132	7.05666	4.72586	5.19707	5.51452	0.818603	low
GSM441863	5.48333	0	2.04054	1.39279	4.12644	1.14945	2.98522	3.88721	1.47034	0.642733	3.88247	1.69653	high
GSM441864	3.55833	1	1.18955	0.956673	3.55322	0.772138	3.30519	3.88721	3.96355	2.11231	4.6487	2.68159	high
GSM441865	5.475	0	2.24561	2.05451	3.80679	0.886537	2.91939	4.51071	1.93207	0.886809	3.25979	1.26156	high
GSM441866	1.74167	1	1.66197	-0.434022	3.52603	1.32823	2.54596	4.50033	3.29066	0.679467	3.0056	1.05171	low
GSM441867	2.025	1	2.53189	1.74666	3.76927	1.16186	2.46707	5.26194	2.13755	1.07514	2.90914	0.803119	low
GSM441868	8.40833	1	2.02605	1.4174	3.80025	1.51496	3.29381	4.03884	2.89184	1.1691	3.04039	1.51871	high
GSM441869	3.58333	1	2.45002	1.86943	3.90637	1.21546	2.60698	5.24494	3.40437	0.276151	3.4263	0.709199	low
GSM441870	4.2	0	2.8705	0.831111	3.74579	1.3577	3.19429	5.10702	1.93207	1.19255	3.11802	0.691228	low
GSM441871	5.3	0	3.39748	2.08789	3.91302	1.766	3.35811	4.00074	4.79521	0.60774	2.61289	1.06163	low
GSM441872	2.8	0	1.42034	1.92467	3.61532	1.59391	3.02999	5.79118	3.94963	0.757557	2.92091	0.617882	low
GSM441873	11.9667	0	2.48165	1.68884	3.64278	1.38053	3.13566	5.04098	4.98337	0.917814	4.45085	0.868325	low
GSM441874	6.98333	1	1.49076	-0.0577791	4.59448	1.26043	2.88777	4.09487	4.60416	2.28235	3.2992	2.0189	high
GSM441875	3.00833	1	2.91495	1.49374	3.4286	1.08416	2.94174	5.70937	2.75301	3.76678	3.74495	1.00112	low
GSM441876	1.55833	0	2.8582	2.71326	3.44446	1.20399	2.52429	4.33214	0.190137	1.07514	3.60034	1.45036	high
GSM441877	0.5	0	2.25159	0.0419932	4.04927	0.939397	2.60698	4.45681	2.28455	0.944906	3.2992	1.13403	high
GSM441878	10.4833	0	2.45496	2.16319	4.02881	1.2818	2.46707	5.19305	2.9448	2.41538	3.74495	1.24936	high
GSM441879	3.925	0	2.74207	0.779712	4.33051	1.10422	3.24009	4.30272	2.47982	1.27611	3.6803	1.21165	high
GSM441880	2.35	0	2.93183	0.669765	4.27633	1.60543	2.98522	5.95008	4.98337	1.54336	3.84155	0.482796	low
GSM441881	2.13333	1	3.01686	1.59698	3.3996	1.06997	2.99984	4.11989	5.14172	2.80271	4.31158	2.03126	high
GSM441882	2.11667	0	2.06703	0.1306	3.95913	1.34784	2.91215	5.73807	2.91878	0.788405	3.57708	0.521052	low
GSM441883	1.45	1	2.70984	1.29874	3.85657	1.01673	2.58608	5.63259	4.40375	1.04817	3.94757	0.638423	low
GSM441884	12.3333	1	2.13115	2.42651	3.83776	1.23822	3.20743	3.3945	2.86903	1.12265	3.11802	2.44412	high
GSM441885	1.21667	1	2.13115	0.779712	3.93345	1.46853	2.93438	6.21178	5.39162	2.05098	4.67703	0.586097	low
GSM441886	8.34167	0	1.99815	1.76634	4.08306	1.46853	3.16248	7.26294	0.914932	1.04817	3.93557	0.272958	low
GSM441887	3.41667	1	2.48165	0.0419932	3.72293	1.18003	3.27684	4.55649	2.84125	1.64023	5.18285	1.19857	high
GSM441888	12.1667	0	2.43408	1.2091	3.73988	1.12389	2.92717	4.33214	4.46764	0.757557	2.96183	1.14788	high
GSM441889	16.0917	0	2.05357	1.43059	3.17328	1.60885	3.12208	7.34026	2.69615	5.23137	3.66932	0.591788	low
GSM441890	12.975	0	2.21512	0.0419932	3.67128	0.979429	2.29915	5.48493	2.31857	0.820758	3.44274	0.647116	low
GSM441891	10.1417	0	1.40771	2.36497	3.51027	1.26598	3.27046	5.39607	2.57019	1.39261	3.23686	0.941703	low
GSM441892	14.0833	0	2.30727	2.72152	4.60584	1.32823	3.37462	4.95173	5.41868	1.07514	3.98922	1.04235	low
GSM441893	13.725	0	2.01232	1.27086	3.80025	1.74974	3.06746	4.89305	1.47034	0.788405	3.19763	0.875407	low
GSM441894	14.1083	0	2.51741	2.1329	3.79439	1.12389	2.71065	4.99698	2.09822	2.74574	2.65104	1.33201	high
GSM441895	13.8	0	2.54108	1.39279	4.53185	1.48601	2.66345	4.33214	0.830324	0.71831	3.90674	1.2598	high
GSM441896	3.70833	1	2.70984	2.3381	4.06981	1.07695	2.91939	4.44751	4.19562	1.02045	4.05565	1.32229	high
GSM441897	15.1333	0	1.21736	-0.434022	3.8628	0.878193	2.74544	4.79753	3.26863	0.970434	3.87003	1.11338	high
GSM441898	14.2667	0	2.71866	-0.191089	3.58656	1.13733	2.79843	4.59196	4.01394	1.2346	2.83283	0.911535	low
GSM441899	14.1917	0	2.94831	-0.0577791	3.77547	1.32314	3.05324	4.39315	5.01314	1.27611	3.94126	1.02691	low
GSM441900	14.4167	0	2.05357	2.74991	2.54655	1.40931	2.99984	4.40396	5.00292	1.54336	3.6407	1.60733	high
GSM441901	11.425	0	2.81109	0.956673	3.81342	1.61609	3.61895	4.54519	3.76219	4.58252	3.41403	1.91391	high
GSM441902	13.2417	0	1.47902	2.65654	3.83178	1.37593	3.48813	5.17384	2.28455	1.35428	3.43729	1.05668	low
GSM441903	12.05	0	2.17668	3.11013	4.43211	1.44683	2.91215	5.07112	2.17363	0.820758	4.35423	1.06928	high
GSM441904	14.2167	0	2.51238	0.977659	4.4227	1.29684	3.11532	4.79753	2.63205	0.944906	3.58819	0.906257	low
GSM441905	14.5667	0	1.78211	-0.434022	3.6482	1.05479	2.94972	6.21178	2.31857	1.07514	3.51931	0.426529	low
GSM441906	14.4917	0	2.73761	0.516795	3.78783	1.29684	2.70189	6.94207	5.25684	0.642733	4.00704	0.246449	low
GSM441907	15.6333	0	1.33061	2.13955	3.86932	1.33355	2.87986	5.01157	4.55288	0.917814	3.42022	1.12438	high
GSM441908	3.825	1	2.79799	0.355921	4.00099	1.24943	3.10155	4.66759	0.627315	0.217515	3.19763	0.719638	low
GSM441909	10.8417	0	1.91525	1.66961	4.54299	1.44683	3.05324	5.88324	1.59426	1.43197	3.46605	0.65023	low
GSM441910	10.125	0	2.72821	3.77332	3.93345	1.13145	3.22703	6.82996	4.22504	0.642733	3.75081	0.336496	low
GSM441911	13.9917	0	3.03259	1.74666	3.94581	1.49056	3.02228	4.82654	2.13755	0.0711507	3.57708	0.708745	low
GSM441912	10.275	0	2.47097	0.39741	4.44206	1.15557	3.22001	4.06269	2.28455	1.92516	3.51333	1.60726	high
GSM441913	13.2833	0	2.43919	2.23154	2.71514	1.71019	3.4306	7.50276	2.69615	0.917814	4.78454	0.214083	low
GSM441914	14.1917	0	2.45496	2.17569	3.58035	1.50235	2.87986	5.70937	2.20925	1.93774	4.08783	0.788208	low
GSM441915	10.2917	0	1.2886	1.56239	4.06981	1.19835	3.14927	4.33214	0.830324	0.71831	3.20313	1.45992	high
GSM441916	13.025	0	2.18966	2.74991	4.00804	1.2211	3.15634	6.09652	2.72435	1.04817	3.21997	0.54234	low
GSM441917	13.8333	0	1.45613	3.03422	4.21094	1.37135	3.28843	5.79118	2.17363	0.526941	3.52525	0.678887	low
GSM441918	13.65	0	2.43408	0.855237	4.46144	0.99539	3.60445	4.27442	2.66449	0.71831	3.45436	1.10027	high
GSM441919	9.89167	0	2.63213	1.10174	3.85657	1.08416	3.02999	4.66759	2.78371	1.72123	3.17458	1.12639	high
GSM441920	14.4333	1	2.83186	1.99911	3.96634	1.45533	3.20113	7.05666	3.42577	2.45898	3.87655	0.357999	low
GSM441921	16.2667	0	0.111161	1.59698	3.77547	1.19835	2.92717	4.65506	3.98077	0.435932	4.23414	1.57433	high
