# Supplementary material for: A Tumor Suppressor Gene-Based Prognostic Classifier Predicts Prognosis, Tumor Immune Infiltration, and Small Molecule Compounds in Breast Cancer
Source: Front Genet. 2022 Feb 3;12:783026. doi: 10.3389/fgene.2021.783026 (PMC8850650; doi:10.3389/fgene.2021.783026)
Supplement: Supplementary file 3 [file DataSheet1.ZIP › Original_data/Figure 5/Figure 5A-K.xlsx]

## Sheet: Sheet1
NAME	GS<br> follow link to MSigDB	GS DETAILS	SIZE	ES	NES	NOM p-val	FDR q-val	FWER p-val	RANK AT MAX	LEADING EDGE
KEGG_NEUROTROPHIN_SIGNALING_PATHWAY	KEGG_NEUROTROPHIN_SIGNALING_PATHWAY	Details ...	126	-0.541855	-2.28304	0	0.0159224	0.006	9324	tags=40%, list=17%, signal=48%
KEGG_BASE_EXCISION_REPAIR	KEGG_BASE_EXCISION_REPAIR	Details ...	35	-0.739131	-2.26998	0	0.00796121	0.006	7814	tags=51%, list=14%, signal=60%
KEGG_APOPTOSIS	KEGG_APOPTOSIS	Details ...	87	-0.621477	-2.22407	0	0.00701397	0.009	11958	tags=56%, list=22%, signal=72%
KEGG_VEGF_SIGNALING_PATHWAY	KEGG_VEGF_SIGNALING_PATHWAY	Details ...	76	-0.535765	-2.12679	0	0.0148412	0.025	9486	tags=43%, list=17%, signal=52%
KEGG_ACUTE_MYELOID_LEUKEMIA	KEGG_ACUTE_MYELOID_LEUKEMIA	Details ...	57	-0.593311	-2.08422	0	0.0183189	0.035	13913	tags=61%, list=25%, signal=82%
KEGG_ENDOCYTOSIS	KEGG_ENDOCYTOSIS	Details ...	180	-0.493147	-2.05783	0	0.0190219	0.042	13519	tags=49%, list=25%, signal=65%
KEGG_GLYCEROPHOSPHOLIPID_METABOLISM	KEGG_GLYCEROPHOSPHOLIPID_METABOLISM	Details ...	77	-0.512729	-2.03612	0	0.0205191	0.057	9230	tags=42%, list=17%, signal=50%
KEGG_SMALL_CELL_LUNG_CANCER	KEGG_SMALL_CELL_LUNG_CANCER	Details ...	84	-0.57433	-2.0328	0	0.0188373	0.059	13142	tags=52%, list=24%, signal=69%
KEGG_B_CELL_RECEPTOR_SIGNALING_PATHWAY	KEGG_B_CELL_RECEPTOR_SIGNALING_PATHWAY	Details ...	75	-0.63592	-2.01399	0.00595238	0.0206651	0.07	12177	tags=59%, list=22%, signal=75%
KEGG_MAPK_SIGNALING_PATHWAY	KEGG_MAPK_SIGNALING_PATHWAY	Details ...	267	-0.475771	-2.00708	0	0.0200678	0.073	9486	tags=39%, list=17%, signal=46%
KEGG_CHEMOKINE_SIGNALING_PATHWAY	KEGG_CHEMOKINE_SIGNALING_PATHWAY	Details ...	187	-0.592674	-2.00337	0	0.0186629	0.075	12177	tags=56%, list=22%, signal=72%
KEGG_T_CELL_RECEPTOR_SIGNALING_PATHWAY	KEGG_T_CELL_RECEPTOR_SIGNALING_PATHWAY	Details ...	108	-0.634604	-1.98587	0	0.0213083	0.091	9358	tags=50%, list=17%, signal=60%
KEGG_ADIPOCYTOKINE_SIGNALING_PATHWAY	KEGG_ADIPOCYTOKINE_SIGNALING_PATHWAY	Details ...	67	-0.53911	-1.97366	0	0.0220776	0.1	10348	tags=51%, list=19%, signal=62%
KEGG_BLADDER_CANCER	KEGG_BLADDER_CANCER	Details ...	42	-0.541605	-1.94222	0.00197239	0.0282655	0.132	13913	tags=55%, list=25%, signal=73%
KEGG_CYTOSOLIC_DNA_SENSING_PATHWAY	KEGG_CYTOSOLIC_DNA_SENSING_PATHWAY	Details ...	54	-0.588592	-1.94197	0.00204082	0.0265038	0.132	11245	tags=50%, list=20%, signal=63%
KEGG_CHRONIC_MYELOID_LEUKEMIA	KEGG_CHRONIC_MYELOID_LEUKEMIA	Details ...	73	-0.535165	-1.93784	0	0.0264823	0.141	14064	tags=52%, list=26%, signal=70%
KEGG_PATHWAYS_IN_CANCER	KEGG_PATHWAYS_IN_CANCER	Details ...	325	-0.474563	-1.93743	0	0.0249998	0.141	14042	tags=47%, list=25%, signal=63%
KEGG_NOTCH_SIGNALING_PATHWAY	KEGG_NOTCH_SIGNALING_PATHWAY	Details ...	47	-0.527239	-1.9093	0.00803213	0.030753	0.169	12508	tags=53%, list=23%, signal=69%
KEGG_TIGHT_JUNCTION	KEGG_TIGHT_JUNCTION	Details ...	132	-0.471535	-1.90797	0	0.0296333	0.17	14192	tags=50%, list=26%, signal=67%
KEGG_THYROID_CANCER	KEGG_THYROID_CANCER	Details ...	29	-0.533624	-1.89945	0.0039604	0.0310851	0.185	17360	tags=69%, list=31%, signal=101%
KEGG_BETA_ALANINE_METABOLISM	KEGG_BETA_ALANINE_METABOLISM	Details ...	22	-0.593817	-1.89778	0.00188679	0.0299279	0.187	10281	tags=41%, list=19%, signal=50%
KEGG_FC_EPSILON_RI_SIGNALING_PATHWAY	KEGG_FC_EPSILON_RI_SIGNALING_PATHWAY	Details ...	79	-0.529452	-1.89011	0.00622407	0.0303725	0.19	13251	tags=54%, list=24%, signal=72%
KEGG_COLORECTAL_CANCER	KEGG_COLORECTAL_CANCER	Details ...	62	-0.524197	-1.88456	0.0040404	0.0307219	0.2	13913	tags=53%, list=25%, signal=71%
KEGG_MTOR_SIGNALING_PATHWAY	KEGG_MTOR_SIGNALING_PATHWAY	Details ...	52	-0.531107	-1.87914	0.00204499	0.0307723	0.205	12323	tags=48%, list=22%, signal=62%
KEGG_HEMATOPOIETIC_CELL_LINEAGE	KEGG_HEMATOPOIETIC_CELL_LINEAGE	Details ...	85	-0.674161	-1.87304	0.00792079	0.0308827	0.215	9797	tags=61%, list=18%, signal=74%
KEGG_PANCREATIC_CANCER	KEGG_PANCREATIC_CANCER	Details ...	70	-0.504411	-1.86827	0.00200401	0.0307227	0.217	14573	tags=50%, list=26%, signal=68%
KEGG_GNRH_SIGNALING_PATHWAY	KEGG_GNRH_SIGNALING_PATHWAY	Details ...	101	-0.46139	-1.85972	0.0019802	0.0321806	0.229	8758	tags=36%, list=16%, signal=42%
KEGG_FATTY_ACID_METABOLISM	KEGG_FATTY_ACID_METABOLISM	Details ...	42	-0.531641	-1.85602	0.0041841	0.0322453	0.236	10503	tags=48%, list=19%, signal=59%
KEGG_JAK_STAT_SIGNALING_PATHWAY	KEGG_JAK_STAT_SIGNALING_PATHWAY	Details ...	155	-0.542095	-1.85504	0.00199601	0.0315445	0.239	9478	tags=42%, list=17%, signal=51%
KEGG_P53_SIGNALING_PATHWAY	KEGG_P53_SIGNALING_PATHWAY	Details ...	68	-0.506004	-1.85216	0.00410678	0.030923	0.24	11327	tags=41%, list=21%, signal=52%
KEGG_ETHER_LIPID_METABOLISM	KEGG_ETHER_LIPID_METABOLISM	Details ...	33	-0.545796	-1.8371	0.0019802	0.0347775	0.265	14042	tags=61%, list=25%, signal=81%
KEGG_RIG_I_LIKE_RECEPTOR_SIGNALING_PATHWAY	KEGG_RIG_I_LIKE_RECEPTOR_SIGNALING_PATHWAY	Details ...	70	-0.520664	-1.83583	0.00811359	0.0343008	0.269	12076	tags=49%, list=22%, signal=62%
KEGG_LEISHMANIA_INFECTION	KEGG_LEISHMANIA_INFECTION	Details ...	70	-0.660002	-1.8224	0.0137255	0.0367013	0.285	9613	tags=59%, list=17%, signal=71%
KEGG_CYTOKINE_CYTOKINE_RECEPTOR_INTERACTION	KEGG_CYTOKINE_CYTOKINE_RECEPTOR_INTERACTION	Details ...	263	-0.575028	-1.81748	0.00984252	0.0369975	0.293	9274	tags=48%, list=17%, signal=58%
KEGG_ALDOSTERONE_REGULATED_SODIUM_REABSORPTION	KEGG_ALDOSTERONE_REGULATED_SODIUM_REABSORPTION	Details ...	42	-0.542971	-1.81369	0.00395257	0.0373121	0.298	12855	tags=52%, list=23%, signal=68%
KEGG_PURINE_METABOLISM	KEGG_PURINE_METABOLISM	Details ...	153	-0.389928	-1.81186	0.00395257	0.0372338	0.302	12919	tags=36%, list=23%, signal=47%
KEGG_SPHINGOLIPID_METABOLISM	KEGG_SPHINGOLIPID_METABOLISM	Details ...	39	-0.519257	-1.79966	0.00580271	0.039877	0.316	10287	tags=31%, list=19%, signal=38%
KEGG_NOD_LIKE_RECEPTOR_SIGNALING_PATHWAY	KEGG_NOD_LIKE_RECEPTOR_SIGNALING_PATHWAY	Details ...	62	-0.579794	-1.78834	0.00788955	0.0422249	0.333	7089	tags=44%, list=13%, signal=50%
KEGG_VASCULAR_SMOOTH_MUSCLE_CONTRACTION	KEGG_VASCULAR_SMOOTH_MUSCLE_CONTRACTION	Details ...	114	-0.468085	-1.78567	0	0.0419499	0.338	7428	tags=35%, list=13%, signal=40%
KEGG_FC_GAMMA_R_MEDIATED_PHAGOCYTOSIS	KEGG_FC_GAMMA_R_MEDIATED_PHAGOCYTOSIS	Details ...	96	-0.501004	-1.78478	0.0157791	0.0412661	0.339	14344	tags=54%, list=26%, signal=73%
KEGG_NATURAL_KILLER_CELL_MEDIATED_CYTOTOXICITY	KEGG_NATURAL_KILLER_CELL_MEDIATED_CYTOTOXICITY	Details ...	132	-0.546375	-1.77883	0.0200401	0.0418592	0.349	12177	tags=51%, list=22%, signal=65%
KEGG_SPLICEOSOME	KEGG_SPLICEOSOME	Details ...	127	-0.423878	-1.77477	0.0711382	0.041948	0.359	21643	tags=58%, list=39%, signal=96%
KEGG_ARACHIDONIC_ACID_METABOLISM	KEGG_ARACHIDONIC_ACID_METABOLISM	Details ...	58	-0.513333	-1.76928	0.00192678	0.0427968	0.366	9729	tags=50%, list=18%, signal=61%
KEGG_AXON_GUIDANCE	KEGG_AXON_GUIDANCE	Details ...	129	-0.469116	-1.76063	0.00988142	0.0447547	0.385	10407	tags=37%, list=19%, signal=46%
KEGG_INSULIN_SIGNALING_PATHWAY	KEGG_INSULIN_SIGNALING_PATHWAY	Details ...	137	-0.417913	-1.76001	0.0120724	0.0439776	0.386	9691	tags=34%, list=18%, signal=41%
KEGG_BUTANOATE_METABOLISM	KEGG_BUTANOATE_METABOLISM	Details ...	34	-0.514127	-1.74553	0	0.0475981	0.41	4577	tags=26%, list=8%, signal=29%
KEGG_MELANOGENESIS	KEGG_MELANOGENESIS	Details ...	101	-0.438106	-1.73653	0.0132325	0.0492588	0.422	7183	tags=28%, list=13%, signal=32%
KEGG_ANTIGEN_PROCESSING_AND_PRESENTATION	KEGG_ANTIGEN_PROCESSING_AND_PRESENTATION	Details ...	81	-0.565543	-1.7309	0.0462777	0.0506411	0.433	9613	tags=47%, list=17%, signal=57%
KEGG_CELL_ADHESION_MOLECULES_CAMS	KEGG_CELL_ADHESION_MOLECULES_CAMS	Details ...	131	-0.56457	-1.72359	0.0241449	0.0521968	0.445	12242	tags=55%, list=22%, signal=70%
KEGG_LEUKOCYTE_TRANSENDOTHELIAL_MIGRATION	KEGG_LEUKOCYTE_TRANSENDOTHELIAL_MIGRATION	Details ...	116	-0.479997	-1.72292	0.0257937	0.0513453	0.449	13053	tags=47%, list=24%, signal=61%
KEGG_PROSTATE_CANCER	KEGG_PROSTATE_CANCER		89	-0.461545	-1.71707	0.0200803	0.0522859	0.458	14146	tags=45%, list=26%, signal=60%
KEGG_REGULATION_OF_ACTIN_CYTOSKELETON	KEGG_REGULATION_OF_ACTIN_CYTOSKELETON		213	-0.430206	-1.71474	0.0184426	0.0520679	0.464	13913	tags=45%, list=25%, signal=60%
KEGG_TOLL_LIKE_RECEPTOR_SIGNALING_PATHWAY	KEGG_TOLL_LIKE_RECEPTOR_SIGNALING_PATHWAY		102	-0.517182	-1.7127	0.0238569	0.0517091	0.467	12177	tags=46%, list=22%, signal=59%
KEGG_EPITHELIAL_CELL_SIGNALING_IN_HELICOBACTER_PYLORI_INFECTION	KEGG_EPITHELIAL_CELL_SIGNALING_IN_HELICOBACTER_PYLORI_INFECTION		68	-0.434583	-1.70927	0.0175781	0.0518998	0.472	13325	tags=41%, list=24%, signal=54%
KEGG_BIOSYNTHESIS_OF_UNSATURATED_FATTY_ACIDS	KEGG_BIOSYNTHESIS_OF_UNSATURATED_FATTY_ACIDS		22	-0.56779	-1.70901	0.0222222	0.051117	0.473	12035	tags=41%, list=22%, signal=52%
KEGG_PYRIMIDINE_METABOLISM	KEGG_PYRIMIDINE_METABOLISM		97	-0.440945	-1.70656	0.0206186	0.0508132	0.476	8729	tags=30%, list=16%, signal=35%
KEGG_BASAL_CELL_CARCINOMA	KEGG_BASAL_CELL_CARCINOMA		55	-0.512273	-1.70107	0.00806452	0.0519459	0.488	6621	tags=31%, list=12%, signal=35%
KEGG_PATHOGENIC_ESCHERICHIA_COLI_INFECTION	KEGG_PATHOGENIC_ESCHERICHIA_COLI_INFECTION		56	-0.449128	-1.69822	0.0315789	0.0521302	0.493	14344	tags=38%, list=26%, signal=51%
KEGG_PHOSPHATIDYLINOSITOL_SIGNALING_SYSTEM	KEGG_PHOSPHATIDYLINOSITOL_SIGNALING_SYSTEM		76	-0.496107	-1.69822	0.0178218	0.0512466	0.493	14899	tags=53%, list=27%, signal=72%
KEGG_NUCLEOTIDE_EXCISION_REPAIR	KEGG_NUCLEOTIDE_EXCISION_REPAIR		44	-0.48536	-1.69474	0.0503876	0.051886	0.501	11457	tags=43%, list=21%, signal=54%
KEGG_GLIOMA	KEGG_GLIOMA		65	-0.459482	-1.69057	0.0119522	0.0526978	0.511	18493	tags=62%, list=34%, signal=93%
KEGG_PRIMARY_IMMUNODEFICIENCY	KEGG_PRIMARY_IMMUNODEFICIENCY		35	-0.75059	-1.68621	0.0218688	0.053745	0.522	7219	tags=71%, list=13%, signal=82%
KEGG_RENAL_CELL_CARCINOMA	KEGG_RENAL_CELL_CARCINOMA		70	-0.450268	-1.68473	0.0440613	0.0532054	0.523	12177	tags=37%, list=22%, signal=48%
KEGG_NON_SMALL_CELL_LUNG_CANCER	KEGG_NON_SMALL_CELL_LUNG_CANCER		54	-0.472813	-1.67724	0.0196464	0.0549064	0.535	17360	tags=57%, list=31%, signal=84%
KEGG_ENDOMETRIAL_CANCER	KEGG_ENDOMETRIAL_CANCER		52	-0.475303	-1.67523	0.0346939	0.0547269	0.539	17446	tags=63%, list=32%, signal=93%
KEGG_ALPHA_LINOLENIC_ACID_METABOLISM	KEGG_ALPHA_LINOLENIC_ACID_METABOLISM		19	-0.552721	-1.66957	0.0223124	0.055791	0.548	8758	tags=47%, list=16%, signal=56%
KEGG_ASTHMA	KEGG_ASTHMA		28	-0.697231	-1.66457	0.0346232	0.0566597	0.555	9613	tags=64%, list=17%, signal=78%
KEGG_DILATED_CARDIOMYOPATHY	KEGG_DILATED_CARDIOMYOPATHY		90	-0.482506	-1.66138	0.019084	0.0571558	0.561	8441	tags=36%, list=15%, signal=42%
KEGG_SNARE_INTERACTIONS_IN_VESICULAR_TRANSPORT	KEGG_SNARE_INTERACTIONS_IN_VESICULAR_TRANSPORT		38	-0.422464	-1.6544	0.0458891	0.0587301	0.568	14656	tags=39%, list=27%, signal=54%
KEGG_INTESTINAL_IMMUNE_NETWORK_FOR_IGA_PRODUCTION	KEGG_INTESTINAL_IMMUNE_NETWORK_FOR_IGA_PRODUCTION		45	-0.693501	-1.63316	0.0401606	0.0668233	0.616	11978	tags=73%, list=22%, signal=94%
KEGG_GLYCEROLIPID_METABOLISM	KEGG_GLYCEROLIPID_METABOLISM		49	-0.445133	-1.63282	0.0176817	0.0660024	0.616	12260	tags=41%, list=22%, signal=52%
KEGG_FOCAL_ADHESION	KEGG_FOCAL_ADHESION		199	-0.464507	-1.62658	0.0570866	0.0679206	0.632	13648	tags=47%, list=25%, signal=63%
KEGG_PROXIMAL_TUBULE_BICARBONATE_RECLAMATION	KEGG_PROXIMAL_TUBULE_BICARBONATE_RECLAMATION		23	-0.52703	-1.62625	0.0376238	0.0671562	0.634	12855	tags=48%, list=23%, signal=62%
KEGG_LYSOSOME	KEGG_LYSOSOME		121	-0.395773	-1.61	0.0675422	0.073296	0.662	12710	tags=37%, list=23%, signal=48%
KEGG_ARRHYTHMOGENIC_RIGHT_VENTRICULAR_CARDIOMYOPATHY_ARVC	KEGG_ARRHYTHMOGENIC_RIGHT_VENTRICULAR_CARDIOMYOPATHY_ARVC		74	-0.472819	-1.60989	0.0294118	0.072333	0.662	8348	tags=36%, list=15%, signal=43%
KEGG_VIRAL_MYOCARDITIS	KEGG_VIRAL_MYOCARDITIS		68	-0.538016	-1.60721	0.0752475	0.0725905	0.665	9613	tags=44%, list=17%, signal=53%
KEGG_PROGESTERONE_MEDIATED_OOCYTE_MATURATION	KEGG_PROGESTERONE_MEDIATED_OOCYTE_MATURATION		85	-0.406332	-1.60683	0.0429448	0.071824	0.667	14580	tags=38%, list=26%, signal=51%
KEGG_ERBB_SIGNALING_PATHWAY	KEGG_ERBB_SIGNALING_PATHWAY		87	-0.417317	-1.60326	0.0450098	0.0726181	0.676	17446	tags=57%, list=32%, signal=84%
KEGG_ONE_CARBON_POOL_BY_FOLATE	KEGG_ONE_CARBON_POOL_BY_FOLATE		17	-0.557554	-1.5962	0.0417495	0.0750953	0.684	2921	tags=35%, list=5%, signal=37%
KEGG_TYPE_II_DIABETES_MELLITUS	KEGG_TYPE_II_DIABETES_MELLITUS		47	-0.45115	-1.58793	0.02	0.0777303	0.697	4883	tags=28%, list=9%, signal=30%
KEGG_WNT_SIGNALING_PATHWAY	KEGG_WNT_SIGNALING_PATHWAY		150	-0.386377	-1.58773	0.0503876	0.0768532	0.697	6621	tags=24%, list=12%, signal=27%
KEGG_NICOTINATE_AND_NICOTINAMIDE_METABOLISM	KEGG_NICOTINATE_AND_NICOTINAMIDE_METABOLISM		24	-0.487363	-1.57927	0.0289017	0.0797901	0.713	6774	tags=42%, list=12%, signal=47%
KEGG_GLYCINE_SERINE_AND_THREONINE_METABOLISM	KEGG_GLYCINE_SERINE_AND_THREONINE_METABOLISM		31	-0.482593	-1.57749	0.0336634	0.0795244	0.715	7963	tags=32%, list=14%, signal=38%
KEGG_HYPERTROPHIC_CARDIOMYOPATHY_HCM	KEGG_HYPERTROPHIC_CARDIOMYOPATHY_HCM		83	-0.460945	-1.5633	0.0361217	0.0855383	0.736	9021	tags=39%, list=16%, signal=46%
KEGG_GAP_JUNCTION	KEGG_GAP_JUNCTION		90	-0.418285	-1.56302	0.0373444	0.0847133	0.737	13581	tags=39%, list=25%, signal=52%
KEGG_PEROXISOME	KEGG_PEROXISOME		78	-0.415905	-1.56227	0.0504854	0.0841584	0.739	11715	tags=44%, list=21%, signal=55%
KEGG_GLYCOSAMINOGLYCAN_DEGRADATION	KEGG_GLYCOSAMINOGLYCAN_DEGRADATION		21	-0.529418	-1.56204	0.0699029	0.0832883	0.739	10827	tags=38%, list=20%, signal=47%
KEGG_AMYOTROPHIC_LATERAL_SCLEROSIS_ALS	KEGG_AMYOTROPHIC_LATERAL_SCLEROSIS_ALS		53	-0.374793	-1.55997	0.045283	0.0834435	0.74	8703	tags=26%, list=16%, signal=31%
KEGG_LONG_TERM_POTENTIATION	KEGG_LONG_TERM_POTENTIATION		70	-0.386049	-1.5487	0.0444015	0.0874181	0.754	9308	tags=29%, list=17%, signal=34%
KEGG_PPAR_SIGNALING_PATHWAY	KEGG_PPAR_SIGNALING_PATHWAY		69	-0.43197	-1.5462	0.0647773	0.0878383	0.758	11697	tags=41%, list=21%, signal=51%
KEGG_OOCYTE_MEIOSIS	KEGG_OOCYTE_MEIOSIS		112	-0.364378	-1.53596	0.0728347	0.0924231	0.774	4232	tags=16%, list=8%, signal=17%
KEGG_INOSITOL_PHOSPHATE_METABOLISM	KEGG_INOSITOL_PHOSPHATE_METABOLISM		54	-0.470387	-1.53487	0.0616302	0.0918477	0.776	14899	tags=57%, list=27%, signal=79%
KEGG_GRAFT_VERSUS_HOST_DISEASE	KEGG_GRAFT_VERSUS_HOST_DISEASE		37	-0.690961	-1.53382	0.0948617	0.0915785	0.78	12091	tags=78%, list=22%, signal=100%
KEGG_CELL_CYCLE	KEGG_CELL_CYCLE		124	-0.461061	-1.52304	0.101215	0.0957926	0.793	11451	tags=35%, list=21%, signal=45%
KEGG_MISMATCH_REPAIR	KEGG_MISMATCH_REPAIR		23	-0.554971	-1.51237	0.0821918	0.100067	0.811	20248	tags=74%, list=37%, signal=117%
KEGG_PYRUVATE_METABOLISM	KEGG_PYRUVATE_METABOLISM		40	-0.405438	-1.50024	0.0481928	0.105717	0.822	9523	tags=30%, list=17%, signal=36%
KEGG_PRION_DISEASES	KEGG_PRION_DISEASES		35	-0.450258	-1.48404	0.0795229	0.113217	0.845	13076	tags=46%, list=24%, signal=60%
KEGG_GLYCOSYLPHOSPHATIDYLINOSITOL_GPI_ANCHOR_BIOSYNTHESIS	KEGG_GLYCOSYLPHOSPHATIDYLINOSITOL_GPI_ANCHOR_BIOSYNTHESIS		25	-0.518083	-1.47763	0.103647	0.115246	0.85	10610	tags=40%, list=19%, signal=50%
KEGG_ALZHEIMERS_DISEASE	KEGG_ALZHEIMERS_DISEASE		165	-0.291922	-1.46866	0.10978	0.119317	0.856	5143	tags=14%, list=9%, signal=15%
KEGG_ABC_TRANSPORTERS	KEGG_ABC_TRANSPORTERS		44	-0.458742	-1.45769	0.0721443	0.124478	0.873	7173	tags=39%, list=13%, signal=44%
KEGG_UBIQUITIN_MEDIATED_PROTEOLYSIS	KEGG_UBIQUITIN_MEDIATED_PROTEOLYSIS		134	-0.347608	-1.45697	0.150097	0.123584	0.874	17021	tags=42%, list=31%, signal=60%
KEGG_ALLOGRAFT_REJECTION	KEGG_ALLOGRAFT_REJECTION		35	-0.672449	-1.45429	0.110887	0.124015	0.879	12091	tags=71%, list=22%, signal=91%
KEGG_MELANOMA	KEGG_MELANOMA		71	-0.399646	-1.45385	0.0715706	0.123004	0.879	13913	tags=45%, list=25%, signal=60%
KEGG_LINOLEIC_ACID_METABOLISM	KEGG_LINOLEIC_ACID_METABOLISM		29	-0.456564	-1.45042	0.0758197	0.123813	0.882	8758	tags=38%, list=16%, signal=45%
KEGG_ECM_RECEPTOR_INTERACTION	KEGG_ECM_RECEPTOR_INTERACTION		84	-0.496247	-1.4434	0.137331	0.126994	0.892	11262	tags=40%, list=20%, signal=51%
KEGG_CALCIUM_SIGNALING_PATHWAY	KEGG_CALCIUM_SIGNALING_PATHWAY		177	-0.366826	-1.44074	0.0711539	0.127167	0.892	8226	tags=28%, list=15%, signal=32%
KEGG_LONG_TERM_DEPRESSION	KEGG_LONG_TERM_DEPRESSION		70	-0.36704	-1.42602	0.0483871	0.134443	0.901	10335	tags=34%, list=19%, signal=42%
KEGG_DNA_REPLICATION	KEGG_DNA_REPLICATION		36	-0.547929	-1.40466	0.192913	0.147311	0.916	17838	tags=61%, list=32%, signal=90%
KEGG_LYSINE_DEGRADATION	KEGG_LYSINE_DEGRADATION		44	-0.401157	-1.40393	0.124481	0.14646	0.916	13384	tags=48%, list=24%, signal=63%
KEGG_VALINE_LEUCINE_AND_ISOLEUCINE_DEGRADATION	KEGG_VALINE_LEUCINE_AND_ISOLEUCINE_DEGRADATION		44	-0.414149	-1.38453	0.134725	0.158355	0.931	10503	tags=27%, list=19%, signal=34%
KEGG_GLUTATHIONE_METABOLISM	KEGG_GLUTATHIONE_METABOLISM		49	-0.389391	-1.38106	0.12249	0.159681	0.937	12849	tags=39%, list=23%, signal=51%
KEGG_HEDGEHOG_SIGNALING_PATHWAY	KEGG_HEDGEHOG_SIGNALING_PATHWAY		56	-0.391793	-1.3643	0.0970297	0.170975	0.946	14294	tags=38%, list=26%, signal=51%
KEGG_PROPANOATE_METABOLISM	KEGG_PROPANOATE_METABOLISM		33	-0.430089	-1.36029	0.145129	0.172471	0.949	4013	tags=18%, list=7%, signal=20%
KEGG_ADHERENS_JUNCTION	KEGG_ADHERENS_JUNCTION		73	-0.380321	-1.35074	0.153693	0.178161	0.954	13947	tags=45%, list=25%, signal=60%
KEGG_TYPE_I_DIABETES_MELLITUS	KEGG_TYPE_I_DIABETES_MELLITUS		41	-0.546826	-1.34284	0.207317	0.182294	0.956	12091	tags=68%, list=22%, signal=87%
KEGG_HOMOLOGOUS_RECOMBINATION	KEGG_HOMOLOGOUS_RECOMBINATION		28	-0.485431	-1.3392	0.197652	0.183594	0.959	14883	tags=46%, list=27%, signal=64%
KEGG_COMPLEMENT_AND_COAGULATION_CASCADES	KEGG_COMPLEMENT_AND_COAGULATION_CASCADES		69	-0.433417	-1.33881	0.180392	0.182418	0.959	13948	tags=45%, list=25%, signal=60%
KEGG_AUTOIMMUNE_THYROID_DISEASE	KEGG_AUTOIMMUNE_THYROID_DISEASE		50	-0.498952	-1.32926	0.230159	0.188047	0.96	13400	tags=54%, list=24%, signal=71%
KEGG_PANTOTHENATE_AND_COA_BIOSYNTHESIS	KEGG_PANTOTHENATE_AND_COA_BIOSYNTHESIS		16	-0.458166	-1.31502	0.169291	0.197051	0.964	7438	tags=44%, list=13%, signal=51%
KEGG_VASOPRESSIN_REGULATED_WATER_REABSORPTION	KEGG_VASOPRESSIN_REGULATED_WATER_REABSORPTION		43	-0.334712	-1.30748	0.180747	0.201244	0.966	19367	tags=49%, list=35%, signal=75%
KEGG_PRIMARY_BILE_ACID_BIOSYNTHESIS	KEGG_PRIMARY_BILE_ACID_BIOSYNTHESIS		16	-0.448734	-1.30263	0.153689	0.203189	0.966	16129	tags=56%, list=29%, signal=79%
KEGG_SELENOAMINO_ACID_METABOLISM	KEGG_SELENOAMINO_ACID_METABOLISM		25	-0.392924	-1.29998	0.172131	0.203735	0.966	16331	tags=60%, list=30%, signal=85%
KEGG_TGF_BETA_SIGNALING_PATHWAY	KEGG_TGF_BETA_SIGNALING_PATHWAY		85	-0.380134	-1.29529	0.201172	0.205931	0.967	13662	tags=39%, list=25%, signal=52%
KEGG_SYSTEMIC_LUPUS_ERYTHEMATOSUS	KEGG_SYSTEMIC_LUPUS_ERYTHEMATOSUS		56	-0.486956	-1.28676	0.262525	0.210728	0.973	12615	tags=52%, list=23%, signal=67%
KEGG_AMINOACYL_TRNA_BIOSYNTHESIS	KEGG_AMINOACYL_TRNA_BIOSYNTHESIS		22	-0.432903	-1.28515	0.221328	0.210409	0.973	16732	tags=64%, list=30%, signal=91%
KEGG_HISTIDINE_METABOLISM	KEGG_HISTIDINE_METABOLISM		29	-0.385943	-1.27737	0.148594	0.214916	0.975	9629	tags=41%, list=17%, signal=50%
KEGG_GLYCOSPHINGOLIPID_BIOSYNTHESIS_LACTO_AND_NEOLACTO_SERIES	KEGG_GLYCOSPHINGOLIPID_BIOSYNTHESIS_LACTO_AND_NEOLACTO_SERIES		26	-0.437365	-1.27705	0.210317	0.213421	0.975	18611	tags=50%, list=34%, signal=75%
KEGG_GALACTOSE_METABOLISM	KEGG_GALACTOSE_METABOLISM		26	-0.393696	-1.26697	0.178431	0.219916	0.976	6575	tags=27%, list=12%, signal=31%
KEGG_OTHER_GLYCAN_DEGRADATION	KEGG_OTHER_GLYCAN_DEGRADATION		16	-0.433684	-1.25967	0.223485	0.224734	0.977	10718	tags=38%, list=19%, signal=47%
KEGG_REGULATION_OF_AUTOPHAGY	KEGG_REGULATION_OF_AUTOPHAGY		35	-0.374767	-1.23591	0.217923	0.242928	0.981	9257	tags=31%, list=17%, signal=38%
KEGG_RENIN_ANGIOTENSIN_SYSTEM	KEGG_RENIN_ANGIOTENSIN_SYSTEM		16	-0.462629	-1.23392	0.227006	0.242867	0.982	4333	tags=31%, list=8%, signal=34%
KEGG_RNA_DEGRADATION	KEGG_RNA_DEGRADATION		58	-0.323006	-1.22052	0.251534	0.253376	0.984	16126	tags=38%, list=29%, signal=54%
KEGG_NITROGEN_METABOLISM	KEGG_NITROGEN_METABOLISM		23	-0.379442	-1.19277	0.218075	0.276764	0.991	16273	tags=57%, list=30%, signal=80%
KEGG_DRUG_METABOLISM_CYTOCHROME_P450	KEGG_DRUG_METABOLISM_CYTOCHROME_P450		71	-0.351549	-1.18758	0.23125	0.279332	0.991	8094	tags=21%, list=15%, signal=25%
KEGG_N_GLYCAN_BIOSYNTHESIS	KEGG_N_GLYCAN_BIOSYNTHESIS		46	-0.303874	-1.16462	0.286527	0.299399	0.994	18143	tags=43%, list=33%, signal=65%
KEGG_ARGININE_AND_PROLINE_METABOLISM	KEGG_ARGININE_AND_PROLINE_METABOLISM		54	-0.296736	-1.16394	0.248598	0.298006	0.994	6490	tags=20%, list=12%, signal=23%
KEGG_HUNTINGTONS_DISEASE	KEGG_HUNTINGTONS_DISEASE		180	-0.232638	-1.15764	0.286004	0.301963	0.994	14245	tags=27%, list=26%, signal=37%
KEGG_NEUROACTIVE_LIGAND_RECEPTOR_INTERACTION	KEGG_NEUROACTIVE_LIGAND_RECEPTOR_INTERACTION		271	-0.282565	-1.14364	0.228797	0.313882	0.995	10123	tags=28%, list=18%, signal=34%
KEGG_RIBOFLAVIN_METABOLISM	KEGG_RIBOFLAVIN_METABOLISM		15	-0.373469	-1.14117	0.273786	0.314276	0.995	9302	tags=33%, list=17%, signal=40%
KEGG_TYROSINE_METABOLISM	KEGG_TYROSINE_METABOLISM		42	-0.340932	-1.12315	0.311245	0.330441	0.996	9238	tags=33%, list=17%, signal=40%
KEGG_GLYCOSAMINOGLYCAN_BIOSYNTHESIS_CHONDROITIN_SULFATE	KEGG_GLYCOSAMINOGLYCAN_BIOSYNTHESIS_CHONDROITIN_SULFATE		22	-0.404109	-1.10099	0.386774	0.350897	0.997	15583	tags=59%, list=28%, signal=82%
KEGG_ALANINE_ASPARTATE_AND_GLUTAMATE_METABOLISM	KEGG_ALANINE_ASPARTATE_AND_GLUTAMATE_METABOLISM		30	-0.30997	-1.08621	0.319756	0.364281	0.998	12738	tags=33%, list=23%, signal=43%
KEGG_DRUG_METABOLISM_OTHER_ENZYMES	KEGG_DRUG_METABOLISM_OTHER_ENZYMES		51	-0.303991	-1.06951	0.351562	0.380448	0.999	5334	tags=14%, list=10%, signal=15%
KEGG_GLYOXYLATE_AND_DICARBOXYLATE_METABOLISM	KEGG_GLYOXYLATE_AND_DICARBOXYLATE_METABOLISM		16	-0.353068	-1.06696	0.362919	0.380529	0.999	11841	tags=38%, list=21%, signal=48%
KEGG_PENTOSE_PHOSPHATE_PATHWAY	KEGG_PENTOSE_PHOSPHATE_PATHWAY		26	-0.306082	-1.04197	0.399168	0.405372	1	15314	tags=38%, list=28%, signal=53%
KEGG_VIBRIO_CHOLERAE_INFECTION	KEGG_VIBRIO_CHOLERAE_INFECTION		54	-0.244335	-1.03422	0.380859	0.412036	1	6870	tags=13%, list=12%, signal=15%
KEGG_DORSO_VENTRAL_AXIS_FORMATION	KEGG_DORSO_VENTRAL_AXIS_FORMATION		24	-0.354758	-1.01042	0.442913	0.437193	1	18370	tags=58%, list=33%, signal=87%
KEGG_RNA_POLYMERASE	KEGG_RNA_POLYMERASE		28	-0.304081	-1.0091	0.453061	0.435942	1	12919	tags=32%, list=23%, signal=42%
KEGG_METABOLISM_OF_XENOBIOTICS_BY_CYTOCHROME_P450	KEGG_METABOLISM_OF_XENOBIOTICS_BY_CYTOCHROME_P450		69	-0.294671	-1.0041	0.423077	0.439032	1	9439	tags=22%, list=17%, signal=26%
KEGG_BASAL_TRANSCRIPTION_FACTORS	KEGG_BASAL_TRANSCRIPTION_FACTORS		35	-0.287158	-0.966901	0.512821	0.480092	1	15464	tags=46%, list=28%, signal=64%
KEGG_TRYPTOPHAN_METABOLISM	KEGG_TRYPTOPHAN_METABOLISM		39	-0.275241	-0.956653	0.536437	0.489723	1	4241	tags=15%, list=8%, signal=17%
KEGG_RIBOSOME	KEGG_RIBOSOME		87	-0.349916	-0.924641	0.521008	0.527976	1	23939	tags=69%, list=43%, signal=122%
KEGG_CARDIAC_MUSCLE_CONTRACTION	KEGG_CARDIAC_MUSCLE_CONTRACTION		78	-0.223521	-0.870258	0.60274	0.59743	1	6331	tags=14%, list=11%, signal=16%
KEGG_O_GLYCAN_BIOSYNTHESIS	KEGG_O_GLYCAN_BIOSYNTHESIS		30	-0.27493	-0.857438	0.617822	0.611287	1	5384	tags=17%, list=10%, signal=18%
KEGG_GLYCOLYSIS_GLUCONEOGENESIS	KEGG_GLYCOLYSIS_GLUCONEOGENESIS		62	-0.212587	-0.854116	0.648262	0.611794	1	9523	tags=21%, list=17%, signal=25%
KEGG_FRUCTOSE_AND_MANNOSE_METABOLISM	KEGG_FRUCTOSE_AND_MANNOSE_METABOLISM		33	-0.233095	-0.79675	0.736842	0.688366	1	16938	tags=45%, list=31%, signal=66%
KEGG_PORPHYRIN_AND_CHLOROPHYLL_METABOLISM	KEGG_PORPHYRIN_AND_CHLOROPHYLL_METABOLISM		40	-0.222148	-0.707764	0.83004	0.80444	1	21855	tags=50%, list=40%, signal=83%
KEGG_RETINOL_METABOLISM	KEGG_RETINOL_METABOLISM		64	-0.195551	-0.670021	0.916667	0.844993	1	22214	tags=45%, list=40%, signal=76%
KEGG_ASCORBATE_AND_ALDARATE_METABOLISM	KEGG_ASCORBATE_AND_ALDARATE_METABOLISM		25	-0.233188	-0.631337	0.887097	0.880634	1	3826	tags=8%, list=7%, signal=9%
KEGG_PROTEASOME	KEGG_PROTEASOME		46	-0.19808	-0.622037	0.750499	0.883642	1	9166	tags=13%, list=17%, signal=16%
