# Supplementary material for: A Tumor Suppressor Gene-Based Prognostic Classifier Predicts Prognosis, Tumor Immune Infiltration, and Small Molecule Compounds in Breast Cancer
Source: Front Genet. 2022 Feb 3;12:783026. doi: 10.3389/fgene.2021.783026 (PMC8850650; doi:10.3389/fgene.2021.783026)
Supplement: Supplementary file 3 [file DataSheet1.ZIP › Original_data/Figure 6/Figure 6A.xlsx]

## Sheet: Sheet1
ID	Risk	StromalScore	ImmuneScore	ESTIMATEScore	TumorPurity
TCGA-E9-A1NI-01A	low	239.081	-399.009	-159.928	0.835633
TCGA-A1-A0SP-01A	low	-517.519	419.261	-98.2584	0.830627
TCGA-A8-A06X-01A	high	-258.861	-107.563	-366.424	0.851896
TCGA-E2-A14T-01A	low	-549.811	-289.295	-839.106	0.886155
TCGA-AC-A8OS-01A	low	561.941	424.056	985.997	0.73188
TCGA-A8-A09K-01A	high	-1188.91	33.0408	-1155.87	0.906736
TCGA-OL-A5RY-01A	high	798.343	1654.67	2453.01	0.569367
TCGA-BH-A0DG-01A	high	869.278	502.002	1371.28	0.692191
TCGA-B6-A0I9-01A	high	-928.753	-370.331	-1299.08	0.9154
TCGA-A2-A0CP-01A	low	559.039	-192.13	366.909	0.7907
TCGA-A8-A07S-01A	low	-329.296	-388.988	-718.284	0.877798
TCGA-AO-A12H-01A	high	-586.421	-440.974	-1027.4	0.898622
TCGA-AR-A1AU-01A	low	58.1381	-505.292	-447.154	0.858043
TCGA-D8-A1X9-01A	high	373.121	94.3671	467.488	0.781575
TCGA-A8-A07R-01A	high	-1111.67	-719.772	-1831.44	0.944031
TCGA-AO-A12C-01A	low	624.393	-655.832	-31.4392	0.825125
TCGA-V7-A7HQ-01A	low	-202.548	-166.208	-368.756	0.852076
TCGA-A2-A1FZ-01A	high	586.289	175.108	761.397	0.753944
TCGA-AR-A251-01A	high	-359.312	-386.934	-746.247	0.879756
TCGA-EW-A1PF-01A	high	556.304	44.2505	600.554	0.769242
TCGA-BH-A18T-01A	low	-891.711	-339.478	-1231.19	0.911342
TCGA-AR-A24S-01A	high	944.908	934.206	1879.11	0.63652
TCGA-AN-A041-01A	high	329.584	-410.582	-80.9981	0.829213
TCGA-E2-A1LL-01A	low	-951.028	-692.502	-1643.53	0.934574
TCGA-E2-A1IJ-01A	low	992.99	828.702	1821.69	0.642998
TCGA-AR-A24O-01A	low	1034.13	521.048	1555.18	0.67246
TCGA-XX-A899-01A	low	701.147	1210.48	1911.62	0.632832
TCGA-D8-A1XK-01A	low	-916.787	249.295	-667.492	0.874202
TCGA-AC-A5XS-01A	low	309.268	938.647	1247.92	0.705146
TCGA-BH-A18L-01A	high	-1189.88	-857.429	-2047.31	0.954007
TCGA-OL-A66J-01A	low	312.278	-172.97	139.308	0.810708
TCGA-PE-A5DD-01A	high	187.182	207.019	394.201	0.788241
TCGA-AN-A04D-01A	high	-1558.39	-1344.44	-2902.83	0.984043
TCGA-4H-AAAK-01A	high	633.042	-116.512	516.53	0.777065
TCGA-E9-A5FL-01A	high	-84.9488	76.2174	-8.73132	0.823238
TCGA-E9-A24A-01A	low	624.541	511.924	1136.47	0.716651
TCGA-BH-A1FM-01A	high	246.2	-541.73	-295.53	0.8464
TCGA-A8-A07C-01A	low	-470.806	123.015	-347.791	0.850461
TCGA-AR-A24Q-01A	low	317.394	283.714	601.108	0.769191
TCGA-AR-A2LE-01A	low	-377.039	-450.435	-827.474	0.885362
TCGA-AR-A0U4-01A	low	167.58	1467.94	1635.52	0.663685
TCGA-GM-A2DN-01A	low	188.664	1234.56	1423.22	0.686668
TCGA-A7-A13D-01A	low	-453.369	-805.983	-1259.35	0.913036
TCGA-D8-A1JG-01B	high	323.324	648.82	972.144	0.733264
TCGA-E2-A570-01A	low	373.399	-490.313	-116.914	0.832148
TCGA-A2-A04Q-01A	low	475.918	2021.34	2497.26	0.564015
TCGA-A7-A6VV-01A	high	432.064	345.094	777.158	0.752422
TCGA-E2-A1IG-01A	low	433.587	-366.932	66.6549	0.816905
TCGA-E9-A1N6-01A	high	415.69	-195.362	220.328	0.803688
TCGA-E9-A1NC-01A	low	307.202	1039.06	1346.26	0.694837
TCGA-A7-A3IZ-01A	high	-917.991	-779.149	-1697.14	0.937345
TCGA-AN-A0AK-01A	high	-949.617	-459.606	-1409.22	0.921788
TCGA-D8-A1JM-01A	high	-1675.42	-518.863	-2194.28	0.960252
TCGA-OL-A5S0-01A	high	261.847	597.497	859.344	0.744421
TCGA-A8-A06Z-01A	high	-1193.19	-765.198	-1958.39	0.950013
TCGA-AQ-A54O-01A	low	-607.564	-7.58479	-615.149	0.870445
TCGA-E2-A15S-01A	high	-1348.65	-1377.67	-2726.32	0.979103
TCGA-EW-A423-01A	high	-645.748	320.36	-325.388	0.848726
TCGA-C8-A273-01A	low	82.6376	-475.862	-393.224	0.85395
TCGA-OL-A5RV-01A	low	-396	-678.022	-1074.02	0.901604
TCGA-AC-A2FM-01A	low	-587.573	-1120.5	-1708.07	0.937903
TCGA-AO-A0JM-01A	high	268.859	-147.267	121.592	0.812228
TCGA-BH-A0DP-01A	low	448.587	386.47	835.056	0.746797
TCGA-A2-A25E-01A	low	-405.405	-671.55	-1076.95	0.90179
TCGA-B6-A2IU-01A	low	-738.702	-919.109	-1657.81	0.935318
TCGA-BH-A18P-01A	low	-181.874	-336.922	-518.796	0.863396
TCGA-E9-A22B-01A	high	441.155	-129.953	311.202	0.795679
TCGA-A2-A0SW-01A	low	260.572	1013.79	1274.36	0.702388
TCGA-E2-A107-01A	low	-1013.55	-648.623	-1662.17	0.935544
TCGA-E2-A1B6-01A	low	-387.991	2058.32	1670.33	0.659853
TCGA-D8-A1XW-01A	low	643.629	836.902	1480.53	0.680529
TCGA-A7-A0DC-01A	high	-1464.28	-1568.55	-3032.84	0.987259
TCGA-EW-A6SD-01A	high	-113.499	529.682	416.183	0.786251
TCGA-AO-A0J3-01A	high	-1496.52	-1054.24	-2550.76	0.973537
TCGA-AN-A03X-01A	high	897.853	59.4641	957.318	0.734742
TCGA-A8-A099-01A	high	-229.722	-378.116	-607.838	0.869916
TCGA-E2-A14Z-01A	high	192.715	1100.23	1292.95	0.700444
TCGA-AR-A5QP-01A	high	95.0012	-261.048	-166.047	0.836126
TCGA-AC-A62X-01A	high	-1263.87	-756.522	-2020.39	0.952815
TCGA-BH-A42V-01A	low	281.273	263.755	545.028	0.774425
TCGA-B6-A0RS-01A	low	-152.559	418.332	265.772	0.799701
TCGA-D8-A1JL-01A	low	485.163	1037.39	1522.55	0.675996
TCGA-BH-A0DZ-01A	high	765.415	425.547	1190.96	0.71105
TCGA-A8-A06Y-01A	high	-1330.55	-1042.39	-2372.94	0.967241
TCGA-C8-A135-01A	high	154.41	166.964	321.374	0.794774
TCGA-5L-AAT1-01A	high	443.536	1333.88	1777.41	0.647962
TCGA-AR-A24R-01A	low	-203.518	-23.6071	-227.125	0.841011
TCGA-S3-AA0Z-01A	high	-675.427	442.681	-232.746	0.841457
TCGA-D8-A1J8-01A	low	209.723	831.685	1041.41	0.726313
TCGA-A2-A0ER-01A	low	-738.96	-480.87	-1219.83	0.910655
TCGA-E9-A1ND-01A	low	189.857	1532.23	1722.09	0.654126
TCGA-A2-A1G1-01A	high	385.21	732.132	1117.34	0.718606
TCGA-A2-A0SU-01A	low	-63.7685	-128.69	-192.459	0.838247
TCGA-E2-A1LB-01A	high	-78.9182	-577.671	-656.589	0.873423
TCGA-E9-A1RD-01A	low	-51.9171	-395.29	-447.207	0.858047
TCGA-OL-A6VQ-01A	low	429.787	25.8588	455.646	0.782659
TCGA-AQ-A04J-01A	high	474.876	1191.33	1666.21	0.660308
TCGA-AQ-A1H3-01A	low	291.962	48.8103	340.772	0.793043
TCGA-A2-A259-01A	high	254.475	276.292	530.767	0.775747
TCGA-WT-AB44-01A	high	126.16	-117.061	9.09898	0.821749
TCGA-B6-A0IN-01A	high	465.408	827.158	1292.57	0.700484
TCGA-E9-A1R3-01A	low	426.529	367.717	794.246	0.750767
TCGA-A8-A086-01A	low	413.741	-461.476	-47.7357	0.826474
TCGA-AC-A3BB-01A	low	695.82	1116.26	1812.08	0.644077
TCGA-AC-A2QI-01A	high	463.838	356.957	820.796	0.748187
TCGA-BH-A1F5-01A	high	-421.979	-791.931	-1213.91	0.910295
TCGA-AC-A3HN-01A	high	876.057	623.52	1499.58	0.678478
TCGA-BH-A1FG-01A	high	-621.734	-524.72	-1146.45	0.906152
TCGA-BH-A0DV-01A	high	1300.53	323.232	1623.76	0.664974
TCGA-UL-AAZ6-01A	high	-1196.65	-497.821	-1694.47	0.937208
TCGA-AR-A255-01A	high	597.974	277.971	875.945	0.742792
TCGA-LD-A7W6-01A	low	-234.282	-204.222	-438.504	0.85739
TCGA-AR-A24Z-01A	high	-620.987	-537.044	-1158.03	0.906869
TCGA-A1-A0SO-01A	low	-1634.49	-1198.27	-2832.76	0.98216
TCGA-A2-A3XS-01A	high	-344.684	192.662	-152.022	0.834995
TCGA-D8-A1X6-01A	low	-243.713	239.224	-4.48912	0.822884
TCGA-BH-A0HF-01A	low	593.898	437.774	1031.67	0.727294
TCGA-A7-A3J0-01A	high	-1078.65	-211.528	-1290.18	0.914873
TCGA-AC-A23C-01A	high	204.886	215.588	420.474	0.785862
TCGA-LL-A442-01A	low	-734.089	-19.0198	-753.109	0.880235
TCGA-S3-A6ZH-01A	low	-1037.77	-489.246	-1527.01	0.928353
TCGA-AC-A8OR-01A	high	-1378.78	-354.529	-1733.31	0.939181
TCGA-AR-A1AX-01A	high	350.864	1511.46	1862.33	0.638418
TCGA-D8-A1XO-01A	high	610.307	127.024	737.331	0.75626
TCGA-E9-A1R2-01A	low	-168.639	-204.872	-373.512	0.852441
TCGA-D8-A27M-01A	low	611.636	1309.19	1920.83	0.631785
TCGA-AN-A0FY-01A	high	-13.6872	-653.17	-666.857	0.874156
TCGA-BH-A0DX-01A	high	795.708	562.087	1357.79	0.693619
TCGA-EW-A1IY-01A	low	628.779	910.267	1539.05	0.67421
TCGA-A2-A04N-01A	high	355.346	-386.698	-31.3522	0.825118
TCGA-A2-A0YF-01A	low	-368.22	14.8131	-353.407	0.850894
TCGA-PE-A5DE-01A	low	123.061	1831.91	1954.97	0.627893
TCGA-EW-A1J5-01A	low	-44.0278	892.856	848.828	0.745451
TCGA-AO-A0JE-01A	high	948.626	1038.46	1987.09	0.624216
TCGA-BH-A1FN-01A	high	-116.06	-475.758	-591.818	0.868754
TCGA-BH-A18V-01A	high	223.514	609.558	833.072	0.746991
TCGA-BH-A0BF-01A	low	1191.02	1637.07	2828.09	0.523265
TCGA-B6-A409-01A	high	-591.302	-195.739	-787.041	0.882587
TCGA-A2-A0CL-01A	high	814.541	2064.2	2878.74	0.516915
TCGA-A2-A0CO-01A	low	611.393	1213.82	1825.21	0.642602
TCGA-AC-A3QP-01A	low	558.822	675.959	1234.78	0.706512
TCGA-AC-A2QJ-01A	high	781.641	1282.8	2064.44	0.615305
TCGA-B6-A0RM-01A	high	-839.445	-946.63	-1786.07	0.941813
TCGA-D8-A1JS-01A	low	-1553.2	-940.405	-2493.6	0.971586
TCGA-A7-A26J-01A	low	160.731	-293.93	-133.199	0.833472
TCGA-A7-A13H-01A	low	236.335	905.039	1141.37	0.716149
TCGA-AO-A126-01A	high	586.844	-17.7313	569.112	0.772183
TCGA-BH-A6R8-01A	low	-552.236	240.866	-311.369	0.847636
TCGA-AC-A3TM-01A	low	-254.522	256.168	1.64611	0.822372
TCGA-AR-A0TQ-01A	low	-239.487	519.856	280.369	0.798413
TCGA-GM-A2DH-01A	high	-572.946	897.048	324.101	0.794531
TCGA-B6-A0RI-01A	low	309.02	-246.07	62.95	0.817219
TCGA-A2-A1G0-01A	high	427.835	172.033	599.869	0.769307
TCGA-A2-A1FX-01A	low	147.956	-40.5372	107.419	0.81344
TCGA-A7-A26G-01A	low	1008.64	690.891	1699.53	0.656627
TCGA-E2-A1LI-01A	low	-895.922	283.711	-612.211	0.870233
TCGA-A8-A08P-01A	low	515.696	1087.7	1603.4	0.667204
TCGA-E2-A1IN-01A	high	595.385	-472.688	122.697	0.812133
TCGA-BH-A0HA-01A	low	818.205	499.464	1317.67	0.697849
TCGA-AO-A1KR-01A	low	-1417.68	-145.034	-1562.72	0.930288
TCGA-3C-AALK-01A	low	409.193	-65.1257	344.067	0.792748
TCGA-BH-A0BV-01A	low	426.156	405.9	832.056	0.74709
TCGA-E2-A1IH-01A	high	1086.99	1298.01	2385	0.577545
TCGA-XX-A89A-01A	high	1250.66	1058.05	2308.7	0.586652
TCGA-E9-A1RH-01A	high	-261.943	-431.502	-693.445	0.876045
TCGA-A8-A085-01A	high	-263.737	-1204.37	-1468.11	0.925104
TCGA-E9-A1N3-01A	high	-1067.63	-1182.4	-2250.03	0.962504
TCGA-D8-A13Y-01A	high	-1293.04	-1347.22	-2640.26	0.976456
TCGA-AO-A0JB-01A	low	-146.332	36.8629	-109.47	0.831542
TCGA-AC-A6IV-01A	low	1190.8	1178.89	2369.69	0.579379
TCGA-A8-A09M-01A	low	-277.485	506.525	229.04	0.802927
TCGA-BH-A0GY-01A	low	-81.411	66.2302	-15.1808	0.823775
TCGA-AR-A2LL-01A	high	-250.869	58.5638	-192.306	0.838234
TCGA-BH-A208-01A	high	1526.52	148.083	1674.61	0.659382
TCGA-EW-A1PE-01A	low	433.907	756.455	1190.36	0.711111
TCGA-AO-A125-01A	low	-1865.94	-1013.35	-2879.29	0.983422
TCGA-E2-A1B1-01A	low	919.538	924.617	1844.15	0.640469
TCGA-BH-A0C0-01A	low	-114.9	1562.71	1447.81	0.684041
TCGA-AO-A0JJ-01A	low	802.817	1013.23	1816.05	0.643632
TCGA-AR-A2LH-01A	low	264.493	1357.74	1622.23	0.665142
TCGA-A2-A3XW-01A	low	105.315	700.298	805.614	0.749664
TCGA-AR-A0TS-01A	low	165.402	1459.44	1624.84	0.664856
TCGA-BH-A0AV-01A	high	689.218	-29.9116	659.306	0.763704
TCGA-A8-A07B-01A	high	40.254	-625.302	-585.048	0.868262
TCGA-LL-A73Z-01A	low	414.453	689.872	1104.32	0.719934
TCGA-B6-A402-01A	high	-846.235	-916.58	-1762.82	0.94066
TCGA-AR-A0TT-01A	high	770.654	1821.61	2592.26	0.552445
TCGA-EW-A6SB-01A	low	-860.554	1558.09	697.534	0.760069
TCGA-AC-A2FB-01A	low	344.219	1673.28	2017.5	0.620723
TCGA-AC-A62V-01A	high	-239.092	-363.497	-602.588	0.869536
TCGA-D8-A1XQ-01A	low	103.243	813.863	917.106	0.738733
TCGA-BH-A0DD-01A	low	-568.591	-607.988	-1176.58	0.908013
TCGA-Z7-A8R6-01A	low	-628.386	-464.151	-1092.54	0.902776
TCGA-OL-A5DA-01A	high	-449.558	-301.761	-751.318	0.88011
TCGA-WT-AB41-01A	high	-236.423	1545.37	1308.94	0.698766
TCGA-E2-A1LA-01A	low	140.626	1082.5	1223.13	0.707722
TCGA-AR-A24N-01A	low	11.4899	-500.324	-488.834	0.861169
TCGA-E9-A3QA-01A	low	-181.368	1508.52	1327.15	0.696852
TCGA-E2-A15J-01A	low	-807.194	-771.318	-1578.51	0.931136
TCGA-LL-A73Y-01A	high	269.364	465.988	735.352	0.75645
TCGA-A2-A4RY-01A	low	335.71	163.294	499.004	0.778681
TCGA-D8-A1XU-01A	high	432.404	-98.3369	334.067	0.793642
TCGA-AN-A0FJ-01A	high	-264.689	-615.656	-880.345	0.888944
TCGA-BH-A0DK-01A	low	828.918	1243.95	2072.86	0.61433
TCGA-B6-A0IJ-01A	low	-653.156	1238.33	585.177	0.770683
TCGA-LL-A7SZ-01A	low	47.6446	1304.13	1351.78	0.694255
TCGA-A8-A06R-01A	high	529.475	384.3	913.774	0.739063
TCGA-AO-A128-01A	high	182.513	2295.33	2477.85	0.566366
TCGA-E2-A1BC-01A	low	380.053	-798.905	-418.852	0.855902
TCGA-B6-A0I6-01A	low	-152.461	-651.303	-803.763	0.883739
TCGA-BH-A1ET-01A	low	73.3664	-259.592	-186.226	0.837747
TCGA-A2-A04V-01A	low	268.609	-195.53	73.0796	0.816361
TCGA-A7-A2KD-01A	low	416.08	415.301	831.381	0.747156
TCGA-A7-A0CE-01A	low	-833.407	-611.664	-1445.07	0.923815
TCGA-D8-A1JE-01A	high	928.678	151.657	1080.33	0.722374
TCGA-B6-A0WX-01A	low	529.166	302.657	831.823	0.747112
TCGA-A7-A4SB-01A	high	-392.46	-979.28	-1371.74	0.919641
TCGA-EW-A1J1-01A	high	-481.194	239.592	-241.601	0.842158
TCGA-A2-A0YM-01A	high	-285.352	410.076	124.723	0.811959
TCGA-A8-A0A4-01A	low	139.435	-774.694	-635.259	0.871894
TCGA-A2-A0EM-01A	high	237.728	-480.869	-243.142	0.84228
TCGA-AR-A24X-01A	low	31.8692	-474.472	-442.603	0.857699
TCGA-C8-A132-01A	high	553.066	800.83	1353.9	0.694031
TCGA-AN-A049-01A	low	255.366	116.618	371.984	0.790243
TCGA-A2-A0SY-01A	low	662.877	566.601	1229.48	0.707063
TCGA-B6-A0RU-01A	low	-204.441	-724.866	-929.307	0.892212
TCGA-AR-A0TX-01A	low	379.818	1058.85	1438.67	0.685019
TCGA-BH-A0HQ-01A	low	123.542	-528.862	-405.32	0.854873
TCGA-E2-A15C-01A	low	146.01	-401.418	-255.407	0.843249
TCGA-AQ-A54N-01A	high	-1736.13	-559.109	-2295.24	0.964283
TCGA-A8-A07I-01A	high	464.788	121.436	586.224	0.770585
TCGA-B6-A1KI-01A	high	207.982	-928.118	-720.136	0.877928
TCGA-B6-A0RH-01A	high	170.603	-295.916	-125.312	0.832831
TCGA-BH-A5IZ-01A	low	-835.368	-329.813	-1165.18	0.907311
TCGA-AN-A0XU-01A	high	-1059.23	47.2259	-1012	0.897629
TCGA-LD-A74U-01A	high	641.153	411.802	1052.96	0.725147
TCGA-B6-A401-01A	low	-31.2601	352.072	320.812	0.794824
TCGA-BH-A0BR-01A	low	861.77	436.14	1297.91	0.699924
TCGA-A8-A07G-01A	high	683.648	-32.8158	650.833	0.764506
TCGA-A2-A0EN-01A	high	974.133	1429.31	2403.44	0.575334
TCGA-OK-A5Q2-01A	low	238.032	734.461	972.494	0.733229
TCGA-A8-A084-01A	high	-330.037	-683.619	-1013.66	0.897736
TCGA-BH-A0DS-01A	low	300.659	416.701	717.36	0.758175
TCGA-A8-A09I-01A	low	1.11431	410.296	411.41	0.786684
TCGA-GM-A3XL-01A	low	-1025.97	773.852	-252.117	0.84299
TCGA-W8-A86G-01A	high	-155.911	-959.411	-1115.32	0.90421
TCGA-AO-A12F-01A	high	3.80555	-716.574	-712.768	0.877409
TCGA-BH-A0HK-01A	high	242.088	-81.1949	160.893	0.808849
TCGA-A8-A06Q-01A	high	-1560.55	-1125.79	-2686.33	0.977892
TCGA-BH-A42U-01A	low	278.873	749.942	1028.81	0.727582
TCGA-AR-A1AO-01A	low	1079.78	1954.87	3034.65	0.49719
TCGA-Z7-A8R5-01A	high	146.892	926.909	1073.8	0.723036
TCGA-B6-A0I1-01A	high	-1535.32	-961.805	-2497.12	0.971708
TCGA-EW-A1PA-01A	low	-234.346	-329.054	-563.4	0.866681
TCGA-BH-A0W4-01A	low	76.0246	-813.362	-737.337	0.879134
TCGA-A2-A3XZ-01A	high	-423.141	1167.66	744.523	0.755569
TCGA-A7-A26H-01A	low	474.412	169.316	643.728	0.765178
TCGA-E2-A1B0-01A	low	106.662	127.976	234.638	0.802436
TCGA-BH-A1EU-01A	high	907.037	1173.99	2081.03	0.613384
TCGA-EW-A1P4-01A	low	-357.43	883.469	526.039	0.776185
TCGA-E2-A10E-01A	high	-443.221	-357.31	-800.531	0.883517
TCGA-EW-A1P0-01A	high	-356.457	-335.967	-692.424	0.875973
TCGA-EW-A6S9-01A	low	109.39	-479.79	-370.4	0.852202
TCGA-A2-A25B-01A	low	118.027	-65.2815	52.7456	0.818081
TCGA-LL-A6FR-01A	low	-18.5626	-205.279	-223.842	0.84075
TCGA-AR-A5QM-01A	low	408.11	446.679	854.789	0.744867
TCGA-EW-A1P5-01A	low	-346.677	325.773	-20.9035	0.824251
TCGA-E2-A14O-01A	low	-633.501	-495.919	-1129.42	0.905092
TCGA-AN-A0AR-01A	low	-1216.63	-963.833	-2180.46	0.959684
TCGA-E9-A22D-01A	low	80.6333	1809.09	1889.72	0.635318
TCGA-A2-A0CS-01A	high	169.481	-78.4363	91.0444	0.814835
TCGA-E2-A1IF-01A	high	418.868	-40.6243	378.244	0.78968
TCGA-E2-A1IE-01A	low	-840.08	-1312.03	-2152.11	0.958506
TCGA-BH-A0BW-01A	low	-183.142	1152.5	969.357	0.733542
TCGA-E2-A1AZ-01A	low	390.331	791.561	1181.89	0.711985
TCGA-D8-A27N-01A	high	639.172	466.484	1105.66	0.719798
TCGA-A2-A0CT-01A	high	-687.448	-631.037	-1318.49	0.916542
TCGA-A8-A09R-01A	high	267.089	377.762	644.85	0.765072
TCGA-B6-A0RE-01A	high	-726.454	-422.314	-1148.77	0.906296
TCGA-E9-A249-01A	low	-696.565	-530.126	-1226.69	0.91107
TCGA-E2-A1B5-01A	low	295.169	1912.1	2207.27	0.598645
TCGA-A2-A25A-01A	low	831.599	479.65	1311.25	0.698524
TCGA-AO-A03O-01A	high	-725.639	194.981	-530.658	0.864273
TCGA-E9-A22A-01A	high	1100.46	874.853	1975.31	0.625566
TCGA-BH-A0GZ-01A	high	201.068	-422.835	-221.767	0.840585
TCGA-BH-A1FD-01A	low	68.9999	-325.941	-256.941	0.84337
TCGA-A1-A0SH-01A	high	984.375	-198.98	785.395	0.751625
TCGA-E2-A10A-01A	low	-297.087	-326.727	-623.814	0.871071
TCGA-B6-A0IO-01A	high	-1019.32	-389.158	-1408.48	0.921745
TCGA-BH-A1FR-01A	high	-498.773	25.4875	-473.286	0.860006
TCGA-D8-A143-01A	high	-877.609	-91.7845	-969.394	0.894854
TCGA-AO-A03R-01A	high	-414.263	553.416	139.152	0.810721
TCGA-BH-A0E0-01A	high	-1194.92	-294.182	-1489.1	0.92627
TCGA-A8-A0AD-01A	low	485.032	194.808	679.839	0.761754
TCGA-GM-A2DI-01A	low	824.346	1920.98	2745.32	0.53358
TCGA-E9-A6HE-01A	low	212.612	254.181	466.793	0.781639
TCGA-BH-A0B3-01A	low	122.933	679.654	802.587	0.749958
TCGA-AR-A0TU-01A	high	-1169.95	527.145	-642.809	0.872437
TCGA-LQ-A4E4-01A	low	-620.559	-1094.03	-1714.59	0.938234
TCGA-PL-A8LY-01A	low	-914.139	-341.005	-1255.14	0.912784
TCGA-BH-A1FU-01A	high	667.987	334.615	1002.6	0.730216
TCGA-A8-A09D-01A	high	979.968	354.696	1334.66	0.696061
TCGA-B6-A3ZX-01A	low	-214.67	1775.91	1561.24	0.671801
TCGA-A7-A5ZV-01A	high	-692.229	3.34282	-688.886	0.875722
TCGA-BH-A0AY-01A	high	834.429	469.146	1303.57	0.69933
TCGA-A7-A4SD-01A	low	-8.18863	697.33	689.142	0.760869
TCGA-AO-A03L-01A	low	216.903	27.9539	244.857	0.80154
TCGA-A2-A0EX-01A	high	462.434	-110.757	351.677	0.792067
TCGA-GM-A2DM-01A	low	-861.262	10.3767	-850.885	0.886955
TCGA-BH-A0DO-01B	high	-293.557	-704.468	-998.025	0.896722
TCGA-HN-A2OB-01A	high	766.289	-325.744	440.546	0.784036
TCGA-A2-A0CM-01A	high	158.305	1009.1	1167.41	0.713476
TCGA-A2-A4S0-01A	high	-1010.64	-872.734	-1883.37	0.946518
TCGA-BH-A0H9-01A	high	-541.311	-692.017	-1233.33	0.911472
TCGA-B6-A0IP-01A	low	-448.853	-285.648	-734.501	0.878935
TCGA-C8-A12X-01A	low	-446.176	-285.199	-731.375	0.878716
TCGA-AN-A0AL-01A	low	326.704	559.844	886.548	0.741749
TCGA-LD-A9QF-01A	high	877.697	1970.49	2848.18	0.52075
TCGA-E2-A152-01A	high	490.462	-141.214	349.248	0.792284
TCGA-BH-A18N-01A	low	-469.373	-647.553	-1116.93	0.90431
TCGA-C8-A1HN-01A	low	-494.409	-424.397	-918.806	0.891515
TCGA-AN-A0FK-01A	high	-449.447	-628.836	-1078.28	0.901874
TCGA-B6-A0IE-01A	high	-395.802	-642.119	-1037.92	0.899299
TCGA-B6-A400-01A	low	-60.5521	352.495	291.943	0.797389
TCGA-GM-A2DB-01A	low	-913.641	389.112	-524.529	0.86382
TCGA-AC-A2FK-01A	low	-67.1156	-19.878	-86.9936	0.829705
TCGA-BH-A0HU-01A	high	-833.777	-634.507	-1468.28	0.925114
TCGA-D8-A140-01A	low	-219.907	15.8356	-204.071	0.839175
TCGA-A7-A0CD-01A	low	-465.738	-887.668	-1353.41	0.91858
TCGA-D8-A1JF-01A	high	250.137	-126.141	123.996	0.812022
TCGA-A2-A4S1-01A	high	1015.68	1171.38	2187.07	0.601017
TCGA-5T-A9QA-01A	high	-1938.17	-960.913	-2899.09	0.983945
TCGA-AR-A2LK-01A	high	-12.5932	-241.864	-254.457	0.843174
TCGA-AR-A1AH-01A	high	-953.163	-963.62	-1916.78	0.948089
TCGA-AR-A254-01A	high	706.871	847.192	1554.06	0.672581
TCGA-E2-A1IO-01A	low	785.746	263.165	1048.91	0.725555
TCGA-S3-A6ZF-01A	low	-218.194	109.784	-108.411	0.831456
TCGA-B6-A0IB-01A	low	-1102.75	-1288	-2390.75	0.967902
TCGA-A8-A07J-01A	high	1171.59	873.075	2044.67	0.617591
TCGA-AN-A0FV-01A	low	18.8417	-666.59	-647.748	0.872791
TCGA-AN-A0XP-01A	high	-20.3563	-544.064	-564.42	0.866755
TCGA-A8-A08Z-01A	high	990.958	546.475	1537.43	0.674385
TCGA-E9-A226-01A	high	284.807	-635.558	-350.75	0.850689
TCGA-AR-A1AW-01A	high	676.092	2330.57	3006.66	0.500751
TCGA-GI-A2C9-01A	low	-60.9207	-15.3688	-76.2895	0.828827
TCGA-EW-A6SA-01A	low	-1405.5	-1610.11	-3015.61	0.986853
TCGA-E9-A1NG-01A	high	1375.09	664.902	2040	0.61813
TCGA-A8-A07L-01A	high	-288.814	-932.398	-1221.21	0.910739
TCGA-E2-A15L-01A	high	63.3017	-666.388	-603.086	0.869572
TCGA-D8-A1JI-01A	low	-886.819	-619.636	-1506.46	0.927227
TCGA-GM-A2DO-01A	low	-271.8	2328.87	2057.07	0.616158
TCGA-EW-A1P6-01A	high	111.955	-672.867	-560.913	0.866499
TCGA-AR-A1AI-01A	low	-791.147	1071.52	280.371	0.798412
TCGA-AR-A0U3-01A	low	-1060.53	-539.385	-1599.92	0.932278
TCGA-A2-A0ES-01A	high	538.909	88.0306	626.939	0.766762
TCGA-A8-A06P-01A	low	787.778	-107.997	679.781	0.76176
TCGA-S3-AA12-01A	high	-931.316	-935.534	-1866.85	0.945732
TCGA-E9-A3Q9-01A	low	-66.8842	415.964	349.079	0.792299
TCGA-BH-A0HX-01A	low	179.767	-258.956	-79.1884	0.829065
TCGA-AC-A3W7-01A	high	99.7531	-420.349	-320.596	0.848354
TCGA-AO-A124-01A	low	-1162.08	-427.932	-1590.01	0.93175
TCGA-AC-A5XU-01A	low	72.8556	-590.515	-517.659	0.863312
TCGA-LL-A6FQ-01A	low	-477.235	-1.15832	-478.393	0.860389
TCGA-AQ-A1H2-01A	high	-686.475	-348.777	-1035.25	0.899128
TCGA-BH-A0DQ-01A	low	864.304	-65.5174	798.786	0.750327
TCGA-E2-A106-01A	low	-1026.33	-1141.96	-2168.29	0.95918
TCGA-A2-A25F-01A	high	1462.5	2566.19	4028.7	0.365754
TCGA-AN-A0AT-01A	low	-950.792	-171.566	-1122.36	0.90465
TCGA-D8-A27T-01A	low	707.679	504.322	1212	0.708875
TCGA-A2-A04X-01A	low	-203.37	996.845	793.476	0.750842
TCGA-A2-A3XT-01A	high	-226.267	999.891	773.625	0.752763
TCGA-AR-A0TY-01A	high	-889.979	-850.171	-1740.15	0.939526
TCGA-A2-A0YG-01A	high	-734.099	-586.107	-1320.21	0.916643
TCGA-B6-A0WZ-01A	low	-458.453	-815.588	-1274.04	0.913914
TCGA-A7-A5ZX-01A	low	311.07	-550.807	-239.737	0.842011
TCGA-AC-A23G-01A	low	1222.7	459.599	1682.3	0.658533
TCGA-GM-A2DA-01A	high	506.164	901.909	1408.07	0.688284
TCGA-B6-A0X1-01A	high	-1084.64	425.122	-659.521	0.873633
TCGA-AO-A12E-01A	low	83.4402	88.0964	171.537	0.807929
TCGA-AR-A250-01A	high	741.813	285.01	1026.82	0.727783
TCGA-A8-A06O-01A	high	-76.9591	-210.752	-287.711	0.845789
TCGA-AO-A12G-01A	high	206.03	-238.891	-32.8612	0.825243
TCGA-A7-A3IY-01A	high	503.765	753.609	1257.37	0.704161
TCGA-BH-A1EY-01A	low	782.493	821.281	1603.77	0.667163
TCGA-A8-A079-01A	low	-751.487	-400.642	-1152.13	0.906504
TCGA-AO-A03P-01A	high	-458.146	-672.104	-1130.25	0.905143
TCGA-E2-A572-01A	low	-1047.33	-434.529	-1481.86	0.925869
TCGA-A2-A0YH-01A	high	608.586	995.499	1604.08	0.667129
TCGA-E2-A15G-01A	low	-646.556	-645.753	-1292.31	0.914999
TCGA-C8-A12M-01A	high	-887.179	-696.62	-1583.8	0.931419
TCGA-AR-A0TV-01A	low	-740.142	546.369	-193.772	0.838352
TCGA-A8-A07E-01A	low	837.223	221.517	1058.74	0.724562
TCGA-E9-A1N9-01A	high	-161.342	-422.743	-584.085	0.868191
TCGA-BH-A0H3-01A	high	571.451	115.098	686.549	0.761116
TCGA-AR-A1AY-01A	high	-618.363	-588.829	-1207.19	0.909887
TCGA-A2-A0D4-01A	high	-894	-1085	-1979	0.950953
TCGA-E9-A5UO-01A	high	-1586.39	-1373.99	-2960.37	0.98551
TCGA-GM-A2DL-01A	low	683.046	164.698	847.743	0.745557
TCGA-EW-A1PD-01A	high	346.289	-544.875	-198.586	0.838737
TCGA-A1-A0SI-01A	high	788.371	456.785	1245.16	0.705434
TCGA-A2-A0CV-01A	low	399.482	352.683	752.165	0.754833
TCGA-AO-A12B-01A	high	-986.239	-666.675	-1652.91	0.935063
TCGA-B6-A408-01A	high	212.023	678.252	890.274	0.741382
TCGA-OL-A5D7-01A	high	-914.96	1047.49	132.534	0.81129
TCGA-A2-A0EW-01A	high	807.566	323.289	1130.85	0.717226
TCGA-A2-A0T4-01A	high	680.564	556.531	1237.1	0.706272
TCGA-C8-A131-01A	high	75.4758	101.573	177.049	0.807452
TCGA-BH-A1EN-01A	high	-189.569	-738.472	-928.042	0.892129
TCGA-D8-A3Z5-01A	low	-454.644	-611.038	-1065.68	0.901074
TCGA-E9-A247-01A	low	-786.884	-1042.5	-1829.38	0.943931
TCGA-C8-A12Q-01A	low	195.907	115.961	311.868	0.79562
TCGA-E2-A1BD-01A	high	-112.016	-540.202	-652.218	0.873111
TCGA-E9-A1RI-01A	low	712.425	-189.799	522.626	0.776501
TCGA-E2-A105-01A	high	-1001.69	-951.207	-1952.89	0.949761
TCGA-BH-A0BJ-01A	low	389.961	66.5426	456.504	0.78258
TCGA-S3-AA14-01A	high	248.374	-695.235	-446.861	0.85802
TCGA-C8-A26V-01A	low	-383.41	-201.699	-585.109	0.868266
TCGA-BH-A1FB-01A	high	766.697	1057.4	1824.09	0.642728
TCGA-D8-A1JP-01A	high	696.344	221.653	917.997	0.738645
TCGA-E2-A14X-01A	high	-453.479	587.593	134.113	0.811154
TCGA-BH-A0E2-01A	high	227.878	-274.812	-46.9348	0.826408
TCGA-PL-A8LZ-01A	low	613.008	1344.57	1957.58	0.627594
TCGA-LL-A740-01A	high	509.661	38.5611	548.222	0.774128
TCGA-D8-A1X7-01A	low	-112.923	-551.199	-664.122	0.873961
TCGA-AO-A0JD-01A	low	-1259.25	-184.939	-1444.19	0.923766
TCGA-D8-A1X5-01A	high	262.776	103.419	366.195	0.790764
TCGA-E9-A22E-01A	high	1377.59	529.739	1907.33	0.63332
TCGA-AC-A23E-01A	high	1085.8	147.193	1232.99	0.706698
TCGA-AR-A0U2-01A	high	-834.282	-253.899	-1088.18	0.902501
TCGA-A2-A1FV-01A	high	-373.44	-1116.89	-1490.33	0.926338
TCGA-A8-A09B-01A	low	-71.1505	-537.488	-608.638	0.869974
TCGA-AN-A0XO-01A	low	-129.537	-1197.27	-1326.8	0.91703
TCGA-A7-A425-01A	low	298.156	310.892	609.047	0.768445
TCGA-A2-A0CZ-01A	high	932.101	516.687	1448.79	0.683936
TCGA-GM-A3NY-01A	low	-304.138	-287.281	-591.419	0.868725
TCGA-AR-A0U0-01A	high	-389.616	1087.27	697.651	0.760058
TCGA-AR-A24P-01A	low	384.612	-281.026	103.586	0.813767
TCGA-AN-A0G0-01A	low	-580.618	-556.316	-1136.93	0.90556
TCGA-AN-A0AM-01A	high	-159.927	270.121	110.193	0.813203
TCGA-BH-A0E6-01A	low	-472.635	251.692	-220.944	0.840519
TCGA-E9-A248-01A	high	-93.6791	1341.18	1247.5	0.70519
TCGA-B6-A1KN-01A	low	-231.291	-412.483	-643.774	0.872506
TCGA-LL-A9Q3-01A	low	-204.951	239.751	34.8	0.819593
TCGA-A8-A08B-01A	high	-1032.38	1.55382	-1030.83	0.898843
TCGA-A1-A0SG-01A	low	140.911	-63.3458	77.5655	0.815981
TCGA-BH-A0H0-01A	high	-1028.12	-862.077	-1890.2	0.94684
TCGA-D8-A1XR-01A	low	-372.199	-687.709	-1059.91	0.900706
TCGA-C8-A12P-01A	high	296.195	-30.1664	266.029	0.799678
TCGA-LL-A50Y-01A	low	-449.422	302.124	-147.298	0.834614
TCGA-AO-A03N-01B	high	-24.9774	-462.608	-487.585	0.861075
TCGA-E2-A1IU-01A	low	-668.056	-314.129	-982.185	0.895691
TCGA-EW-A1IX-01A	low	654.817	-102.757	552.06	0.773771
TCGA-A2-A0EV-01A	low	415.519	405.362	820.881	0.748179
TCGA-AC-A3W5-01A	high	918.555	1089.84	2008.4	0.621769
TCGA-AR-A2LN-01A	high	879.87	258.337	1138.21	0.716473
TCGA-E9-A1QZ-01A	low	269.064	1128.11	1397.17	0.689444
TCGA-BH-A8FY-01A	high	-1153.91	-381.701	-1535.61	0.928821
TCGA-AR-A1AL-01A	low	457.35	-10.3473	447.003	0.783448
TCGA-BH-A42T-01A	low	-91.0339	138.566	47.532	0.818521
TCGA-BH-A0B9-01A	low	-1158.01	1000.28	-157.725	0.835456
TCGA-AO-A0J8-01A	high	-22.2005	220.326	198.126	0.805623
TCGA-BH-A2L8-01A	high	416.911	1359.57	1776.48	0.648066
TCGA-E9-A1N5-01A	low	618.109	405.463	1023.57	0.72811
TCGA-A8-A075-01A	low	81.867	322.994	404.861	0.787277
TCGA-AN-A0FZ-01A	high	-332.029	-916.196	-1248.23	0.912369
TCGA-D8-A1XJ-01A	high	-138.713	-566.469	-705.182	0.876875
TCGA-E2-A15F-01A	low	-615.058	-474.732	-1089.79	0.902603
TCGA-A2-A0EP-01A	high	1343.57	2331.66	3675.23	0.41353
TCGA-BH-A18K-01A	high	215.634	-368.037	-152.404	0.835026
TCGA-AR-A5QN-01A	low	130.729	49.3518	180.081	0.80719
TCGA-E9-A244-01A	high	-496.726	-644.07	-1140.8	0.9058
TCGA-A8-A0A2-01A	high	131.389	-17.5049	113.884	0.812887
TCGA-B6-A40C-01A	low	289.276	-10.0434	279.232	0.798513
TCGA-AR-A2LQ-01A	high	1198.63	188.592	1387.22	0.690501
TCGA-EW-A1J6-01A	low	-623.261	536.533	-86.7277	0.829683
TCGA-EW-A1IZ-01A	low	-270.299	1705.53	1435.23	0.685386
TCGA-AC-A2FG-01A	low	-127.41	-439.538	-566.948	0.86694
TCGA-EW-A1P1-01A	high	1106.32	835.257	1941.58	0.629421
TCGA-A8-A0A9-01A	low	8.44349	-209.739	-201.296	0.838953
TCGA-BH-A0DT-01A	low	236.593	151.345	387.938	0.788806
TCGA-A2-A0T2-01A	high	-376.988	-111.823	-488.811	0.861167
TCGA-A7-A4SA-01A	high	273.538	951.102	1224.64	0.707565
TCGA-D8-A27F-01A	high	-65.3904	-417.344	-482.735	0.860713
TCGA-D8-A146-01A	low	594.643	-21.7043	572.938	0.771826
TCGA-D8-A27E-01A	high	-535.153	-351.811	-886.964	0.889388
TCGA-C8-A138-01A	high	596.602	1040.32	1636.92	0.66353
TCGA-E2-A14V-01A	low	-702.947	-863.493	-1566.44	0.930489
TCGA-AC-A5EH-01A	high	495.749	225.769	721.518	0.757776
TCGA-A2-A0YL-01A	high	374.291	96.2372	470.529	0.781297
TCGA-E2-A1LK-01A	high	-1450.97	-415.392	-1866.36	0.945709
TCGA-D8-A13Z-01A	low	124.118	510.104	634.222	0.766075
TCGA-D8-A27V-01A	high	164.468	-572.774	-408.306	0.8551
TCGA-EW-A3U0-01A	high	504.023	1954.67	2458.69	0.568681
TCGA-A2-A4S2-01A	high	90.1075	672.257	762.365	0.75385
TCGA-D8-A1XV-01A	high	-1162.21	-1056.98	-2219.2	0.961267
TCGA-BH-A1F0-01A	low	837.852	1761.64	2599.49	0.551561
TCGA-AN-A0FT-01A	high	288.329	-7.7537	280.575	0.798394
TCGA-E2-A15K-01A	high	-163.001	558.513	395.513	0.788122
TCGA-BH-A0DL-01A	low	-393.098	1208.48	815.381	0.748714
TCGA-A2-A0EY-01A	high	-155.574	191.868	36.2945	0.819468
TCGA-B6-A0IG-01A	high	-568.129	-625.557	-1193.69	0.909062
TCGA-BH-A0HI-01A	low	185.27	-151.071	34.1992	0.819644
TCGA-E2-A576-01A	high	-532.593	-405.059	-937.652	0.892765
TCGA-BH-A201-01A	low	421.804	-556.059	-134.255	0.833557
TCGA-D8-A1JB-01A	high	199.762	1194.12	1393.88	0.689793
TCGA-A1-A0SN-01A	low	348.019	435.83	783.85	0.751775
TCGA-A8-A08A-01A	low	119.266	131.991	251.257	0.800978
TCGA-A2-A0YI-01A	high	563.912	1084.59	1648.5	0.662258
TCGA-AR-A1AN-01A	low	605.889	-29.9479	575.941	0.771546
TCGA-AR-A2LM-01A	low	609.485	-102.937	506.548	0.777986
TCGA-AR-A5QQ-01A	low	13.6761	1504.25	1517.92	0.676497
TCGA-AR-A0TR-01A	high	-1771.9	-798.2	-2570.1	0.974182
TCGA-GM-A3XG-01A	low	-460.683	-755.896	-1216.58	0.910457
TCGA-BH-A1FC-01A	high	-580.688	853.024	272.336	0.799122
TCGA-A2-A0D1-01A	low	-810.28	-1009.56	-1819.84	0.943468
TCGA-EW-A1P7-01A	low	654.452	1908.2	2562.65	0.556063
TCGA-AR-A1AP-01A	low	116.521	192.338	308.859	0.795888
TCGA-E2-A150-01A	low	-72.2949	366.084	293.789	0.797225
TCGA-EW-A2FW-01A	low	-400.995	-822.354	-1223.35	0.910868
TCGA-AR-A1AV-01A	low	-231.467	-551.766	-783.233	0.882325
TCGA-A2-A0T1-01A	high	846.631	1415.29	2261.92	0.5922
TCGA-AO-A0JF-01A	high	1062.03	522.517	1584.55	0.669262
TCGA-OL-A6VR-01A	high	-1291.3	-989.587	-2280.89	0.963723
TCGA-BH-A0BG-01A	low	-415.483	891.349	475.866	0.780808
TCGA-AO-A1KP-01A	high	-977.574	-1205.01	-2182.58	0.959771
TCGA-LL-A441-01A	low	-84.1031	1551	1466.9	0.681994
TCGA-BH-A8FZ-01A	low	574.95	1075.03	1649.98	0.662096
TCGA-E2-A1II-01A	low	-420.314	1734.89	1314.58	0.698175
TCGA-EW-A6SC-01A	low	485.471	128.189	613.659	0.768012
TCGA-AN-A0XT-01A	high	-394.155	-683.213	-1077.37	0.901816
TCGA-BH-A0RX-01A	high	701.222	1512.99	2214.21	0.597827
TCGA-A8-A08X-01A	high	549.072	682.301	1231.37	0.706866
TCGA-AO-A03V-01A	low	-479.69	-645.956	-1125.65	0.904856
TCGA-EW-A1PH-01A	low	-769.644	-408.626	-1178.27	0.908117
TCGA-A2-A0ST-01A	low	169.855	2277.78	2447.63	0.570016
TCGA-BH-A0BC-01A	high	571.862	849.333	1421.2	0.686885
TCGA-E9-A1NH-01A	low	721.773	30.7548	752.528	0.754798
TCGA-B6-A0X5-01A	high	-878.801	-869.501	-1748.3	0.939935
TCGA-AC-A4ZE-01A	low	-591.559	-699.401	-1290.96	0.914919
TCGA-A8-A07Z-01A	low	-796.266	-39.3152	-835.581	0.885915
TCGA-OL-A66P-01A	high	522.932	1920.34	2443.27	0.570542
TCGA-E2-A1LE-01A	high	702.32	811.972	1514.29	0.676889
TCGA-C8-A8HR-01A	low	899.378	876.639	1776.02	0.648118
TCGA-A8-A09T-01A	low	95.7777	-264.304	-168.526	0.836326
TCGA-BH-A0HB-01A	high	-34.5717	568.378	533.807	0.775466
TCGA-A8-A08G-01A	high	-102.389	-157.452	-259.841	0.843599
TCGA-A2-A0EQ-01A	high	-174.372	1577.12	1402.75	0.688851
TCGA-AO-A1KO-01A	high	-162.082	-500.012	-662.094	0.873817
TCGA-BH-A0HW-01A	high	-1658.22	-1558.24	-3216.46	0.991189
TCGA-OL-A66H-01A	high	67.0925	701.172	768.264	0.753281
TCGA-A2-A0T0-01A	high	-105.588	-105.271	-210.859	0.839716
TCGA-AN-A04C-01A	low	-807.418	-227.79	-1035.21	0.899125
TCGA-E2-A573-01A	low	-541.48	1160.01	618.534	0.767553
TCGA-AN-A0XS-01A	high	621.189	503.711	1124.9	0.717834
TCGA-D8-A3Z6-01A	low	16.4415	-542.909	-526.468	0.863964
TCGA-EW-A3E8-01B	low	358.11	1010.47	1368.58	0.692478
TCGA-C8-A137-01A	low	-384.117	-1202.72	-1586.84	0.931581
TCGA-GM-A4E0-01A	high	1070.03	1274.59	2344.63	0.582373
TCGA-E2-A1B4-01A	high	-469.476	-877.707	-1347.18	0.918219
TCGA-EW-A2FS-01A	low	-371.209	170.927	-200.282	0.838872
TCGA-S3-A6ZG-01A	low	-366.272	-124.877	-491.149	0.861341
TCGA-GM-A3XN-01A	low	721.521	466.076	1187.6	0.711397
TCGA-EW-A1P8-01A	high	-240.237	724.307	484.07	0.780055
TCGA-E2-A156-01A	low	-1234.05	-944.564	-2178.61	0.959608
TCGA-AC-A8OP-01A	high	-55.4765	-302.663	-358.14	0.851259
TCGA-AN-A0FS-01A	high	406.01	-563.636	-157.626	0.835448
TCGA-B6-A0IM-01A	high	-150.448	-673.648	-824.096	0.885132
TCGA-E9-A3HO-01A	low	-639.893	160.442	-479.452	0.860468
TCGA-D8-A27K-01A	low	95.11	172.626	267.736	0.799528
TCGA-E9-A2JT-01A	high	490.614	2421.92	2912.54	0.512662
TCGA-GM-A2DK-01A	low	336.73	305.977	642.707	0.765274
TCGA-AR-A1AK-01A	low	551.513	980.039	1531.55	0.675022
TCGA-E2-A15R-01A	low	-1049.13	-1412.4	-2461.53	0.970461
TCGA-BH-A18Q-01A	low	-486.466	155.441	-331.026	0.849164
TCGA-E2-A153-01A	low	1019.93	132.581	1152.51	0.715007
TCGA-BH-A0BT-01A	low	-128.43	-125.377	-253.807	0.843123
TCGA-E9-A54Y-01A	low	-1617.24	-517.488	-2134.73	0.957776
TCGA-E2-A14Q-01A	low	-279.211	-427.593	-706.804	0.876989
TCGA-BH-A0HN-01A	low	-1242.09	-578.436	-1820.53	0.943501
TCGA-E2-A1IK-01A	high	-645.958	492.05	-153.909	0.835148
TCGA-E2-A10C-01A	low	-316.065	599.888	283.823	0.798107
TCGA-A8-A095-01A	low	-251.375	-405.854	-657.229	0.873469
TCGA-A7-A0DB-01A	high	513.591	108.142	621.733	0.767252
TCGA-BH-A18J-01A	high	174.427	-418.069	-243.643	0.84232
TCGA-BH-A28O-01A	low	667.796	-67.6314	600.164	0.769279
TCGA-AC-A3TN-01A	high	-366.555	-492.837	-859.392	0.887531
TCGA-A7-A13E-01A	high	-597.707	-1102.55	-1700.26	0.937504
TCGA-BH-A0W5-01A	low	436.814	1387.02	1823.84	0.642757
TCGA-GM-A2DD-01A	high	692.741	1585.84	2278.59	0.590226
TCGA-AN-A0XV-01A	high	275.866	-62.7017	213.165	0.804313
TCGA-E2-A1IL-01A	low	110.946	-779.609	-668.662	0.874285
TCGA-EW-A2FR-01A	high	1134.42	143.989	1278.41	0.701965
TCGA-3C-AAAU-01A	low	-1090.02	-1069.73	-2159.75	0.958825
TCGA-AR-A24W-01A	low	228.523	-707.971	-479.448	0.860467
TCGA-OL-A5RZ-01A	high	-977.588	-966.626	-1944.21	0.949361
TCGA-E9-A1RB-01A	low	-485.72	-486.979	-972.699	0.895071
TCGA-AN-A0AJ-01A	high	-196.509	682.476	485.967	0.77988
TCGA-AR-A1AT-01A	high	23.6329	1017.59	1041.22	0.726331
TCGA-A8-A09Q-01A	high	355.667	754.654	1110.32	0.719323
TCGA-AN-A0XL-01A	low	611.104	-486.509	124.595	0.81197
TCGA-E9-A1RC-01A	high	-527.831	-995.158	-1522.99	0.928133
TCGA-D8-A27I-01A	high	808.397	644.329	1452.73	0.683514
TCGA-A2-A04Y-01A	high	-135.069	643.252	508.183	0.777835
TCGA-PE-A5DC-01A	low	-536.638	-485.219	-1021.86	0.898265
TCGA-OL-A5D8-01A	low	-472.684	-190.109	-662.793	0.873866
TCGA-A7-A26E-01A	low	463.782	-333.619	130.163	0.811493
TCGA-AN-A0FL-01A	low	-1071.66	-850.3	-1921.96	0.94833
TCGA-A8-A0A1-01A	high	591.784	1049.29	1641.07	0.663075
TCGA-AN-A0FN-01A	high	1513.04	1444.49	2957.53	0.506981
TCGA-D8-A1J9-01A	high	310.615	-92.7126	217.902	0.8039
TCGA-BH-A1EO-01A	high	1188.37	455.728	1644.09	0.662743
TCGA-B6-A0I2-01A	low	-809.66	1304.7	495.041	0.779046
TCGA-E9-A5UP-01A	low	-1689.76	-414.346	-2104.11	0.956473
TCGA-A2-A0T5-01A	low	-80.7219	-473.914	-554.636	0.866038
TCGA-A7-A0DA-01A	high	-39.1429	-591.503	-630.645	0.871563
TCGA-BH-A5J0-01A	high	628.515	1155.87	1784.39	0.647182
TCGA-A2-A0CY-01A	high	-1365.68	-903.693	-2269.37	0.96327
TCGA-E9-A245-01A	high	-687.989	-849.71	-1537.7	0.928935
TCGA-GM-A3NW-01A	low	-544.662	-358.579	-903.241	0.890478
TCGA-A1-A0SB-01A	high	-724.432	-1560.26	-2284.7	0.963872
TCGA-OL-A66N-01A	high	194.868	410.665	605.533	0.768775
TCGA-A2-A0CQ-01A	low	-571.949	138.046	-433.904	0.857042
TCGA-C8-A1HG-01A	low	-59.7018	767.837	708.135	0.759057
TCGA-AC-A2BK-01A	low	-1732.67	-1258.84	-2991.51	0.986275
TCGA-A8-A08J-01A	high	234.326	-143.812	90.514	0.81488
TCGA-A8-A09V-01A	high	110.07	-900.421	-790.351	0.882816
TCGA-A2-A0T3-01A	low	-769.934	-1060.31	-1830.24	0.943972
TCGA-C8-A1HK-01A	high	-841.95	-535.517	-1377.47	0.919971
TCGA-AN-A04A-01A	high	479.811	-391.37	88.4416	0.815057
TCGA-E9-A1RG-01A	low	-183.551	57.8445	-125.707	0.832864
TCGA-JL-A3YW-01A	high	1031.9	1048.22	2080.12	0.613489
TCGA-E2-A154-01A	high	-177.127	-909.649	-1086.78	0.902412
TCGA-A2-A04U-01A	low	-629.508	-801.244	-1430.75	0.923008
TCGA-BH-A0EE-01A	high	-1566.13	89.6585	-1476.47	0.92557
TCGA-BH-A0H5-01A	low	293.958	2322.94	2616.9	0.549427
TCGA-EW-A1IW-01A	low	148.843	-82.9943	65.8488	0.816974
TCGA-AO-A0J4-01A	low	-284.619	712.472	427.853	0.785191
TCGA-A7-A3J1-01A	low	354.876	1039.37	1394.25	0.689754
TCGA-E9-A243-01A	high	794.971	2037.88	2832.85	0.52267
TCGA-C8-A134-01A	low	-567.171	482.914	-84.257	0.829481
TCGA-D8-A1Y1-01A	low	594.797	52.4576	647.254	0.764844
TCGA-AO-A12A-01A	low	252.085	6.83514	258.92	0.800304
TCGA-E2-A108-01A	low	1369.99	1970.3	3340.29	0.457777
TCGA-BH-A0E1-01A	low	-206.947	-729.817	-936.764	0.892706
TCGA-E2-A14U-01A	low	-885.815	-729.853	-1615.67	0.933111
TCGA-BH-A0HL-01A	high	-1492.28	-1591.29	-3083.57	0.988416
TCGA-E9-A229-01A	low	931.541	303.136	1234.68	0.706523
TCGA-A8-A08T-01A	low	-124.264	-545.594	-669.858	0.87437
TCGA-E9-A1RF-01A	high	492.843	639.49	1132.33	0.717074
TCGA-A2-A04T-01A	low	-758.988	475.704	-283.285	0.845442
TCGA-E2-A15P-01A	high	-194.932	-695.61	-890.542	0.889628
TCGA-C8-A3M8-01A	low	-290.172	-833.924	-1124.1	0.904759
TCGA-LL-A5YO-01A	high	202.707	2069.04	2271.75	0.591036
TCGA-OL-A66L-01A	low	389.504	716.033	1105.54	0.71981
TCGA-OL-A66K-01A	low	139.852	-559.459	-419.607	0.855959
TCGA-E2-A1LG-01A	low	-1402.83	-337.009	-1739.84	0.93951
TCGA-E2-A1LS-01A	high	-829.269	-809.238	-1638.51	0.934312
TCGA-A7-A426-01A	low	201.255	-28.2446	173.01	0.807802
TCGA-BH-A0B7-01A	low	503.395	980.35	1483.75	0.680183
TCGA-AC-A2FO-01A	low	594.374	949.928	1544.3	0.67364
TCGA-D8-A27L-01A	high	631.394	313.412	944.806	0.735986
TCGA-AC-A2FF-01A	high	1062.91	795.011	1857.92	0.638916
TCGA-GM-A2D9-01A	high	62.33	21.4421	83.7721	0.815454
TCGA-A2-A0D3-01A	low	-740.121	-223.186	-963.307	0.894455
TCGA-A2-A0EO-01A	low	731.437	300.73	1032.17	0.727245
TCGA-A2-A0T7-01A	high	269.981	-154.769	115.212	0.812774
TCGA-OL-A6VO-01A	high	-968.853	-158.77	-1127.62	0.904979
TCGA-BH-A0EI-01A	high	399.865	-720.625	-320.76	0.848367
TCGA-A8-A092-01A	high	-318.744	-472	-790.743	0.882843
TCGA-BH-A0BA-01A	low	-5.41753	-166.778	-172.195	0.836621
TCGA-EW-A1OX-01A	high	-1846.68	-1732.96	-3579.64	0.996839
TCGA-A2-A0CR-01A	low	528.73	2024	2552.73	0.557273
TCGA-D8-A1JD-01A	low	542.67	122.024	664.694	0.763193
TCGA-C8-A26X-01A	high	717.801	1375.46	2093.26	0.611965
TCGA-A1-A0SE-01A	low	156.802	-654.183	-497.381	0.861806
TCGA-A7-A4SF-01A	high	-657.925	-359.194	-1017.12	0.897959
TCGA-OL-A66O-01A	low	-646.656	-870.506	-1517.16	0.927815
TCGA-C8-A26W-01A	low	128.31	405.246	533.556	0.775489
TCGA-AN-A0FW-01A	low	-137.291	-409.759	-547.05	0.865481
TCGA-D8-A1JC-01A	high	82.2269	-0.903559	81.3233	0.815662
TCGA-C8-A12V-01A	low	326.735	2211.4	2538.13	0.559051
TCGA-A2-A04P-01A	high	-105.542	608.696	503.154	0.778299
TCGA-BH-A0W3-01A	low	-953.752	-554.246	-1508	0.927312
TCGA-BH-A0B5-01A	low	106.488	92.2233	198.712	0.805572
TCGA-S3-AA10-01A	high	-171.849	1574.81	1402.96	0.688828
TCGA-BH-A0B0-01A	low	643.886	660.17	1304.06	0.699279
TCGA-E2-A574-01A	low	-1521.15	-1125.18	-2646.33	0.976647
TCGA-AN-A0XN-01A	high	1241	658.628	1899.62	0.634195
TCGA-AN-A0XW-01A	low	1012.42	1080.98	2093.4	0.611948
TCGA-C8-A1HF-01A	low	401.203	839.282	1240.48	0.705919
TCGA-AR-A2LO-01A	low	316.793	770.809	1087.6	0.721635
TCGA-D8-A1XA-01A	low	-277.202	-408.288	-685.49	0.875481
TCGA-BH-A0BL-01A	low	962.318	1048.99	2011.31	0.621434
TCGA-EW-A1J2-01A	low	727.409	358.755	1086.16	0.721781
TCGA-BH-A0AZ-01A	high	1162.32	109.751	1272.07	0.702628
TCGA-E9-A227-01A	low	264.401	669.226	933.627	0.737096
TCGA-A2-A0D2-01A	low	-310.223	436.799	126.576	0.811801
TCGA-D8-A1XM-01A	high	633.008	573.876	1206.88	0.709404
TCGA-D8-A1Y3-01A	high	-399.569	539.39	139.821	0.810664
TCGA-C8-A275-01A	low	-78.5316	1090.84	1012.31	0.729242
TCGA-E2-A3DX-01A	low	979.831	1274.21	2254.04	0.593131
TCGA-C8-A1HM-01A	high	-488.528	1432.07	943.54	0.736112
TCGA-E2-A158-01A	high	-1599.59	-972.707	-2572.29	0.974255
TCGA-AR-A0TP-01A	low	-1020.35	-1133.16	-2153.51	0.958564
TCGA-A2-A1FW-01A	high	-253.052	-779.719	-1032.77	0.898968
TCGA-AR-A1AJ-01A	high	709.289	1908.75	2618.04	0.549287
TCGA-E9-A1R5-01A	high	99.4141	-668.113	-568.699	0.867068
TCGA-A8-A09A-01A	low	350.504	-135.031	215.473	0.804112
TCGA-GM-A2DC-01A	low	-778.921	-641.486	-1420.41	0.922423
TCGA-A2-A3KC-01A	low	566.106	136.99	703.096	0.759538
TCGA-AO-A0J9-01A	low	870.656	1114.44	1985.1	0.624444
TCGA-E2-A14Y-01A	low	-1074.91	-621.413	-1696.32	0.937303
TCGA-D8-A4Z1-01A	low	289.334	-195.486	93.8479	0.814597
TCGA-3C-AALI-01A	high	-264.342	457.444	193.102	0.80606
TCGA-E2-A159-01A	low	32.3782	1121.22	1153.6	0.714895
TCGA-E2-A155-01A	low	-1045.63	-1243.9	-2289.52	0.964061
TCGA-A8-A082-01A	high	-172.047	-203.763	-375.811	0.852617
TCGA-E2-A14R-01A	low	-873.813	697.695	-176.118	0.836936
TCGA-D8-A141-01A	low	1041.38	1450.71	2492.09	0.564642
TCGA-BH-A204-01A	high	-278.273	-1002.87	-1281.14	0.914336
TCGA-E2-A109-01A	low	-213.017	-465.167	-678.184	0.874963
TCGA-C8-A1HJ-01A	high	-766.763	-499.303	-1266.07	0.913438
TCGA-D8-A1Y2-01A	high	1160.21	1510.76	2670.97	0.542779
TCGA-AR-A2LJ-01A	low	539.917	1164.02	1703.94	0.656139
TCGA-A2-A0YK-01A	high	726.267	1430.48	2156.75	0.604568
TCGA-E9-A22H-01A	low	-639.664	-188.548	-828.212	0.885413
TCGA-E2-A1L8-01A	low	212.248	-171.937	40.3107	0.81913
TCGA-BH-A0B8-01A	high	-280.493	-549.84	-830.333	0.885557
TCGA-BH-A18G-01A	high	-309.738	-133.804	-443.542	0.85777
TCGA-JL-A3YX-01A	high	-518.235	-872.303	-1390.54	0.920721
TCGA-S3-AA17-01A	low	52.7072	1643.35	1696.06	0.657011
TCGA-E2-A15M-01A	high	1075.24	1315.44	2390.68	0.576864
TCGA-E2-A56Z-01A	low	-725.86	-705.522	-1431.38	0.923044
TCGA-A7-A0CH-01A	high	-144.282	-609.472	-753.754	0.88028
TCGA-AR-A0TZ-01A	low	-444.111	-767.032	-1211.14	0.910127
TCGA-E2-A15I-01A	high	-179.96	224.183	44.2224	0.8188
TCGA-BH-A0B4-01A	low	597.315	142.142	739.457	0.756056
TCGA-BH-A0WA-01A	low	-267.09	-278.361	-545.451	0.865363
TCGA-A2-A0ET-01A	high	-1261.17	-259.071	-1520.24	0.927983
TCGA-OL-A5RW-01A	high	-635.703	-21.5531	-657.256	0.873471
TCGA-AN-A0FD-01A	high	447.251	-76.7374	370.514	0.790376
TCGA-BH-A0H7-01A	high	330.077	-385.727	-55.6508	0.827128
TCGA-LL-A5YL-01A	low	-12.1946	523.573	511.378	0.77754
TCGA-A2-A0D0-01A	low	-1348.12	265.37	-1082.75	0.902157
TCGA-AO-A129-01A	low	-228.624	871.76	643.136	0.765234
TCGA-BH-A1EW-01A	low	-108.239	284.999	176.76	0.807477
TCGA-AO-A03M-01B	low	-207.145	820.102	612.957	0.768078
TCGA-B6-A0RP-01A	high	425.057	61.2068	486.263	0.779853
TCGA-E2-A15T-01A	low	-1208.1	-1212.16	-2420.25	0.968981
TCGA-A2-A4RW-01A	high	120.068	-125.549	-5.48088	0.822967
TCGA-A8-A08O-01A	low	3.53904	-1005.32	-1001.78	0.896966
TCGA-BH-A18I-01A	low	848.814	567.748	1416.56	0.687379
TCGA-BH-A0BM-01A	low	276.42	-359.971	-83.5513	0.829423
TCGA-E2-A14N-01A	high	-1180.68	173.537	-1007.14	0.897314
TCGA-5L-AAT0-01A	high	582.186	613.86	1196.05	0.710525
TCGA-BH-A6R9-01A	high	1531.22	1262.24	2793.47	0.52759
TCGA-EW-A1PG-01A	high	352.35	-442.363	-90.0135	0.829952
TCGA-AN-A03Y-01A	high	-501.986	-167.588	-669.574	0.87435
TCGA-B6-A0RT-01A	low	418.061	2374.56	2792.63	0.527694
TCGA-A7-A56D-01A	high	354.126	484.479	838.606	0.74645
TCGA-D8-A73W-01A	high	433.972	391.407	825.379	0.747741
TCGA-AO-A0J5-01A	high	777.67	-317.636	460.034	0.782258
TCGA-A2-A1G6-01A	high	58.481	-33.6306	24.8504	0.820429
TCGA-A7-A0CJ-01A	high	-972.863	-638.235	-1611.1	0.93287
TCGA-A8-A07U-01A	high	291.507	1622.91	1914.41	0.632515
TCGA-D8-A1XS-01A	low	265.245	-313.257	-48.0119	0.826497
TCGA-B6-A0I8-01A	high	-311.739	-1012.65	-1324.38	0.916888
TCGA-LL-A5YM-01A	high	-353.12	-97.4397	-450.56	0.858299
TCGA-E2-A15E-01A	low	-251.626	-969.639	-1221.27	0.910742
TCGA-D8-A27G-01A	high	508.025	305.172	813.197	0.748927
TCGA-BH-A1EX-01A	high	561.031	244.643	805.675	0.749658
TCGA-A8-A076-01A	high	358.65	-47.5644	311.086	0.79569
TCGA-EW-A1OV-01A	high	412.373	1914.41	2326.78	0.584501
TCGA-B6-A0X7-01A	high	209.683	-672.69	-463.007	0.859235
TCGA-B6-A0WT-01A	low	162.696	-647.326	-484.63	0.860855
TCGA-A2-A4S3-01A	low	-477.786	301.821	-175.965	0.836924
TCGA-BH-A0BZ-01A	low	752.768	1078.99	1831.76	0.641865
TCGA-OL-A5RU-01A	low	-154.618	929.294	774.676	0.752662
TCGA-D8-A73U-01A	low	1055.83	2231.84	3287.67	0.464631
TCGA-A2-A0YT-01A	low	-729.306	-521.44	-1250.75	0.91252
TCGA-A1-A0SK-01A	high	-1755.32	-1689.71	-3445.03	0.995074
TCGA-E9-A295-01A	high	87.221	-374.502	-287.281	0.845755
TCGA-AR-A1AR-01A	high	545.512	1158.09	1703.6	0.656176
TCGA-D8-A1XY-01A	low	490.315	-409.208	81.107	0.81568
TCGA-LL-A8F5-01A	high	-489.792	439.039	-50.7533	0.826724
TCGA-E9-A1R6-01A	low	-342.099	-738.994	-1081.09	0.902052
TCGA-BH-A1FL-01A	high	-387.363	-779.526	-1166.89	0.907417
TCGA-E9-A1RE-01A	high	-635.644	-1062.57	-1698.21	0.9374
TCGA-D8-A1JN-01A	high	-1492.27	-548.064	-2040.34	0.9537
TCGA-D8-A145-01A	high	373.378	-91.2872	282.091	0.79826
TCGA-B6-A0IK-01A	high	-499.7	-236.678	-736.378	0.879067
TCGA-C8-A1HE-01A	high	-409.585	-403.306	-812.89	0.884365
TCGA-A8-A0AB-01A	high	-737.412	-1360.08	-2097.49	0.95619
TCGA-EW-A1J3-01A	low	-356.055	-443.191	-799.246	0.883428
TCGA-GI-A2C8-01A	high	933.154	532.793	1465.95	0.682096
TCGA-A2-A0YJ-01A	low	-1119.45	-917.685	-2037.13	0.953558
TCGA-A8-A0A7-01A	high	987.773	2009.12	2996.89	0.501992
TCGA-A8-A08L-01A	high	-340.52	413.663	73.1431	0.816356
TCGA-BH-A0H6-01A	high	172.016	-713.315	-541.299	0.865058
TCGA-D8-A1XL-01A	low	-337.207	950.593	613.386	0.768038
TCGA-E2-A10B-01A	high	92.8739	-201.511	-108.637	0.831474
TCGA-E9-A228-01A	high	-470.884	-358.965	-829.85	0.885524
TCGA-A2-A3KD-01A	low	-251.144	-369.892	-621.036	0.87087
TCGA-AQ-A7U7-01A	low	1069.23	1884.8	2954.02	0.507424
TCGA-AO-A1KS-01A	high	-328.169	-428.111	-756.28	0.880456
TCGA-BH-A0EB-01A	high	724.693	842.305	1567	0.671175
TCGA-C8-A12W-01A	high	472.848	72.1973	545.045	0.774423
TCGA-AR-A24L-01A	low	489.475	-486.161	3.31403	0.822233
TCGA-EW-A1PB-01A	high	-294.729	1725.67	1430.94	0.685845
TCGA-D8-A1JJ-01A	high	388.894	-121.811	267.084	0.799585
TCGA-C8-A12Z-01A	high	-575.162	-874.366	-1449.53	0.924065
TCGA-A8-A09X-01A	high	567.428	1012.15	1579.58	0.669804
TCGA-AC-A62Y-01A	high	133.286	612.943	746.229	0.755405
TCGA-AC-A3YJ-01A	low	-700.944	162.508	-538.437	0.864847
TCGA-E9-A22G-01A	low	-1429.4	-511.164	-1940.57	0.949193
TCGA-GM-A5PX-01A	high	479.633	-75.6204	404.013	0.787354
TCGA-A2-A4RX-01A	low	512.984	243.412	756.397	0.754426
TCGA-B6-A0WW-01A	high	-169.637	-699.511	-869.148	0.88819
TCGA-A2-A0SV-01A	high	320.95	536.075	857.025	0.744648
TCGA-AR-A24U-01A	low	717.29	1197.54	1914.84	0.632467
TCGA-B6-A0X0-01A	low	-1225.45	-882.412	-2107.86	0.956634
TCGA-BH-A0EA-01A	low	422.226	-94.5797	327.646	0.794215
TCGA-LL-A440-01A	low	1128.19	1007.64	2135.84	0.60701
TCGA-A1-A0SQ-01A	high	-626.522	-481.889	-1108.41	0.903776
TCGA-A8-A09N-01A	high	-236.686	-469.929	-706.615	0.876976
TCGA-BH-A18H-01A	low	-23.5879	1126.57	1102.98	0.720071
TCGA-E2-A1LH-01A	high	93.4474	1509.71	1603.15	0.667231
TCGA-C8-A27A-01A	high	-983.903	-994.32	-1978.22	0.950918
TCGA-E9-A1R4-01A	low	113.126	990.087	1103.21	0.720047
TCGA-A2-A3XU-01A	high	-1551.7	-1187.59	-2739.29	0.979488
TCGA-HN-A2NL-01A	high	-1290.03	-29.6638	-1319.7	0.916613
TCGA-BH-A0BO-01A	low	829.797	530.417	1360.21	0.693363
TCGA-D8-A1Y0-01A	low	434.294	606.35	1040.64	0.72639
TCGA-B6-A40B-01A	high	-7.08856	-310.973	-318.061	0.848157
TCGA-PL-A8LX-01A	high	-856.554	-229.862	-1086.42	0.902389
TCGA-B6-A1KF-01A	high	-591.525	-1271.92	-1863.44	0.94557
TCGA-AO-A0J7-01A	low	-875.477	-1088.39	-1963.87	0.950264
TCGA-EW-A2FV-01A	high	107.471	417.822	525.293	0.776254
TCGA-AR-A252-01A	high	690.09	1714.34	2404.43	0.575215
TCGA-AN-A0XR-01A	low	-678.969	-874.851	-1553.82	0.929808
TCGA-A2-A0YC-01A	low	129.922	-75.284	54.6382	0.817921
TCGA-A8-A07P-01A	high	11.1902	-182.786	-171.596	0.836573
TCGA-E9-A3X8-01A	low	425.267	850.883	1276.15	0.702202
TCGA-AC-A2B8-01A	high	738.795	492.776	1231.57	0.706846
TCGA-AO-A0JL-01A	high	-376.049	-574.358	-950.406	0.893607
TCGA-D8-A27W-01A	low	-8.03035	-108.945	-116.975	0.832153
TCGA-B6-A0RO-01A	high	-951.101	-742.893	-1693.99	0.937184
TCGA-BH-A0DE-01A	low	609.138	377.135	986.272	0.731852
TCGA-D8-A147-01A	high	-532.699	247.939	-284.76	0.845557
TCGA-BH-A202-01A	high	-26.5149	368.225	341.71	0.792959
TCGA-BH-A18R-01A	high	-776.089	-297.943	-1074.03	0.901605
TCGA-B6-A0RV-01A	high	-397.55	185.843	-211.708	0.839784
TCGA-D8-A27P-01A	low	-280.615	-815.954	-1096.57	0.903031
TCGA-BH-A0W7-01A	low	646.129	1055.11	1701.24	0.656437
TCGA-AC-A7VB-01A	low	-1432.79	-1456.46	-2889.24	0.983686
TCGA-AN-A046-01A	high	343.537	796.099	1139.64	0.716327
TCGA-A2-A0SX-01A	low	322.823	1284.94	1607.77	0.666726
TCGA-BH-A8G0-01A	low	818.246	1109.03	1927.28	0.631051
TCGA-BH-A0HP-01A	low	260.212	47.9832	308.195	0.795947
TCGA-BH-A18U-01A	high	-43.757	-130.658	-174.415	0.836799
TCGA-AN-A0AS-01A	high	444.4	88.1783	532.579	0.77558
TCGA-AO-A0JC-01A	low	207.293	2913.8	3121.09	0.486141
TCGA-BH-A1F2-01A	low	563.315	-248.741	314.574	0.795379
TCGA-BH-A18M-01A	high	499.714	-120.281	379.433	0.789573
TCGA-C8-A12L-01A	low	-811.916	-352.905	-1164.82	0.907289
TCGA-E9-A1R7-01A	high	-816.842	-1146.49	-1963.34	0.95024
TCGA-BH-A1FH-01A	high	1118.95	-187.305	931.649	0.737292
TCGA-AR-A24V-01A	high	1000.37	227.673	1228.04	0.707212
TCGA-AC-A6IX-01A	high	609.267	331.153	940.42	0.736422
TCGA-D8-A1JH-01A	high	695.522	305.747	1001.27	0.73035
TCGA-BH-A1FE-01A	high	604.108	867.358	1471.47	0.681503
TCGA-A2-A25C-01A	low	111.958	-235.27	-123.312	0.832669
TCGA-B6-A0IQ-01A	high	-1123.78	-220.469	-1344.25	0.918048
TCGA-AO-A0JI-01A	low	-1023.76	-781.7	-1805.46	0.942766
TCGA-B6-A0IA-01A	low	-1286.93	-842.377	-2129.3	0.957546
TCGA-E2-A1L7-01A	low	-164.787	748.658	583.871	0.770805
TCGA-BH-A18F-01A	high	459.714	180.726	640.44	0.765488
TCGA-C8-A1HI-01A	high	-203.499	-525.322	-728.821	0.878537
TCGA-A2-A0YD-01A	low	919.979	557.905	1477.88	0.680814
TCGA-A8-A06U-01A	high	-608.887	-41.8938	-650.78	0.873008
TCGA-BH-A18S-01A	high	-873.518	-534.733	-1408.25	0.921732
TCGA-A8-A08S-01A	high	-411.165	-401.719	-812.885	0.884365
TCGA-A8-A08C-01A	low	-562.869	-719.073	-1281.94	0.914384
TCGA-C8-A1HO-01A	high	-676.813	-855.458	-1532.27	0.92864
TCGA-AO-A0JG-01A	high	73.0407	582.139	655.179	0.764094
TCGA-E9-A1NF-01A	high	1242.63	211.14	1453.77	0.683402
TCGA-AO-A0J6-01A	high	-1133.97	644.631	-489.337	0.861206
TCGA-LL-A5YP-01A	low	666.936	297.885	964.82	0.733994
TCGA-BH-A0DI-01A	high	1007.31	455.839	1463.15	0.682396
TCGA-BH-A1FJ-01A	low	-851.534	-1132.07	-1983.61	0.951162
TCGA-UU-A93S-01A	high	-1278.11	-229.267	-1507.38	0.927278
TCGA-A2-A0YE-01A	low	-484.811	-815.464	-1300.28	0.91547
TCGA-BH-A209-01A	high	-21.6067	1634.99	1613.38	0.666112
TCGA-OL-A5RX-01A	low	-193.152	-81.9897	-275.141	0.844803
TCGA-E2-A15D-01A	low	68.2743	-281.372	-213.097	0.839895
TCGA-D8-A27H-01A	low	144.457	-265.3	-120.843	0.832468
TCGA-BH-A1F6-01A	high	-87.1149	586.351	499.236	0.77866
TCGA-A1-A0SD-01A	high	392.689	-182.206	210.483	0.804547
TCGA-D8-A1XC-01A	high	-1468.99	-920.107	-2389.1	0.967841
TCGA-A2-A04R-01A	low	-468.065	-1160.7	-1628.77	0.933801
TCGA-LD-A66U-01A	low	170.643	737.53	908.172	0.739616
TCGA-E2-A15O-01A	low	-1018.12	-672.335	-1690.45	0.937002
TCGA-AR-A24T-01A	low	945.606	94.098	1039.7	0.726485
TCGA-BH-A0HO-01A	low	-32.2595	209.177	176.917	0.807464
TCGA-A7-A6VW-01A	low	-459.095	245.537	-213.558	0.839931
TCGA-BH-A0HY-01A	low	-177.917	-927.697	-1105.61	0.9036
TCGA-3C-AALJ-01A	low	19.0518	444.51	463.562	0.781935
TCGA-BH-AB28-01A	low	18.1964	300.015	318.212	0.795056
TCGA-A7-A0CG-01A	high	657.694	785.971	1443.66	0.684484
TCGA-B6-A0WV-01A	low	-1184.98	-1525.24	-2710.22	0.978619
TCGA-D8-A1XF-01A	low	-1387.24	-1037.02	-2424.26	0.969126
TCGA-BH-A0BQ-01A	low	624.131	407.411	1031.54	0.727308
TCGA-EW-A1PC-01B	high	-829.434	-873.466	-1702.9	0.937639
TCGA-A8-A08I-01A	low	-432.622	1520.16	1087.54	0.721642
TCGA-B6-A0X4-01A	high	-1718.02	-1443.25	-3161.27	0.990083
TCGA-E9-A2JS-01A	high	-274.814	-592.4	-867.215	0.888059
TCGA-B6-A0WY-01A	high	214.591	-91.0815	123.51	0.812063
TCGA-A8-A09E-01A	high	-731.638	-889.279	-1620.92	0.933388
TCGA-EW-A1OW-01A	high	87.9479	-144.521	-56.5726	0.827204
TCGA-D8-A1XD-01A	high	7.40515	-1330.73	-1323.32	0.916826
TCGA-E9-A54X-01A	high	-2238.76	-1577.01	-3815.77	0.998993
TCGA-B6-A0RG-01A	low	-388.415	-895.228	-1283.64	0.914485
TCGA-A8-A097-01A	low	407.501	24.0099	431.511	0.784859
TCGA-A2-A0CX-01A	high	498.729	314.985	813.714	0.748877
TCGA-E9-A5FK-01A	low	271.303	1694.89	1966.19	0.626609
TCGA-C8-A8HQ-01A	high	515.292	450.751	966.044	0.733872
TCGA-BH-A0BP-01A	high	688.391	-242.991	445.4	0.783594
TCGA-B6-A0RL-01A	high	-2537.1	-1440.09	-3977.19	0.999776
TCGA-A8-A08F-01A	low	320.17	768.659	1088.83	0.721511
TCGA-A2-A0CK-01A	low	28.3838	68.6482	97.032	0.814325
TCGA-E9-A1N4-01A	low	462.482	753.54	1216.02	0.708458
TCGA-D8-A1XZ-01A	high	139.359	59.3354	198.694	0.805574
TCGA-AR-A1AS-01A	high	-357.258	-433.19	-790.448	0.882822
TCGA-EW-A424-01A	high	-1.68913	-823.713	-825.402	0.885221
TCGA-A7-A3RF-01A	high	-719.071	-1005.05	-1724.12	0.938717
TCGA-AR-A24H-01A	high	-716.752	-70.7462	-787.498	0.882619
TCGA-A8-A06T-01A	low	-219.379	-203.024	-422.403	0.856171
TCGA-C8-A1HL-01A	low	236.913	-240.035	-3.1225	0.82277
TCGA-D8-A1X8-01A	low	308.928	229.8	538.727	0.77501
TCGA-AO-A1KT-01A	high	248.327	-77.0242	171.303	0.807949
TCGA-B6-A0RQ-01A	high	-491.473	-869.043	-1360.52	0.918992
TCGA-AR-A1AQ-01A	low	-44.3761	1262.48	1218.1	0.708243
TCGA-OL-A5D6-01A	high	531.175	-5.51088	525.665	0.77622
TCGA-A8-A091-01A	high	-356.311	-520.45	-876.761	0.888703
TCGA-A7-A4SE-01A	low	229.633	-256.746	-27.1134	0.824766
TCGA-AC-A2FE-01A	low	568.636	1323.01	1891.64	0.6351
TCGA-C8-A26Z-01A	high	-399.612	-1002.98	-1402.6	0.92141
TCGA-C8-A12Y-01A	low	-138.967	-275.495	-414.462	0.855568
TCGA-A7-A13F-01A	low	-409.087	-368.662	-777.748	0.881945
TCGA-BH-A28Q-01A	low	-55.5785	-465.781	-521.36	0.863586
TCGA-GM-A5PV-01A	low	-1055.49	-97.0439	-1152.54	0.906529
TCGA-A7-A4SC-01A	high	230.908	-20.5389	210.369	0.804557
TCGA-E2-A15H-01A	low	-359.091	-754.025	-1113.12	0.904071
TCGA-B6-A0IH-01A	high	459.072	380.623	839.695	0.746344
TCGA-A2-A1G4-01A	high	-908.999	-483.494	-1392.49	0.920833
TCGA-A8-A093-01A	high	146.106	-940.165	-794.058	0.883071
TCGA-C8-A12O-01A	low	632.023	185.166	817.189	0.748538
TCGA-AO-A1KQ-01A	low	-197.672	440.167	242.495	0.801748
TCGA-AR-A256-01A	high	-589.449	-238.914	-828.363	0.885423
TCGA-OL-A66I-01A	high	467.49	1941.84	2409.33	0.574626
TCGA-C8-A3M7-01A	high	287.541	-86.766	200.775	0.805393
TCGA-A2-A04W-01A	low	163.226	-282.197	-118.971	0.832316
TCGA-OL-A97C-01A	low	151.689	104.909	256.598	0.800509
TCGA-AR-A1AM-01A	low	182.254	51.4775	233.731	0.802516
TCGA-AR-A2LR-01A	high	284.29	-571.137	-286.846	0.845721
TCGA-EW-A1OZ-01A	high	125.109	50.8077	175.917	0.80755
TCGA-A1-A0SF-01A	high	36.0084	261.946	297.955	0.796856
TCGA-A1-A0SJ-01A	low	62.8707	-435.431	-372.56	0.852368
TCGA-D8-A1JU-01A	high	1227.7	401.978	1629.68	0.664325
TCGA-A8-A07F-01A	low	-133.581	-194.19	-327.77	0.848911
TCGA-A7-A6VY-01A	low	94.2166	797.564	891.781	0.741233
TCGA-A2-A0CU-01A	low	-238.601	-746.717	-985.318	0.895895
TCGA-E9-A1NE-01A	low	489.076	1680.62	2169.7	0.603053
TCGA-A7-A0D9-01A	low	-382.963	-1005.92	-1388.88	0.920626
TCGA-A8-A07O-01A	high	-722.713	85.5984	-637.115	0.872028
TCGA-C8-A12U-01A	low	-1349.45	186.776	-1162.68	0.907157
TCGA-C8-A8HP-01A	high	-71.1902	1068.69	997.502	0.730728
TCGA-A2-A3XV-01A	high	-282.54	-182.437	-464.977	0.859383
TCGA-BH-A0AW-01A	high	591.11	1514.88	2105.99	0.610486
TCGA-AN-A0FF-01A	low	77.2945	304.889	382.184	0.789325
TCGA-AR-A24M-01A	low	443.585	-287.457	156.128	0.80926
TCGA-E2-A2P6-01A	low	-448.993	-195.429	-644.422	0.872552
TCGA-C8-A130-01A	high	-11.5283	-398.902	-410.43	0.855262
TCGA-C8-A274-01A	low	-938.751	-618.353	-1557.1	0.929986
TCGA-D8-A73X-01A	high	137.51	-339.874	-202.365	0.839039
TCGA-AO-A0JA-01A	low	689.903	142.554	832.456	0.747051
TCGA-LL-A5YN-01A	high	-212.113	1652.84	1440.73	0.684798
TCGA-D8-A1XB-01A	high	411.065	-606.659	-195.594	0.838498
TCGA-A7-A6VX-01A	high	60.1691	-428.036	-367.867	0.852007
TCGA-AC-A6IW-01A	high	-551.277	1624.74	1073.47	0.72307
TCGA-BH-A0C3-01A	low	752.656	532.384	1285.04	0.701272
TCGA-E2-A1L9-01A	low	891.211	283.911	1175.12	0.712683
TCGA-BH-A1EV-01A	high	40.7424	-743.449	-702.706	0.8767
TCGA-A2-A3XX-01A	high	-376.928	99.3565	-277.572	0.844994
TCGA-E9-A1NA-01A	low	452.726	359.66	812.386	0.749006
TCGA-EW-A1OY-01A	high	-606.579	-410.215	-1016.79	0.897938
TCGA-BH-A0AU-01A	high	147.559	-130.629	16.9298	0.821093
TCGA-B6-A0WS-01A	low	356.006	744.272	1100.28	0.720346
TCGA-B6-A0I5-01A	low	-140.913	54.2899	-86.6231	0.829675
TCGA-E2-A14P-01A	low	-942.987	-19.0946	-962.082	0.894375
TCGA-GM-A2DF-01A	low	77.7605	1006.9	1084.66	0.721934
TCGA-AQ-A04H-01B	low	-689.965	-865.543	-1555.51	0.9299
TCGA-AC-A6NO-01A	low	-512.198	-805.138	-1317.34	0.916475
TCGA-BH-A0E9-01B	low	-98.0584	-110.339	-208.398	0.83952
TCGA-BH-A0B1-01A	low	129.404	-401.959	-272.555	0.8446
TCGA-AR-A0TW-01A	low	-416.433	484.085	67.6524	0.816821
TCGA-AN-A0FX-01A	low	-174.72	-762.11	-936.83	0.892711
TCGA-BH-A0BD-01A	low	213.609	438.896	652.505	0.764348
TCGA-D8-A1JA-01A	high	248.519	-294.735	-46.2162	0.826349
TCGA-S3-AA11-01A	high	-877.381	-1125.84	-2003.22	0.952047
TCGA-AO-A03T-01A	high	-704.664	81.1991	-623.465	0.871045
TCGA-AC-A3YI-01A	high	690.11	173.787	863.897	0.743975
TCGA-LL-A7T0-01A	high	-478.767	36.8183	-441.948	0.85765
TCGA-BH-A0DH-01A	low	-319.937	-179.518	-499.455	0.86196
TCGA-AC-A8OQ-01A	high	388.017	824.085	1212.1	0.708864
TCGA-C8-A12N-01A	high	560.246	161.042	721.288	0.757798
TCGA-AO-A03U-01B	low	571.708	1317.63	1889.33	0.635362
TCGA-AO-A0J2-01A	low	-715.086	391.844	-323.242	0.84856
TCGA-D8-A27R-01A	high	120.97	220.768	341.738	0.792956
TCGA-A2-A0EU-01A	low	-304.013	-665.655	-969.668	0.894872
TCGA-AO-A12D-01A	high	592.046	990.185	1582.23	0.669515
TCGA-D8-A1XT-01A	high	636.288	220.097	856.385	0.744711
TCGA-A2-A0CW-01A	high	-1000.09	-121.099	-1121.19	0.904577
TCGA-E2-A10F-01A	low	782.251	638.087	1420.34	0.686976
TCGA-BH-A0E7-01A	low	-474.249	-1025.69	-1499.93	0.926868
TCGA-D8-A1XG-01A	high	-487.414	-629.322	-1116.74	0.904298
TCGA-E9-A1N8-01A	low	-1170.47	-1049.99	-2220.46	0.961318
TCGA-E2-A2P5-01A	high	-131.498	-382.636	-514.133	0.86305
TCGA-C8-A278-01A	high	648.675	1011.6	1660.27	0.660962
TCGA-A8-A08R-01A	low	52.1675	765.798	817.965	0.748463
TCGA-E2-A15A-01A	high	70.4882	201.952	272.44	0.799113
TCGA-D8-A1JT-01A	high	-887.22	-438.496	-1325.72	0.916966
TCGA-D8-A142-01A	high	445.648	146.684	592.332	0.770013
TCGA-A2-A3Y0-01A	low	-789.122	742.234	-46.8879	0.826404
TCGA-AQ-A0Y5-01A	high	544.516	-208.649	335.866	0.793481
TCGA-A8-A07W-01A	high	-117.126	-88.3995	-205.525	0.839291
TCGA-A1-A0SM-01A	high	404.924	-130.137	274.788	0.798906
TCGA-AC-A3EH-01A	high	-242.137	-346.358	-588.495	0.868512
TCGA-MS-A51U-01A	low	334.617	26.3447	360.962	0.791234
TCGA-AR-A24K-01A	low	-694.996	-1189.91	-1884.91	0.94659
TCGA-AC-A2BM-01A	low	-461.389	60.9827	-400.407	0.854498
TCGA-A2-A3XY-01A	low	578.558	873.185	1451.74	0.683619
TCGA-E2-A14W-01A	high	-898.656	-1208.87	-2107.52	0.95662
TCGA-BH-A1F8-01A	high	-256.807	-516.743	-773.55	0.881655
TCGA-E9-A1RA-01A	low	-142.473	-188.375	-330.849	0.84915
TCGA-A8-A0A6-01A	low	171.205	1100.31	1271.52	0.702686
TCGA-AC-A7VC-01A	high	492.117	83.0945	575.211	0.771614
TCGA-C8-A27B-01A	low	-624.907	880.853	255.946	0.800566
TCGA-S3-AA15-01A	high	852.539	1751.73	2604.27	0.550976
TCGA-BH-A1ES-01A	high	-4.42695	-1131.47	-1135.89	0.905495
TCGA-E2-A1L6-01A	low	-23.3776	-207.454	-230.831	0.841305
TCGA-E9-A1R0-01A	low	225.151	-42.0917	183.06	0.806931
TCGA-BH-A0B6-01A	high	470.806	1845.51	2316.31	0.585747
TCGA-B6-A0RN-01A	high	197.174	-789.59	-592.416	0.868798
TCGA-A8-A09W-01A	high	230.688	-93.6696	137.019	0.810905
TCGA-EW-A1P3-01A	low	-82.5471	-187.623	-270.17	0.844412
TCGA-A2-A0T6-01A	high	1078.65	715.837	1794.49	0.64605
TCGA-A7-A5ZW-01A	low	785.181	101.267	886.448	0.741759
TCGA-BH-A203-01A	high	-231.668	359.626	127.958	0.811682
