# Supplementary material for: A Tumor Suppressor Gene-Based Prognostic Classifier Predicts Prognosis, Tumor Immune Infiltration, and Small Molecule Compounds in Breast Cancer
Source: Front Genet. 2022 Feb 3;12:783026. doi: 10.3389/fgene.2021.783026 (PMC8850650; doi:10.3389/fgene.2021.783026)
Supplement: Supplementary file 3 [file DataSheet1.ZIP › Original_data/Figure 6/Figure 6E.xlsx]

## Sheet: Sheet1
Mixture	Risk	B cells naive	B cells memory	Plasma cells	T cells CD8	T cells CD4 naive	T cells CD4 memory resting	T cells CD4 memory activated	T cells follicular helper	T cells regulatory (Tregs)	T cells gamma delta	NK cells resting	NK cells activated	Monocytes	Macrophages M0	Macrophages M1	Macrophages M2	Dendritic cells resting	Dendritic cells activated	Mast cells resting	Mast cells activated	Eosinophils	Neutrophils
TCGA-E9-A1NI-01A	low	0.0201946	0	0.0314961	0.0639657	0	0	0	0.132643	0.0458505	0	0.0093924	0	0	0.239607	0.0518744	0.252035	0.0634218	0	0.0756219	0.013897	0	0
TCGA-A1-A0SP-01A	low	0.0354921	0	0.14385	0.0597428	0	0.0923251	0.0315019	0.0624365	0.00508803	0	0	0.0384675	0.00586772	0.106899	0.0699852	0.0993918	0.145988	0.0357519	0.0270531	0	0	0.0401585
TCGA-A8-A06X-01A	high	0.00752604	0	0.10077	0.186114	0	0.0235213	0	0.123786	0.0682897	0	0	0.056906	0.0115489	0.145992	0.105435	0.151824	0	0	0	0.0108454	0.00744258	0
TCGA-E2-A14T-01A	low	0	0	0.101702	0.129976	0	0.0672721	0	0.0157913	0.025313	0	0	0.0262279	0	0.24399	0.0744278	0.133353	0.0810909	0	0.0694628	0	0.0313925	0
TCGA-AC-A8OS-01A	low	0.0769282	0	0.119779	0.186801	0	0.119759	0	0.00758472	0.0180133	0	0	0.00961427	0.0133493	0.0222294	0.0697368	0.135219	0.032912	0	0.188074	0	0	0
TCGA-A8-A09K-01A	high	0.037756	0	0.140515	0.206545	0	0.0380147	0.0713312	0.030903	0.022428	0	0	0.026346	0.0123205	0.0493725	0.0651863	0.111845	0	0	0.187437	0	0	0
TCGA-OL-A5RY-01A	high	0.0786545	0.029834	0.124882	0.156925	0	0.0740084	0.0301751	0.0392843	0.00700638	0	0	0.0310877	0.00831282	0.016939	0.0624334	0.155174	0.0890528	0.0184378	0.0777926	0	0	0
TCGA-BH-A0DG-01A	high	0.084311	0	0.154339	0.0507167	0	0.0756202	0	0.0179864	0.0732033	0	0.0244684	0.0052824	0.0160221	0.131211	0.102806	0.185918	0	0	0.0376535	0	0.0404624	0
TCGA-B6-A0I9-01A	high	0.0830884	0	0.210508	0.104089	0	0.0986555	0.0087513	0.0109015	0.00860057	0	0.0112775	0.00128329	0	0.106405	0.115139	0.127993	0.0666972	0	0.0455344	0	0	0.00107765
TCGA-A2-A0CP-01A	low	0.109961	0	0.153024	0.135844	0	0.0904801	0	0.0190814	0.00205339	0	0	0.0331219	0	0.0258072	0.0608723	0.119254	0.0198334	0	0.217509	0	0	0.0131585
TCGA-A8-A07S-01A	low	0.114985	0	0.0696099	0	0	0.166105	0	0.042464	0.0290111	0	0	0.0311289	0.0939308	0.1282	0.048593	0.199649	0	0	0.0601602	0	0	0.0161625
TCGA-AO-A12H-01A	high	0	0.170076	0.0416822	0.0601532	0	0.0161742	0	0	0.0159381	0	0.00756932	0.0199167	0	0.0703033	0.0082134	0.437046	0	0	0.0874773	0.0595953	0	0.00585431
TCGA-AR-A1AU-01A	low	0.0927968	0	0.17717	0.119681	0	0.1441	0	0	0.000431424	0	0	0.0500111	0.0181311	0.0862483	0.04078	0.127173	0	0	0.143477	0	0	0
TCGA-D8-A1X9-01A	high	0	0.00128569	0.105963	0.165388	0	0.118772	0.0127916	0	0.0815131	0	0	0.0505504	0	0.0896619	0.0560563	0.183924	0	0.0392233	0.0644825	0	0.0247851	0.00560277
TCGA-A8-A07R-01A	high	0.140289	0	0.263265	0.0991871	0	0	0	0	0.0233202	0	0	0.0552006	0.0136141	0.216603	0.11439	0	0	0.0315961	0	0	0	0.0425357
TCGA-AO-A12C-01A	low	0.176724	0	0.21276	0.0271247	0	0.0347976	0	0	0	0	0	0.0314835	0	0.176227	0.0251015	0.16817	0	0	0.147612	0	0	0
TCGA-V7-A7HQ-01A	low	0	0.110171	0.178189	0.077201	0	0.104596	0	0.0637506	0.018144	0	0	0.0556604	0	0.0450211	0.0309671	0.166508	0.0145293	0	0.0722704	0.0136053	0	0.0493868
TCGA-A2-A1FZ-01A	high	0.0698928	0	0.0697535	0.113696	0	0.1646	0	0	0.042943	0	0	0.0255264	0.00377307	0.0534202	0.0611055	0.149925	0.106163	0	0.0992748	0	0.0347916	0.0051348
TCGA-AR-A251-01A	high	0.105644	0	0.0238849	0.110137	0	0.227468	0.0140661	0.0479855	0	0	0.0101267	0	0	0.103096	0.0728679	0.145445	0	0.0945521	0	0.0299027	0	0.0148237
TCGA-EW-A1PF-01A	high	0.0751947	0	0.166955	0.0896669	0	0.152475	0	0.00904038	0.0366911	0	0.0146211	0	0	0.097076	0.0915678	0.170374	0.010934	0	0.0854033	0	0	0
TCGA-BH-A18T-01A	low	0.125327	0	0.0932651	0.13567	0	0.13584	0.022599	0.0538523	0.0254424	0	0	0.0235318	0	0.130554	0.0789266	0.140133	0.00779234	0.00377175	0.00620572	0	0	0.0170881
TCGA-AR-A24S-01A	high	0.0319798	0	0.0373321	0	0	0.184244	0.00577271	0.0283081	0.0535675	0.0226582	0	0	0.000460439	0.149869	0.0850401	0.16598	0.124733	0.00729729	0.0796263	0	0	0.0231314
TCGA-AN-A041-01A	high	0.0850285	0	0.122445	0.0416915	0	0.19125	0	0	0.0657382	0	0	0.0245011	0.0337191	0.137071	0.0590429	0.148462	0	0	0.0910504	0	0	0
TCGA-E2-A1LL-01A	low	0	0.147928	0.114968	0	0.0321291	0.00310903	0	0.150085	0	0	0.0404332	0	0	0.0814735	0.0615913	0.141505	0.140225	0	0.0180295	0.0146995	0.0462246	0.00759843
TCGA-E2-A1IJ-01A	low	0.0378805	0	0.118837	0.243057	0	0.0242848	0	0.00129293	0.0928452	0	0	0.0419672	0.0120772	0.0704646	0.0670864	0.103155	0.00116654	0	0.183126	0	0.00276085	0
TCGA-AR-A24O-01A	low	0.0669518	0	0.0892174	0.0732527	0	0.228362	0	0.0526372	0	0.0485311	0	0.0112371	0	0.0339299	0.0745097	0.141626	0.0400147	0	0.120606	0	0.0191235	0
TCGA-XX-A899-01A	low	0.185313	0	0.0407633	0.152053	0	0.123402	0.0335386	0.0170962	0.00772341	0	0.00878997	0.00111195	0.0366133	0.056236	0.0655328	0.108706	0.0216487	0.00181422	0.139658	0	0	0
TCGA-D8-A1XK-01A	low	0.0583272	0	0.109054	0.124464	0	0.11256	0.0406114	0.062951	0	0	0.0342791	0.00128019	0	0.119974	0.0794575	0.145038	0.0256844	0.0337937	0	0	0	0.0525256
TCGA-AC-A5XS-01A	low	0.011791	0.0448298	0.165273	0.190769	0	0.104627	0	0.0400126	0.00569875	0	0	0.0378925	0	0	0.0770142	0.168895	0.0103815	0.018552	0.0950493	0	0.00270541	0.0265082
TCGA-BH-A18L-01A	high	0.0940242	0	0.152578	0.128404	0	0.10971	0.00146301	0.00588177	0	0	0.000457588	0.0532541	0.00791298	0	0.0790287	0.163719	0	0	0.117738	0	0.085829	0
TCGA-OL-A66J-01A	low	0.0998624	0	0.0974182	0.131522	0	0.0595224	0	0.0313179	0.00725012	0	0.00135456	0.0363063	0	0.15669	0.0713612	0.116471	0.0855869	0	0.0721255	0	0.0193481	0.0138639
TCGA-PE-A5DD-01A	high	0.0266818	0	0.141194	0.297657	0	0.0365134	0	0.00857776	0.0632692	0	0	0.0520858	0	0.0700527	0.0707113	0.0781795	0	0	0.155078	0	0	0
TCGA-AN-A04D-01A	high	0.0287207	0	0.154453	0.100443	0	0	0	0.113127	0.00860794	0.0108028	0.0749676	0	0	0.106401	0.0306289	0.176444	0	0.0112908	0	0	0.184114	0
TCGA-4H-AAAK-01A	high	0.102302	0	0.113058	0.0899567	0	0.154214	0	0.0154932	0.0382763	0	0	0.0529507	0.0024672	0.05891	0.0355067	0.141511	0.00385534	0	0.184694	0	0	0.0068051
TCGA-E9-A5FL-01A	high	0.00248457	0.0193355	0	0.0553979	0	0.154428	0	0	0.0784157	0	0	0.0485961	0.0224088	0.0629525	0.0280056	0.304105	0.148068	0.0338063	0.0351628	0	0.00683313	0
TCGA-E9-A24A-01A	low	0	0	0.0119948	0.109244	0	0.131855	0.0433589	0.00198182	0.0150765	0	0	0	0	0.0992675	0.0873605	0.307247	0	0	0.0980135	0	0.0319879	0.0626126
TCGA-BH-A1FM-01A	high	0	0	0.0543564	0	0	0.173587	0	0	0	0	0	0.00919325	0	0.187027	0.0231625	0.220644	0.121209	0	0.140159	0.0064732	0.0358013	0.0283868
TCGA-A8-A07C-01A	low	0.0578635	0	0.139911	0.131842	0	0.0314137	0.116961	0.0586162	0	0.0610426	0	0.0128299	0	0.106348	0.0510929	0.178503	0	0.0211138	0.0118337	0	0.0206291	0
TCGA-AR-A24Q-01A	low	0	0.0552791	0.139461	0.0667388	0	0.0574996	0	0.0713788	0.040378	0.0740083	0	0.0451858	0.00486283	0.158932	0.0599915	0.107769	0.0355603	0.0065006	0.0764538	0	0	0
TCGA-AR-A2LE-01A	low	0.138322	0	0.135631	0.13181	0	0.117446	0	0	0.0284733	0.00181734	0	0.0167291	0.00661018	0.0283782	0.0872437	0.135427	0.0923514	0	0.061377	0	0.0183842	0
TCGA-AR-A0U4-01A	low	0.00632234	0.00307444	0.0353961	0.0548194	0	0.212173	0.0481639	0.0190458	0	0	0.0139899	0.00383159	0.0621621	0.0986731	0.119064	0.0982222	0.154215	0	0.010261	0	0	0.0605868
TCGA-GM-A2DN-01A	low	0.0260389	0	0.156039	0.172837	0	0.119731	0.0135455	0.0565371	0.0191112	0.0136157	0	0.0299444	0.0136499	0.0937291	0.0942301	0.0442847	0.110206	0	0.0364998	0	0	0
TCGA-A7-A13D-01A	low	0.144681	0	0.0623687	0	0	0.139962	0	0	0.0101902	0	0.0436803	0	0	0.405386	0.00376374	0	0	0.0512347	0	0.087659	0	0.051074
TCGA-D8-A1JG-01B	high	0.0796298	0	0.214924	0.0702897	0	0.0191242	0.130011	0.0748988	0.0048319	0	0	0	0	0.0880137	0.0897853	0.114854	0.00949425	0.0208826	0.0832607	0	0	0
TCGA-E2-A570-01A	low	0.0211845	0	0.0636589	0.143439	0	0.13643	0	0	0.0606981	0	0	0.0207787	0	0.120747	0.0426416	0.241624	0	0	0.148799	0	0	0
TCGA-A2-A04Q-01A	low	0.0762509	0	0.138014	0.156565	0	0.0578343	0.0531238	0.0813383	0.0193668	0	0	0.0371917	0.00714598	0.0533132	0.0886897	0.0824332	0.097401	0.00936099	0.0352372	0	0	0.00673466
TCGA-A7-A6VV-01A	high	0.0707113	0	0.0879049	0.0493846	0	0.138254	0	0.0747464	0.0487721	0	0	0.030995	0	0.167207	0.0973198	0.143338	0.0304748	0	0.0124786	0	0	0.0484132
TCGA-E2-A1IG-01A	low	0.0167005	0	0.133023	0.0937291	0	0.185368	0	0	0.059193	0	0	0.0171234	0	0.245768	0.0564063	0.0267041	0	0	0	0.0531232	0.102309	0.0105518
TCGA-E9-A1N6-01A	high	0	0.0637902	0.00595067	0.0908858	0	0.112677	0	0	0.0565218	0	0	0	0	0.252833	0.0206476	0.234815	0	0.0502389	0	0.0893038	0.0223371	0
TCGA-E9-A1NC-01A	low	0.014633	0.0174475	0.182087	0.20297	0	0.101963	0.0241326	0.0485061	0.0280631	0	0.000566556	0.0126761	0	0.0493392	0.113505	0.160159	0.0196475	0	0.00462021	0	0	0.0196853
TCGA-A7-A3IZ-01A	high	0.0168414	0	0.0701854	0.0343372	0	0.181395	0	0	0	0	0.027524	0	0	0.119976	0.0110497	0.231684	0	0	0.304878	0	0	0.00212932
TCGA-AN-A0AK-01A	high	0.0563934	0	0.16843	0.152492	0	0.0509294	0.0432252	0.0438198	0.0282735	0	0.0144788	0.00168881	0.00601859	0.10499	0.0912765	0.234455	0	0	0	0	0	0.00352805
TCGA-D8-A1JM-01A	high	0.103787	0	0.0228821	0.273697	0	0.0385392	0.0339695	0.0908626	0.0216047	0	0	0.0583853	0	0.0828163	0.0818989	0.0772172	0	0.0113787	0.0784729	0	0	0.0244885
TCGA-OL-A5S0-01A	high	0.0513941	0	0.102039	0.0967312	0	0.0819652	0	0.115639	0.0500511	0.000875275	0	0.00565829	0	0.0992464	0.107826	0.214663	0.0278482	0.0320198	0.00528898	0	0	0.00875393
TCGA-A8-A06Z-01A	high	0.0168701	0	0.048607	0	0	0.135946	0	0	0.109976	0	0.00721419	0.0137515	0	0.211206	0.0428406	0.249108	0.0888061	0	0.0558608	0.00473668	0.0150784	0
TCGA-AQ-A54O-01A	low	0.105478	0	0.149434	0.161113	0	0.0505323	0	0.0787071	0.0717663	0	0	0.0141363	0	0.158566	0.0363922	0.0685535	0.0784346	0	0.0268862	0	0	0
TCGA-E2-A15S-01A	high	0.0847906	0	0.0610341	0.162251	0	0.0439838	0	0	0.101221	0	0	0.0858449	0	0.150821	0.0197004	0.0930859	0.0893724	0	0.107896	0	0	0
TCGA-EW-A423-01A	high	0	0.00317103	0.0489057	0.256805	0	0.0332273	0	0.0274884	0.09574	0	0	0.0435743	0	0.0693115	0.0773842	0.272504	0	0	0.0639531	0	0	0.00793586
TCGA-C8-A273-01A	low	0	0.0743664	0.202086	0.0461973	0	0.133352	0	0	0.0488739	0	0.0422988	0	0.00739846	0.208241	0.0758548	0.0535348	0	0	0	0.0474987	0.0602976	0
TCGA-OL-A5RV-01A	low	0.172422	0	0.202781	0.0983812	0	0.0257528	0	0.0825288	0.00981898	0	0.00376961	0.0059326	0	0.0543277	0.0160495	0.100397	0.0478319	0	0.180007	0	0	0
TCGA-AC-A2FM-01A	low	0.0823828	0	0.0927416	0.132882	0	0.203325	0	0	0.0695686	0	0.0247288	0.00406357	0.0265243	0.000609908	0.0615257	0.131492	0.0237668	0	0.118727	0.00898405	0.0186764	0
TCGA-AO-A0JM-01A	high	0	0	0.163012	0.0979641	0	0.0738735	0.0174945	0.00763794	0.104181	0	0	0	0	0.193417	0.0873218	0.158007	0.00509267	0	0.0885585	0	0.00343985	0
TCGA-BH-A0DP-01A	low	0.124905	0	0.107993	0.18393	0	0.121195	0	0.0449335	0	0.000643029	0	0.0371068	0	0.0422074	0.0655029	0.109115	0.00351161	0	0.117917	0	0	0.0410404
TCGA-A2-A25E-01A	low	0.101256	0	0.115175	0.0223281	0	0.196017	0.0249729	0.0703221	0	0.0156168	0	0	0	0.0807578	0.0832136	0.157714	0.0527872	0	0.0685603	0	0	0.0112791
TCGA-B6-A2IU-01A	low	0.183592	0	0.187494	0.134295	0	0.0643276	0	0	0.0547888	0	0.0509744	0	0	0.0260477	0.056936	0.0994232	0	0	0.0745603	0.00906383	0.0584973	0
TCGA-BH-A18P-01A	low	0.101713	0	0.143449	0.0538282	0	0.155044	0.0176393	0.0429035	0.0118775	0.000769046	0	0.04669	0	0.0825101	0.0846353	0.12636	0.0225985	0.0225322	0.0608217	0	0	0.0266286
TCGA-E9-A22B-01A	high	0	0.0650714	0.0924706	0.144004	0	0.0569805	0	0.026952	0.0214032	0	0	0.0435877	0	0.157239	0.0937783	0.0801635	0	0	0.165361	0	0.0529897	0
TCGA-A2-A0SW-01A	low	0.0404271	0	0.190668	0.221949	0	0.0933534	0.0289011	0.016208	0.0452236	0	0	0.0101417	0	0.0736667	0.0693197	0.110537	0.0378851	0	0.0576857	0	0	0.00403426
TCGA-E2-A107-01A	low	0.0445801	0	0.106739	0.181628	0	0.122955	0	0	0.075515	0	0	0.00937024	0	0.0504766	0.0380431	0.146948	0.0555579	0	0.168187	0	0	0
TCGA-E2-A1B6-01A	low	0.055965	0.0888268	0.0780422	0.13168	0	0.105363	0.0792247	0.0266416	0.09533	0.0141892	0.0295933	0.0127938	0.00185328	0.0735527	0.0871221	0.0725534	0	0.0293226	0.0179466	0	0	0
TCGA-D8-A1XW-01A	low	0.0358033	0	0.0485998	0.0506893	0	0.136716	0.00694964	0.0166017	0.0468681	0	0	0.0290114	0.111	0.0860697	0.096062	0.279357	0.0103076	0	0.0459641	0	0	0
TCGA-A7-A0DC-01A	high	0.076277	0	0.0584311	0	0	0.345662	0	0	0	0	0	0.0590913	0	0.153116	0	0.15744	0	0	0.12315	0	0.0268322	0
TCGA-EW-A6SD-01A	high	0.0706615	0	0.212676	0.136504	0	0.0167885	0.0216885	0.0708003	0.0422999	0	0.00591777	0.0385531	0	0.0558805	0.0935881	0.0984926	0.0468896	0	0.055989	0	0	0.0332707
TCGA-AO-A0J3-01A	high	0	0	0.0645977	0.176353	0	0.0409017	0	0	0.0602485	0	0	0.0382577	0.027443	0.0949202	0.0691738	0.199248	0	0	0.228857	0	0	0
TCGA-AN-A03X-01A	high	0	0	0.0386492	0.155094	0	0.119787	0	0	0	0	0	0.0521448	0	0.0152266	0.0627694	0.212836	0.0275765	0	0.265487	0	0.0245177	0.0259115
TCGA-A8-A099-01A	high	0.0209458	0	0.130693	0	0	0.252286	0.000607639	0	0.045143	0.013547	0	0.00457508	0	0.0370692	0.116656	0.220601	0.053464	0	0.0916367	0	0.0127753	0
TCGA-E2-A14Z-01A	high	0.000402836	0.0343603	0.0631095	0.172803	0	0.0413655	0.0255858	0.113747	0.0146362	0	0	0.0473198	0.0571916	0.0544242	0.101089	0.141611	0.00509849	0	0.125598	0	0.00165845	0
TCGA-AR-A5QP-01A	high	0.105658	0	0.196455	0.180038	0	0.0686198	0	0.0281075	0.0225152	0	0.00562966	0.017977	0.0138566	0.0748279	0.0449445	0.125333	0.0512667	0	0.0598211	0	0.00495007	0
TCGA-AC-A62X-01A	high	0	0.0684994	0.0267185	0	0	0	0.0546179	0.163326	0	0.0150227	0	0.0557901	0.0392127	0.207987	0.00833152	0	0	0.258189	0.0564729	0	0	0.045832
TCGA-BH-A42V-01A	low	0.101676	0	0.132001	0.16768	0	0.0880425	0	0.0867073	0.0454341	0.00482454	0	0.0170737	0.0100344	0.0238496	0.0651191	0.103539	0.105221	0	0.048797	0	0	0
TCGA-B6-A0RS-01A	low	0.0552006	0	0.141907	0.164409	0	0.00169294	0.0600342	0.12816	0	0	0	0.0057004	0.0138051	0.0781279	0.0989086	0.126284	0.00963847	0.00123762	0.0483486	0	0.0665463	0
TCGA-D8-A1JL-01A	low	0	0.110009	0.0542315	0.163896	0	0	0.124571	0.117503	0.0174701	0	0.0407799	0	0.0153498	0.0976562	0.0753291	0.100316	0	0.0521284	0.0015764	0.00440789	0.00472126	0.0200539
TCGA-BH-A0DZ-01A	high	0.0787709	0	0.15734	0.153822	0	0.0969197	0.00754718	0.0420545	0	0	0	0.0332911	0	0.0807546	0.0957547	0.186611	0.0039002	0	0.0485503	0	0.000104359	0.0145795
TCGA-A8-A06Y-01A	high	0.0668682	0	0.0961001	0	0	0.134501	0	0.0794221	0.137925	0	0.057069	0	0.00353219	0.280992	0.0447572	0.0411663	0	0	0.0491062	0	0.00856037	0
TCGA-C8-A135-01A	high	0.105436	0	0.129531	0.267936	0	0.114479	0.0270054	0	0.0405216	0	0	0	0	0.0158	0.0624901	0.157417	0.0167549	0	0.0530026	0	0	0.00962676
TCGA-5L-AAT1-01A	high	0.0219566	0.000834139	0.10354	0.224809	0	0.0433312	0	0.0602327	0.0513381	0	0	0.0492957	0.00168293	0.0154	0.0954071	0.137687	0.0691226	0	0.113811	0	0	0.0115511
TCGA-AR-A24R-01A	low	0.0855787	0	0.105738	0.060755	0	0.114622	0.0340988	0.0398484	0.0449452	0.0158684	0	0.00026444	0.00492985	0.0364515	0.121359	0.117563	0.102254	0	0.102251	0	0.0134712	0
TCGA-S3-AA0Z-01A	high	0.1226	0	0.158678	0.136953	0	0	0.000336466	0.0997376	0.0570477	0	0	0.0617723	0	0.113839	0.107437	0.101659	0.0283211	0	0	0	0.0116195	0
TCGA-D8-A1J8-01A	low	0	0	0.0286853	0.196014	0	0.0329665	0.1278	0.144577	0	0.00669367	0	0.0597477	0	0.0658766	0.102014	0.12734	0	0.0109244	0.0256573	0	0.0717039	0
TCGA-A2-A0ER-01A	low	0.033598	0	0.216901	0.0552296	0	0.232542	0	0	0.0233218	0	0	0	0	0.0394885	0.0627671	0.117285	0.0514041	0	0.1414	0	0.025458	0.000605114
TCGA-E9-A1ND-01A	low	0.0265573	0	0.118947	0.172087	0	0.0423876	0.0470072	0.105399	0.0171049	0	0.0214258	0.0219183	0	0.0726718	0.0974301	0.193368	0	0.0136306	0	0	0	0.0500642
TCGA-A2-A1G1-01A	high	0.0107625	0.0432631	0.0834038	0.117305	0	0.0873391	0.105432	0.0860883	0	0.0167934	0	0	0	0.0503615	0.0950682	0.171222	0.0520079	0.0415111	0	0	0	0.0394414
TCGA-A2-A0SU-01A	low	0.134725	0	0.0560276	0.125051	0	0.164005	0.00589609	0.0002012	0.0710396	0.0139526	0	0.0128272	0.00186457	0.0523831	0.0698556	0.0703811	0.12082	0	0.0973076	0	0	0.0036614
TCGA-E2-A1LB-01A	high	0.112521	0	0.240535	0.0481113	0	0.1351	0	0	0.0473234	0	0	0.00831134	0	0.0557752	0.0408052	0.262612	0	0	0.0123068	0	0.0365986	0
TCGA-E9-A1RD-01A	low	0.126143	0	0.113403	0.0177594	0	0.141504	0	0.048499	0	0.00594592	0	0	0	0	0.0422428	0.267616	0.0488934	0	0.150986	0	0	0.0370065
TCGA-OL-A6VQ-01A	low	0.184477	0	0.101156	0.0531869	0	0.20532	0	0	0	0.00386892	0	0.0564113	0.00617123	0.0378791	0.0700878	0	0.128595	0	0.136627	0.00443114	0.0117883	0
TCGA-AQ-A04J-01A	high	0.155044	0	0.096521	0.132548	0	0.0994999	0.0901673	0	0.0463068	0.0285564	0.0164295	0	0	0.0618473	0.0810865	0.0603026	0.0792766	0.0257125	0.0233081	0	0	0.00339354
TCGA-AQ-A1H3-01A	low	0.040778	0.0221791	0.1236	0.202212	0	0.0776297	0	0.0438502	0.0492255	0	0.0321122	0	0.0297966	0.0961175	0.0793798	0.0996901	0.00293926	0	0.00832429	0	0.092165	0
TCGA-A2-A259-01A	high	0.169934	0	0.0280579	0	0	0.129989	0.0576212	0.0172873	0.0639757	0.00375856	0.00900276	0	0.0238509	0.0389783	0.0686675	0.0800609	0.0673521	0.0299375	0.186889	0	0	0.0246373
TCGA-WT-AB44-01A	high	0.0321795	0	0.133609	0.17153	0	0.0544323	0	0.0443634	0.0402792	0	0	0.0256931	0	0.119107	0.0275993	0.105495	0.0988701	0	0.0600996	0.0419746	0.0447676	0
TCGA-B6-A0IN-01A	high	0.0392138	0.0696365	0.0970684	0.0837305	0	0.107078	0.00434838	0.0442177	0.0672514	0	0.00113584	0	0	0.0934544	0.0751213	0.092157	0.158323	0	0.0672638	0	0	0
TCGA-E9-A1R3-01A	low	0.00405024	0.0541502	0.0269623	0.0326765	0	0.146403	0	0.0288698	0.100798	0	0	0	0.0401469	0.12757	0.0472118	0.0594831	0.215992	0.0292656	0.0864208	0	0	0
TCGA-A8-A086-01A	low	0.0878296	0	0.0665825	0.0113046	0	0.115954	0	0.00137449	0.0112986	0	0	0.0498789	0	0.0941724	0.0354541	0.255948	0	0	0.166946	0	0	0.103256
TCGA-AC-A3BB-01A	low	0.104389	0	0.129144	0.167178	0	0.0242149	0	0.0855045	0.0256412	0	0.048291	0.00159302	0.0394832	0.0799497	0.0780153	0.122423	0.00675363	0	0.0781879	0	0.00923201	0
TCGA-AC-A2QI-01A	high	0.0656419	0	0.0767	0.199129	0	0.0921982	0	0.0709135	0.0358133	0	0	0.00518993	0	0.0663509	0.0886651	0.18158	0	0	0.0917191	0	0	0.0260986
TCGA-BH-A1F5-01A	high	0.103275	0	0.0625637	0.0141606	0	0.265385	0	0.0251626	0	0	0	0	0	0	0.0303043	0.160406	0.112133	0	0.13867	0.0577493	0	0.0301916
TCGA-AC-A3HN-01A	high	0.038704	0.0228185	0.140123	0.182646	0	0.047586	0	0.0199578	0.0518252	0	0	0.009952	0.0254678	0.138906	0.0611437	0.149989	0	0	0.110881	0	0	0
TCGA-BH-A1FG-01A	high	0.0468002	0	0.127075	0.158274	0	0.0607864	0	0	0.0329238	0	0	0.0158319	0	0.00876449	0.0944436	0.145264	0.0149224	0	0.260253	0	0.0339367	0.000724802
TCGA-BH-A0DV-01A	high	0.113431	0	0.10599	0.0904603	0	0.128386	0	0.0511472	0	0.0169162	0	0.0413686	0	0.0413995	0.022253	0.146543	0.0573673	0	0.161007	0	0	0.0237303
TCGA-UL-AAZ6-01A	high	0	0.0415281	0.110749	0.0490978	0	0.0653951	0	0	0.0927216	0	0	0.0332871	0	0.14747	0.0547153	0.24689	0.0609881	0	0.0971573	0	0	0
TCGA-AR-A255-01A	high	0.0236104	0	0.101559	0.0809756	0	0.08185	0.115026	0	0.0528261	0.0213067	0	0	0.00261838	0.108906	0.0784962	0.117161	0.0260685	0.00515218	0.15656	0	0.0278837	0
TCGA-LD-A7W6-01A	low	0.142823	0	0.177762	0.168374	0	0.116892	0	0.0427594	0.0629845	0	0	0.0258891	0	0.00373938	0.0741741	0.0856849	0	0	0.0989173	0	0	0
TCGA-AR-A24Z-01A	high	0.0963893	0	0.155873	0.113307	0	0.00188679	0	0.0268733	0.0276081	0	0	0	0	0.185759	0.0474175	0.27034	0	0	0	0	0	0.0745465
TCGA-A1-A0SO-01A	low	0.224848	0	0.175085	0.0612765	0	0.0838196	0.0146004	0.102965	0	0	0	0.0231267	0	0.0828118	0.0850079	0.0823368	0.0570848	0.00703756	0	0	0	0
TCGA-A2-A3XS-01A	high	0.144777	0	0.123374	0.166182	0	0.0241856	0	0.107512	0.0376352	0.0084262	0	0.00409847	0.00651196	0.075266	0.0724319	0.145192	0	0.0254308	0.0589766	0	0	0
TCGA-D8-A1X6-01A	low	0	0	0	0.0448184	0	0.167947	0	0.0709575	0.00259678	0	0	0.0397584	0.171175	0.00492964	0.0277917	0.333753	0.00913905	0	0.0598277	0	0.0673063	0
TCGA-BH-A0HF-01A	low	0.101452	0	0.0963487	0.0906355	0	0.111886	0.00962693	0.0291969	0.00564787	0.0128761	0	0.00768432	0	0.108585	0.0767521	0.0498361	0.176519	0	0.0990031	0	0.00952943	0.0144215
TCGA-A7-A3J0-01A	high	0.0188769	0	0.150707	0.187673	0	0	0	0.124344	0.0419976	0	0	0.0549975	0	0.170459	0.150447	0.0883995	0	0	0.0120984	0	0	0
TCGA-AC-A23C-01A	high	0.08527	0	0.194023	0.0791951	0	0.199371	0.0269188	0.0118116	0.0277236	0	0	0.0129742	0	0.116362	0.0864345	0.0843457	0.00782937	0	0.0677409	0	0	0
TCGA-LL-A442-01A	low	0	0.0814932	0.0151466	0	0	0.0964044	0	0	0	0	0.0399928	0.00575195	0.342516	0	0.0210074	0.354455	0	0	0.0429672	0	0	0.000265222
TCGA-S3-A6ZH-01A	low	0.0502131	0	0.125046	0.103005	0	0.0353154	0.00879471	0.0328941	0.0502172	0	0	0.0522595	0.00769807	0.0416001	0.09955	0.0505865	0.140867	0	0.201954	0	0	0
TCGA-AC-A8OR-01A	high	0.0305029	0	0.0189045	0.00251495	0	0	0	0	0.0925825	0	0	0.0435843	0.0782727	0.139378	0.0118525	0.420469	0.113698	0	0.00451814	0	0	0.0437228
TCGA-AR-A1AX-01A	high	0.0755359	0.0148403	0.0860605	0.147415	0	0.137577	0.0448766	0.0537708	0.028251	0	0.00794519	0.00146834	0.00338529	0.0513063	0.0908221	0.0616605	0.0133052	0	0.18178	0	0	0
TCGA-D8-A1XO-01A	high	0.038981	0	0.0837486	0.272059	0	0.0345874	0	0.0345589	0.00204914	0	0	0.0178607	0	0	0.0504028	0.222559	0.0514807	0	0.0923519	0	0.0539232	0.0454384
TCGA-E9-A1R2-01A	low	0.0936271	0	0.120768	0.16479	0	0.0519148	0	0.105066	0.0653408	0	0	0.0377413	0	0.0325034	0.120943	0.111982	0	0	0.0953231	0	0	0
TCGA-D8-A27M-01A	low	0.124091	0.0257467	0.0546198	0.077255	0	0.0718353	0.0892693	0.0306965	0.0446644	0	0.0146651	0.0292766	0.00970817	0.0593231	0.120396	0.110994	0.0595955	0.0137044	0.0641595	0	0	0
TCGA-AN-A0FY-01A	high	0.110903	0	0.0250186	0.133531	0	0.130098	0	0.0189376	0.0651481	0	0	0.00514203	0.0211762	0.165557	0.111874	0.16799	0.0296817	0	0	0	0.0149419	0
TCGA-BH-A0DX-01A	high	0.0472249	0	0.0561106	0.088783	0	0.125555	0	0.0059971	0.0384222	0	0	0.00942486	0.0115875	0.214034	0.0478132	0.140048	0.0523019	0.016105	0.146592	0	0	0
TCGA-EW-A1IY-01A	low	0.0568962	0	0.0780359	0.111893	0	0.183259	0.0676627	0.0306708	0.0055285	0.0640929	0	0.0250381	0	0.0172161	0.100784	0.0693309	0.105741	0.0117203	0.0677742	0	0	0.00435675
TCGA-A2-A04N-01A	high	0.0793206	0.00480538	0.143578	0.132895	0	0.0813917	0	0.0420132	0	0	0	0.0171669	0	0.102274	0.0524269	0.128488	0.000236922	0	0.210413	0	4.65e-05	0.00494327
TCGA-A2-A0YF-01A	low	0	0.0492126	0.0872629	0.00364874	0	0.16389	0	0	0.0151379	0.0159871	0	0	0	0.180638	0.0636276	0.22968	0.119725	0	0.0515254	0	0.0196646	0
TCGA-PE-A5DE-01A	low	0.0643574	0	0.13037	0.336404	0	0.000192825	0.00857336	0.0659782	0.0519314	0	0	0.0254514	0.015596	0.0734203	0.124356	0.0432573	0.0464758	0	0	0	0.0136364	0
TCGA-EW-A1J5-01A	low	0.00418087	0.0728132	0.0462315	0.05316	0	0.0154693	0.0901467	0.15868	0.00656641	0.0153434	0.0343429	0	0	0.0781577	0.0847511	0.118567	0	0.0393354	0.158322	0	0.0170809	0.00685135
TCGA-AO-A0JE-01A	high	0.0172179	0	0.121695	0.141651	0	0.0871295	0.0493506	0.0556313	0.0721355	0.0320482	0	0.0198054	0.0189166	0.0277098	0.0921191	0.131311	0.0312822	0.0192941	0.0749695	0	0	0.00773337
TCGA-BH-A1FN-01A	high	0.00609483	0	0.110817	0.0609017	0	0.00401109	0	0.125559	0.0848716	0	0	0.0600384	0	0.292536	0.0972076	0.0534128	0	0	0	0.0564957	0.0295007	0.0185532
TCGA-BH-A18V-01A	high	0	0.0959656	0.0760714	0.0820146	0	0.0365427	0.13704	0.083948	0.0296471	0	0.0170253	0	0	0.11233	0.103847	0.124807	0.0396703	0.0451751	0	0	0	0.0159158
TCGA-BH-A0BF-01A	low	0.0284466	0.0078439	0.122558	0.202905	0	0	0.070946	0.0754669	0.0474885	0.0044121	0	0.0269848	0.00644879	0.050712	0.0824065	0.131201	0.00655127	0	0.135151	0	7.17e-05	0.000405585
TCGA-B6-A409-01A	high	0.0844062	0	0.12957	0.127915	0	0	0	0.0691706	0.115703	0.0195214	0.0373629	0	0	0.125317	0.125349	0.0810131	0	0	0.0048616	0	0	0.0798091
TCGA-A2-A0CL-01A	high	0.0831839	0.0197197	0.0867575	0.10711	0	0.180039	0.0737234	0.0201622	0.0457843	0.0417447	0.0171558	0	0	0.0390866	0.111572	0.11545	0	0.00496091	0.0449026	0	0.00117728	0.00747055
TCGA-A2-A0CO-01A	low	0.173466	0	0.0734723	0.171036	0	0.147837	0.0164144	0.040363	0.0568943	0	0	0.0260526	0	0.0334651	0.0883728	0.0982395	0	0.0214613	0.0397308	0	0	0.0131952
TCGA-AC-A3QP-01A	low	0.0554573	0	0.154464	0.239729	0	0	0	0.04562	0	0	0	0.0411525	0.0191694	0	0.0475153	0.179728	0.0525093	0	0.138753	0	0.00566365	0.0202394
TCGA-AC-A2QJ-01A	high	0	0.0440356	0.0487009	0.0923002	0	0.0410602	0	0.063271	0.0202568	0	0.0424871	0.0326713	0.0479227	0.172172	0.0451434	0.247453	0.0837199	0	0.0169474	0	0	0.00185815
TCGA-B6-A0RM-01A	high	0.0405874	0	0.0875317	0.112993	0	0.158329	0	0.00789369	0.0339563	0	0	0.0423691	0	0	0.0581927	0.0789269	0.132798	0	0.239733	0	0	0.00668915
TCGA-D8-A1JS-01A	low	0.040748	0	0.0601679	0.0580006	0	0.0438158	0	0.147892	0	0	0	0.0642845	0	0.0792899	0.010529	0.303038	0	0	0.0809898	0	0	0.111245
TCGA-A7-A26J-01A	low	0.108573	0	0.00371896	0	0	0.13025	0	0	0.0222702	0.0516301	0	0.016796	0	0.108716	0.0809522	0.248419	0	0	0.161107	0	0.0308881	0.0366784
TCGA-A7-A13H-01A	low	0.0288136	0	0.134953	0.20113	0	0	0	0	0.113553	0	0.0278287	0	0.0644654	0.131933	0.0809538	0.122563	0.0399264	0	0.0538809	0	0	0
TCGA-AO-A126-01A	high	0	0	0.127575	0.113259	0	0.167498	0	0.0620042	0.0562806	0	0	0.0436244	0	0	0.0758043	0.175874	0.00726112	0	0.170818	0	0	0
TCGA-BH-A6R8-01A	low	0	0.0208802	0.11259	0.141113	0	0	0	0.0656449	0.0842394	0	0.0631329	0	0.042526	0.0982475	0.0726181	0.17321	0	0.0304094	0.0953878	0	0	0
TCGA-AC-A3TM-01A	low	0	0.0543452	0.178596	0.294448	0	0	0	0.0497282	0.0703795	0	0.0141789	0.00672516	0	0.0621068	0.0444386	0.138078	0.0276025	0	0.0593737	0	0	0
TCGA-AR-A0TQ-01A	low	0.0512519	0	0.168596	0.167351	0	0.0496002	0.0315654	0.0147253	0.0810524	0.0462109	0	0	0	0.123992	0.0798549	0.122795	0	0	0.0296259	0	0.03338	0
TCGA-GM-A2DH-01A	high	0.10285	0	0.0240231	0.164011	0	0.120034	0.0474087	0.0716145	0.0560214	0.0242493	0	0.0295815	0	0.068603	0.105167	0.0895863	0.0610798	0.00433305	0.0314376	0	0	0
TCGA-B6-A0RI-01A	low	0.0523568	0	0.0889251	0.0470202	0	0.203923	0	0.0141869	0.0287606	0	0	0.0338522	0	0.0964856	0.0314335	0.164082	0.0539505	0	0.108563	0.0231744	0	0.0532861
TCGA-A2-A1G0-01A	high	0.0780273	0	0.170066	0.10642	0	0.150435	0	0.0395903	0	0.0124302	0	0	0.010182	0	0.072821	0.109583	0.145113	0	0.0859284	0	0.0194049	0
TCGA-A2-A1FX-01A	low	0	0	0.0837426	0.195519	0	0.135802	0	0	0.0276674	0	0	0	0.0397998	0.0153526	0.0864739	0.207991	0	0	0.137677	0.00378288	0.0410529	0.0251394
TCGA-A7-A26G-01A	low	0.0665787	0.00509861	0.16118	0.0677612	0	0.0385628	0.0883746	0.103142	0.0334496	0.0210931	0	0	0.00755332	0.112162	0.0779725	0.0452975	0.0975319	0	0.074242	0	0	0
TCGA-E2-A1LI-01A	low	0.0697695	0.0109676	0.12195	0.050439	0	0.138773	0.0628067	0.0645063	0.0118162	0.021699	0.0252799	0	0.0567317	0.105094	0.109796	0.076337	0.015172	0.0131998	0	0.0456617	0	0
TCGA-A8-A08P-01A	low	0.0472354	0	0.080785	0.111506	0	0.12642	0.0748146	0.0218917	0.0466844	0.00630504	0	0.0100769	0	0.128536	0.0940011	0.128332	0.0244906	0	0.0749812	0	0	0.0239393
TCGA-E2-A1IN-01A	high	0.0590083	0	0.0995717	0	0	0.213624	0	0	0.00943903	0	0	0.0601462	0	0.00442529	0.0445821	0.240556	0.0121832	0	0.22964	0	0.0114782	0.0153466
TCGA-BH-A0HA-01A	low	0	0.0537762	0.101996	0.116517	0	0.0771874	0	0.0617777	0.107282	0	0	0.0270389	0.00229023	0.0378627	0.0869446	0.100024	0	0.0306359	0.172363	0	0.0207971	0.00350929
TCGA-AO-A1KR-01A	low	0.0576286	0	0.0859062	0.256408	0	0	0.129327	0.0827185	0.0278142	0	0	0.0551767	0	0.0907311	0.0878943	0.0692915	0	0.0246416	0.0324626	0	0	0
TCGA-3C-AALK-01A	low	0.0350474	0	0.187096	0.151248	0	0.154611	0	0	0.0946759	0	0	0.0109739	0.0120215	0.0235411	0.0732289	0.128647	0.0150762	0	0.113834	0	0	0
TCGA-BH-A0BV-01A	low	0	0.0490645	0.093805	0.265287	0	0.0175112	0	0.0205663	0.0821773	0	0	0.00999038	0.0125122	0.128154	0.0844634	0.117349	0.000712918	0	0.101653	0	0.0167529	0
TCGA-E2-A1IH-01A	high	0	0.122925	0.0653652	0.129778	0	0.132414	0.0281902	0.0745799	0	0.0472906	0	0.0152871	0.0154954	0.0859668	0.0674171	0.0766638	0.0247519	0	0.0835273	0	0.030348	0
TCGA-XX-A89A-01A	high	0.0610672	0	0.145143	0.172513	0	0.181816	0	0	0.0698391	0	0	0.0107703	0.0327735	0.0705441	0.0698506	0.127139	0.0362813	0	0	0	0.0222621	0
TCGA-E9-A1RH-01A	high	0.108354	0	0.153214	0.00608613	0	0.120439	0.035302	0.00357449	0	0	0.0119432	0.000921566	0	0.128451	0.136142	0.0471026	0.185161	0	0.0610529	0	0	0.0022559
TCGA-A8-A085-01A	high	0.0393184	0	0	0	0	0.0943834	0	0	0.0928156	0	0	0.0226512	0	0.297638	0	0.221411	0	0	0.231782	0	0	0
TCGA-E9-A1N3-01A	high	0.0815467	0	0.259168	0.0121349	0	0.0324256	0	0.0158994	0.0458269	0	0	0	0	0.00162893	0.0551413	0.286321	0.0461435	0	0.106635	0.0200901	0.00821208	0.0288263
TCGA-D8-A13Y-01A	high	0.0535219	0	0	0.0916489	0	0.155355	0	0.127461	0	0	0	0.0303286	0	0.25404	0	0.22694	0	0	0	0	0.0607046	0
TCGA-AO-A0JB-01A	low	0.0577403	0	0.201147	0.205072	0	0.0441382	0	0.0520121	0.0670344	0	0	0.0261228	0.0150867	0.0486977	0.0406842	0.194741	0	0.0275786	0.0199447	0	0	0
TCGA-AC-A6IV-01A	low	0.110712	0	0.0340784	0.105834	0	0.161724	0	0.00284623	0.0503351	0.0166956	0	0.0371191	0.00628472	0.116242	0.0639821	0.149422	0	0	0.132981	0	0	0.0117428
TCGA-A8-A09M-01A	low	0.0578083	0	0.194906	0.163267	0	0	0.0502668	0.0775532	0.0422939	0.0139153	0	0.043339	0	0.00908178	0.0619166	0.185206	0.0102231	0.013244	0.0441203	0	0	0.0328576
TCGA-BH-A0GY-01A	low	0.115476	0	0.117201	0.0161482	0	0.143171	0.0251872	0	0.0537059	0.00345804	0.00222545	0	0.0132586	0.128608	0.0931366	0.113121	0.0380852	0.0159519	0.121265	0	0	0
TCGA-AR-A2LL-01A	high	0.0640306	0	0.128621	0.112607	0	0.0166231	0	0	0.0533515	0	0.00944874	0.00194563	0.0101046	0.161125	0.0303256	0.174798	0.104331	0	0.132158	0	0	0.000530234
TCGA-BH-A208-01A	high	0.145232	0	0.143552	0.0945728	0	0.135877	0.00611929	0.00889653	0.010045	0.0222562	0	0.0307203	0	0.0590713	0.0478459	0.14004	0.0285389	0	0.125733	0	0	0.00150099
TCGA-EW-A1PE-01A	low	0	0.041911	0.214074	0.106338	0	0	0.0714475	0	0.0535973	0	0.0431713	0	0.0111088	0.131614	0.0868761	0.0888734	0	0.0261598	0.0743831	0	0.0504463	0
TCGA-AO-A125-01A	low	0.102599	0	0	0	0	0.0833255	0	0.222004	0	0	0.0123693	0.0813459	0.000138876	0.134677	0	0.204081	0	0.10028	0.0332326	0	0	0.0259456
TCGA-E2-A1B1-01A	low	0.0970663	0	0.0783245	0.0611281	0	0.214889	0.0144676	0.0556259	0	0.0302293	0	0.0110646	0	0.0497747	0.0953116	0.0929149	0.0969509	0.0143183	0.0848218	0	0	0.00311284
TCGA-BH-A0C0-01A	low	0	0.125755	0.0770278	0.136952	0	0	0.097883	0.0194822	0.0540892	0	0.0360607	0.0134973	0.0362618	0.0614359	0.090117	0.122097	0.0199543	0.000960716	0.108426	0	0	0
TCGA-AO-A0JJ-01A	low	0	0.141829	0.156521	0.119194	0	0.0353838	0	0.0525827	0.0246392	0.0326241	0	0.00624133	0.0274435	0.040705	0.0748387	0.110558	0	0	0.134205	0	0.0432343	0
TCGA-AR-A2LH-01A	low	0.119955	0	0.123768	0.181612	0	0.0885507	0.0419145	0.0195297	0.0387461	0	0	0.0136545	0.0423069	0.0144406	0.0645799	0.124958	0.0378701	0.00326072	0.0848529	0	0	0
TCGA-A2-A3XW-01A	low	0	0.0703619	0.0407257	0.146894	0	0.084949	0	0	0.0812608	0	0	0.0328837	0.0145586	0.0341847	0.0357355	0.116356	0.180273	0.0220482	0.113279	0	0	0.0264895
TCGA-AR-A0TS-01A	low	0.208592	0	0.104388	0.127567	0	0.116267	0.0567201	0	0.064313	0.00717563	0.0288872	0	0.00863979	0.0500588	0.0770603	0.141079	0	0.00925181	0	0	0	0
TCGA-BH-A0AV-01A	high	0.138853	0	0.0788826	0	0	0.234161	0.0170619	0	0	0	0.00403159	0	0.00751199	0.210115	0.047736	0.199561	0.0548567	0	0	0	0	0.00723014
TCGA-A8-A07B-01A	high	0.0296671	0	0.0680909	0.0828286	0	0.202478	0	0.0484703	0.0175782	0	0	0.0410367	0	0.0254369	0.057276	0.208272	0	0.0091319	0.179798	0	0	0.0299364
TCGA-LL-A73Z-01A	low	0.0541924	0	0.100166	0.128454	0	0.09973	0	0.0290144	0.0804349	0	0	0.0427627	0.0288963	0.0567801	0.103448	0.139303	0.0321149	0	0.104702	0	0	0
TCGA-B6-A402-01A	high	0.11694	0	0.0722651	0.0557551	0	0.0736038	0	0.0273962	0.0880151	0	0	0.0250521	0	0.288709	0.0673071	0.124668	0	0	0	0.0602884	0	0
TCGA-AR-A0TT-01A	high	0.0904993	0	0.137868	0.103452	0	0.154722	0.0436113	0.0226642	0.058213	0.0160116	0	0.00161277	0	0.113481	0.089268	0.121111	0	0	0.0214597	0	0	0.0260259
TCGA-EW-A6SB-01A	low	0	0.0588309	0.182347	0.129035	0	0.0671232	0.0428902	0.0581069	0.0890305	0	0	0.0758268	0	0.0540219	0.0716565	0.0820051	0.0710828	0.0113144	0.0067282	0	0	0
TCGA-AC-A2FB-01A	low	0.0587311	0.00426084	0.0613125	0.162158	0	0.137346	0.0851998	0.0379281	0	0.0221134	0	0.0347785	0.00128849	0.0180444	0.0832789	0.0656239	0.0473957	0.0284235	0.152116	0	0	0
TCGA-AC-A62V-01A	high	0.00887222	0	0.0048611	0.160886	0	0	0	0	0.0737934	0	0.0695305	0	0.0225961	0.160687	0.0132084	0.321128	0	0	0.164438	0	0	0
TCGA-D8-A1XQ-01A	low	0.0447141	0	0.17081	0.0802803	0	0.16327	0.0196815	0.0431128	0	0.00670352	0	0.0196013	0	0.142563	0.0873073	0.182418	0	0	0	0	0	0.0395383
TCGA-BH-A0DD-01A	low	0	0	0.113914	0.120932	0	0.122764	0	0.0826893	0.0579094	0	0	0.0492927	0.00279299	0.190511	0.108582	0.0627783	0	0.0191471	0.0683971	0	0.000289683	0
TCGA-Z7-A8R6-01A	low	0.0570436	0	0.124926	0.128098	0	0.0607795	0	0.0151355	0.0794755	0	0.0199344	0.0195655	0.00676152	0.15297	0.0930478	0.0369125	0.0960076	0	0.0833991	0.00658348	0.0193606	0
TCGA-OL-A5DA-01A	high	0.0038871	0	0.0902809	0.232163	0	0.0868933	0	0.0789632	0.0510439	0.0220484	0	0.0568824	0	0.0426045	0.082264	0.114763	0	0	0.135433	0	0	0.00277298
TCGA-WT-AB41-01A	high	0.0755894	0.00345549	0.128957	0.227529	0	0	0.0367609	0.0953139	0.074159	0.0117847	0.00203072	0	0.0198349	0.0524611	0.0454909	0.137181	0	0.0308253	0.0586266	0	0	0
TCGA-E2-A1LA-01A	low	0	0.0511793	0.126788	0.22943	0	0.0128722	0.0459836	0.0624553	0.0119914	0.00224746	0	0.0295591	0.00126805	0.0587316	0.103544	0.0997243	0.074518	0	0.0897074	0	0	0
TCGA-AR-A24N-01A	low	0.149104	0	0.229092	0.0197465	0	0.0597078	0	0.121755	0	0.0222301	0	0.0349621	0	0.0815671	0.0441686	0.123256	0.00787832	0.0185727	0.072138	0	0.0158215	0
TCGA-E9-A3QA-01A	low	0.0325914	0.0530689	0.0900604	0.15954	0	0.0264851	0.0945746	0.0412791	0.0815199	0	0.0409393	0	0.0115962	0.0840734	0.103409	0.0877846	0.0264974	0.0645916	0	0	0	0.00198894
TCGA-E2-A15J-01A	low	0	0	0.0181275	0	0	0.0947077	0	0.196785	0	0	0	0.120861	0	0.149146	0.0300985	0.22859	0	0.103529	0	0	0	0.0581554
TCGA-LL-A73Y-01A	high	0.0526763	0.0567286	0.0859857	0.0222718	0	0.107476	0.0283187	0.0713551	0.0568227	0.0223824	0	0	0	0.135686	0.028698	0.10343	0.148011	0.0636214	0.0165357	0	0	0
TCGA-A2-A4RY-01A	low	0.207278	0	0.113574	0.105507	0	0.080322	0	0.0954257	0	0	0	0.0262445	0.0304194	0.0292452	0.0560909	0.0543322	0.0914948	0	0.110066	0	0	0
TCGA-D8-A1XU-01A	high	0.0359607	0	0.112581	0.0952373	0	0.151774	0	0	0.0624071	0	0	0.0230611	0.00055983	0.0110019	0.0634745	0.118249	0.165209	0	0.1513	0	0	0.00918423
TCGA-AN-A0FJ-01A	high	0.0627722	0	0.020413	0.123211	0	0.216917	0	0.0433239	0.0277669	0	0.0147719	0	0.0256115	0.231338	0.108629	0.0368363	0.0604744	0	0	0.0279344	0	0
TCGA-BH-A0DK-01A	low	0.0312293	0	0.157875	0.157594	0	0.127165	0.00365646	0.00451604	0.0962737	0.00563189	0	0.00501556	0.0122147	0.0646101	0.105964	0.102543	0.036394	0	0.0893172	0	0	0
TCGA-B6-A0IJ-01A	low	0.0140961	0.0352185	0.178864	0.115835	0	0.106746	0.0121385	0.0418214	0.0673157	0	0	0.0112158	0.0399361	0.08059	0.100535	0.104654	0.089355	0	0	0	0	0.00167997
TCGA-LL-A7SZ-01A	low	0	0.0992761	0.209878	0.136446	0	0.0821094	0.0262528	0.00966404	0.0720129	0	0.031105	0	0	0.0404584	0.0669849	0.142934	0.0329759	0	0.0273812	0	0	0.0225216
TCGA-A8-A06R-01A	high	0.0200387	0	0.213557	0.0494796	0	0.122088	0.044915	0.0456912	0.0194386	0	0	0.0264197	0	0.108347	0.0949566	0.116285	0.039584	0	0.0754264	0	0	0.0237731
TCGA-AO-A128-01A	high	0.0100078	0.0208293	0.0782719	0.215817	0	0.0333102	0.0776803	0.0889806	0.044962	0	0.00759936	0.0375909	7.19e-05	0.0364956	0.105782	0.164731	0.00703755	0.0245553	0.0122805	0	0	0.0339967
TCGA-E2-A1BC-01A	low	0.148478	0	0.106105	0.0491837	0	0.266605	0	0.0296208	0	0	0	0.0380053	0	0.08644	0.0653251	0.0127846	0.0608056	0	0.0417432	0.0204011	0.0745027	0
TCGA-B6-A0I6-01A	low	0.124412	0	0.130928	0.10824	0	0.165398	0	0.0148824	0.0295356	0	0	0.0439894	0	0.153823	0.0530034	0.0760781	0.0561477	0	0	0.018599	0.0249627	0
TCGA-BH-A1ET-01A	low	0	0.0169023	0.192126	0.262952	0	0.106865	0	0	0	0	0	0	0.00925289	0.048232	0.0817128	0.0452171	0.00207579	0	0.138796	0	0.0958679	0
TCGA-A2-A04V-01A	low	0.0488448	0	0	0.0785114	0	0.194066	0	0	0.0787603	0	0	0.0780519	0.0400197	0.116139	0.0546358	0.113378	0.0412506	0	0.156342	0	0	0
TCGA-A7-A2KD-01A	low	0.036274	0	0.140637	0.223335	0	0	0	0.0244947	0.106227	0	0.0165576	0.0307431	0.0205758	0.040939	0.109203	0.158559	0.0407026	0	0.0432312	0	0.00698161	0.00154006
TCGA-A7-A0CE-01A	low	0.125432	0	0.151122	0.143372	0	0	0.0383514	0.0345993	0.0735321	0	0.0507767	0	0	0.105135	0.103392	0.140571	0	0.00034237	0.00504761	0	0	0.028327
TCGA-D8-A1JE-01A	high	0	0	0.00291572	0.0504673	0	0.336773	0	0	0.000830143	0	0	0.017959	0.035434	0	0.0919183	0.353143	0	0	0.0856615	0	0	0.0248982
TCGA-B6-A0WX-01A	low	0.0163073	0.098758	0.118753	0.155108	0	0.055617	0	0.0640124	0.0975699	0	0	0	0.0228001	0.135873	0.114753	0	0.0887858	0	0.0133217	0	0.018341	0
TCGA-A7-A4SB-01A	high	0.128951	0	0.247384	0.142898	0	0.0889544	0	0	0	0	0.00894947	0.0196172	0	0.0228153	0.0859485	0.0870071	0	0	0.167474	0	0	0
TCGA-EW-A1J1-01A	high	0	0.100339	0.0632049	0.196515	0	0	0	0.12159	0	0.00943976	0	0.0176561	0.000790876	0.0799853	0.131537	0.130807	0.0455881	0	0.0658974	0	0.0366502	0
TCGA-A2-A0YM-01A	high	0.0482428	0	0.0228782	0.0207901	0	0.233297	0.019308	0.0712852	0	0	0	0.0132947	0.0335542	0.122651	0.0668844	0.143059	0.0595934	0.0834056	0	0.0144627	0	0.0472936
TCGA-A8-A0A4-01A	low	0	0	0.136098	0.134437	0	0.0187517	0	0.0136931	0.0395944	0	0	0.0817323	0	0.0771228	0.0795071	0.185917	0.0258134	0	0.207333	0	0	0
TCGA-A2-A0EM-01A	high	0.0146024	0	0.0558357	0.138989	0	0.142692	0	0	0.0183908	0	0	0.0271408	0.010515	0.0108986	0.0457951	0.213266	0.150236	0.0141523	0.155155	0	0	0.00233173
TCGA-AR-A24X-01A	low	0.180776	0	0.0894108	0.121424	0	0.236237	0	0.0841789	0	0.0174681	0	0.0218662	0	0	0.0712227	0.0983846	0.0274431	0	0	0.012459	0	0.0391297
TCGA-C8-A132-01A	high	0.0524689	0.0125998	0.138889	0.12321	0	0	0.052892	0.0954957	0.0886369	0.0261769	0	0.0150657	0.0172622	0.149529	0.084197	0.0594384	0.0408688	0	0.0432699	0	0	0
TCGA-AN-A049-01A	low	0.133752	0	0.112536	0.106524	0	0.161409	0	0	0.0816936	0	0.0130544	0	0	0.0837352	0.0900807	0.116312	0.0595066	0	0.0369171	0	0	0.00447882
TCGA-A2-A0SY-01A	low	0.0947373	0.00846544	0.0924817	0.116344	0	0.0969977	0	0.0453221	0.038238	0	0.0182779	0	0.0464963	0.049468	0.0769741	0.090675	0.0631476	0	0.137465	0	0.0249101	0
TCGA-B6-A0RU-01A	low	0.15341	0	0.0568545	0.0562258	0	0.069976	0	0.0548987	0.0264913	0.0129246	0	0.0220325	0	0.164967	0.100522	0.069783	0.127493	0	0.0844209	0	0	0
TCGA-AR-A0TX-01A	low	0.0744776	0	0.117268	0.1854	0	0.0455928	0.0862566	0.0316012	0.0382879	0	0	0.0157891	0.000977191	0.0476694	0.0833142	0.143152	0.0355269	0.00155582	0.0931308	0	0	0
TCGA-BH-A0HQ-01A	low	0.184717	0	0.128224	0.0266791	0	0.0778842	0	0	0.00840909	0	0	0.00666143	0	0.193328	0.0234913	0.0785288	0.0653081	0	0.206769	0	0	0
TCGA-E2-A15C-01A	low	0.135987	0	0.196403	0.193522	0	0.0564135	0	0.0620797	0.0133192	0	0	0.0251109	0	0.120031	0.0630877	0.0097188	0	0	0.116081	0	0	0.00824669
TCGA-AQ-A54N-01A	high	0	0.0592311	0.1059	0.261217	0	0	0	0.243789	0.0159598	0	0	0.0428838	0.0195293	0.127216	0.0787667	0	0	0	0.0223815	0	0.0231247	0
TCGA-A8-A07I-01A	high	0.045487	0	0.163733	0.0495506	0	0.0918486	0.0317965	0.0468327	0.07338	0	0.00124161	0.0112052	0	0.139254	0.0972792	0.136681	0	0	0.0840512	0	0	0.02766
TCGA-B6-A1KI-01A	high	0.150411	0	0.182275	0.0257463	0	0.0668509	0	0.0710604	0	0	0	0.0474967	0	0.14285	0.0627091	0.123135	0	0	0.127465	0	0	0
TCGA-B6-A0RH-01A	high	0.0243596	0	0.203703	0.198638	0	0	0	0.0065486	0.107722	0	0.0237878	0	0	0.110236	0.0810744	0.112613	0	0.0211389	0.11018	0	0	0
TCGA-BH-A5IZ-01A	low	0	0.0408482	0.12362	0.1337	0	0.0131645	0	0.0333478	0.0210847	0	0	0.0278295	0	0.238118	0.0286988	0.185278	0	0.0580027	0	0.0297141	0	0.0665935
TCGA-AN-A0XU-01A	high	0	0	0.183586	0.170542	0	0.0223612	0	0.0888658	0	0	0	0.115941	0	0.132049	0.0980649	0.104125	0.0706155	0	0.0138488	0	0	0
TCGA-LD-A74U-01A	high	0.0747563	0	0.0830935	0.124241	0	0.0543916	0	0	0.0517937	0	0.0264556	0	0.0288942	0.122292	0.0666907	0.135692	0.0892938	0	0.142406	0	0	0
TCGA-B6-A401-01A	low	0.117325	0.00689744	0.0359776	0.177829	0	0	0	0.175816	0.0502715	0	0	0	0	0.229323	0.036448	0.0918624	0	0.0389631	0.0392871	0	0	0
TCGA-BH-A0BR-01A	low	0.0622196	0	0.0648907	0.0919084	0	0.125118	0	0.0659895	0.0398806	0	0.0228911	0.00756882	0	0.115248	0.0636287	0.189545	0.0130025	0.0200155	0.0804051	0	0	0.0376871
TCGA-A8-A07G-01A	high	0.103038	0	0.117072	0.178854	0	0.132157	0	0.0262647	0.00943972	0	0	0.00647473	0	0.0904579	0.0661782	0.118307	0.0373465	0	0.0939196	0	0	0.0204902
TCGA-A2-A0EN-01A	high	0.060411	0.0198728	0.0412392	0.185737	0	0	0.0151391	0.0672984	0.100799	0	0.0103396	0.00668821	0.0210976	0.0665057	0.0794433	0.115903	0.0792913	0	0.130236	0	0	0
TCGA-OK-A5Q2-01A	low	0.17702	0	0.0955625	0.130528	0	0.117763	0	0.0294974	0.0554822	0.00401339	0.0233779	0	0	0.0441096	0.0741995	0.0488825	0.128316	0	0.0712472	0	0	0
TCGA-A8-A084-01A	high	0.118527	0	0.0830118	0	0	0.233408	0.00120883	0.0543462	0	0	0.0278519	0.00527088	0	0.190067	0.0518903	0.122921	0.0308727	0	0.0377553	0	0	0.0428699
TCGA-BH-A0DS-01A	low	0.108861	0	0.124391	0.187315	0	0.0335545	0	0.0670723	0.0333122	0	0	0.0290165	0	0.154883	0.0633136	0.0688591	0.076989	0.00179595	0.0361727	0	0.00300613	0.0114592
TCGA-A8-A09I-01A	low	0.101362	0	0.121784	0.106202	0	0.0515629	0.0284471	0.0674658	0.0317335	0	0.0414511	0.0111424	0	0.0580775	0.0808043	0.191304	0.0121102	0.0155712	0.034521	0	0	0.0464608
TCGA-GM-A3XL-01A	low	0.00525946	0.0335364	0.149235	0.219315	0	0.0226658	0.0472444	0.0796481	0	0	0.00671392	0.0592969	0.00443453	0.0383019	0.0704955	0.138409	0.0562397	0.0455664	0.0207167	0	0	0.00292076
TCGA-W8-A86G-01A	high	0.274744	0	0.205856	0.0236609	0	0.0351874	0	0.0631988	0	0	0	0.0751223	0	0.00856537	0.0103146	0.136364	0.00678032	0	0.156413	0	0	0.00379317
TCGA-AO-A12F-01A	high	0.127025	0	0.135758	0	0	0.160694	0	0.0494542	0	0	0	0.0376084	0	0.10409	0	0.180844	0	0.0374395	0.0810565	0	0.016812	0.0692173
TCGA-BH-A0HK-01A	high	0.0440199	0	0.250723	0.127596	0	0.134013	0	0	0.0216661	0.0283155	0	0.0032114	0	0	0.074187	0.159051	0.049924	0	0	0.0180003	0.0892929	0
TCGA-A8-A06Q-01A	high	0.0634795	0	0.149553	0.0656358	0	0.0767338	0	0.0229093	0	0	0	0.0789729	0	0.0804044	0.0637635	0.245464	0	0	0.153084	0	0	0
TCGA-BH-A42U-01A	low	0.145661	0	0.11831	0.240391	0	0.00628041	0	0.056762	0.035422	0.0148427	0	0.0129275	0	0.073123	0.0792854	0.132474	0.0518387	0	0.00813563	0.0245466	0	0
TCGA-AR-A1AO-01A	low	0.00566761	0.0204011	0.0611875	0.133658	0	0.113981	0.00979278	0.0466316	0.0215342	0.00641085	0	0.00801033	0.0169059	0.189875	0.0630789	0.1379	0.0820145	0.012125	0.0591442	0	0	0.011682
TCGA-Z7-A8R5-01A	high	0.164169	0	0.0704988	0.212554	0	0.00369255	0	0.0704948	0	0	0.0089486	0.0287621	0.0298959	0.0793536	0.0267289	0.18138	0.021433	0	0.102088	0	0	0
TCGA-B6-A0I1-01A	high	0.199593	0	0.206657	0.129156	0	0	0	0	0.0507842	0	0.0629144	0	0.00240534	0.305503	0.0418034	0.00118316	0	0	0	0	0	0
TCGA-EW-A1PA-01A	low	0.107894	0	0.150637	0.0974711	0	0.103314	0	0.0261533	0.050559	0	0	0.00528177	0	0.0973911	0.105663	0.0616616	0.0478539	0	0.146121	0	0	0
TCGA-BH-A0W4-01A	low	0.149209	0	0.0570265	0.0353352	0	0.141146	0	0.0434829	0	0	0	0.0545208	0	0.143683	0.059863	0.044803	0.0927243	0	0.178207	0	0	0
TCGA-A2-A3XZ-01A	high	0.162226	0	0.134447	0.118541	0	0.103779	0.0419306	0	0.0701919	0	0.0103708	0	0	0.0141744	0.0588863	0.151495	0.0876784	0.00173909	0.0396146	0	0	0.00492512
TCGA-A7-A26H-01A	low	0.0448744	0	0.0839055	0.12332	0	0.104056	0.0189741	0.0436435	0.0182212	0	0	0.0236102	0	0.175477	0.0728069	0.134437	0.0367437	0.0201126	0.0948755	0	0	0.00494296
TCGA-E2-A1B0-01A	low	0.127988	0	0.095759	0.135645	0	0.0687029	0.0462007	0.0624512	0	0.0510342	0	0	0	0.122721	0.0885171	0.0769147	0.0452893	0.0227567	0.0351197	0	0.0122259	0.00867398
TCGA-BH-A1EU-01A	high	0.133359	0	0.041082	0.070041	0	0.190932	0.0290977	0.0670819	0	0.0545418	0	0	0	0.0386165	0.0630183	0.122094	0.0796214	0.00647475	0.099222	0	0.000444931	0.00437215
TCGA-EW-A1P4-01A	low	0.0533204	0	0.0503732	0.206596	0	0.0179936	0.0689156	0.0954029	0.0320416	0	0	0.0818505	0	0.0507973	0.063366	0.0767754	0.09573	0.0253213	0.0680621	0	0	0.0134538
TCGA-E2-A10E-01A	high	0.0542706	0	0.0760752	0.105316	0	0.20724	0	0.0498911	0.0146031	0	0	0.036593	0	0.0804106	0.12279	0.0893426	0.109707	0	0.0537614	0	0	0
TCGA-EW-A1P0-01A	high	0.0294285	0	0.0858876	0.14976	0	0.171048	0.0154201	0.104451	0.0169931	0.00705904	0	0.00209198	0	0.12377	0.078246	0.145003	0.0461049	0	0.0236554	0	0.00108188	0
TCGA-EW-A6S9-01A	low	0.00262818	0.0338716	0.190767	0	0	0.077976	0	0.0389935	0.0445133	0	0	0.0561192	0	0.152071	0.0499145	0.145242	0	0.0168404	0.181993	0	0.00907034	0
TCGA-A2-A25B-01A	low	0.0545273	0	0.126	0.067061	0	0.194787	0.0479173	0.0200585	0.0226517	0.0124378	0	0	0	0.0449799	0.0831706	0.198969	0	0.00443052	0.0672777	0	0.009701	0.0460308
TCGA-LL-A6FR-01A	low	0.02278	0	0	0	0	0.129683	0	0	0.0904347	0	0	0.0970455	0	0.306587	0	0.192717	0	0.0503534	0	0.0357691	0	0.074631
TCGA-AR-A5QM-01A	low	0.0467117	0	0.169271	0.216014	0	0	0	0.0207105	0.0438425	0	0	0	0.0212254	0.155321	0.0524636	0.0817684	0.0608916	0	0.124197	0.00758287	0	0
TCGA-EW-A1P5-01A	low	0	0.0429682	0.0486554	0.022495	0	0.140667	0	0.0576195	0.0558283	0	0.0189615	0.0219345	0	0.1501	0.0711669	0.236496	0	0.0327216	0.0631597	0	0	0.0372266
TCGA-E2-A14O-01A	low	0	0.0795101	0.0757189	0.168875	0	0	0	0	0.0589777	0.030705	0	0.0134011	0.015622	0.333049	0.0403922	0.0195338	0.0167122	0	0.121115	0	0.0263877	0
TCGA-AN-A0AR-01A	low	0.0686192	0	0.121384	0.0512549	0	0.0647818	0	0	0.104961	0	0.0182367	0.00826927	0.0137958	0.122626	0.0527713	0.139559	0.233741	0	0	0	0	0
TCGA-E9-A22D-01A	low	0.00962586	0.0130755	0.0875336	0.29645	0	0.027446	0.111328	0.0159797	0.0423969	0.0127407	0	0.0362076	0.00477938	0.0389517	0.0785526	0.104959	0.0419549	0	0.0751365	0	0	0.00288161
TCGA-A2-A0CS-01A	high	0	0.0332036	0.000855447	0.0243141	0	0.196637	0	0.0392339	0.0736835	0	0	0.00433798	0	0	0	0.0888542	0.275345	0.0652913	0.15483	0.00241806	0	0.0409963
TCGA-E2-A1IF-01A	high	0.107795	0	0.181453	0.167051	0	0.0371831	0	0.0434675	0.0578996	0	0.022015	0	0.0193517	0.224274	0.0792257	0.054564	0	0	0	0.00572102	0	0
TCGA-E2-A1IE-01A	low	0.0631768	0	0.166272	0.0534686	0	0.218713	0	0.00138187	0.0294689	0	0	0.0732291	0	0.0849969	0.0545035	0.159075	0	0	0.0672445	0	0	0.0284702
TCGA-BH-A0BW-01A	low	0.0667237	0	0.111476	0.0708633	0	0.171306	0.0401395	0.0745729	0	0	0.0682129	0	0	0.0314069	0.106236	0.144488	0.0180787	0.0604705	0	0	0	0.0360248
TCGA-E2-A1AZ-01A	low	0.0737883	0	0.082499	0.0664913	0	0.100797	0.1503	0.0811655	0.00642046	0.0317002	0	0	0.0185739	0.0626866	0.0815439	0.103686	0.0198487	0.0438057	0.074406	0	0	0.00228725
TCGA-D8-A27N-01A	high	0.0214481	0	0.175998	0.10625	0	0.110081	0	0	0.0578383	0	0	0.0318768	0	0.130848	0.0239697	0.1593	0	0.0190121	0.130206	0	0.0226667	0.0105044
TCGA-A2-A0CT-01A	high	0.12711	0	0.0431412	0.0224814	0	0.156758	0	0.0702533	0	0	0	0.090188	0	0.0224801	0.0397008	0.11282	0.0724021	0	0.217126	0	0.0131356	0.0124036
TCGA-A8-A09R-01A	high	0	0.0705855	0.138698	0	0	0.0451284	0	0.0396787	0.0929305	0.042391	0	0.0391775	0	0.239112	0.124963	0.145029	0	0	0	0	0.0176004	0.00470623
TCGA-B6-A0RE-01A	high	0.0339262	0	0.216664	0.114325	0	0.0729994	0	0.0983018	0	0	0	0	0	0.269347	0.0323254	0.0122122	0	0.0693451	0	0.0706848	0.00986878	0
TCGA-E9-A249-01A	low	0.00490895	0	0.0124892	0.159026	0	0	0	0.144646	0.0731212	0.00031248	0	0.0384008	0	0.151383	0.124539	0.128553	0.147043	0	0	0.0155781	0	0
TCGA-E2-A1B5-01A	low	0.157622	0	0.0693253	0.0751376	0	0.212901	0.0696966	0.0548123	0.0171639	0.0227495	0	0.0109407	0	0.0316014	0.0842727	0.116362	0	0.00713934	0.0632745	0	0.00700208	0
TCGA-A2-A25A-01A	low	0.122305	0	0.0830233	0.121741	0	0.208147	0	0.00603129	0.0200461	0	0	0.00481605	0.00192476	0	0.0914692	0.126747	0.0817482	0	0.132002	0	0	0
TCGA-AO-A03O-01A	high	0	0.095247	0.135066	0.104191	0	0.0377488	0.0933075	0.0418099	0.0247859	0	0.0197778	0.0161314	0.0240892	0.0887215	0.0893707	0.175107	0	0.0277642	0.0186277	0	0.00825492	0
TCGA-E9-A22A-01A	high	0	0.0164821	0.127783	0.145491	0	0.066074	0.0166029	0.0285262	0.0526599	0	0	0.061128	0.010442	0.0961672	0.0807508	0.0895044	0.0274336	0.012485	0.15082	0	0	0.0176495
TCGA-BH-A0GZ-01A	high	0.102775	0	0.142793	0.104619	0	0.161317	0	0	0.0733785	0	0	0	0	0.0879176	0.0511675	0.0828093	0.0729207	0	0.112231	0.00807128	0	0
TCGA-BH-A1FD-01A	low	0.0634655	0	0.158073	0	0	0.224221	0	0.06616	0.00116139	0	0	0.0120323	0	0.125297	0.0507709	0.22927	0	0.0121262	0.00781344	0.00567628	0	0.0439327
TCGA-A1-A0SH-01A	high	0.102672	0	0.0929453	0.00155299	0	0.198477	0	0.044875	0	0	0	0.0321514	0	0.10229	0.036834	0.165451	0	0	0.182728	0	0	0.0400235
TCGA-E2-A10A-01A	low	0.10155	0	0.0946073	0.000790007	0	0.177768	0	0.0192773	0.0319675	0	0	0.0523286	0	0.20879	0.0410858	0.194809	0	0	0.012577	0.00960485	0	0.054844
TCGA-B6-A0IO-01A	high	0.0347889	0	0.0681572	0.185868	0	0.126788	0.0272996	0.0243687	0.0784919	0	0	0.00345686	0	0.0984718	0.116914	0.122292	0.0423107	0	0.0707919	0	0	0
TCGA-BH-A1FR-01A	high	0	0.20553	0.033282	0.238178	0	0	0	0	0.0966476	0	0.03822	0	0.0147053	0.0972414	0.103404	0.143827	0	0	0	0	0.0289648	0
TCGA-D8-A143-01A	high	0.0614296	0	0.204785	0.0923677	0	0.0548663	0.0594108	0.0726797	0.0035998	0.0133978	0.00818242	0.0064743	0.00980982	0.117222	0.087532	0.133675	0.0578266	0	0.0167419	0	0	0
TCGA-AO-A03R-01A	high	0.0174986	0.0836666	0.153751	0.148897	0	0.0291258	0	0.0719959	0.0120421	0.0501665	0.0328596	0	0.00909438	0.0443704	0.112181	0.201775	0.00470798	0	0.00488389	0	0.0229828	0
TCGA-BH-A0E0-01A	high	0.119085	0	0.058477	0.00891006	0	0.135887	0	0.0691063	0.0959708	0	0	0.0673418	0	0.039215	0.00991206	0.0462528	0.244214	0.0563854	0.0403247	0	0.0072441	0.00167388
TCGA-A8-A0AD-01A	low	0	0.00203796	0.0182769	0.108835	0	0.137166	0	0	0.00422303	0	0	0.044603	0.0688662	0.0264277	0.0260531	0.295806	0	0.00501539	0.156939	0	0.0645274	0.0412226
TCGA-GM-A2DI-01A	low	0.101715	0	0.0952507	0.199596	0	0.115137	0.0685084	0.0152815	0.0138298	0.0158294	0	0.0144631	0.0174185	0.0437573	0.0853009	0.0695098	0.0654323	0	0.0771422	0	0	0.00182771
TCGA-E9-A6HE-01A	low	0.017515	0	0.0859674	0.156568	0	0.0381602	0	0.106612	0.00611782	0	0	0.0786931	0	0.147283	0.0462963	0.163008	0	0.0112128	0.114919	0	0	0.0276472
TCGA-BH-A0B3-01A	low	0	0.0190772	0.25068	0.112687	0	0.0649531	0.0621392	0.0553498	0.0262382	0	0.00076313	0.00440587	0	0.0981115	0.110173	0.0979975	0.0569728	0	0.0119352	0	0	0.0285166
TCGA-AR-A0TU-01A	high	0	0.0311313	0.0499454	0.191441	0	0.0499622	0.103168	0.0843304	0	0	0	0.0530294	0.00947486	0.0447937	0.092608	0.151077	0.0670448	0.06408	0.00791344	0	0	0
TCGA-LQ-A4E4-01A	low	0	0	0.134139	0.0258839	0	0.124226	0	0.0146265	0.0251636	0	0	0.0517194	0	0.0465399	0.0289677	0.248237	0	0	0.299672	0	0	0.00082423
TCGA-PL-A8LY-01A	low	0.0681928	0	0.165543	0.23551	0	0.0481662	0	0.0645654	0.0235296	0	0	0.077034	0	0	0.0104459	0.193744	0.0822936	0	0.0309756	0	0	0
TCGA-BH-A1FU-01A	high	0.123835	0	0.0896722	0.0849843	0	0.16108	0	0.037755	0.033399	0.0112891	0	0.0220504	0.0101718	0.112328	0.074299	0.113956	0.0327003	0.00632138	0.0861585	0	0	0
TCGA-A8-A09D-01A	high	0.100386	0	0.0769148	0.0622446	0	0.153649	0	0	0.057788	0	0	0.0273451	0	0.118135	0.0675493	0.146732	0.0902819	0	0.0674269	0	0	0.0315476
TCGA-B6-A3ZX-01A	low	0.151586	0.0555192	0.0722929	0.221235	0	0	0.0328185	0.0835569	0.0940394	0.0485209	0	0	0	0.0778369	0.0679991	0.0775572	0.0170377	0	0	0	0	0
TCGA-A7-A5ZV-01A	high	0.0860641	0	0.00354692	0.0973941	0	0	0	0	0.0671424	0.00259949	0	0.0287036	0.0047707	0.18084	0.0685694	0.254481	0.139473	0	0.0138315	0	0.000336732	0.0522467
TCGA-BH-A0AY-01A	high	0	0.0126243	0.0514571	0.271136	0	0.0486345	0.00132063	0.00925079	0	0	0	0.0265556	0.0267609	0.0699893	0.0770593	0.187104	0.0333385	0	0.140064	0	0.0447052	0
TCGA-A7-A4SD-01A	low	0.0399554	0	0.222214	0.153728	0	0.0736539	0.0558999	0.0527155	0.0340945	0	0	0.0246075	1.47e-05	0.0769907	0.0921818	0.0632702	0.00991335	0.0391864	0.0486904	0	0	0.012883
TCGA-AO-A03L-01A	low	0.065431	0	0.149038	0.137928	0	0.180807	0	0.0237385	0.0248357	0	0	0.0405349	0.047497	0.0421968	0.0738646	0.0785859	0	0.00534696	0.130195	0	0	0
TCGA-A2-A0EX-01A	high	0.126639	0	0.125208	0.0787283	0	0.171846	0	0.0293228	0.0410149	0	0	0.0273133	0	0.0752079	0.04161	0.0877298	0.0474247	0	0.140349	0	0	0.00760624
TCGA-GM-A2DM-01A	low	0	0.00333053	0.0465672	0.0920377	0	0.0742404	0	0	0.0268785	0	0.00412162	0.0421452	0.000701476	0.105863	0.0433218	0.222349	0.146031	0	0.0632606	0	0.129152	0
TCGA-BH-A0DO-01B	high	0.236896	0	0.143458	0.131838	0	0	0	0.109006	0	0	0	0.0360273	0	0.147593	0.0295689	0.0706424	0	0	0.0813133	0	0	0.0136573
TCGA-HN-A2OB-01A	high	0.112231	0	0.129953	0.133136	0	0.056582	0	0	0.0703759	0	0	0.0263794	0.0100399	0.060894	0.0388132	0.162312	0.00632645	0	0.192958	0	0	0
TCGA-A2-A0CM-01A	high	0.00641312	0.0176838	0.143089	0.211045	0	0	0.0380755	0.125382	0.04512	0	0	0.0452375	0	0.0862071	0.104787	0.117566	0.000869678	0.0222824	0	0	0.0232405	0.0130001
TCGA-A2-A4S0-01A	high	0	0	0.0199217	0.169872	0	0.0604801	0	0.0143482	0.0198419	0	0.0692893	0	0.0100041	0	0.0907636	0.332741	0	0	0.0905458	0	0.122193	0
TCGA-BH-A0H9-01A	high	0.169568	0	0.119213	0.0836845	0	0.198977	0	0.0258587	0.00485492	0	0	0.023608	0	0.0638299	0.0505499	0.132773	0.0589662	0	0.0475364	0	0	0.0205811
TCGA-B6-A0IP-01A	low	0.128567	0.0836851	0.115711	0.195997	0	0.00360902	0	0.042896	0.0655177	0	0	0.0358882	0	0.0877349	0.070987	0.0500929	0.0305061	0	0.0888086	0	0	0
TCGA-C8-A12X-01A	low	0	0.0401176	0.114942	0.16112	0	0	0.0272234	0	0.0371087	0	0.0140616	0.0299327	0	0.116501	0.0202844	0.257714	0	0	0.126121	0	0.013794	0.0410783
TCGA-AN-A0AL-01A	low	0.0379022	0.117536	0.165839	0.0398848	0	0.106798	0	0.0509726	0.0456102	0.00404679	0.0171445	0.00853027	0	0.103864	0.0752924	0.126303	0	0.0515506	0.0486877	0	3.82e-05	0
TCGA-LD-A9QF-01A	high	0.0245337	0.0543075	0.0634425	0.206624	0	0.0218655	0.0218776	0.0685632	0.0528777	0	0	0.0342183	0.0143134	0.157733	0.0799548	0.056899	0.0862825	0.0182965	0.0382106	0	0	0
TCGA-E2-A152-01A	high	0	0.0159444	0.135054	0.0671265	0	0.158709	0.0025096	0	0.0242789	0	0.00971799	0.00406637	0	0.159224	0.0353128	0.249513	0	0	0.115965	0	0	0.0225789
TCGA-BH-A18N-01A	low	0	0	0.0530109	0	0	0.182165	0	0.0161334	0.0384995	0	0	0.0283588	0	0.16809	0.0328769	0.326371	0	0	0.0579054	0	0	0.0965898
TCGA-C8-A1HN-01A	low	0	0	0.124097	0.146984	0	0.0905015	0	0.0250239	0.0479162	0	0	0	0	0.148714	0.0382824	0.329302	0	0	0	0.0278548	0.0213242	0
TCGA-AN-A0FK-01A	high	0.0247259	0	0.209504	0.144576	0	0.0247782	0	0	0.135314	0	0.0388523	0	0.0079974	0.163617	0.0966364	0.149316	0	0	0.00468215	0	0	0
TCGA-B6-A0IE-01A	high	0.114407	0	0.333561	0.170556	0	0.0502539	0	0	0.0646445	0	0.00383402	0	0	0	0.0678613	0.112404	0.000361643	0	0.0821165	0	0	0
TCGA-B6-A400-01A	low	0	0.052991	0.0136816	0.106216	0	0.010333	0	0.0115505	0.146733	0	0	0.00288774	0	0.136245	0.0309653	0.127518	0.196311	0.109033	0	0.0553215	0	0.000213826
TCGA-GM-A2DB-01A	low	0.0709525	0.0807029	0.103057	0.133838	0	0.0436579	0.0928616	0.0494937	0	0	0	0.0206943	0	0.131339	0.103696	0.060018	0.0595361	0.0207682	0.0293859	0	0	0
TCGA-AC-A2FK-01A	low	0.138553	0	0.132437	0.1762	0	0.0620946	0	0.0369563	0	0	0	0.0228853	0.0126887	0.0996632	0.0469839	0.0887537	0.0482982	0	0.134487	0	0	0
TCGA-BH-A0HU-01A	high	0.0669151	0	0.168065	0.262858	0	0	0	0.0318715	0.120246	0	0.0478537	0	0.0185776	0.173687	0.0681563	0.0411803	0	0	0.000589698	0	0	0
TCGA-D8-A140-01A	low	0.0305524	0	0.240667	0.153739	0	0	0.00605024	0.0882953	0.0620783	0	0	0.0310159	0	0.0772566	0.064783	0.114681	0	0	0.108035	0	0.0228461	0
TCGA-A7-A0CD-01A	low	0.0458342	0	0.138717	0.118506	0	0.0803756	0	0.0510373	0.0114933	0	0	0.0371592	0.00875299	0	0.0351324	0.187201	0.036498	0	0.249293	0	0	0
TCGA-D8-A1JF-01A	high	0	0.0734394	0.22652	0.144703	0	0.0814563	0.0264857	0.0136124	0	0	0.0229265	2.66e-05	0.0212991	0.119537	0.0536503	0.0775648	0.0395903	0	0.0991889	0	0	0
TCGA-A2-A4S1-01A	high	0	0.0454647	0.012054	0.1134	0	0.125669	0	0	0.0103011	0	0	0.0328794	0.00920068	0.0511196	0.0528739	0.405022	0	0	0.0841517	0	0	0.0578639
TCGA-5T-A9QA-01A	high	0	0	0.0244655	0.222611	0	0.000708467	0.0822419	0	0.0915989	0	0	0.0256241	0	0.125093	0.0356689	0.372896	0.0190921	0	0	0	0	0
TCGA-AR-A2LK-01A	high	0.123917	0	0.0722944	0.0227591	0	0.12138	0	0	0.0805553	0	0	0.0204115	0	0.194244	0.0404771	0.181328	0	0	0.10172	0	0	0.0409135
TCGA-AR-A1AH-01A	high	0.199421	0	0.0937946	0.0322046	0	0.204232	0	0.0427564	0	0	0	0	0	0.163502	0.0304239	0.0983309	0	0.00644124	0	0.0582625	0.0442445	0.0263863
TCGA-AR-A254-01A	high	0.0410111	0	0.1575	0.0474269	0	0.139793	0.0634848	0.091818	0	0	0.0118639	0	0.0215147	0.073096	0.100892	0.165285	0.0119908	0	0.0210152	0	0.0306438	0.0226645
TCGA-E2-A1IO-01A	low	0.116801	0	0.097649	0.154587	0	0.154884	0	0.0356477	0.0268823	0.0141108	0	0.0317196	0.00188722	0.0883382	0.0788248	0.0610218	0.0150244	0	0.122623	0	0	0
TCGA-S3-A6ZF-01A	low	0.112675	0	0.083964	0.127466	0	0.161906	0	0.0141553	0.0363595	0	0	0.028687	0	0.0767656	0.0877284	0.123738	0	0.00373126	0.140301	0	0	0.0025237
TCGA-B6-A0IB-01A	low	0.0816107	0	0.125084	0.111013	0	0.12775	0	0	0.0676588	0	0	0.0946549	0	0.161342	0.0748039	0.0917329	0	0	0.0643498	0	0	0
TCGA-A8-A07J-01A	high	0.0605308	0	0.0330161	0.0609115	0	0.146111	0.00554028	0	0.0358688	0	0	0.0150423	0.00192533	0.108916	0.049413	0.161852	0.121662	0.000399816	0.150964	0	0	0.0478469
TCGA-AN-A0FV-01A	low	0.000334995	0	0.0696263	0	0	0.0726011	0.00494992	0.0362442	0	0	0	0.0141939	0	0.377227	0.039413	0.120621	0	0	0.209562	0	0	0.0552259
TCGA-AN-A0XP-01A	high	0.0602233	0	0.0923742	0	0	0.197375	0	0	0	0	0	0.0446095	0	0.100112	0.055011	0.240671	0	0.0166254	0.162293	0	0	0.0307062
TCGA-A8-A08Z-01A	high	0.0738846	0	0.030431	0.0389732	0	0.222162	0	0	0.0341413	0	0	0.00497039	0.00505593	0.232842	0.0400166	0.136102	0.0354736	0	0.0833081	0	0	0.0626384
TCGA-E9-A226-01A	high	0.00719973	0	0.0613829	0	0	0.292848	0	0.0321962	0.0363536	0	0	0.0259706	0	0.177001	0.0460292	0.248055	0	0.00169711	0.071267	0	0	0
TCGA-AR-A1AW-01A	high	0.130602	0	0.104443	0.143956	0	0.0459999	0.120383	0.0802068	0.0256484	0.00959773	0.000297939	0.000152068	0.0165774	0.0981363	0.0745539	0.104356	0.00136629	0.0139757	0.0297474	0	0	0
TCGA-GI-A2C9-01A	low	0.0268957	0	0	0.0195989	0	0.192428	0	0.0877398	0.00960757	0	0	0.0610184	0	0.0328911	0.0212636	0.179071	0.154031	0.109501	0.0604185	0	0	0.0455355
TCGA-EW-A6SA-01A	low	0.140637	0	0.179236	0.0561035	0	0.0181243	0	0.0618937	0.0147782	0	0	0.0486887	0	0.153533	0.0080017	0.0916837	0	0	0.226695	0	0	0.000625169
TCGA-E9-A1NG-01A	high	0	0.0113781	0.0289303	0.0304835	0	0.248578	0	0	0.0207018	0	0	0.0235129	0	0.0387144	0.0276949	0.341617	0.0903577	0.00183523	0.0640292	0.0196902	0	0.0524764
TCGA-A8-A07L-01A	high	0.0986217	0	0.141518	0.184964	0	0.0588029	0	0	0.0426229	0	0	0.0520723	0	0.134052	0.0377784	0.181381	0	0	0.0681865	0	0	0
TCGA-E2-A15L-01A	high	0.0628311	0	0.215421	0	0	0.174274	0	0.0293923	0	0	0	0.0607572	0	0.0955122	0	0.205822	0	0	0.105164	0	0	0.0508259
TCGA-D8-A1JI-01A	low	0	0	0.109235	0.158023	0	0	0	0.0872404	0.0213233	0.00281253	0	0.0358573	0.00591574	0	0.0520501	0.286137	0.0524465	0	0.0862392	0	0.10272	0
TCGA-GM-A2DO-01A	low	0.149946	0.0131807	0.0735194	0.202118	0	0.0600121	0.0637264	0.0217009	0.0449632	0.0214322	0.00585371	0.000885315	0.0328796	0.0983938	0.0930303	0.0857762	0	0	0.031939	0	0.000642783	0
TCGA-EW-A1P6-01A	high	0.0233105	0.0398412	0.267597	0.17108	0	0.0838991	0	0	0.0198622	0	0	0.041255	0.00281779	0.0937781	0.0413657	0.0892909	0	0	0.125902	0	0	0
TCGA-AR-A1AI-01A	low	0.0745934	0	0.143526	0.161478	0	0.139524	0.0660765	0.0544621	0.00946785	0	0	0	0.0152855	0.0952454	0.0562895	0.0941435	0.0280911	0.0420535	0	0	0	0.019764
TCGA-AR-A0U3-01A	low	0.103637	0	0.102187	0.0480553	0	0.131801	0	0.0221241	0.0836076	0	0	0	0.00935484	0.149773	0.11736	0.096034	0.0627823	0	0.0732831	0	0	0
TCGA-A2-A0ES-01A	high	0.167831	0	0.0835038	0.208176	0	0.0996683	0.00587242	0	0	0.00664818	0	0	0	0	0.0680114	0.223857	0.0296374	0.00863603	0.0858952	0	0.0122641	0
TCGA-A8-A06P-01A	low	0.0618697	0	0.122654	0.0775744	0	0.151989	0	0.000392659	0.0444592	0	0	0.0180804	0	0.050981	0.0394871	0.153229	0.038601	0	0.179304	0	0	0.0613791
TCGA-S3-AA12-01A	high	0.104624	0	0.190627	0.0970659	0	0.153027	0	0.0492647	0.0418994	0	0.00618702	0.00692229	0.00967293	0.050503	0.0361276	0.133585	0.00868816	0	0.0859858	0	0	0.0258203
TCGA-E9-A3Q9-01A	low	0	0.0482039	0.195923	0.238925	0	0	0	0.00312181	0.00883434	0	0	0.0353644	0.0016618	0	0.084887	0.17507	0.0277811	0	0.088221	0	0.0920061	0
TCGA-BH-A0HX-01A	low	0.0991484	0	0.111667	0.0439704	0	0.299201	0	0	0.0559907	0.000137042	0	0	0	0.114607	0.0485096	0.10674	0.056403	0.00250284	0.0572964	0	0	0.00382732
TCGA-AC-A3W7-01A	high	0.0862416	0	0.108626	0.205182	0	0.0726435	0	0	0.0629188	0	0.0688099	0	0.0131525	0.0579712	0.0720185	0.17428	0	0	0.0781561	0	0	0
TCGA-AO-A124-01A	low	0.136311	0	0.062446	0.115953	0	0.10796	0.00399393	0.112575	0	0	0	0.0327784	0.0147485	0.145237	0.0171956	0.0949383	0	0.122629	0	0.0165032	0	0.016731
TCGA-AC-A5XU-01A	low	0.0584624	0	0.256516	0.158938	0	0.0875786	0	0.00109437	0.0682954	0	0	0.000580775	0	0.132622	0.077895	0.0969036	0.00976059	0	0.0513537	0	0	0
TCGA-LL-A6FQ-01A	low	0	0	0.113947	0.00128477	0	0.0566179	0	0.0188035	0.0782266	0	0	0.0712491	0.0575004	0.217195	0.0520296	0.262197	0	0	0.0709492	0	0	0
TCGA-AQ-A1H2-01A	high	0	0.0140053	0.045747	0.135828	0	0.130172	0	0.00413971	0.0293465	0	0.00195847	0	0.0903848	0	0.0616899	0.326861	0	0	0.083495	0.0117101	0	0.0646609
TCGA-BH-A0DQ-01A	low	0.0838936	0	0.132365	0.100269	0	0.103333	0	0	0.05797	0	0	0.0275731	0.0055055	0.107051	0.0666686	0.126114	0.0293852	0	0.159871	0	0	0
TCGA-E2-A106-01A	low	0	0.0652501	0.209802	0.100461	0	0.0862099	0	0.0573485	0.07035	0	0	0.0371741	0	0.188069	0	0.046547	0	0.00204011	0.0167676	0	0.119981	0
TCGA-A2-A25F-01A	high	0.0310738	0.0350327	0.0676067	0.132889	0	0.133191	0.0907094	0.0192635	0.0337803	0.0228602	0	0.00334991	0.0100659	0.0827078	0.0807999	0.132259	0.0494138	0.0195761	0.0393078	0	0	0.0161124
TCGA-AN-A0AT-01A	low	0.00174454	0.0862745	0.133385	0.233649	0	0	0.00853374	0.112817	0	0	0	0	0	0.125484	0.0567416	0.107742	0.031949	0.0287173	0	0.0703219	0	0.00264066
TCGA-D8-A27T-01A	low	0.049922	0	0.0973523	0.0988164	0	0.172319	0	0.0277339	0.0233044	0.0270401	0	0.0112189	0.0259962	0.0814946	0.0904456	0.137038	0.0216415	0	0.135677	0	0	0
TCGA-A2-A04X-01A	low	0	0.117155	0.13686	0.155152	0	0	0.00167822	0.0513067	0.119615	0	0.0310475	0.00413698	0.0252528	0.0693698	0.0818798	0.114587	0	0.0270449	0.0649136	0	0	0
TCGA-A2-A3XT-01A	high	0	0.0214652	0.100977	0.142541	0	0.0612981	0.0504552	0	0.0790402	0	0.0233001	0	0	0.119856	0.118907	0.137187	0.0968472	0	0	0	0.019206	0.0289209
TCGA-AR-A0TY-01A	high	0.0948423	0	0.191795	0.0690889	0	0.103374	0	0	0	0	0	0.0109468	0	0.164467	0.0333117	0.177682	0	0	0.128692	0	0.025801	0
TCGA-A2-A0YG-01A	high	0.0268062	0	0.115198	0.0420141	0	0.205747	0	0.000529878	0.0688502	0	0	0.00201709	0.0263319	0.234209	0.102242	0.0754459	0	0	0.0857853	0	0.0148233	0
TCGA-B6-A0WZ-01A	low	0.101178	0	0	0.0751817	0	0.150815	0	0.0239004	0.0998097	0	0	0.026019	0	0.186561	0.0121374	0.147489	0	0.0252176	0.151691	0	0	0
TCGA-A7-A5ZX-01A	low	0.0410785	0	0.211494	0.0923743	0	0.0732566	0	0	0.0441859	0	0.0623768	0	0	0.162235	0.0022885	0.0981816	0.0101415	0	0.202387	0	0	0
TCGA-AC-A23G-01A	low	0.0953088	0	0.093442	0.151621	0	0.0298603	0	0.00715345	0.068813	0	0	0.0543231	0.0247768	0.0990677	0.042991	0.141262	0.0894322	0	0.0951533	0.00602401	0.000770932	0
TCGA-GM-A2DA-01A	high	0.0378402	0	0.161024	0.332215	0	0.0341685	0.0210239	0.00568532	0.0149509	0	0	0.0284258	0.017552	0.048083	0.0709898	0.0509	0	0	0.115288	0	0.0618537	0
TCGA-B6-A0X1-01A	high	0.0660931	0	0.125256	0.176683	0	0	0.114003	0.0644009	0.0172834	0	0.0433562	0.0225781	0.00253473	0.174365	0.0577924	0.0427479	0	0.0642207	0	0	0	0.0286859
TCGA-AO-A12E-01A	low	0.0647214	0	0.126423	0.0302399	0	0.16049	0	0	0.0112607	0	0.00374669	0.0134497	0.081658	0	0.0578322	0.196683	0.00985478	0	0.176759	0	0.0668818	0
TCGA-AR-A250-01A	high	0.062609	0	0.109172	0.0816325	0	0.222281	0	0.000984402	0.0423724	0	0	0.0126314	0	0.0969719	0.073535	0.159401	0	0	0.120025	0	0	0.0183841
TCGA-A8-A06O-01A	high	0.0918754	0	0.152027	0.0924061	0	0.104681	0	0.0333526	0.0565066	0	0	0.0289806	0	0.131567	0.063488	0.165221	0.0456578	0	0.0263832	0	0.00331272	0.00454148
TCGA-AO-A12G-01A	high	0.0150009	0	0.143816	0.178972	0	0.136378	0	0	0.0426423	0	0.0399903	0.00192155	0.0234709	0.0494795	0.108794	0.122848	0.00726345	0	0.122426	0	0.00699761	0
TCGA-A7-A3IY-01A	high	0	0	0.0244912	0.0780436	0	0.0968925	0	0.013433	0.0278476	0	0.00366525	0.00454736	0.125394	0.122808	0.0751538	0.186943	0.0536772	0	0	0.0948983	0.0922054	0
TCGA-BH-A1EY-01A	low	0.0372569	0	0	0.040779	0	0.139476	0	0.0155499	0.093393	0.0279417	0	0.0267916	0	0.104445	0.127661	0.198218	0.051329	0	0.135627	0	0.00153269	0
TCGA-A8-A079-01A	low	0	0.030365	0.298675	0.101655	0	0.0505747	0	0	0.0861121	0	0.0331558	0	0.00601271	0.0807457	0.0538248	0.192449	0.0297769	0	0.00968479	0.0123318	0	0.0146356
TCGA-AO-A03P-01A	high	0.0583578	0	0.202533	0.082601	0	0.0900587	0	0.0221752	0.0233365	0	0	0	0	0.107347	0.097174	0.206104	0	0	0.099107	0	0	0.0112053
TCGA-E2-A572-01A	low	0.036176	0	0.259631	0.256257	0	0	0	0.00327448	0.100042	0	0	0.0284216	0	0.0384542	0.0230184	0.18961	0	0	0.00574467	0.0135071	0	0.0458635
TCGA-A2-A0YH-01A	high	0.00220851	0	0.148886	0.0766657	0	0.0559229	0.0570249	0.0139495	0.0634378	0	0.0167065	0	0	0.105048	0.0397315	0.194524	0	0.0418524	0.127194	0	0	0.0568477
TCGA-E2-A15G-01A	low	0.103903	0	0.0710566	0.0794672	0	0.22328	0	0.0745729	0	0	0	0.0237528	0.012721	0	0.0536221	0.206961	0.0280015	0	0.0841154	0	0	0.0385465
TCGA-C8-A12M-01A	high	0.00335977	0.0429087	0.259758	0.0989416	0	0.00941512	0	0.0356936	0.0766588	0.0452592	0.00825697	0	0	0.100728	0.0866135	0.0847034	0	0	0.14321	0	0.00449348	0
TCGA-AR-A0TV-01A	low	0	0.00625678	0.13244	0.150249	0	0.0266016	0.0627888	0.0729192	0.0170576	0.0169328	0	0.0532762	0.0355232	0.130869	0.104906	0.130541	0.0186947	0	0.0289771	0	0.0119666	0
TCGA-A8-A07E-01A	low	0.078123	0	0.037091	0.161299	0	0.160147	0	0	0.0677908	0	0	0	0.00294055	0	0.0740925	0.18476	0.0658328	0	0.161475	0	0	0.00644949
TCGA-E9-A1N9-01A	high	0.16314	0	0.0988505	0.153833	0	0.196444	0	0.00860036	0.0406613	0	0	0.0186278	0.00256693	0.060089	0.104594	0.0692642	0.0609973	0	0.0223316	0	0	0
TCGA-BH-A0H3-01A	high	0.129411	0	0.0970216	0.135034	0	0.176486	0	0.0314062	0.0171844	0.00528291	0	0.0221259	0	0.0529235	0.073915	0.0771362	0.0955462	0	0.0632331	0	0	0.0232938
TCGA-AR-A1AY-01A	high	0.0143827	0	0.110451	0.0277325	0	0.132479	0	0.0511413	0	0	0	0.0621267	0.00435063	0.313403	0.0831025	0.110946	0.00412117	0	0.0717747	0	0	0.0139892
TCGA-A2-A0D4-01A	high	0.0694078	0	0.0642706	0	0	0.221979	0	0	0.0345022	0	0.0010885	0.0220667	0.0164072	0.148019	0	0.165	0	0	0.208459	0	0.0488	0
TCGA-E9-A5UO-01A	high	0.125521	0	0	0	0	0.0486647	0	0	0.0509989	0	0.0650179	0.0132689	0	0.499905	0	0.190797	0	0	0.00582745	0	0	0
TCGA-GM-A2DL-01A	low	0.0814429	0	0.0866713	0.00370096	0	0.144981	0	0.0502831	0.0421156	0	0	0.0404921	0	0.0705408	0.0571275	0.236606	0.0867627	0.0146455	0.0573039	0	0	0.0273263
TCGA-EW-A1PD-01A	high	0.138541	0	0.0589945	0.0694677	0	0.0764892	0	0	0.0668931	0	0.0116314	0.0273632	0.00094121	0.227527	0.0799149	0.0844262	0.049543	0	0.0715353	0	0.0367329	0
TCGA-A1-A0SI-01A	high	0.0865145	0	0.125383	0.180448	0	0.0260789	0.00321511	0.114384	0.0387992	0.00625798	0	0.0347965	0	0.105622	0.0765203	0.0873118	0	0	0.11467	0	0	0
TCGA-A2-A0CV-01A	low	0.15303	0	0.0826526	0.21444	0	0.11462	0	0.0714872	0.0339243	0	0	0	0	0	0.0762889	0.0978447	0.0969284	0	0.000884286	0.0167776	0	0.0411227
TCGA-AO-A12B-01A	high	0.0747691	0	0.144811	0.0653379	0	0.147161	0	0	0.0131369	0.0337622	0	0.0320157	0	0.0269662	0.0769813	0.258859	0	0	0.0730825	0	0	0.0531177
TCGA-B6-A408-01A	high	0	0.0895916	0.195411	0.164295	0	0	0	0.0559499	0.157245	0	0.0120439	0.00885031	0.000834047	0.0983713	0.0649109	0.136745	0	0	0	0.0157519	0	0
TCGA-OL-A5D7-01A	high	0.0739769	0.00568879	0.129018	0.188844	0	0.0725872	0.0654988	0.0454809	0.102533	0	0.0158892	0.00172771	0.00125652	0.0675848	0.0925983	0.115149	0	0.0177625	0	0	0	0.00440434
TCGA-A2-A0EW-01A	high	0.124448	0	0.090771	0.172479	0	0.163805	0	0.0561152	0	0	0	0.0267304	0	0.00297952	0.0520345	0.105919	0.0847433	0	0.104758	0	0	0.0152177
TCGA-A2-A0T4-01A	high	0.0176756	0	0.0724204	0.171504	0	0.027854	0	0.0413423	0.0427963	0.0310119	0	0.0353755	0.00574838	0.0845327	0.0871239	0.148723	0.0275807	0.00175939	0.204552	0	0	0
TCGA-C8-A131-01A	high	0.0286554	0	0.162711	0.102623	0	0	0.0297781	0.0695273	0.057472	0	0.0811082	0	0.00780028	0.180586	0.0322008	0.143985	0	0.0463652	0	0	0	0.0571874
TCGA-BH-A1EN-01A	high	0.00420429	0	0.0638638	0.110358	0	0.123149	0	0	0	0	0	0.0727228	0	0.103129	0.0362334	0.316594	0	0	0.148419	0	0	0.0213265
TCGA-D8-A3Z5-01A	low	0.0917801	0	0.325346	0.216472	0	0.0454829	0	0.0562825	0.0124096	0	0.00485236	0.0342332	0.0123991	0	0.0515407	0.083498	0.0241248	0	0	0.0415785	0	0
TCGA-E9-A247-01A	low	0.118565	0	0.0867986	0.157663	0	0.0781734	0	0	0.0684147	0	0.00119973	0.0254474	0	0.140011	0.0888002	0.0919748	0.0363342	0	0.102171	0	0	0.00444748
TCGA-C8-A12Q-01A	low	0.00921865	0.0269944	0.0816657	0.0549446	0	0.143349	0	0.0382462	0.0265661	0	0	0.0391446	0	0.176856	0.0888835	0.156926	0.0403208	0	0.0988099	0	0	0.0180747
TCGA-E2-A1BD-01A	high	0.106355	0	0.130741	0.179068	0	0.0203558	0	0.0170834	0.06462	0	0.00543319	0.0214706	0	0.10475	0.074448	0.171684	0	0	0.0893189	0	0	0.0146723
TCGA-E9-A1RI-01A	low	0	0.00316506	0.196146	0.122043	0	0.0391664	0.0143875	0.0442658	0.0496831	0.00548074	0	0	0	0.171581	0.0664526	0.0922886	0	0	0.153062	0	0.0422786	0
TCGA-E2-A105-01A	high	0.145708	0	0.173871	0.074679	0	0.0795267	0	0.0307398	0.0322302	0	0.00610932	0.0017606	0	0.146151	0.0807168	0.0661766	0.146157	0	0	0	0	0.0161729
TCGA-BH-A0BJ-01A	low	0.131438	0	0.103521	0.146433	0	0.14309	0	0.00630973	0.0503911	0	0	0.0329823	0	0.0913186	0.0494998	0.0992761	0.0346452	0	0.0995087	0	0	0.0115872
TCGA-S3-AA14-01A	high	0.179338	0	0.147514	0.051291	0	0.136845	0	0.0348925	0.013852	0	0	0.0487203	0	0.0430352	0.0401802	0.101187	0.0328487	0	0.165558	0	0.00473807	0
TCGA-C8-A26V-01A	low	0.0557613	0	0.0953289	0.155635	0	0.0808291	0	0.0387099	0.0562835	0	0	0.0774875	0	0.102278	0.112094	0.140968	0.0545705	0	0	0	0	0.0300535
TCGA-BH-A1FB-01A	high	0.0649777	0.0328063	0.0644662	0.0752546	0	0.112574	0.0844532	0.0803008	0	0.0429526	0	0	0.00521036	0.038263	0.0860031	0.0761529	0.090861	0	0.138259	0	0.00746503	0
TCGA-D8-A1JP-01A	high	0.0634234	0	0.0629659	0.209983	0	0.176903	0	0.00903447	0.0416343	0	0	0	0	0.0365773	0.077925	0.262254	0.00189023	0	0.0281224	0	0	0.0292879
TCGA-E2-A14X-01A	high	0.0157471	0.15698	0.126565	0.0827917	0	0.0745707	0.0567912	0.119867	0	0	0.0318052	0	0	0.0786044	0.0888993	0.112673	0.0154111	0	0.0195924	0	0.019702	0
TCGA-BH-A0E2-01A	high	0.0851554	0	0.11774	0.143452	0	0.159722	0	0.0164021	0.0617432	0.00542503	0	0.0191964	0	0.143682	0.0743215	0.0499777	0.00927854	0	0.113904	0	0	0
TCGA-PL-A8LZ-01A	low	0	0.0439412	0.0987271	0.20783	0	0	0.102074	0.0909585	0.0203112	0	0	0.0351308	0.00503277	0.0646957	0.115023	0.139641	0	0.0463351	0.0208465	0	0	0.00945349
TCGA-LL-A740-01A	high	0.0419441	0	0.104829	0.0129345	0	0.125483	0.0106003	0.0145562	0.0515612	0	0	0.0178239	0.0228759	0.12601	0.0381765	0.139965	0.17619	0.0148582	0.101568	0	0	0.00062373
TCGA-D8-A1X7-01A	low	0.0736063	0	0.0474111	0.0500341	0	0.160752	0	0.0486232	0.00513089	0.00639216	0	0.00312422	0	0.102574	0.0759315	0.273166	0	0	0.100215	0	0.00982506	0.0432132
TCGA-AO-A0JD-01A	low	0.0598871	0	0.0967465	0.189937	0	0.00091319	0.0696911	0.0663151	0.0187581	0	0	0.0168971	0	0.059656	0.100205	0.133265	0.0884507	0	0.0941663	0	0.00511244	0
TCGA-D8-A1X5-01A	high	0.0555875	0	0.22365	0.036597	0	0.14432	0.0138818	0.01014	0.0270724	0	0	0	0	0.0505228	0.0851845	0.200374	0	0	0.0683071	0	0.0317775	0.0525857
TCGA-E9-A22E-01A	high	0.0758708	0	0.0848772	0.196621	0	0.139276	0	0	0.084306	0	0	0.0091174	0	0.100739	0.0805336	0.139027	0	0	0.0896317	0	0	0
TCGA-AC-A23E-01A	high	0.0319167	0	0.0445612	0	0	0.183532	0	0.0453357	0	0	0	0.0115696	0	0.0986415	0.0206502	0.316985	0	0	0.136836	0	0	0.109972
TCGA-AR-A0U2-01A	high	0.0114893	0	0.0708113	0.110123	0	0.183794	0.11671	0	0	0.00842371	0.0172046	0	0.0186198	0.11558	0.0891604	0.157358	0.0370625	0	0.0636635	0	0	0
TCGA-A2-A1FV-01A	high	0.153195	0	0.103391	0	0	0.18057	0	0.115502	0	0	0	0.0655929	0	0	0.0234174	0.147644	0	0	0.197466	0	0.0122748	0.000947031
TCGA-A8-A09B-01A	low	0.0754423	0	0.122048	0.187295	0	0.0760648	0	0	0.0451712	0	0	0.0526704	0.00381516	0.064109	0.0830684	0.104284	0.0124731	0	0.113061	0	0.0562615	0.004236
TCGA-AN-A0XO-01A	low	0	0	0.130499	0.0121459	0	0.0824778	0	0	0.140457	0	0.0114775	0.0213814	0	0.421535	0	0	0.0819905	0.0347063	0.0614294	0	0	0.0018997
TCGA-A7-A425-01A	low	0	0	0.141577	0.0517541	0	0.239948	0	0	0	0	0.0712771	0.0014669	0.0418385	0	0.0325195	0.238569	0.0165523	0	0.134751	0	0	0.0297462
TCGA-A2-A0CZ-01A	high	0.0716213	0	0.118596	0.121698	0	0.115437	0	0.0205654	0.0547413	0.0101509	0	0.0429651	0	0.110896	0.0724849	0.099258	0.00734149	0	0.154244	0	0	0
TCGA-GM-A3NY-01A	low	0.127301	0	0.282799	0.0468678	0	0.00673258	0	0.0528342	0.0281537	0.0744718	0	0	0	0.108426	0.0994628	0.0435467	0	0	0.0344092	0	0.0949952	0
TCGA-AR-A0U0-01A	high	0.00482411	0.00347736	0.165753	0.17379	0	0.0622473	0.0613843	0.101572	0	0	0.0336167	0.0109417	0	0.0409731	0.0845919	0.127174	0.0570711	0.0406802	0.0137672	0	0	0.0181363
TCGA-AR-A24P-01A	low	0.174711	0	0.135922	0.0359777	0	0.200348	0	0	0.0241268	0	0.0077172	0	0	0.05652	0.0664877	0.195382	0	0.0140832	0.054877	0	0	0.0338478
TCGA-AN-A0G0-01A	low	0	0	0.200241	0.102378	0	0	0.04351	0.0102943	0.0184277	0	0.11128	0	0.0153219	0.219724	0.0675101	0.179496	0	0	0	0.0318172	0	0
TCGA-AN-A0AM-01A	high	0.0586547	0	0.146979	0.125466	0	0.106886	0.0279513	0.0568771	0.0535904	0	0	0.02402	0	0.119257	0.106358	0.149409	0	0	0.00155982	0	0	0.0229919
TCGA-BH-A0E6-01A	low	0.082275	0.0495851	0.177352	0.233447	0	0.0229386	0.00419643	0.0016769	0.0927556	0	0	0	0.0186635	0.143999	0.0756435	0.080203	0.0136449	0	0.00361922	0	0	0
TCGA-E9-A248-01A	high	0.0538303	0.0275406	0.155526	0.148847	0	0.147912	0.0762358	0.0213592	0.0181871	0.0233046	0	0.000682314	0	0.135827	0.0790416	0.0853518	0.000898073	0.00457744	0.00742197	0	0	0.0134565
TCGA-B6-A1KN-01A	low	0.142285	0	0.133507	0.0792422	0	0.0501449	0	0.0724191	0.05185	0.0578161	0	0	0	0.0803148	0.102618	0.0694375	0	0.0926558	0.0677099	0	0	0
TCGA-LL-A9Q3-01A	low	0.0036205	0	0.116658	0.212554	0	0.0514807	0	0	0.0735347	0	0	0.00933531	0	0.0891451	0.0753059	0.180525	0	0	0.187842	0	0	0
TCGA-A8-A08B-01A	high	0.0205965	0	0.214833	0.135871	0	0.0431984	0.0491866	0.0527844	0.0417113	0.00193791	0	0.0222106	0	0.118834	0.0852567	0.0758224	0.00617444	0.0269978	0.089574	0	0	0.0150113
TCGA-A1-A0SG-01A	low	0.215163	0	0.0372247	0.0894886	0	0.11836	0	0	0.0595327	0	0	0.0198995	0	0.0458143	0.0388037	0.12317	0.0664759	0	0.181252	0	0	0.00481595
TCGA-BH-A0H0-01A	high	0.089543	0	0.17863	0.0967394	0	0.058402	0.000172819	0.0295755	0.0107582	0	0	0.0233613	0.0124388	0.000937603	0.102767	0.14427	0.0031165	0	0.234205	0	0.0150841	0
TCGA-D8-A1XR-01A	low	0.0606933	0	0.0113744	0.076158	0	0.0840888	0	0.00338905	0.0638747	0	0	0	0	0.182578	0.0502997	0.211015	0.134867	0	0.0409987	0.0603315	0.0203313	0
TCGA-C8-A12P-01A	high	0.0767092	0	0.173095	0.0728517	0	0.101515	0.00297266	0.0353926	0.0322398	0	0	0.0381083	0	0.142923	0.0916397	0.131841	0	0.0187856	0.0666279	0	0	0.0152982
TCGA-LL-A50Y-01A	low	0.0101941	0.0748999	0.105733	0.169884	0	0	0	0.0207942	0.076504	0	0	0.0493668	0	0.0238705	0.0511533	0.133046	0.176592	0	0.0935411	0	0	0.0144207
TCGA-AO-A03N-01B	high	0.156495	0	0.10816	0.0418156	0	0.0511832	0	0.0798982	0.0454567	0.0395731	0	0	0	0.337915	0	0.0660386	0	0.0201581	0.0518816	0.00142482	0	0
TCGA-E2-A1IU-01A	low	0.0403446	0.0898137	0.123032	0.181488	0	0.0700796	0	0.036338	0.0226026	0.00555217	0	0.0248429	0	0.0900391	0.0773954	0.041401	0.0463518	0	0.141277	0	0.00944216	0
TCGA-EW-A1IX-01A	low	0.157839	0	0.0869765	0.0352785	0	0.138643	0	0.0504017	0.0482446	0	0	0.0454565	0	0.0525804	0.0126811	0.120534	0.0912365	0.00687197	0.0808896	0.0338532	0	0.0385135
TCGA-A2-A0EV-01A	low	0.0353105	0	0.0736706	0.169565	0	0.0778829	0	0	0.158137	0	0	0	0.00924566	0.159284	0.0674899	0.151347	0	0	0.0791974	0	0.0188701	0
TCGA-AC-A3W5-01A	high	0	0.0749009	0.0603548	0.240564	0	0	0	0.0361511	0.169013	0	0.0168	0.013136	0.0122527	0.109095	0.100864	0.100234	0.0318484	0	0.032951	0	0.00183504	0
TCGA-AR-A2LN-01A	high	0.180305	0	0.125385	0.0967309	0	0.132126	0	0.0376669	0	0	0	0.0451484	0	0	0.0429936	0.124899	0.0212118	0	0.164481	0	0	0.0290533
TCGA-E9-A1QZ-01A	low	0.0841416	0.032206	0.0541326	0.104402	0	0.224565	0.0191732	0.0496003	0.00400095	0.0391403	0	0	0	0.0219564	0.0807072	0.0975009	0.0663758	0	0.121242	0	0	0.000854918
TCGA-BH-A8FY-01A	high	0	0.0257209	0.0340002	0.036471	0	0.109421	0	0	0	0	0.0568696	0	0.278777	0	0.059199	0.254712	0.0459499	0	0	0.0821845	0.0166954	0
TCGA-AR-A1AL-01A	low	0.140077	0	0.0926095	0.113704	0	0.206093	0	0	0.0124221	0.0206276	0	0	0.00958178	0	0.0381156	0.111451	0.122077	0	0.133241	0	0	0
TCGA-BH-A42T-01A	low	0	0.00931474	0.0642461	0.193635	0	0	0	0.0889663	0.0289104	0	0.0219534	0	0	0	0.0394547	0.183501	0.0437926	0.0076609	0	0.16029	0.124342	0.0339328
TCGA-BH-A0B9-01A	low	0.00942344	0.0616156	0.0490377	0.257285	0	0	0.0765301	0.0639925	0.0555307	0.0254449	0	0.0255723	0	0.0565195	0.0908526	0.106342	0.0845864	0.0138696	0.0233976	0	0	0
TCGA-AO-A0J8-01A	high	0.0702152	0	0.0647285	0.153695	0	0.135606	0	0.0299845	0.0688835	0	0	0.0167323	0.00330189	0.167131	0.0676164	0.0146471	0.099419	0.00765771	0.100383	0	0	0
TCGA-BH-A2L8-01A	high	0.0433584	0	0.0791191	0.20027	0	0.087233	0.0399212	0.0267842	0.0462829	0.0096881	0	0.0345265	0.00885723	0.069136	0.0828471	0.0910323	0.0570539	0	0.12389	0	0	0
TCGA-E9-A1N5-01A	low	0	0	0.0181228	0.237526	0	0.0691534	0	0.0331095	0.0434422	0	0	0.0479314	0.0130991	0.0704369	0.0774559	0.138487	0.0842244	0	0.167011	0	0	0
TCGA-A8-A075-01A	low	0.0650648	0	0.205935	0.088728	0	0.0397738	0.0477203	0.0478388	0.0718519	0	0.0218535	0.00106914	0	0.0728299	0.0919155	0.134018	0.0639232	0	0.0461155	0	0.00136294	0
TCGA-AN-A0FZ-01A	high	0.13227	0	0.0945997	0	0	0.0885337	0	0	0.0700784	0	0	0.0115787	0	0.273403	0.0191969	0.259877	0	0	0	0	0	0.0504623
TCGA-D8-A1XJ-01A	high	0.0568902	0	0.105204	0	0	0.16984	0	0.0621766	0.0123313	0	0	0.0196043	0	0.147411	0.0802335	0.181387	0.0581291	0	0.0465351	0	0	0.0602585
TCGA-E2-A15F-01A	low	0.167452	0	0.1073	0.0354166	0	0.179713	0	0.080898	0.00266983	0	0	0	0	0.0967457	0.0540614	0.0834798	0.0326428	0.0492005	0.0897406	0	0	0.0206795
TCGA-A2-A0EP-01A	high	0.0918206	0	0.0563923	0.135728	0	0.100599	0.0349994	0.0633956	0.0282216	0	0	0.018197	0.0266112	0.0588532	0.0496167	0.114951	0.142029	0.02726	0.0513257	0	0	0
TCGA-BH-A18K-01A	high	0.0744419	0	0.0404377	0.133308	0	0.0176264	0	0.0307525	0.0520836	0	0	0.0430677	0.00112726	0.198954	0.057552	0.138827	0.126598	0	0.0814599	0	0.00376485	0
TCGA-AR-A5QN-01A	low	0.153339	0	0.0908004	0.117302	0	0.171762	0	0	0.059193	0.0246908	0	0	0	0.0144718	0.0998715	0.163952	0	0	0.0899375	0	0	0.0146799
TCGA-E9-A244-01A	high	0.00098134	0.0764421	0.0976037	0.0714372	0	0.229141	0	0.0735521	0	0.0304396	0	0	0	0.176188	0.114348	0.0629718	0.0668958	0	0	0	0	0
TCGA-A8-A0A2-01A	high	0.0448121	0	0.166534	0.146079	0	0.216378	0	0.0250643	0	0	0	0.0183464	0.0154823	0	0.0765134	0.169809	0.00499279	0	0.0834692	0	0.0185864	0.0139332
TCGA-B6-A40C-01A	low	0.091458	0	0.118704	0.190824	0	0.142533	0	0.0363529	0.0564526	0	0	0.0141281	0	0.0482921	0.0608069	0.155397	0	0	0.0226404	0	0	0.0624106
TCGA-AR-A2LQ-01A	high	0.0972569	0	0.207438	0.0352934	0	0.103205	0	0	0	0.0198135	0	0.014132	0	0.0684424	0.0418926	0.227002	0.0546842	0	0.13084	0	0	0
TCGA-EW-A1J6-01A	low	0.0493684	0.00646951	0.0948929	0.0686962	0	0.0407741	0.099519	0.123296	0.00649145	0.0821525	0	0.000495399	0	0.0464506	0.124153	0.174044	0.0236043	0.0108098	0.0248589	0	0.023188	0.000736609
TCGA-EW-A1IZ-01A	low	0.0691674	0	0.136108	0.227891	0	0.0396963	0.050526	0.0922936	0	0.066449	0	0.0504405	0	0.045175	0.0763012	0.0663069	0.0272213	0	0.048273	0	0	0.00415006
TCGA-AC-A2FG-01A	low	0.14034	0	0.183853	0.0897068	0	0.105379	0	0.0359782	0	0	0	0.0110703	0	0.0605572	0.0206326	0.0860184	0.102624	0	0.151422	0	0	0.0124183
TCGA-EW-A1P1-01A	high	0.0889091	0	0	0.172126	0	0.175245	0.0215032	0.0281744	0.034641	0	0	0.0201677	0.0110603	0.119806	0.0868565	0.0771019	0.104154	0.00892004	0.0462571	0	0	0.00507755
TCGA-A8-A0A9-01A	low	0.00603972	0	0.0195351	0.129966	0	0.170488	0	0.0410325	0.0633417	0	0	0.0224654	0	0.230061	0.0735337	0.155535	0	0	0.0828532	0	0	0.00514829
TCGA-BH-A0DT-01A	low	0.180337	0	0.0618254	0.109745	0	0.153042	0	0.0499883	0.026761	0.00834139	0	0.0267444	0	0.0513397	0.0900367	0.0408082	0.121505	0	0.0735808	0	0	0.00594594
TCGA-A2-A0T2-01A	high	0.0272417	0	0.0327164	0.231238	0	0	0	0.088873	0.0669937	0	0	0.100384	0.007105	0.117149	0.071755	0.213172	0	0.00101421	0.0325183	0	0.00185909	0.00798095
TCGA-A7-A4SA-01A	high	0.0885506	0	0.087336	0.166827	0	0.167501	0	0.0437213	0.0611	0	0	0.0127681	0	0.0249585	0.100071	0.074017	0.0745728	0	0.0864106	0	0.0092679	0.00289818
TCGA-D8-A27F-01A	high	0.15986	0	0.0768391	0.0628851	0	0.0823786	0	0	0	0	0	0.0192707	0	0.228138	0.0587974	0.158665	0.0678671	0.0140024	0	0.0531749	0	0.0181223
TCGA-D8-A146-01A	low	0.147484	0	0.0792266	0.103833	0	0.105079	0	0.0496345	0.00209349	0	0	0.0271947	0	0.097313	0.0572738	0.0958659	0.0496914	0	0.171574	0	0	0.0137361
TCGA-D8-A27E-01A	high	0.0367673	0	0.0336986	0.0526903	0	0.266167	0	0.061337	0	0.0119774	0	0.0208548	0.031412	0	0.0825924	0.196867	0.0827382	0	0.0775703	0	0.00470051	0.0406273
TCGA-C8-A138-01A	high	0.0457849	0	0.136051	0.1429	0	0	0	0.0840628	0.0551535	0.0409832	0	0.0817414	0	0.102291	0.0535299	0.0786767	0.032466	0.041803	0.104557	0	0	0
TCGA-E2-A14V-01A	low	0.12236	0	0.0582659	0.138339	0	0.0938621	0	0.00190044	0.043246	0	0	0.050413	0	0.156838	0.0683411	0	0.0496081	0	0.215458	0	0.00136781	0
TCGA-AC-A5EH-01A	high	0	0	0	0.163412	0	0	0	0.119771	0.095608	0	0.00917792	0.0251779	0	0.203576	0.0464015	0.207083	0	0.00251632	0.127275	0	0	0
TCGA-A2-A0YL-01A	high	0.173213	0	0.068602	0.238885	0	0.135019	0	0.0076194	0	0	0	0.0112048	0	0	0.069549	0.148985	0.059473	0	0.0874494	0	0	0
TCGA-E2-A1LK-01A	high	0	0	0	0.142556	0	0.0660435	0	0	0.0280199	0	0	0.0900618	0	0.18742	0.00352458	0.168989	0.0961459	0.145226	0	0.0328063	0	0.0392073
TCGA-D8-A13Z-01A	low	0.0923738	0	0.0825915	0.113153	0	0.00134892	0	0.0508819	0.089519	0	0	0.0459257	0.0128052	0.155134	0.0619313	0.138492	0.0919197	0.0194153	0.0103587	0	0.0341506	0
TCGA-D8-A27V-01A	high	0.0861503	0	0.0798399	0.164204	0	0.209899	0	0	0.0011515	0	0	0.0131894	0.00782127	0	0.108404	0.125102	0.10149	0	0.0981363	0	0.00461248	0
TCGA-EW-A3U0-01A	high	0.0345212	0.0359763	0.111209	0.213545	0	0.015905	0.0530498	0.0401629	0.0496416	0	0	0.0269688	0.0350333	0.0767579	0.100652	0.0817763	0.0839213	0	0.0408799	0	0	0
TCGA-A2-A4S2-01A	high	0.0378727	0	0.128474	0.137864	0	0.0854682	0	0	0.113413	0	0.0185003	0.0210887	0.0345961	0.172504	0.0571008	0.0488502	0	0.0370511	0.107218	0	0	0
TCGA-D8-A1XV-01A	high	0	0.0129298	0.0916634	0.030564	0	0.147207	0	0	0.0434124	0	0	0.0503736	0	0.072415	0.0126114	0.183507	0.0295673	0	0.153249	0	0.172501	0
TCGA-BH-A1F0-01A	low	0.0462434	0.0289497	0.12082	0.121003	0	0.134859	0.0603949	0.0686596	0	0.00438211	0.00245637	0	0.0119477	0.0704158	0.0733231	0.156318	0.0148464	0.0340659	0.0195686	0	0	0.0317456
TCGA-AN-A0FT-01A	high	0	0.0249222	0.0766656	0.188087	0	0.137722	0	0.0163261	0.0328153	0	0	0.0376404	0.0161081	0.0467912	0.0741825	0.201785	0.000949962	0	0.0795011	0	0.0665043	0
TCGA-E2-A15K-01A	high	0.0658251	0.0786877	0.0663839	0.164127	0	0	0	0.0957056	0.094683	0	0.00349219	0	0.0236211	0.0995299	0.0677214	0.152981	0.00441325	0	0.0828284	0	0	0
TCGA-BH-A0DL-01A	low	0	0.0149713	0.134935	0.131179	0	0.0779206	0.0476631	0.0535637	0.0299047	0	0.0011983	0.0125072	0.0100929	0.0360577	0.103718	0.135818	0.148423	0.0265161	0	0	0	0.0355313
TCGA-A2-A0EY-01A	high	0.0990673	0	0.103271	0.149686	0	0.0547592	0.0197003	0.0935769	0	0	0	0.0199228	0	0.0841689	0.0771445	0.116304	0.0504957	0	0.119312	0	0	0.0125915
TCGA-B6-A0IG-01A	high	0	0.0197098	0.260016	0.0784416	0	0.125907	0	0	0.061963	0	0	0.0444591	0.0192345	0.229689	0.0728619	0.000375093	0	0.0558912	0	0.00193504	0.0295177	0
TCGA-BH-A0HI-01A	low	0	0.0224111	0.0939231	0.14812	0	0.101623	0	0.0131142	0.0664803	0	0	0	0.0060709	0.296107	0.0851805	0	0.010853	0	0	0.0410726	0.115044	0
TCGA-E2-A576-01A	high	0	0.0164493	0.195328	0.154949	0	0.0708091	0	0.0389374	0.0630904	0	0	0.0267347	0.00178393	0.0518332	0.0740745	0.0778398	0.0341301	0	0.19404	0	0	0
TCGA-BH-A201-01A	low	0.17412	0	0.0848445	0.0248758	0	0.113504	0	0.079566	0	0	0	0.0193487	0	0.162961	0.0585097	0.036252	0.149729	0	0.0688742	0	0	0.027415
TCGA-D8-A1JB-01A	high	0.0845574	0.0187528	0.0636805	0.19023	0	0	0.0559401	0.12909	0	0.0565162	0	0	0.00352295	0.0592048	0.0988271	0.10202	0.0206354	0	0.105613	0	0.0114096	0
TCGA-A1-A0SN-01A	low	0.023335	0	0.102821	0.16294	0	0.195062	0.0200995	0	0.0619434	0	0	0.0162971	0	0.0735313	0.0901205	0.0767582	0.0739925	0	0.1031	0	0	0
TCGA-A8-A08A-01A	low	0	0.0355019	0	0.0566522	0	0.200295	0	0.0567925	0.0613515	0	0.0400762	0	0	0.0863582	0.0765168	0.257476	0.0568355	0	0.0436552	0.0161675	0	0.012322
TCGA-A2-A0YI-01A	high	0.0236538	0.0196888	0.163975	0.15981	0	0.0525822	0	0.043226	0.0124928	0	0.0352161	0	0.00143526	0.00446296	0.0992562	0.168956	0.12942	0	0.067655	0.0181705	0	0
TCGA-AR-A1AN-01A	low	0.0636676	0	0.0447971	0.0623953	0	0.162208	0	0	0.0445297	0	0	0.0329975	0	0.198963	0.0663422	0.092763	0.129688	0	0.101649	0	0	0
TCGA-AR-A2LM-01A	low	0.0809137	0	0.0618335	0.194571	0	0.110508	0	0.0413981	0	0	0	0.0357114	0	0.0111904	0.0563347	0.149797	0.0438341	0	0.213909	0	0	0
TCGA-AR-A5QQ-01A	low	0.0282289	0.041174	0.140778	0.165646	0	0	0.0434367	0.0363249	0.0550746	0	0	0.0175126	0	0.0279594	0.0632152	0.212393	0.0640872	0.0540913	0	0	0	0.0500777
TCGA-AR-A0TR-01A	high	0.147121	0	0.209568	0.175513	0	0.000653887	0	0.0152367	0.0582481	0	0	0.0253665	0	0.0380015	0.0656288	0.148677	0	0	0.115984	0	0	0
TCGA-GM-A3XG-01A	low	0.123105	0	0.190915	0.0149861	0	0.0762077	0	0.114418	0	0.00500153	0	0.0387644	0	0.205079	0.0448939	0.164181	0	0	0.022448	0	0	0
TCGA-BH-A1FC-01A	high	0.0314799	0	0.220506	0.209013	0	0.0432948	0.103981	0.0625899	0.0240624	0	0.0267559	0	0	0.0352422	0.0811842	0.0948319	0.0241204	0.00281861	0.00244031	0	0.0334586	0.00422124
TCGA-A2-A0D1-01A	low	0.159633	0	0.206243	0.202826	0	0	0	0.0479359	0.04139	0	0.0313282	0	0	0.216604	0.0516642	0.036448	0	0	0	0	0.00592676	0
TCGA-EW-A1P7-01A	low	0.112888	0.0519689	0.0878922	0.191497	0	0.0962568	0.0680755	0.0213795	0.0441681	0	0	0.00134402	0.0149878	0.0685406	0.0778488	0.0983744	0.041354	0.00165973	0.0217644	0	0	0
TCGA-AR-A1AP-01A	low	0.0398423	0	0.0348471	0.197753	0	0.0225484	0	0.0145774	0.0875342	0	0.025209	0	0.0387409	0.091579	0.0814632	0.206796	0.10291	0	0.0510279	0	0.00517128	0
TCGA-E2-A150-01A	low	0.0664867	0	0	0.0134728	0	0.0524635	0.0592464	0.17396	0.105716	0	0.00441101	0	0.0131549	0.237397	0.146594	0	0.127098	0	0	0	0	0
TCGA-EW-A2FW-01A	low	0.00356586	0	0.180278	0.155664	0	0.0459693	0	0	0.00940447	0	0.0213762	0	0	0.189918	0.0816092	0.201022	0	0	0.106117	0.00507637	0	0
TCGA-AR-A1AV-01A	low	0.00877012	0	0.0249048	0	0	0.209354	0	0	0.0216713	0	0	0.0649414	0	0.234369	0.0472942	0.204108	0.0107022	0	0.139908	0	0.0339766	0
TCGA-A2-A0T1-01A	high	0.0108864	0	0.121791	0.173799	0	0.128631	0.0131081	0.0275966	0.06803	0.00136986	0	0.0453565	0.00245842	0.119713	0.0955059	0.130652	0.0213297	0	0.0316736	0	0	0.00809935
TCGA-AO-A0JF-01A	high	0.0781912	0	0.0107352	0.16417	0	0.178127	0	0	0.0337685	0	0	0.00607001	0.00568246	0.0344559	0.0551959	0.1352	0.126017	0	0.160108	0	0.0122784	0
TCGA-OL-A6VR-01A	high	0.151436	0	0.260472	0	0	0.0713868	0	0	0.012884	0	0.0556807	0	0	0.253116	0.0251783	0.139907	0	0	0.0299394	0	0	0
TCGA-BH-A0BG-01A	low	0.0715756	0.0114089	0.0366288	0.243704	0	0.0421484	0.027581	0.109738	0.0632099	0	0	0.054131	0.0110169	0.0568963	0.105514	0.10354	0.0112091	0.0456096	0	0	0	0.00608841
TCGA-AO-A1KP-01A	high	0.0900361	0	0.0762659	0	0	0.220369	0	0.0368691	0.0889803	0.0340058	0.0412354	0	0	0.125729	0.0187812	0	0.0140425	0.0550952	0	0.0483061	0.150285	0
TCGA-LL-A441-01A	low	0.242526	0	0.0448012	0.0758783	0	0.125016	0.0574252	0.0603986	0.0503696	0	0.0364002	0	0.0120146	0.109414	0.0713931	0.0625329	0.00284379	0	0.0489864	0	0	0
TCGA-BH-A8FZ-01A	low	0.0830075	0	0.100477	0.0603344	0	0.140433	0.0367521	0.0415171	0.0461976	0	0.00989696	0	0.0134533	0.0490613	0.0437306	0.10037	0.100056	0.0415854	0.10783	0.00775691	0	0.0175394
TCGA-E2-A1II-01A	low	0.020304	0.0267457	0.101025	0.260932	0	0.0575951	0.086282	0.0319067	0.0454209	0	0	0.0394814	0	0.0387909	0.102425	0.121031	0.0233255	0.00441681	0.036137	0	0.00330079	0.000879393
TCGA-EW-A6SC-01A	low	0	0.0294913	0.118678	0.0349503	0	0.19321	0	0.0281026	0	0	0	0	0.0313355	0.0294946	0.0625415	0.0708024	0.115175	0	0	0.184977	0.101242	0
TCGA-AN-A0XT-01A	high	0.133872	0	0.172958	0.0921273	0	0.103932	0	0	0.032635	0	0	0.0214668	0.0214942	0.0641163	0.074228	0.0319009	0.0358979	0	0.192134	0	0.0232375	0
TCGA-BH-A0RX-01A	high	0	0.128223	0.0874132	0.201535	0	0	0.0671592	0.0848076	0.00437737	0	0.0280456	0.0311734	0.00224889	0.0419557	0.0777579	0.13568	0.0163415	0.0487244	0.0228269	0	0	0.0217294
TCGA-A8-A08X-01A	high	0	0.0147398	0.24659	0.132432	0	0.096579	0.030808	0.0238035	0.0537661	0	0	0.0032058	0	0.0976668	0.0644425	0.148926	0.0199772	0.0076588	0.0495058	0	0	0.00989903
TCGA-AO-A03V-01A	low	0.233227	0	0.127886	0.117164	0	0.138981	0	0.0145272	0.0321875	0	0	0.0156882	0	0.101529	0.0846467	0.0720839	0.037451	0	0.0242134	0	0.000414068	0
TCGA-EW-A1PH-01A	low	0.106274	0	0.100663	0.160832	0	0.0857	0.069466	0.10367	0	0.0263353	0	0	0	0.0860758	0.102092	0.108546	0	0.0286545	0	0	0	0.0216897
TCGA-A2-A0ST-01A	low	0.0978249	0.0132468	0.0965831	0.159345	0	0.0536249	0.0163282	0.0723943	0.053847	0.0166285	0	0.0290483	0.0131878	0.0663622	0.0813839	0.0610871	0.118515	0.0360891	0.0128368	0	0.00166774	0
TCGA-BH-A0BC-01A	high	0.08109	0	0.0790512	0.116799	0	0.158345	0	0.0214567	0.06141	0	0	0.0111397	0	0.0588022	0.0872231	0.128156	0.0829854	0.00025843	0.06291	0	0	0.050374
TCGA-E9-A1NH-01A	low	0.133011	0	0.126882	0.138773	0	0.0797261	0	0.0368597	0.0537602	0	0	0.0355812	0	0.102386	0.0381969	0.0549417	0.108365	0	0.0660476	0	0.0021418	0.0233282
TCGA-B6-A0X5-01A	high	0.0951272	0	0.0471743	0.0411165	0	0.109238	0	0.118483	0	0	0	0.0292801	0.0657707	0.0993558	0.0117171	0.236723	0	0	0.146014	0	0	0
TCGA-AC-A4ZE-01A	low	0.0623437	0	0.132397	0.202163	0	0.178603	0	0	0.0452307	0	0	0.0265816	0.0110675	0	0.0418966	0.117343	0	0	0.182375	0	0	0
TCGA-A8-A07Z-01A	low	0.0474526	0	0.0218948	0.174302	0	0.037318	0	0.0515212	0.0676865	0	0.0541198	0.00570669	0.0289413	0	0.0292621	0.214281	0.0856567	0.081417	0.10044	0	0	0
TCGA-OL-A66P-01A	high	0	0.0493126	0.178513	0.219507	0	0.00134681	0.020446	0.0779722	0.0177166	0	0.0201568	0.0433517	0.00720896	0.046901	0.0609445	0.117963	0.0543333	0	0.0843266	0	0	0
TCGA-E2-A1LE-01A	high	0	0.0136735	0.0312348	0.300371	0	0	0	0.0760959	0.157894	0.0118503	0	0.00521291	0.0202581	0.150763	0.119372	0.113275	0	0	0	0	0	0
TCGA-C8-A8HR-01A	low	0.0744057	0	0.0675492	0.21766	0	0.127977	0	0.0383562	0.0490153	0	0	0.0173666	0	0	0.127186	0.195797	0.0767406	0	0	0.00794617	0	0
TCGA-A8-A09T-01A	low	0	0.0349211	0.056923	0.0483697	0	0.202006	0	0.00909677	0	0	0	0.0576128	0	0.0328619	0.0883364	0.276125	0.0282219	0	0	0.0267739	0.0164307	0.122321
TCGA-BH-A0HB-01A	high	0	0.0292016	0.120679	0.189596	0	0.120038	0.00906618	0	0.0822908	0	0.00886237	0.0218776	0	0.0488236	0.0653083	0.142332	0.0918098	0	0.0534729	0	0	0.0166425
TCGA-A8-A08G-01A	high	0	0	0.1365	0.127428	0	0.116854	0	0.0387212	0.0650975	0	0.022385	0.0283008	0.00253092	0.109029	0.0838013	0.176548	0	0	0.0808168	0	0	0.0119874
TCGA-A2-A0EQ-01A	high	0.0384007	0.0461816	0.118998	0.195867	0	0.0816629	0.0745203	0.0563476	0.0230237	0	0	0.0178985	0.010792	0.0838199	0.102698	0.0860975	0.0273024	0	0.0363898	0	0	0
TCGA-AO-A1KO-01A	high	0.130125	0	0.214874	0.127404	0	0.244991	0.00516502	0.0145589	0	0	0	0.00878863	0	0.0124488	0	0.135622	0.0172717	0.0411647	0.0475867	0	0	0
TCGA-BH-A0HW-01A	high	0	0.0344774	0.0544534	0.00849058	0	0.072358	0	0.042501	0.0570766	0	0	0.053427	0	0.345299	0	0.231052	0	0.0303773	0.0704884	0	0	0
TCGA-OL-A66H-01A	high	0	0.0503457	0.148848	0.117694	0	0.0840892	0	0	0.0610035	0	0.00244574	0.0154178	0.0270715	0	0.0873973	0.244062	0	0	0.0953324	0	0.043245	0.0230479
TCGA-A2-A0T0-01A	high	0.0551713	0	0.083456	0.0945203	0	0.14455	0	0.0273386	0.0938993	0	0.0266318	0.00736683	0	0.10239	0.110172	0.134022	0.0936393	0	0	0.0268425	0	0
TCGA-AN-A04C-01A	low	0.0894749	0	0.228197	0.133338	0	0.101228	0	0.0125538	0.0264055	0.0339465	0	0	0	0.0439269	0.0869534	0.188475	0.0173475	0	0.0299525	0	0.0082006	0
TCGA-E2-A573-01A	low	0.0344472	0.034049	0.143655	0.113271	0	0.0909006	0.0306378	0.0855751	0.0261238	0.05024	0	0.0186726	0	0.0963798	0.0794927	0.101934	0.0463216	0.0483004	0	0	0	0
TCGA-AN-A0XS-01A	high	0.0928342	0	0.196247	0.189042	0	0.119775	0	0.0156041	0.0420622	0.00271202	0	0.0365998	0	0.0618451	0.0607917	0.0746774	0.0295026	0	0.0669277	0	0	0.0113791
TCGA-D8-A3Z6-01A	low	0.0856021	0	0.261739	0.0547416	0	0.0888632	0	0	0.0786827	0	0.0304905	0.0087175	0.0165313	0.0984059	0.0590376	0.0890127	0	0	0.105038	0	0.0231378	0
TCGA-EW-A3E8-01B	low	0.101817	0	0.107265	0.136894	0	0.153832	0.0201435	0.0309948	0.0434982	0.00396842	0	0.0206158	0.00152288	0.0527164	0.0890921	0.0687197	0.0384404	0.0015294	0.128951	0	0	0
TCGA-C8-A137-01A	low	0.0501393	0	0.219589	0	0	0.130768	0	0.0336822	0	9.82e-05	0	0.0508471	0	0.159126	0.0833441	0.121279	0	0	0.128407	0	0	0.0227198
TCGA-GM-A4E0-01A	high	0.0158682	0	0.125394	0.301693	0	0.00319244	0	0.0504735	0	0	0	0.0671765	0.0222694	0.00166646	0.0857369	0.207709	0.00047541	0	0.0685207	0	0.0498242	0
TCGA-E2-A1B4-01A	high	0	0.0699342	0.110371	0.0916308	0	0.11234	0	0	0.136613	0	0.021988	0.00552257	0.00841152	0.201309	0.0399587	0	0.011564	0	0.166009	0	0.0243488	0
TCGA-EW-A2FS-01A	low	0.000178252	0.0499831	0.188609	0.152702	0	0.145455	0	0.0868123	0.0253172	0.0293064	0	0	0.00851728	0.0518154	0.0773195	0.0219807	0.11971	0	0	0.0422941	0	0
TCGA-S3-A6ZG-01A	low	0.118861	0	0.132342	0.105183	0	0.135173	0	0.0294597	0.0122256	0	0	0.032213	0	0.0841882	0.0557098	0.135344	0	0	0.135406	0	0	0.0238943
TCGA-GM-A3XN-01A	low	0.0656122	0	0.178392	0.22611	0	0.0451124	0	0.0166423	0.0747973	0	0.0066542	0.0145451	0.0179187	0.137609	0.0860394	0.0446655	0	0	0.05763	0	0.028273	0
TCGA-EW-A1P8-01A	high	0.00753424	0.0138274	0.0626779	0.075428	0	0.133872	0	0.0632924	0.0499755	0	0	0.0038288	0.0478968	0.008163	0.0660085	0.200244	0.180388	0	0	0.0409342	0.00814524	0.0377837
TCGA-E2-A156-01A	low	0	0.0395167	0.0447328	0	0	0.169323	0	0.0275129	0.0538848	0	0	0.105568	0	0.117933	0	0.259319	0	0.012319	0.157519	0	0	0.0123725
TCGA-AC-A8OP-01A	high	0.106428	0	0.0457695	0.0939809	0	0.134233	0	0.113085	0	0	0	0.00825617	0	0.0648241	0.0774141	0.137341	0.0774556	0	0.0967876	0.0444246	0	0
TCGA-AN-A0FS-01A	high	0.206654	0	0.109423	0.0305824	0	0.121366	0	0.0701395	0	0	0	0.0519486	0	0.0107563	0.0187326	0.164653	0.043436	0	0.153499	0	0	0.0188092
TCGA-B6-A0IM-01A	high	0.0495694	0	0.00631245	0.0888212	0	0.12031	0	0.0866017	0.0256932	0	0	0.0419037	0	0.232282	0.0681983	0.144704	0.054838	0.0102756	0.0631378	0	0	0.00735324
TCGA-E9-A3HO-01A	low	0	0.0640985	0.0355543	0.243946	0	0.00633162	0	0.0493928	0.100958	0	0.0585232	0	0.0514228	0.112288	0.158345	0.104375	0	0	0.0147641	0	0	0
TCGA-D8-A27K-01A	low	0.193448	0	0.132195	0.122978	0	0.0552316	0.0101712	0.116093	0	0.0030174	0	0	0	0.0229724	0.0905784	0.113123	0.0486653	0	0.0719446	0	0.00178963	0.0177923
TCGA-E9-A2JT-01A	high	0.262019	0	0.0275784	0.179495	0	0.0309618	0.056312	0.0279901	0.0949005	0.0288574	0.0263124	0	0.0165434	0.0268703	0.074989	0.0811137	0	0	0.0388294	0	0.0272275	0
TCGA-GM-A2DK-01A	low	0.0929351	0	0.0937021	0.157966	0	0.100879	0	0.0416562	0.0033818	0	0	0.0284393	0	0.0828413	0.0615099	0.188905	0.0498486	0	0.084012	0	0.0139233	0
TCGA-AR-A1AK-01A	low	0	0	0.0539429	0.188743	0	0	0	0.0649379	0.0528717	0.00816838	0	0.043382	0	0.0275748	0.117638	0.201707	0.0559088	0	0.14305	0	0.0420758	0
TCGA-E2-A15R-01A	low	0.100962	0	0.100321	0.154349	0	0.0809104	0	0	0	0	0	0.0472982	0	0.00600379	0.027002	0.225102	0	0	0.173806	0	0.030018	0.0542275
TCGA-BH-A18Q-01A	low	0.0349767	0	0.0924588	0.267361	0	0.00890858	0	0.135407	0	0	0	0.0487539	0.0292575	0.0315806	0.119143	0.18792	0.018576	0.0182358	0	0	0.00742028	0
TCGA-E2-A153-01A	low	0	0.000484926	0	0.0467383	0	0.142512	0	0	0.0211717	0	0	0.0686446	0.0130077	0.123893	0	0.257849	0	0.0394654	0.213887	0	0	0.072346
TCGA-BH-A0BT-01A	low	0.0939239	0	0.0828864	0.139728	0	0.0771755	0	0.0519664	0.0624299	0	0	0.058043	0.00607642	0.118714	0.106705	0.0363666	0.0458468	0	0.120138	0	0	0
TCGA-E9-A54Y-01A	low	0.166829	0.0439993	0.134711	0.116137	0	0	0	0.0528664	0.0912109	0	0.0536654	0	0	0.163753	0.0348292	0.101855	0	0	0.0181477	0.0146489	0	0.00734697
TCGA-E2-A14Q-01A	low	0.0914883	0	0.12088	0.167039	0	0.101413	0	0.0596562	0.0129487	0.0291097	0	0.0474209	0.0122495	0.0668487	0.0823811	0.0441618	0.0313463	0	0.121796	0	0.0112606	0
TCGA-BH-A0HN-01A	low	0	0	0.0447243	0.00261821	0	0.0674417	0	0	0.0638787	0	0.0508343	0	0.34311	0	0.0112196	0.289383	0.00840388	0	0.00919257	0.109194	0	0
TCGA-E2-A1IK-01A	high	0	0.0231336	0.163198	0.190625	0	0.0088126	0	0.0417489	0.102338	0.0394782	0	0.0184488	0	0.068674	0.0944886	0.166367	0.00770975	0	0.0434498	0.00385705	0.0276704	0
TCGA-E2-A10C-01A	low	0	0.0414524	0.122826	0.189054	0	0.0609036	0	0	0.185056	0.0244214	0	0	0.0106669	0.151948	0.073298	0.0328077	0.021956	0	0.0856101	0	0	0
TCGA-A8-A095-01A	low	0.139816	0	0.0693366	0.143771	0	0.109739	0.012237	0	0.0300081	0	0.0108475	0.00674662	0.000567355	0.0932513	0.0447259	0.0974924	0.0820422	0	0.159419	0	0	0
TCGA-A7-A0DB-01A	high	0.0968679	0	0.0781902	0.00213845	0	0.0703165	0	0	0.00567125	0.00956257	0	0.0391036	0	0.238379	0.0277934	0.132797	0.105208	0	0.152588	0	0.0201556	0.0212288
TCGA-BH-A18J-01A	high	0	0	0.0639844	0	0	0.21599	0	0	0.0687369	0	0	0.052435	0	0.222449	0.0542902	0.255557	0	0	0	0	0.01378	0.0527781
TCGA-BH-A28O-01A	low	0.111817	0	0.220506	0.240052	0	0.123872	0	0.000696221	0.0170424	0	0.0057707	0.00779073	0.0097151	0	0.0399443	0.137739	0.0514676	0	0.0335869	0	0	0
TCGA-AC-A3TN-01A	high	0.0461405	0	0.10377	0.084338	0	0.244116	0	0.0221083	0.0332093	0.0126109	0	0.0329098	0	0.0648266	0.0506503	0.136565	0	0	0.13123	0	0	0.0375246
TCGA-A7-A13E-01A	high	0.0538491	0	0.14988	0.167757	0	0.055443	0	0.0657083	0.0119061	0	0	0.0422602	0	0.294389	0.0259274	0.132881	0	0	0	0	0	0
TCGA-BH-A0W5-01A	low	0.178752	0	0.0451025	0.153473	0	0.125954	0.0807951	0.0458434	0.0574343	0	0	0	0.00807015	0.0979561	0.0611117	0.0635202	4.63e-05	0	0.0819422	0	0	0
TCGA-GM-A2DD-01A	high	0.0307264	0.0102194	0.0834953	0.204687	0	0.0837656	0.0479825	0.0119037	0.0490339	0.00492182	0	0.0146962	0.00527474	0.0388002	0.0973908	0.14588	0.0782839	0.0369665	0.0559727	0	0	0
TCGA-AN-A0XV-01A	high	0	0.0893895	0.128263	0.185643	0	0.00660074	0	0.0529037	0.0308713	0.0334923	0	0.00822994	0	0.131837	0.0930133	0.0880122	0	0	0.101816	0	0.0499281	0
TCGA-E2-A1IL-01A	low	0.12066	0	0.129524	0.0620403	0	0.113535	0	0.0119049	0.0262796	0	0	0.0762416	0	0.162277	0.108818	0.0833462	0	0	0.105373	0	0	0
TCGA-EW-A2FR-01A	high	0.0407689	0	0.124202	0.125602	0	0.159163	0.00799754	0.0136006	0.0342837	0	0	0.0128605	0	0.161766	0.0748191	0.122536	0.0158377	0	0.0843887	0	0.0221746	0
TCGA-3C-AAAU-01A	low	0.153212	0	0.20371	0.0415719	0	0.0830284	0	0.0125437	0.0637089	0	0.0106289	0	0	0.090699	0.0385626	0.264951	0	0	0	0	0	0.0373838
TCGA-AR-A24W-01A	low	0.199775	0	0.121574	0.074829	0	0.212762	0	0.0528247	0	0	0	0	0	0	0	0.0604542	0.0870155	0.0336503	0.107816	0.0193508	0.00582763	0.024121
TCGA-OL-A5RZ-01A	high	0	0.0805916	0.167543	0.0684684	0	0	0.00989783	0.122607	0	0	0	0.0358421	0	0.14398	0.00699902	0.205596	0.0209646	0	0.0731631	0	0.0130791	0.0512682
TCGA-E9-A1RB-01A	low	0.0489895	0	0	0.13904	0	0	0	0.0650396	0.086894	0	0	0	0	0.285274	0.0562577	0.0624731	0.119177	0	0.00761524	0.0598506	0	0.0693901
TCGA-AN-A0AJ-01A	high	0	0.101763	0.0551228	0.16047	0	0.0356212	0.0238813	0.0791861	0	0.000396094	0	0.054499	0	0.088881	0.105152	0.132058	0.0554909	0.00434395	0.0712358	0	0.0119061	0.0199928
TCGA-AR-A1AT-01A	high	0.0562169	0	0.103106	0.172037	0	0.103845	0.0235192	0.0590436	0.0144717	0.00858272	0	0.0225083	0	0.0945355	0.0850351	0.142181	0.0433972	0	0.0587673	0	0	0.0127539
TCGA-A8-A09Q-01A	high	0.0383209	0.034408	0.127424	0.080871	0	0.14597	0.0282708	0.0369391	0.0170822	0.0176343	0	0.00258955	0	0.119289	0.0643007	0.176612	0.000297573	0	0.095209	0	0	0.0147823
TCGA-AN-A0XL-01A	low	0.0458106	0	0.108259	0.12718	0	0.184219	0	0	2.7e-05	0	0.0173055	0	0.00722404	0.0259356	0.0707203	0.194398	0.0791081	0	0.121086	0.00279145	0.015936	0
TCGA-E9-A1RC-01A	high	0	0	0.04495	0	0	0.0420977	0	0.0822366	0	0	0	0.0406285	0	0.478167	0	0.0913509	0.0999756	0.0442584	0	0.0470046	0	0.0293307
TCGA-D8-A27I-01A	high	0.075498	0	0.115684	0.134924	0	0.157964	0	0	0.00985187	0.0100515	0	0	0	0.0283225	0.0631769	0.131148	0.119327	0	0.154051	0	0	0
TCGA-A2-A04Y-01A	high	0	0.0682499	0.0762948	0.259097	0	0	0.0104551	0.109621	0	0	0	0.0281548	0.0210561	0.0699237	0.0724503	0.143814	0	0	0.0943784	0	0.0465048	0
TCGA-PE-A5DC-01A	low	0.0688123	0	0.0393746	0.226777	0	0.0682629	0	0	0.104493	0	0.0245988	0.00933269	0.0170011	0.132497	0.101277	0.117201	0	0	0.0903727	0	0	0
TCGA-OL-A5D8-01A	low	0.0736953	0	0.131331	0.124307	0	0.0419539	0	0.165208	0.0804693	0	0	0.0218909	0	0.110816	0.0986221	0.119929	0	0	0.0111413	0	0	0.0206361
TCGA-A7-A26E-01A	low	0.0242811	0	0.0966889	0.0834218	0	0.195818	0	0.00503081	0	0	0	0.0285299	0.0876408	0	0.054306	0.183493	0.00866302	0	0.162083	0	0.057918	0.0121259
TCGA-AN-A0FL-01A	low	0.0804358	0	0.110009	0.0202832	0	0.211375	0	0.0618581	0	0	0	0.0331857	0.0141913	0.207769	0.0475198	0.150616	0	0.0541251	0.00863171	0	0	0
TCGA-A8-A0A1-01A	high	0	0	0	0.0929003	0	0.151418	0.0317919	0.0655896	0.040288	0.000285989	0	0.0411681	0.014923	0.18206	0.0973111	0.113375	0.0384682	0	0.109484	0	0	0.020936
TCGA-AN-A0FN-01A	high	0.0330722	0.0347981	0.0694578	0.135732	0	0.20796	0	0.0742646	0.0274844	0.0589447	0	0	0	0.0234715	0.0854459	0.0973247	0.0619536	0.000405912	0.0710948	0.0112065	0	0.00738345
TCGA-D8-A1J9-01A	high	0.0414603	0	0.075564	0.0741244	0	0.06835	0.0465937	0.0115703	0.0580246	0	0.00922594	0.00744846	0	0.0963547	0.0654711	0.201803	0.024761	0	0.184835	0	0	0.0344137
TCGA-BH-A1EO-01A	high	0	0	0	0.1185	0	0.18196	0.0152939	0.0182389	0.0144073	0	0	0	0.0292	0.119202	0.0792306	0.153967	0.0592944	0	0.20181	0	0.00889646	0
TCGA-B6-A0I2-01A	low	0	0.0280004	0.181231	0.214686	0	0.0292573	0.0378511	0.0854414	0.0362931	0	0	0.0711834	0	0.0811023	0.11513	0.082692	0.0203304	0	0.0168013	0	0	0
TCGA-E9-A5UP-01A	low	0	0.000952629	0.028868	0.0180159	0	0	0	0.062467	0.125573	0	0.0978117	0.0120175	0	0.322133	0	0.086584	0	0.149789	0	0.0726527	0	0.023135
TCGA-A2-A0T5-01A	low	0.141484	0	0.102391	0.0442308	0	0.106677	0	0.0846041	0.0167192	0	0	0.0551457	0	0.0881781	0.0402003	0.0978207	0.0772733	0.0308474	0.0618465	0	0	0.0525812
TCGA-A7-A0DA-01A	high	0.141345	0	0.110454	0.0163871	0	0.139008	0	0	0.0612317	0	0	0.0101876	0	0.184702	0.0572827	0.17687	0	0.041131	0	0.0216403	0	0.0397594
TCGA-BH-A5J0-01A	high	0.0170922	0	0.0768445	0.119024	0	0.167304	0	0.00735202	0.0930114	0.00935581	0	0.024827	0.0106886	0.0763318	0.0805551	0.141179	0.0732567	0.00238883	0.0787794	0	0	0.0220095
TCGA-A2-A0CY-01A	high	0.115309	0	0.0452907	0.126909	0	0	0	0.163626	0	0	0	0.0149244	0	0.371931	0	0.112685	0	0	0	0	0	0.0493247
TCGA-E9-A245-01A	high	0	0	0.280615	0.060616	0	0.146462	0	0	0.0108357	0	0.0262874	0	0	0.0272933	0.0617472	0.178562	0.0230908	0	0.152482	0	0.0320086	0
TCGA-GM-A3NW-01A	low	0.062167	0	0.133004	0.115998	0	0.158982	0	0.0635987	0	0	0	0.0303228	0	0.00968069	0.0717551	0.105037	0.0421641	0	0.20729	0	0	0
TCGA-A1-A0SB-01A	high	0.122957	0	0.0781417	0.0673135	0	0.137304	0	0.0920641	0	0	0	0.0452491	0.178495	0.0300709	0	0.157764	0	0.0586693	0.0319705	0	0	0
TCGA-OL-A66N-01A	high	0.0481315	0.0367478	0.17225	0.187779	0	0.0236307	0.000703565	0.0302882	0	0	0	0.0299538	0	0.0257725	0.0303382	0.14183	0.062468	0	0.210106	0	0	0
TCGA-A2-A0CQ-01A	low	0	0.0374239	0.0218179	0.137793	0	0.166228	0	0.0191683	0.0750109	0	0	0.0362274	0.0786906	0	0.0459635	0.237687	0	0	0	0.0369382	0.107052	0
TCGA-C8-A1HG-01A	low	0	0.112936	0.121556	0.182728	0	0	0.106419	0.0203972	0.0471624	0.06031	0	0.00980522	0	0.0390583	0.0803676	0.133769	0.0272141	0	0.0582775	0	0	0
TCGA-AC-A2BK-01A	low	0.167105	0	0.125351	0.171089	0	0.0707293	0.0555477	0.0396184	0	0	0	0.0476311	0	0.0238768	0.0742908	0.0973186	0.127442	0	0	0	0	0
TCGA-A8-A08J-01A	high	0	0.000832857	0.160952	0.0864629	0	0.111499	0	0	0.0610658	0	0.0198507	0	0	0.135179	0.082569	0.224732	0.0338623	0	0.059543	0	0	0.0234512
TCGA-A8-A09V-01A	high	0.153754	0	0.193293	0.0453648	0.0182442	0.075421	0	0	0	0	0.0330685	0	0	0	0.0451434	0.181731	0	0	0.238174	0	0	0.0158064
TCGA-A2-A0T3-01A	low	0.160375	0	0.10624	0.0911316	0	0.0951111	0	0.0583387	0.0374904	0	0.00496268	0	0	0.23513	0.0804866	0.101085	0	0	0.0296489	0	0	0
TCGA-C8-A1HK-01A	high	0.0803989	0	0.247998	0.233893	0	0	0.0354287	0	0.0972364	0	0	0	0	0.0225725	0.0964902	0.112578	0	0	0.0147943	0	0.0586106	0
TCGA-AN-A04A-01A	high	0.108258	0	0.122113	0.106871	0	0.181238	0	0	0.0530676	0	0	0.0174404	0	0.121976	0.085105	0.085554	0.0540184	0	0.048567	0	0.0157902	0
TCGA-E9-A1RG-01A	low	0.110895	0	0.118962	0.199185	0	0	0	0.0049162	0.0753286	0	0	0.0224338	0.00777072	0.0508798	0.0706369	0.1277	0.111224	0	0.0892504	0	0	0.0108185
TCGA-JL-A3YW-01A	high	0.0573267	0	0.0951315	0.0996692	0	0.141264	0.0245439	0.0677302	0.023721	0	0.0157435	0.0154497	0.00543274	0.175293	0.0799535	0.14745	0	0.0170164	0.0309745	0	0	0.00330031
TCGA-E2-A154-01A	high	0.118757	0	0.0106595	0.0312278	0	0.105791	0	0.0648705	0	0	0	0.090502	0	0.0741403	0	0.277059	0	0	0.121302	0	0	0.105691
TCGA-A2-A04U-01A	low	0	0.0902825	0.252255	0.143826	0	0.048328	0	0.0292385	0.0363663	0	0	0.0319151	0	0.357638	0.0101502	0	0	0	0	0	0	0
TCGA-BH-A0EE-01A	high	0	0.0845503	0.0833318	0.0828942	0	0.125008	0	0.0713204	0.0133623	0	0.0143506	0.0688397	0	0.115333	0.109014	0.065552	0	0.102198	0.0386682	0	0	0.0255775
TCGA-BH-A0H5-01A	low	0.0930286	0	0.105783	0.175879	0	0.0525095	0.0498874	0.0465345	0.0418519	0.0270572	0	0.0613685	0.00789235	0.0657364	0.0820834	0.0450606	0.0532294	0	0.0920987	0	0	0
TCGA-EW-A1IW-01A	low	0.128894	0	0.106836	0.134525	0	0.141946	0	0.0673245	0	0.0339745	0	0	0	0.0564613	0.0787093	0.106381	0.082407	0.0031575	0.0494996	0	0.0051635	0.00472105
TCGA-AO-A0J4-01A	low	0.12383	0	0.137431	0.0868424	0	0.149186	0.0353949	0.0644283	0.0442446	0.0267273	0	0.00524207	0	0.0903531	0.1243	0.0846837	0.0273363	0	0	0	0	0
TCGA-A7-A3J1-01A	low	0.139989	0	0.0922614	0.174098	0	0.172829	0.00254185	0.0442939	0.0287895	0	0.00997847	0	0	0.0120994	0.0753155	0.127209	0.00574098	0.0268254	0.0647855	0	0	0.0232434
TCGA-E9-A243-01A	high	0.0367793	0.0170013	0.101459	0.116812	0	0.14443	0.0732822	0	0.0395218	0.0498493	0	0.022819	0	0.065077	0.0891635	0.135834	0.0060973	0	0.0503917	0	0	0.0514824
TCGA-C8-A134-01A	low	0.00729317	0.0673273	0.0644391	0.134752	0	0.0448995	0.0756344	0.0215696	0.0435898	0.0272715	0.0293357	0	0.0093521	0.17221	0.142858	0.0970611	0.0430543	0	0	0	0.0193521	0
TCGA-D8-A1Y1-01A	low	0	0	0	0.0432211	0	0.299809	0	0.0167945	0	0	0	0.0241318	0.0820996	0.061798	0.0583969	0.295411	0	0	0.0561627	0	0	0.0621746
TCGA-AO-A12A-01A	low	0.194863	0	0.11693	0.246394	0	0	0	0.043637	0.0255243	0	0	0	0.00411361	0.082437	0.0598569	0.113375	0	0.00511181	0.0452155	0	0.0625417	0
TCGA-E2-A108-01A	low	0	0.0773631	0.0515034	0.19003	0	0	0.0538076	0.0632235	0.0528879	0.0124636	0	0.0272699	0.0120787	0.0576969	0.0868828	0.134477	0.0173534	0	0.16061	0	0.00235216	0
TCGA-BH-A0E1-01A	low	0.0337398	0	0.112937	0	0	0.279435	0	0	0	0	0.0674602	0	0	0.280109	0.00513512	0.153165	0	0	0.0680187	0	0	0
TCGA-E2-A14U-01A	low	0.155962	0	0.14035	0.0927165	0	0.153843	0	0.0544283	0	0	0	0.0624829	0	0.0677792	0.0294654	0.216277	0.0101577	0	0	0	0	0.0165373
TCGA-BH-A0HL-01A	high	0	0	0.150152	0	0	0.185133	0	0	0.0297917	0	0	0	0	0.356902	0	0.256592	0	0	0	0.0015638	0	0.0198656
TCGA-E9-A229-01A	low	0.0758062	0	0.115455	0.0925392	0	0.101893	0	0.0390407	0.0553224	0	0	0.0261085	0	0.0509599	0.062083	0.209109	0	0	0.137335	0	0	0.0343487
TCGA-A8-A08T-01A	low	0.0263145	0	0.118196	0.142377	0	0.143779	0	0.0123013	0.0403157	0	0.0184581	0.00105377	0.00732428	0.157927	0.0368495	0.124019	0.0299261	0	0.141159	0	0	0
TCGA-E9-A1RF-01A	high	0	0	0.133815	0.225999	0	0	0.0193338	0.0410114	0.0825398	0	0	0.0614749	0.015812	0.0797788	0.0793298	0.145573	0.0191963	0.010115	0.0683784	0	0.0176427	0
TCGA-A2-A04T-01A	low	0.0864909	0	0.126008	0.181377	0	0.11464	0.0835255	0.0755638	0	0	0	0.00816391	0	0.0443558	0.0809581	0.118596	0.0579913	0.0125043	0.000496461	0	0	0.00932865
TCGA-E2-A15P-01A	high	0.0344207	0	0.212516	0.168835	0	0.0208666	0	0	0.0724139	0	0	0.00633507	0	0.139211	0.0743492	0.0543292	0.0215375	0	0.195186	0	0	0
TCGA-C8-A3M8-01A	low	0	0.0626185	0.137765	0.0978719	0	0.0382809	0	0	0.0558491	0	0.0626233	0	0.00904308	0.3412	0.0102156	0.100058	0	0	0	0.0343135	0.0501604	0
TCGA-LL-A5YO-01A	high	0.0545927	0.0753956	0.0980314	0.159792	0	0.0270511	0.0115634	0.0194629	0.0824932	0	0.00559987	0.0206818	0.0420868	0.0984806	0.0924128	0.0841728	0.0393439	0.00615855	0.0826807	0	0	0
TCGA-OL-A66L-01A	low	0.0970709	0	0.13252	0.18361	0	0.0498027	0	0.0729613	0	0	0.0119379	0.0296901	0.0354126	0.0357749	0.0564441	0.1328	0.0237414	0	0.126368	0	0	0.011867
TCGA-OL-A66K-01A	low	0.0584183	0	0.136552	0.160196	0	0.0276383	0	0.060575	0.0349043	0	0	0.0568894	0	0.116033	0.00494856	0.158392	0	0	0.15756	0	0.0174596	0.0104341
TCGA-E2-A1LG-01A	low	0.148374	0	0.166198	0.122074	0	0.00960688	0.021743	0.119653	0	0	0	0.0403528	0	0.118194	0.103673	0.0686071	0.047463	0.00806368	0.0259974	0	0	0
TCGA-E2-A1LS-01A	high	0.147522	0	0.0866646	0.0626481	0	0.223148	0	0.161738	0	0	0	0.0334195	0.0226916	0	0.106827	0.116374	0	0.0205626	0	0	0.00950092	0.00890373
TCGA-A7-A426-01A	low	0.0982586	0	0.166021	0.210857	0	0.111435	0	0	0.000402889	0	0.011434	0.037606	0.00763499	0	0.0345407	0.118046	0.0236372	0	0.180126	0	0	0
TCGA-BH-A0B7-01A	low	0.0993464	0.0253572	0.0845126	0.172435	0	0.106607	0.0368654	0.0767911	0	0	0	0.00109806	0.0231319	0.1284	0.0701032	0.112649	0	0.0182106	0.0444931	0	0	0
TCGA-AC-A2FO-01A	low	0.096391	0	0.127281	0.129747	0	0.204182	0.0310879	0	0.00444038	0.0145245	0	0	0.0209701	0.0289444	0.076717	0.104101	0.0712504	0	0.0903626	0	0	0
TCGA-D8-A27L-01A	high	0.112844	0	0.0890048	0.0980104	0	0.122766	0	0.0385478	0.0427801	0	0	0.0277176	0.014834	0.0517613	0.0708403	0.12105	0.0405751	0	0.169268	0	0	0
TCGA-AC-A2FF-01A	high	0.0306272	0	0.148736	0.129462	0	0.132428	0	0.0277276	0.032387	0.0413326	0	0.00680237	0	0.0200951	0.0643723	0.133702	0.0811366	0.00384121	0.14735	0	0	0
TCGA-GM-A2D9-01A	high	0	0.0411055	0.163608	0.12914	0	0.0304768	0	0	0.103269	0	0.00235542	0.00900088	0.0178646	0.186491	0.0833855	0.138244	0.000816074	0	0	0.0291308	0.0651125	0
TCGA-A2-A0D3-01A	low	0.169976	0	0.111433	0.201368	0	0.070918	0.00733185	0.088732	0.0168531	0.0496011	0	0.00711069	0	0.0766307	0.0934329	0.0244506	0.0664996	0	0	0	0.0156624	0
TCGA-A2-A0EO-01A	low	0.107844	0	0.0961133	0.121766	0	0.176101	0	0.0400417	0	0	0	0.0330804	0	0.0471255	0.0743957	0.0868538	0.0507695	0	0.138168	0	0	0.027741
TCGA-A2-A0T7-01A	high	0.118738	0	0.104474	0.168496	0	0.158304	0	0	0.00848846	0	0.000121039	0	0	0.150982	0.04266	0.168495	0	0	0.0792402	0	0	0
TCGA-OL-A6VO-01A	high	0	0.0584395	0.0792805	0.148154	0	0.0520387	0.0442677	0.0795348	0.0453927	0	0	0.0217379	0.0258113	0.199667	0.108007	0.109307	0	0.0153234	0	0	0.0130377	0
TCGA-BH-A0EI-01A	high	0.110344	0	0.0480947	0	0	0.159481	0	0	0	0	0	0.0375908	0	0.136011	0	0.2292	0	0	0.279279	0	0	0
TCGA-A8-A092-01A	high	0	0.0237452	0.047063	0.0571788	0	0.0982812	0.0187591	0	0.0729799	0	0	0.0110505	0	0.183911	0.0686963	0.255205	0	0.00209283	0.147164	0	0	0.0138725
TCGA-BH-A0BA-01A	low	0.0967593	0	0.203162	0.217962	0	0.112044	0	0	0.021446	0	0	0.0141188	0.0247052	0.0572367	0.0571174	0.0293473	0	0	0.12767	0	0.0384314	0
TCGA-EW-A1OX-01A	high	0	0	0.193962	0.00654309	0	0.129574	0	0	0.15505	0	0	0.0151482	0	0.251766	0.00716419	0.106395	0	0	0.113208	0	0.0211908	0
TCGA-A2-A0CR-01A	low	0.0551742	0.0336475	0.108792	0.253462	0	0	0	0.0977495	0.0583629	0	0	0.0685469	0.0368041	0.049408	0.067914	0.104218	0.00238259	0.00388914	0.0596491	0	0	0
TCGA-D8-A1JD-01A	low	0.0185189	0	0.111033	0.0321817	0	0.109709	0	0.0505194	0.0703	0	0	0.0543949	0	0.00745057	0.0564645	0.208191	0.0711815	0	0.180375	0	0	0.029681
TCGA-C8-A26X-01A	high	0	0.0600754	0.171694	0.106708	0	0.00567152	0.0497833	0.0922147	0.015119	0	0.0225461	0.0339409	0	0.079946	0.0751318	0.135672	0.0612721	0.0057458	0.0844789	0	0	0
TCGA-A1-A0SE-01A	low	0.157486	0	0.112901	0.138386	0	0.161554	0	0	0.0379213	0	0	0.0362153	0	0.00509415	0.0566817	0.0669612	0.0613224	0	0.165328	0	0	0.000149689
TCGA-A7-A4SF-01A	high	0.120431	0	0.164696	0.126236	0	0.0729539	0	0	0.073995	0	0.0127505	0.00235191	0	0.117584	0.0931411	0.0909376	0	0	0.124923	0	0	0
TCGA-OL-A66O-01A	low	0.0972905	0	0.255255	0.12759	0	0	0	0.0878922	0.0104125	0	0	0.0845121	0	0.0408663	0	0.106205	0	0	0.189976	0	0	0
TCGA-C8-A26W-01A	low	0	0.062115	0.128061	0.354947	0	0	0.0164661	0	0.0564111	0	0	0.0155757	0.00247316	0.0994082	0.118826	0.112811	0	0	0.0319093	0	0.000996454	0
TCGA-AN-A0FW-01A	low	0.0913226	0	0.107666	0.205108	0	0.0237329	0.0168116	0	0.0234171	0.0169407	0	0.0277379	0	0.0162138	0.0577489	0.185545	0.0672432	0	0.160513	0	0	0
TCGA-D8-A1JC-01A	high	0.0293472	0	0.1274	0.097957	0	0.148209	0.0117875	0.0176498	0.0321285	0.0173634	0.0065998	0	0	0.159571	0.0994141	0.160081	0	0	0.0859025	0	0	0.00658904
TCGA-C8-A12V-01A	low	0.0556872	0	0.103452	0.235389	0	0.0746867	0.0385651	0.0483507	0.0513607	0	0	0.0321236	0	0.043553	0.0747602	0.134276	0.0756208	0.0255324	0.00127733	0	0	0.00536542
TCGA-A2-A04P-01A	high	0.0414065	0.110766	0.108108	0.132179	0	0.0611643	0	0.123008	0.0498622	0.0401475	0	0.0310589	0	0.0535198	0.11013	0.0804787	0	0.0528955	0	0	0.00527509	0
TCGA-BH-A0W3-01A	low	0	0.0113787	0.0248381	0.0788193	0	0.151237	0	0	0.0805678	0	0.0123767	0.0245487	0.10568	0	0.0498112	0.312753	0	0	0.106655	0.00865724	0.0326766	0
TCGA-BH-A0B5-01A	low	0.124488	0	0.0844098	0.0790739	0	0.186314	0	0.031929	0.031201	0	0	0.0198669	0	0.0801227	0.0687948	0.094645	0.0507196	0	0.141764	0	0	0.00667069
TCGA-S3-AA10-01A	high	0	0.063449	0.118377	0.124892	0	0.0864674	0.0513434	0.105485	0.0355921	0	0	0.0480655	0	0.0997209	0.112259	0.0729672	0.0609349	0.0145173	0.000265587	0	0	0.00566315
TCGA-BH-A0B0-01A	low	0.0384708	0	0.0525223	0.138948	0	0.140609	0.0193368	0.0304829	0.0652161	0.00776501	0	0.0137391	0.0113895	0.0601786	0.0835209	0.0747422	0.112369	0.0125838	0.138125	0	0	0
TCGA-E2-A574-01A	low	0	0.0663417	0.000585411	0.245802	0	0.0354125	0	0	0.0363458	0	0	0.037536	0	0.312762	0	0.106447	0	0.0711131	0	0.0876542	0	0
TCGA-AN-A0XN-01A	high	0.0525447	0	0	0.0428574	0	0.308914	0	0	0.0289212	0	0.0447581	0	0	0.172158	0.0721416	0.204069	0.0326255	0	0.010928	0.0155794	0	0.0145037
TCGA-AN-A0XW-01A	low	0.0411666	0	0.0864854	0.176381	0	0.0584758	0.083207	0.0810423	0	0.0134524	0	0.0224739	0.00194077	0.0377919	0.0869895	0.168351	0.0146058	0.000393456	0.106536	0	0.00597018	0.0147371
TCGA-C8-A1HF-01A	low	0.0224487	0	0.185387	0.172985	0	0.0101852	0.107018	0.0713558	0.0385121	0.000102584	0	0.0551684	0	0.0272589	0.057891	0.165001	0	0.0171134	0.0407918	0	0.0287807	0
TCGA-AR-A2LO-01A	low	0.155413	0	0.101129	0.183028	0	0.156062	0	0.0705091	0.0385701	0	0	0.0100066	0.00134338	0.0284349	0.082737	0.0642715	0.0596138	0	0.0305994	0	0	0.0182828
TCGA-D8-A1XA-01A	low	0	0.162024	0.104283	0.0297072	0	0.0618102	0	0.0237661	0.0493254	0	0.0187827	0.00175868	0.0189678	0.258819	0	0.0860067	0	0.0188524	0.165445	0	0.000452769	0
TCGA-BH-A0BL-01A	low	0.0904897	0.00487466	0.0730485	0.119749	0	0.000291703	0.0990109	0.141537	0	0.000795845	0	0.010999	0.0157961	0.0549113	0.125197	0.10838	0.133962	0.0114177	0.00953979	0	0	0
TCGA-EW-A1J2-01A	low	0.115969	0	0.0792211	0.173641	0	0.134938	0	0.00414864	0.0262612	0	0	0.010743	0.00180912	0.124706	0.0538251	0.147721	0.0467503	0	0.0802675	0	0	0
TCGA-BH-A0AZ-01A	high	0.113451	0	0.160681	0.200011	0	0.0580214	0	0	0.0625429	0	0.0108297	0	0	0.151558	0.0857975	0.0730888	0	0	0.0573363	0	0.0266829	0
TCGA-E9-A227-01A	low	0.0307353	0	0.0919143	0.213805	0	0.0906725	0.0129554	0	0.0382288	0.0408344	0	0.0119416	0.0321299	0.0185865	0.0625098	0.153847	0.118268	0.0141854	0.0693862	0	0	0
TCGA-A2-A0D2-01A	low	0.0554271	0	0.0821674	0.17124	0	0.0810985	0.0996125	0.0260565	0.00382106	0.00317723	0.0199831	0	0.0143073	0.0959172	0.101912	0.105962	0.0891132	0.012982	0.0340373	0	0	0.00318664
TCGA-D8-A1XM-01A	high	0.0108462	0.0382439	0.0588593	0.179937	0	0.0453577	0	0	0.0456619	0.0251188	0	0.00906641	0.0319706	0.085725	0.0785546	0.148185	0.0801691	0	0.126266	0	0.0360376	0
TCGA-D8-A1Y3-01A	high	0.00618655	0.0100984	0.0752508	0.177759	0	0.0370619	0.0154797	0.0570846	0.0252717	0	0.00761237	0	0.0675743	0.104495	0.0696389	0.22648	0	0.0106281	0.10735	0	0	0.00202896
TCGA-C8-A275-01A	low	0.0698457	0	0.13562	0.160938	0	0.098952	0.0504129	0.031909	0.0328396	0.0151342	0	0.000291922	0	0.105125	0.0827662	0.117331	0.0408215	0.00267323	0.0491168	0	0	0.0062229
TCGA-E2-A3DX-01A	low	0.135673	0	0.125757	0.247634	0	0.0850331	0.00407346	0.0298379	0.00544997	0	0	0	0.0132112	0.027939	0.0703243	0.0770853	0.0872252	0	0.0907569	0	0	0
TCGA-C8-A1HM-01A	high	0.0504506	0	0.107406	0.254668	0	0.0175278	0.094266	0.0907142	0.0124185	0.00867126	0.0110898	0.0185287	0	0.00924411	0.0956351	0.157806	0.00254551	0.00347616	0.0492061	0	0	0.0163459
TCGA-E2-A158-01A	high	0.157848	0	0.141731	0.0680511	0	0	0	0.216025	0	0	0	0.0352634	0.00913055	0.0866898	0.12102	0.0535579	0.0975263	0	0.0131577	0	0	0
TCGA-AR-A0TP-01A	low	0.0176821	0	0.0205649	0	0	0.0610387	0	0	0.0955722	0	0	0.0316884	0	0.457635	0	0.23809	0	0.00202053	0	0	0.0757081	0
TCGA-A2-A1FW-01A	high	0.0784387	0	0.190955	0.0820809	0	0.223777	0	0	0.00688008	0.0192719	0	0	0	0	0.0705552	0.176404	0	0.00251481	0.112944	0	0.00990538	0.0262736
TCGA-AR-A1AJ-01A	high	0.0232527	0.055827	0.0496677	0.156192	0	0	0.12837	0.0821339	0.0063703	0.0405615	0	0	0	0.0318193	0.0830354	0.172249	0.0786288	0.0329661	0.0328188	0	0	0.026107
TCGA-E9-A1R5-01A	high	0.0403864	0	0.106472	0.0553328	0	0.230165	0	0	0.0185729	0	0	0	0	0.119532	0.0835142	0.188348	0.0242057	0	0.0955782	0	0	0.0378926
TCGA-A8-A09A-01A	low	0.0806873	0	0.111063	0.149375	0	0.067168	0.0160134	0.000714739	0.0384921	0.00133592	0	0.0384324	4.99e-05	0.0753601	0.105254	0.125756	0.0222411	0	0.168057	0	0	0
TCGA-GM-A2DC-01A	low	0.111068	0	0.121444	0.158404	0	0.0701851	0	0.0750121	0.0277801	0	0.000339293	0.0377387	0	0.0179922	0.0802677	0.119894	0.0324766	0	0.147398	0	0	0
TCGA-A2-A3KC-01A	low	0.0724993	0	0.153127	0.0581042	0	0.150921	0	0	0.0512247	0	0.0101675	0.00695241	0	0.0900388	0.0577976	0.163966	0.0569155	0	0.12244	0	0	0.00584679
TCGA-AO-A0J9-01A	low	0.0771841	0	0.0668667	0.167033	0	0.119787	0	0	0.0799768	0.0339398	0	0.02225	0	0.132931	0.0547318	0.119987	0.0785656	0	0.0467482	0	0	0
TCGA-E2-A14Y-01A	low	0	0.0208398	0.187706	0.0387751	0	0.128514	0	0.114682	0	0	0.0482946	0.00441453	0	0.204908	0.138827	0.0399177	0.000234626	0.0369298	0.00890891	0	0	0.0270484
TCGA-D8-A4Z1-01A	low	0.088508	0	0.193037	0.17132	0	0.0413364	0	0.0811955	0.0247087	0	0	0.0405795	0	0	0.0532564	0.143099	0	0	0.159117	0	0.0038418	0
TCGA-3C-AALI-01A	high	0	0.0430428	0.174254	0.191175	0	0	0	0.077666	0.142061	0	0.0423749	0.00751415	0.0100919	0.105163	0.0953992	0.0816168	0	0.0201001	0.00954049	0	0	0
TCGA-E2-A159-01A	low	0.0873035	0	0.12576	0.178672	0	0.105719	0.0760387	0.018935	0.01356	0.00733396	0	0.0137327	0	0.0508172	0.063311	0.1307	0.0675459	0.0114712	0.0384759	0	0	0.0106241
TCGA-E2-A155-01A	low	0.108321	0	0.16465	0.0900233	0	0.0736335	0	0.0877832	0	0	0	0.0627828	0	0.0775846	0.0601455	0.103953	0	0	0.171123	0	0	0
TCGA-A8-A082-01A	high	0	0	0.00491258	0	0	0.0561442	0	0.0195868	0.0217772	0	0.0510035	0.0031146	0.107286	0.0180654	0.0188227	0.563337	0	0	0.0571139	0	0.025699	0.0531368
TCGA-E2-A14R-01A	low	0.00982042	0.0141267	0.208147	0.0864919	0	0	0.0757284	0.118753	0	0.0398074	0	0.0105211	0.0281802	0.146099	0.112025	0.100119	0	4.95e-05	0.0283549	0	0.0217759	0
TCGA-D8-A141-01A	low	0.0868812	0	0.0587796	0.155307	0	0.181551	0.035964	0.0456011	0.0242688	0.0257412	0	0	0.00050542	0.0939977	0.0988371	0.0679356	0.0736324	0	0.0509976	0	0	0
TCGA-BH-A204-01A	high	0.0671123	0	0.0128871	0.12532	0	0.0959151	0.014466	0	0	0	0	0.0372967	0	0	0.0385487	0.339458	0	0	0.11086	0	0.093638	0.0644976
TCGA-E2-A109-01A	low	0.0830051	0	0.19757	0.125656	0	0.0961401	0	0	0.07209	0.00113269	0	0.0168374	0	0.163057	0.0779362	0.0757579	0	0	0.0908167	0	0	0
TCGA-C8-A1HJ-01A	high	0.116723	0	0.0984003	0.136595	0	0.107026	0.0844041	0.0776476	0	0.0172087	0.0152626	0	0	0.0661764	0.110821	0.0980305	0	0.0610181	0	0	0.0106867	0
TCGA-D8-A1Y2-01A	high	0.0160803	0	0.0920121	0.154097	0	0.119974	0.0482845	0	0.0354408	0	0.0182601	0	0.00530747	0.159971	0.0641048	0.137243	0.0641327	0	0.0412432	0	0	0.0438478
TCGA-AR-A2LJ-01A	low	0	0.0228296	0.148294	0.174399	0	0.0713009	0	0.0108816	0.100227	0	0.0175522	0.000894849	0.041023	0.0815419	0.0730845	0.131144	0.0815401	0	0.0316442	0.00919112	0.00445118	0
TCGA-A2-A0YK-01A	high	0.154737	0	0.0716937	0.207519	0	0.153542	0.0369205	0.0559115	0.0110595	0.00940937	0	0	0	0.0204789	0.0827385	0.0603853	0.0772492	0	0.0583561	0	0	0
TCGA-E9-A22H-01A	low	0.114276	0	0.089107	0.119257	0	0.0634945	0.0201179	0.0783656	0.0294514	0.0313591	0	0.000382941	0	0	0.0926199	0.201785	0.0121148	0	0.122226	0	0.0214839	0.00395962
TCGA-E2-A1L8-01A	low	0.149581	0	0.105412	0.0650556	0	0.192807	0	0.0590841	0.00334851	0.0231062	0	0.00873462	0	0	0.0551694	0.0466882	0.203916	0.0296216	0.0411757	0	0	0.0162996
TCGA-BH-A0B8-01A	high	0.0764929	0	0.0866763	0.163389	0	0.120051	0	0	0.0489014	0	0	0.0417659	0.00186832	0.0421662	0.063613	0.129985	0.035956	0	0.156297	0	0.0328371	0
TCGA-BH-A18G-01A	high	0	0.0170662	0.100673	0.110404	0	0.257892	0.0235103	0	0	0	0	0.07941	0.11801	0.00944674	0.0515624	0.186775	0	0.0445728	0.000677171	0	0	0
TCGA-JL-A3YX-01A	high	0.0131313	0	0.296418	0.122834	0	0.0378631	0	0	0.017312	0	0	0.0696443	0	0.0671195	0	0.109025	0	0	0.266653	0	0	0
TCGA-S3-AA17-01A	low	0.0853051	0	0.130219	0.133814	0	0.0532021	0.087257	0.0667622	0.026316	0	0.017052	0.00701734	0.0165957	0.0900454	0.0984584	0.119681	0	0.0282782	0.0399963	0	0	0
TCGA-E2-A15M-01A	high	0.0826362	0	0.0516155	0.10438	0	0.251344	0.0152237	0.0521265	0.0170786	0.0336386	0	0	0.0040654	0.0415982	0.0833701	0.127169	0.0788842	0	0.0534163	0	0	0.0034535
TCGA-E2-A56Z-01A	low	0	0	0.103424	0.202322	0	0	0	0	0.201238	0	0.0412742	0	0.0258158	0.251265	0.126857	0.0478033	0	0	0	0	0	0
TCGA-A7-A0CH-01A	high	0.0246291	0	0.0532021	0.0539172	0	0.258635	0	0.0841434	0	0	0	0.0686836	0	0.0647779	0.0486011	0.148158	0.0259515	0.0102996	0.119985	0	0	0.0390166
TCGA-AR-A0TZ-01A	low	0.0662253	0	0.0357176	0.0265302	0	0.306243	0	0.0463027	0	0	0	0.0270492	0	0.0372515	0.0379202	0.164346	0.114877	0	0.0781377	0.0443036	0.00411773	0.010978
TCGA-E2-A15I-01A	high	0.125352	0	0.0648349	0.17411	0	0.160438	0.00648333	0.0692354	0	0.0399797	0	0	0	0.0431676	0.0884924	0.069601	0.101523	0	0.0567827	0	0	0
TCGA-BH-A0B4-01A	low	0.0869321	0	0.0507296	0.16639	0	0.13766	0	0	0.0153402	0	0	0.0385856	0.017416	0.0875395	0.0939782	0.114457	0.0475131	0	0.143459	0	0	0
TCGA-BH-A0WA-01A	low	0.0865511	0	0.0369658	0.11616	0	0.178673	0.00265681	0.0253914	0.0218503	0	0.0286752	0	0.0119236	0.175698	0.130064	0.112928	0.0548763	0.00731303	0	0.010274	0	0
TCGA-A2-A0ET-01A	high	0.0802359	0	0.0867956	0.131486	0	0.258801	0	0.0547279	0.019122	0	0.00181118	0	0	0	0.0560087	0.147798	0.0956458	0	0	0.0115865	0.0260793	0.0299019
TCGA-OL-A5RW-01A	high	0.0744867	0	0.106914	0	0	0.0975295	0	0.144993	0.020999	0	0	0.0314738	0	0.116367	0.0781819	0.193832	0	0.100987	0	0	0	0.0342363
TCGA-AN-A0FD-01A	high	0.0530776	0	0.144581	0.145691	0	0.0864807	0	0.0419578	0.0709338	0	0	0.0752378	0	0.11737	0.0860521	0.116949	0	0	0.0616691	0	0	0
TCGA-BH-A0H7-01A	high	0.127694	0	0.0459089	0.17299	0	0.114932	0	0.0174551	0.0359647	0	0	0.0303583	0	0.126086	0.0814027	0.108402	0.0125364	0	0.126271	0	0	0
TCGA-LL-A5YL-01A	low	0.114971	0.00886701	0.0774917	0.259656	0	0	0	0.0662081	0.00932392	0	0	0.0320588	0.0195445	0.0488538	0.0576292	0.191544	0	0.0039388	0.109913	0	0	0
TCGA-A2-A0D0-01A	low	0.0583809	0	0.0143748	0.231267	0	0.0990572	0.0684818	0.0812891	0	0	0.0329427	0.0233904	0.0105778	0.0784044	0.0793918	0.112284	0.102844	0.00731394	0	0	0	0
TCGA-AO-A129-01A	low	0.0895913	0.00710887	0.146087	0.187899	0	0.0742918	0.0440486	0.0699757	0.0464519	0.0109078	0.000104739	0	0.0121333	0.0751511	0.113142	0.104742	0.0082287	0.0101361	0	0	0	0
TCGA-BH-A1EW-01A	low	0.128656	0	0.0703268	0.13074	0	0.171309	0.0833045	0	0.0211783	0	0.00528478	0	0.0131812	0.00803431	0.0815183	0.0888781	0.0260035	0	0.136985	0	0	0.0346011
TCGA-AO-A03M-01B	low	0.111109	0	0.126765	0.08573	0	0.0141362	0.0792194	0.0923047	0	0	0.0264195	0.0349842	0.0132901	0.0396253	0.0964735	0.138498	0.0352939	0.00236855	0.102722	0	0.00106026	0
TCGA-B6-A0RP-01A	high	0	0.0781118	0.039985	0.326352	0	0	0	0.0214159	0.0819708	0	0.0488271	0.00957502	0.0288253	0.0961412	0.0568077	0.112304	0.0896154	0	0	0.00691633	0.00315253	0
TCGA-E2-A15T-01A	low	0.141452	0	0.0864384	0.0855387	0	0.0600976	0	0.0583528	0.0483772	0	0	0.0360955	0	0.179509	0.0536826	0.0710229	0.0889487	0	0.067154	0	0	0.0233299
TCGA-A2-A4RW-01A	high	0.0499579	0	0.0919687	0.152772	0	0.103756	0	0.0177789	0.0376915	0	0	0.0442314	0	0.00974477	0.0742287	0.108582	0.0675967	0	0.241559	0	0	0.000132349
TCGA-A8-A08O-01A	low	0.184009	0	0.139927	0.0381979	0	0.15034	0	0.055785	0.0054203	0	0	0.076527	0	0.0421712	0.0581686	0.105215	0.0211868	0	0.123052	0	0	0
TCGA-BH-A18I-01A	low	0.120738	0	0.0747785	0.0787944	0	0.201581	0	0.053095	0.0291368	0.00246007	0	0.0146994	0	0.0398656	0.085096	0.0684884	0.0999515	0.0237201	0.0980903	0	0	0.00950464
TCGA-BH-A0BM-01A	low	0.117739	0	0.179549	0.15727	0	0.0903486	0	0.00841093	0.0372432	0	0	0.000874732	0	0.0532174	0.0669497	0.119695	0.0557571	0	0.0987297	0	0.0142155	0
TCGA-E2-A14N-01A	high	0.0386924	0	0.0454077	0.116936	0	0.196531	0.117304	0.0775606	0	0.034208	0	0	0	0.0360896	0.132933	0.10836	0	0.0672426	0	0	0.0287337	0
TCGA-5L-AAT0-01A	high	0.0512703	0	0.115827	0.189106	0	0.0285829	0	0.0451947	0.0658876	0	0	0.0429235	0	0.0492583	0.0955728	0.137238	0.0345588	0	0.139483	0	0	0.00509774
TCGA-BH-A6R9-01A	high	0.0265973	0	0.0970341	0.13384	0	0.0353465	0.00683153	0.0213802	0.0454236	0	0	0.0507226	0	0.0629206	0.0809893	0.172077	0.124427	0	0.126943	0	0	0.0154672
TCGA-EW-A1PG-01A	high	0.148597	0	0.131889	0.134236	0	0.0909429	0	0	0	0	0	0	0	0.0657142	0.0437014	0.0750092	0.0697227	0.0485003	0.0900049	0	0.101683	0
TCGA-AN-A03Y-01A	high	0.060735	0	0.102724	0.244034	0	0.0260971	0	0.0648007	0.0442015	0.0116501	0	0.016066	0	0.0852939	0.0933459	0.1247	0	0	0.104265	0	0	0.0220871
TCGA-B6-A0RT-01A	low	0.0477946	0.0478627	0.0813153	0.22274	0	0.0778759	0.0712938	0.0135037	0.0774008	0.0107681	0	0.0530009	0	0.0672257	0.102899	0.0747445	0	0.0039989	0.0473909	0	0	0.000185109
TCGA-A7-A56D-01A	high	0	0.0820331	0.190498	0.0393593	0	0.0268548	0	0	0.0919257	0	0.00714374	0.0556382	0	0.102793	0.0207179	0.158441	0	0.0644651	0.0950586	0	0	0.0650714
TCGA-D8-A73W-01A	high	0.074765	0	0.105506	0.04264	0	0.175212	0	0.0744493	0	0	0.016244	0.0097055	0	0.170035	0.0491059	0.211434	0	0	0.0290029	0	0.0133433	0.0285572
TCGA-AO-A0J5-01A	high	0.0622392	0	0.222879	0.0118956	0	0.176537	0	0.00786757	0	0.0192686	0	0.00865673	0	0.0480977	0.0514327	0.173342	0.0178985	0	0.151093	0	0	0.048793
TCGA-A2-A1G6-01A	high	0.153571	0	0.102505	0.177803	0	0.0911082	0	0.0174315	0.032847	0	0.00855254	0	0.0151461	0	0.0105376	0.11221	0.186408	0	0.0748222	0.0170571	0	0
TCGA-A7-A0CJ-01A	high	0.151235	0	0.0715487	0.0591791	0	0.139912	0.0275535	0	0.0691654	0	0.0106625	0.020398	0.00936807	0.162744	0.0807149	0.0933413	0.0200799	0	0.0646276	0	0.0182522	0.00121751
TCGA-A8-A07U-01A	high	0.0657376	0	0.134181	0.108443	0	0.1418	0.0579008	0.0718867	0.0279274	0	0	0.03282	0	0.0981461	0.0884402	0.0969289	0.00063107	0.0339449	0.0254451	0	0	0.0157677
TCGA-D8-A1XS-01A	low	0.049408	0	0.0884318	0.146895	0	0.0975786	0.0198437	0.0427261	0.0222968	0	0	0.0197462	0	0.0879276	0.0599052	0.205433	0.000114438	0	0.151552	0	0	0.00814112
TCGA-B6-A0I8-01A	high	0.153575	0	0.211586	0.057064	0	0.00108869	0	0.0190467	0	0	0.000404503	0.0282886	0	0.100905	0.0408811	0.231806	0	0	0.0997561	0	0	0.0555989
TCGA-LL-A5YM-01A	high	0	0.0774672	0.144111	0.150912	0	0	0	0.00863724	0.0629748	0	0.0877651	0	0.024185	0.17376	0.0340129	0.16746	0	0	0.0626361	0.00607879	0	0
TCGA-E2-A15E-01A	low	0.135731	0	0.120214	0.0700918	0	0.00996787	0	0.108453	0	0	0	0.0833116	0	0.0920879	0.052317	0.0841369	0.0434896	0	0.200199	0	0	0
TCGA-D8-A27G-01A	high	0	0.120234	0.0747296	0.211981	0	0.0341308	0	0.0455182	0	0	0.014314	0.004103	0.0439373	0.132623	0.0783825	0.108768	0	0	0.105558	0	0.0257207	0
TCGA-BH-A1EX-01A	high	0.105628	0	0.0946568	0.111218	0	0.071425	0	0.160504	0.00502684	0.0170848	0	0.0159897	0	0.138413	0.0533411	0.178689	0.00140567	0	0.00099315	0	0.0456257	0
TCGA-A8-A076-01A	high	0.101807	0	0.136118	0.0480717	0	0.11668	0.0120755	0	0.0433593	0	0	0.00369051	0	0.164357	0.0426502	0.153874	0.046283	0	0.0856907	0	0	0.0453426
TCGA-EW-A1OV-01A	high	0.0837906	0	0.0822274	0.196043	0	0.101059	0.0287858	0.0444745	0.0325068	0.0193452	0	0.0581453	0.0154765	0.0723069	0.0833186	0.0799244	0.0103355	0	0.0922612	0	0	0
TCGA-B6-A0X7-01A	high	0.124362	0	0.164396	0.0729483	0	0.113494	0	0.0328026	0	0	0	0.0368766	0	0.04324	0.0749467	0.108943	0.0122979	0	0.210988	0	0	0.00470491
TCGA-B6-A0WT-01A	low	0.097768	0	0.15062	0.0606357	0	0.130792	0	0.0217017	0.0715318	0	0	0.0268059	0	0.0841412	0.0515708	0.127045	0.0102123	0	0.162294	0	0	0.00488039
TCGA-A2-A4S3-01A	low	0	0.0651337	0.0362081	0.224534	0	0	0.0052396	0.0203533	0.0718656	0	0.0209921	0	0.00503258	0.155589	0.109015	0.147944	0.0234043	0	0.114688	0	0	0
TCGA-BH-A0BZ-01A	low	0.0349214	0	0.145027	0.151406	0	0.0907087	0.0570063	0.0332451	0.0490599	0	0	0.0307947	0	0.11635	0.0843457	0.141229	0	0.00277124	0.054887	0	0	0.0082474
TCGA-OL-A5RU-01A	low	0.103377	0.0495381	0.138941	0.196902	0	0.0497189	0	0.0762755	0.0600143	0.00396553	0	0	0.00415162	0.044028	0.0802841	0.0963733	0.0538318	0	0.0425991	0	0	0
TCGA-D8-A73U-01A	low	0	0.0935135	0.110412	0.204375	0	0.0939099	0.00959308	0.0565219	0.0223796	0	0.016726	0.0175557	0.0249279	0.109831	0.0687698	0.114704	0	0.00342642	0.0533534	0	0	0
TCGA-A2-A0YT-01A	low	0	0	0.191839	0.183453	0	0.107798	0	0	0.0484251	0	0	0.0473053	0.0324731	0.026278	0.0321015	0.169716	0.0318577	0.0576669	0.0428326	0	0.0282543	0
TCGA-A1-A0SK-01A	high	0.14022	0	0.145622	0.211277	0	0.0206479	0	0.150519	0.00423342	0	0	0	0	0.310559	0.00852887	0.00839309	0	0	0	0	0	0
TCGA-E9-A295-01A	high	0.0347905	0	0.099402	0.174019	0	0.0767322	0	0	0.0940545	0	0	0	0	0.0399536	0.106348	0.130933	0.107308	0	0.13646	0	0	0
TCGA-AR-A1AR-01A	high	0	0.0964604	0.0112895	0.0389049	0	0.0757518	0.132717	0.0363507	0	0.0987439	0	0	0.0601209	0.101119	0.0845576	0.160615	0.041775	0.0465167	0.0150785	0	0	0
TCGA-D8-A1XY-01A	low	0.062412	0	0.0767562	0	0	0.0737599	0	0.0304193	0.00266712	0	0	0.078485	0	0.163027	0.0355715	0.18716	0.0761725	0.000236484	0.197401	0	0	0.015931
TCGA-LL-A8F5-01A	high	0	0.0507027	0.236678	0.129669	0	0	0	0.098431	0.0384732	0.0284616	0	0.0386175	0	0.141432	0.0596693	0.144199	0.00490325	0.00845135	0.020312	0	0	0
TCGA-E9-A1R6-01A	low	0.04361	0	0.0417201	0.0275022	0	0.15704	0	0	0.0947935	0	0.00144931	0.0112867	0	0.105053	0.0663434	0.265039	0	0	0.131888	0	0	0.054275
TCGA-BH-A1FL-01A	high	0.120958	0	0.140496	0.130057	0	0.0199648	0	0.104657	0.0177902	0	0	0.0356136	0.00253654	0.0838415	0.0536724	0.0812435	0.0109028	0	0.167136	0	0.0311298	0
TCGA-E9-A1RE-01A	high	0.128113	0	0.115333	0.0878702	0	0.204372	0	0.0378307	0.00256023	0	0	0.0246484	0	0.12264	0.0354214	0.066927	0	0	0.174285	0	0	0
TCGA-D8-A1JN-01A	high	0	0	0.102393	0.304316	0	0.0169171	0	0.064214	0	0	0	0.0261427	0.0202894	0	0.109643	0.182013	0.0134313	0	0.160641	0	0	0
TCGA-D8-A145-01A	high	0.0742531	0	0.271086	0.144988	0	0.102109	0	0.0170859	0	0	0	0.000767162	0	0.113726	0.0700101	0.0948154	0	0	0.0944925	0	0.0166664	0
TCGA-B6-A0IK-01A	high	0.0934469	0	0.167984	0.196953	0	0.0662664	0	0.0973351	0	0	0	0.015751	0.0170382	0.0904785	0.0856071	0.109308	0.0083951	0	0.0514363	0	0	0
TCGA-C8-A1HE-01A	high	0.0303065	0	0.171634	0.164511	0	0.202504	0	0	0	0	0	0	0	0.118677	0.0553297	0.185067	0.0218085	0	0.0333981	0	0.0167645	0
TCGA-A8-A0AB-01A	high	0.182042	0	0.183135	0.0352604	0	0.0718216	0	0	0	0	0.0183392	0	0	0.119205	0	0.129561	0	0	0.238183	0	0.0190204	0.00343237
TCGA-EW-A1J3-01A	low	0.0512653	0	0.0835721	0.0788741	0	0.169313	0	0.0527962	0.0078682	0.0249799	0	0	0	0.014352	0.0907718	0.21192	0.029653	0	0.0501755	0.0502302	0.0842288	0
TCGA-GI-A2C8-01A	high	0	0.0130254	0.0646039	0.191488	0	0.0454543	0	0.0318811	0.0393637	0	0.0426924	0	0	0.0772417	0.0545118	0.288176	0	0	0.0986354	0	0.006085	0.0468407
TCGA-A2-A0YJ-01A	low	0.100337	0	0.10105	0.0859206	0	0.0671709	0	0.033334	0.000982289	0	0	0.0400472	0	0.206014	0.0690417	0.0962436	0.167012	0	0	0.0166315	0	0.0162147
TCGA-A8-A0A7-01A	high	0.0774698	0	0.135682	0.214786	0	0.0471728	0.0664428	0.0210721	0.0407119	0.0113257	0	0.0359314	0.0027258	0.0512572	0.0737818	0.114872	0.0391225	0	0.0636787	0	0	0.00396665
TCGA-A8-A08L-01A	high	0	0.0640252	0.00540229	0.198572	0	0.0241935	0.0512099	0.0353605	0	0	0.0745712	0.0323095	0.0888297	0.12271	0.138304	0.161709	0	0	0	0	0.00280292	0
TCGA-BH-A0H6-01A	high	0.0567153	0	0.104967	0.0159984	0	0.183546	0	0	0.0236381	0	0	0.0216153	0	0.0615921	0.0508527	0.213445	0.070843	0	0.145908	0.0113221	0.0140579	0.0254988
TCGA-D8-A1XL-01A	low	0.0452144	0	0.147176	0.217237	0	0.0748256	0.0622478	0.0675493	0.0238423	0.0120109	0	0.00584271	0.0237045	0.0152392	0.0857196	0.168795	0.0247913	0.0228221	0	0	0.00298234	0
TCGA-E2-A10B-01A	high	0.0917728	0	0.0567845	0.139205	0	0.130326	0	0	0.110493	0	0	0.0344623	0.0112047	0.0399523	0.0582895	0.178886	0.0375564	0	0.111068	0	0	0
TCGA-E9-A228-01A	high	0.0244105	0	0.0275451	0.0725864	0	0.0382462	0.009224	0	0.0292731	0	0	0.014186	0	0.288561	0.0229266	0.2165	0.046725	0	0.165041	0	0.0366795	0.00809646
TCGA-A2-A3KD-01A	low	0.161786	0	0.163274	0.0924198	0	0.103384	0	0.00715022	0.0380547	0	0	0.0365482	0.00228872	0.0615768	0.046506	0.171332	0.0359535	0	0.0721989	0	0.00752754	0
TCGA-AQ-A7U7-01A	low	0.0893848	0	0.0851932	0.242187	0	0.0879254	0.0168159	0.0822725	0.0152193	0	0	0.020819	0.00944805	0.0245202	0.0817708	0.135014	0	0.0211174	0.0862301	0	0	0.00208199
TCGA-AO-A1KS-01A	high	0	0	0.0477355	0.0539764	0	0.199638	0.0571804	0	0.0492218	0.0739048	0	0	0	0.0304186	0.0502188	0.190402	0	0.0519791	0.136113	0	0.0592112	0
TCGA-BH-A0EB-01A	high	0.0257063	0	0.166783	0.194588	0	0.101679	0.0936112	0	0	0.00472833	0	0	0	0.0611988	0.0839688	0.162032	0.00394168	0	0.0539676	0	0.0347953	0.0130002
TCGA-C8-A12W-01A	high	0.0408092	0	0.264257	0.0797591	0	0.0678358	0	0	0.0583934	0	0	0.025232	0	0.151515	0.0391423	0.153597	0	0	0.102803	0	0	0.0166564
TCGA-AR-A24L-01A	low	0.0889846	0	0.135755	0.110567	0	0.144678	0	0	0.0244902	0	0	0	0	0.276339	0.0551941	0	0	0	0.151056	0	0.00288589	0.0100506
TCGA-EW-A1PB-01A	high	0	0.0569796	0.0189062	0.210702	0	0.0716848	0.0281564	0.0343936	0.0328867	0	0.0164817	0.042985	0	0.00829392	0.135835	0.194415	0.0700406	0.0495239	0	0	0	0.0287157
TCGA-D8-A1JJ-01A	high	0	0	0.0882609	0.0718589	0	0.201513	0	0.0361473	0.015631	0	0	0.0318749	0	0.0983869	0.0725209	0.142351	0.124769	0	0.0393635	0.00715174	0	0.0701721
TCGA-C8-A12Z-01A	high	0.0831225	0	0.188397	0.0380585	0	0.0591158	0	0.0581972	0	0	0.000739075	0.0148861	0	0.1585	0.0774563	0.167395	0	0	0.0611256	0	0	0.0930062
TCGA-A8-A09X-01A	high	0	0.078365	0.125304	0.160223	0	0	0.0549699	0.0130028	0.0749732	0	0	0.0344744	0.0133416	0.0443266	0.0855163	0.143354	0.00263917	0	0.151263	0	0.0182463	0
TCGA-AC-A62Y-01A	high	0	0	0	0.212423	0	0.0389863	0	0.0579281	0	0	0	0.0368106	0.0152878	0.242653	0.121391	0.108545	0.0439882	0	0	0.0338587	0.0881294	0
TCGA-AC-A3YJ-01A	low	0	0.0456127	0.0780768	0.128769	0	0.104045	0	0	0.0696291	0	0.00801813	0.0070387	0.0324127	0.0134537	0.0371007	0.303658	0.0983967	0	0.0650368	0	0	0.00875218
TCGA-E9-A22G-01A	low	0.061238	0	0.08529	0.0871653	0	0	0.0891391	0.0570916	0.030208	0.0380621	0	0	0	0.16129	0.0966244	0.106533	0.0580827	0.121154	0	0	0	0.00812188
TCGA-GM-A5PX-01A	high	0.0937941	0	0.0998015	0.176867	0	0.177124	0	0.0187359	0	0	0	0.0107006	0.00684324	0.0925079	0.0544057	0.0572991	0.0716427	0	0.128261	0	0.0120174	0
TCGA-A2-A4RX-01A	low	0.181203	0	0.0925593	0.11375	0	0.144679	0.0105931	0.0402839	0.0342604	0.00101542	0	0	0	0.128339	0.0917568	0.0727331	0.0403949	0	0.0484314	0	0	0
TCGA-B6-A0WW-01A	high	0.0314738	0	0.0951561	0.0553542	0	0.181763	0	0.0243623	0.0461662	0	0	0.0159671	0	0.0986445	0.138934	0.170218	0	0	0.14196	0	0	0
TCGA-A2-A0SV-01A	high	0	0	0.0803194	0.0075927	0	0.192269	0	0	0.115335	0	0.020571	0	0	0.132805	0.0708548	0.204799	0.094341	0	0.0590612	0	0.018103	0.00394871
TCGA-AR-A24U-01A	low	0.0799541	0	0.106023	0.0553235	0	0.196162	0.0726655	0.027917	0	0.0300683	0.0296363	0	0	0.0764685	0.0732244	0.133566	0.0583423	0.00853293	0.0168553	0	0	0.0352612
TCGA-B6-A0X0-01A	low	0.0694648	0	0.0400518	0.19165	0	0.0714748	0	0.111648	0.0109063	0	0	0.102221	0	0.0817281	0.0880421	0.0823523	0.112961	0	0.0374988	0	0	0
TCGA-BH-A0EA-01A	low	0.116219	0	0.111642	0.0979677	0	0.0541397	0	0.0729677	0	0.0146258	0	0.0398668	0	0.0910207	0.0265841	0.0922704	0.203061	0	0.0376295	0.00670002	0	0.035305
TCGA-LL-A440-01A	low	0.102106	0	0.0339422	0.036089	0	0.135626	0	0.0418213	0.0221086	0	0	0.0107323	0.0125586	0.145388	0.0266364	0.162969	0.122678	0.0103579	0.124221	0	0	0.0127664
TCGA-A1-A0SQ-01A	high	0.0635055	0	0.205883	0.0910764	0	0.145875	0	0.0109561	0	0	0	0.0511767	0.0229523	0.0225514	0.0379184	0.185933	0	0	0.107603	0	0.0545705	0
TCGA-A8-A09N-01A	high	0.0018843	0	0.160028	0.203832	0	0.0551946	0	0.00743339	0.0365139	0	0	0.0486813	0.0093324	0.0315258	0.110326	0.127318	0	0	0.207115	0	0.000816326	0
TCGA-BH-A18H-01A	low	0.079808	0	0.110593	0.227533	0	0.023369	0.0977202	0.0398996	0.0297503	0	0	0.00918552	0.0236871	0.106145	0.0979633	0.0498802	0.0140919	0	0.0903738	0	0	0
TCGA-E2-A1LH-01A	high	0.0530737	0	0.129505	0.17105	0	0.0670045	0.0523256	0.0562982	0.0337661	0.00959221	0	0.050856	0.00752236	0.0863839	0.0962512	0.10316	0.0396969	0	0.0435149	0	0	0
TCGA-C8-A27A-01A	high	0.0891614	0	0.134158	0.0278112	0	0.240147	0	0.0153758	0.0588692	0	0	0.0087031	0	0.114624	0.0996765	0.135209	0.0743273	0	0	0	0	0.00193812
TCGA-E9-A1R4-01A	low	0.0781753	0	0.0992377	0.115041	0	0.163052	0	0.0343811	0.0844385	0	0.00558353	0.0142992	0	0.0182555	0.0903277	0.187248	0.0400757	0	0.0287924	0	0	0.0410923
TCGA-A2-A3XU-01A	high	0.145158	0	0.203155	0.0822326	0	0	0	0.0999993	0.0291457	0	0	0.0766845	0	0.169872	0.000832211	0.0605045	0.132415	0	0	0	0	0
TCGA-HN-A2NL-01A	high	0.0372868	0.00277839	0.171951	0.204255	0	0.0445418	0.0066368	0.0722164	0.022787	0.0157315	0	0.028819	0	0.0823548	0.088056	0.157021	0.0115287	0.00660222	0.0474335	0	0	0
TCGA-BH-A0BO-01A	low	0.143426	0	0.122223	0	0	0.223294	0.0380608	0	0	0.00119697	0	0	0.0737448	0.00957135	0.0274868	0.120445	0.00817409	0.00313694	0.0537774	0.024122	0.0522813	0.0990594
TCGA-D8-A1Y0-01A	low	0	0.107976	0.106315	0.134468	0	0.0356904	0	0.0959288	0.0228663	0.0313421	0	0.0327872	0.0378721	0	0.0861557	0.134199	0.018888	0.010783	0.116745	0	0.0279843	0
TCGA-B6-A40B-01A	high	0.12096	0	0.185772	0.0414615	0	0.129254	0	0.013176	0.0139197	0	0	0.0198815	0	0.168734	0	0.0672755	0.00851512	0.0266604	0.105323	0.0694488	0.022629	0.00698849
TCGA-PL-A8LX-01A	high	0	0.0368377	0.122017	0.0430284	0	0.1858	0	0	0.075722	0	0.0494755	0.00298455	0.109876	0	0.0213231	0.296642	0	0	0.0534599	0	0.00202712	0.000808067
TCGA-B6-A1KF-01A	high	0	0.0857292	0.115085	0.0250205	0	0.030668	0	0.0241407	0	0	0.0672356	0	0	0.510323	0	0	0	0.0883997	0	0.0533991	0	0
TCGA-AO-A0J7-01A	low	0.026272	0	0.10479	0.0767232	0	0.0445177	0	0	0.142985	0	0	0.0418818	0	0.182817	0.0614531	0.00448983	0.134191	0	0.095421	0.0522727	0.032186	0
TCGA-EW-A2FV-01A	high	0.116947	0	0.0798587	0.0711491	0	0.209716	0	0.0554686	0	0.0242316	0	0.0314914	0.00470711	0.0859836	0.081626	0.121677	0.0350863	0.00243785	0.0796201	0	0	0
TCGA-AR-A252-01A	high	0.0288296	0	0.129921	0.141085	0	0.166348	0.0403678	0.0315568	0.0180904	0.0389197	0	0.0475258	0.0173724	0.0258445	0.0766593	0.111171	0.0638971	0	0.0624118	0	0	0
TCGA-AN-A0XR-01A	low	0.0360863	0	0.0995798	0	0	0.155852	0	0.00106869	0.144826	0	0	0	0	0.202176	0.0602896	0.0256711	0.192316	0	0.060038	0	0	0.0220953
TCGA-A2-A0YC-01A	low	0.044926	0	0.0758672	0.118748	0	0.112412	0	0	0.0484204	0	0.00274951	0.0189209	0.0177285	0.0660406	0.0637466	0.176421	0.0901938	0	0.163825	0	0	0
TCGA-A8-A07P-01A	high	0.0123097	0	0.111243	0.0762487	0	0.136276	0.00331076	0	0.0342147	0	0	0.0111738	0.0238303	0.0247583	0.0571966	0.178145	0.0450519	0.00109673	0.263534	0	0.0216108	0
TCGA-E9-A3X8-01A	low	0.0326367	0	0.207408	0.289752	0	0	0	0.0399951	0.0687751	0	0	0.0239004	0.0127591	0.0723061	0.0804698	0.0454618	0.0501316	0	0.0764042	0	0	0
TCGA-AC-A2B8-01A	high	0.0555271	0	0.0384228	0.199809	0	0.197369	0.00997327	0	0.00960158	0	0	0.00503144	0.0187176	0.0823624	0.0830256	0.159354	0	0	0.131617	0	0	0.00918876
TCGA-AO-A0JL-01A	high	0.147374	0	0.137368	0.115462	0	0	0	0.0620629	0.0456069	0	0	0.0219327	0	0.290126	0.07368	0.0844035	0	0	0	0	0	0.0219839
TCGA-D8-A27W-01A	low	0.0745911	0	0.226858	0.15735	0	0.0532115	0.00684242	0	0.0231385	0	0	0.0174982	0	0.0987945	0.0602134	0.153085	0.034598	0	0.0859487	0	0	0.00787101
TCGA-B6-A0RO-01A	high	0	0	0.207857	0.227056	0	0.0445425	0	0.0379105	0	0	0	0.0191072	0	0	0.0654208	0.233576	0	0	0	0	0.164531	0
TCGA-BH-A0DE-01A	low	0.0763008	0	0.0701253	0.0910958	0	0.235792	0	0.00650956	0.0517191	0	0.00248708	0.00453235	0	0.0289532	0.107106	0.192026	0.0125489	0	0.0450712	0.0129077	0.058068	0.00475727
TCGA-D8-A147-01A	high	0.162801	0	0.0712592	0.0658352	0	0.213962	0	0.0901731	0.0092375	0.00545255	0	0.0105557	0	0.099669	0.050407	0.115703	0.0218603	0.0763336	0	0	0	0.00675107
TCGA-BH-A202-01A	high	0.0137463	0	0.0656241	0.105265	0	0.0806529	0.0658806	0.0736326	0.034634	0	0	0.0331965	0	0.0974462	0.0843066	0.164885	0.0572502	0	0.09199	0	0	0.0314895
TCGA-BH-A18R-01A	high	0.0828114	0	0.161396	0.129518	0	0.0381117	0.0732168	0.0305667	0	0	0.0024839	0	0.0106873	0.0274445	0.087198	0.135225	0.112281	0	0.109058	0	0	0
TCGA-B6-A0RV-01A	high	0.0478597	0.00963276	0.133847	0.148907	0	0.1754	0	0.0300479	0.0740534	0	0	0.012214	0.0396527	0.0966256	0.0628378	0.108676	0.00370088	0	0.0390702	0	0.0174751	0
TCGA-D8-A27P-01A	low	0.192957	0	0.120608	0.0299668	0	0.0802277	0	0.114544	0	0	0	0.0284685	0	0.133827	0.00993706	0.108957	0.0747205	0	0.0818432	0.00282308	0	0.0211208
TCGA-BH-A0W7-01A	low	0.0338939	0.0567352	0.122388	0.109932	0	0.114726	0	0.0192149	0.0937942	0	0	0.034853	0.0044403	0.118204	0.100189	0.0777828	0.0137786	0	0.0934977	0	0.00657142	0
TCGA-AC-A7VB-01A	low	0.0239115	0	0.193072	0.294738	0	0	0	0	0.037703	0	0.00765843	0	0.0383429	0.272755	0.0606877	0.0711323	0	0	0	0	0	0
TCGA-AN-A046-01A	high	0	0.0603183	0.0089694	0.182772	0	0	0.0781972	0.181088	0.0164873	0	0	0.0422018	0.0264454	0.0488874	0.118083	0.130321	0.0533065	0.0127459	0	0	0.0401773	0
TCGA-A2-A0SX-01A	low	0	0.127701	0.0986028	0.125394	0	0.0289541	0.0317193	0.0902474	0.0851626	0.0407077	0	0	0.0134634	0.138651	0.0823291	0.0728531	0.0306965	0.0335178	0	0	0	0
TCGA-BH-A8G0-01A	low	0.144092	0.00810172	0.0482348	0.084029	0	0.0750745	0.0146688	0.0453445	0.0032775	0	0	0.0257812	0.00278556	0.191302	0.0369386	0.11908	0.0633495	0	0.137941	0	0	0
TCGA-BH-A0HP-01A	low	0.109521	0	0.132279	0.0927988	0	0.159764	0	0	0.062467	0	0	0.0357481	0.0477265	0.00675683	0.0871524	0.107074	0.0611763	0	0.097536	0	0	0
TCGA-BH-A18U-01A	high	0.0096465	0	0.179818	0.0718346	0	0.117724	0	0.0751095	0.0339239	0	0	0.0212339	0	0.0913569	0.0951302	0.164491	0.0531666	0	0.0753559	0	0	0.0112084
TCGA-AN-A0AS-01A	high	0.0801735	0	0	0.0549436	0	0.0932957	0.00531442	0.00765375	0.0760262	0	0	0.0294136	0	0.27494	0.0404595	0.140766	0	0	0.122216	0	0	0.0747987
TCGA-AO-A0JC-01A	low	0.223461	0	0.0270735	0.152147	0	0.110607	0.0713304	0.073576	0.0171817	0.00674861	0	0.00201284	0	0	0.0631016	0.12738	0.0248751	0.00184779	0.0637032	0	0.0349547	0
TCGA-BH-A1F2-01A	low	0.0708129	0	0	0.0668515	0	0.172762	0	0.0341458	0	0.0163511	0	0.0329277	0	0.0930113	0.00405585	0.242325	0	0.0361352	0.136673	8.57e-05	0.0719533	0.0219099
TCGA-BH-A18M-01A	high	0.0818963	0	0.15574	0.117043	0	0.116765	0	0	0.0602279	0.00343525	0	0.0235746	0.036679	0.0584354	0.056129	0.0793469	0	0	0.16033	0	0.0503974	0
TCGA-C8-A12L-01A	low	0.138084	0	0.143096	0.0975342	0	0.0876433	0.0630814	0.0460492	0	0	0.029322	0	0	0.10958	0.0395119	0.08845	0.0605456	0.01488	0.0452413	0	0	0.0369819
TCGA-E9-A1R7-01A	high	0.0286091	0	0.257049	0.110988	0	0.249021	0	0	0	0.00704071	0	0.0453142	0	0.0660217	0.0937325	0.069779	0.0205999	0	0.0515725	0	0	0.000271505
TCGA-BH-A1FH-01A	high	0.130392	0	0.162519	0.152319	0	0.085041	0	0	0	0	0	0.0271635	0.0195489	0	0.0525858	0.158135	0.0513814	0	0.138591	0	0.0223234	0
TCGA-AR-A24V-01A	high	0.0475762	0	0.0571685	0.0384037	0	0.186102	0	0.00384716	0.000449209	0	0.00287979	0.00208001	0	0.0503228	0.0447368	0.302035	0	0	0.178885	0	0	0.0855136
TCGA-AC-A6IX-01A	high	0.0352951	0	0.202281	0.122058	0	0.119665	0	0.000607495	0.060717	0	0	0.0385564	0.00835214	0.0139767	0.0747374	0.167844	0.0266389	0	0.117065	0	0	0.0122066
TCGA-D8-A1JH-01A	high	0.111632	0	0.1058	0.0986867	0	0.159919	0.0024742	0.00559629	0.020636	0	0.00139499	0.00896619	0.0111005	0.011876	0.0461108	0.173515	0.0779492	0	0.164342	0	0	0
TCGA-BH-A1FE-01A	high	0.0768056	0	0.0777849	0.098379	0	0.17141	0.0588481	0.0501529	0	0.0158991	0	0.0410105	0.00717172	0.0636566	0.111899	0.0389999	0.0512651	0	0.136717	0	0	0
TCGA-A2-A25C-01A	low	0.181872	0	0.11229	0.0916636	0	0.189157	0	0.00182712	0.0126321	0	0.0148448	0	0.0114492	0.0763847	0.0673982	0.072536	0.0760023	0.0263383	0.0544154	0	0.0111889	0
TCGA-B6-A0IQ-01A	high	0.0410331	0	0.190926	0.13819	0	0.0613422	0.0367749	0.11836	0.0163271	0	0	0.037624	0	0.0895254	0.0945105	0.0599757	0.104387	0.000929876	0.010093	0	0	0
TCGA-AO-A0JI-01A	low	0.0976469	0	0.168964	0.0980821	0	0.10853	0	0	0.0095766	0.00510169	0	0.0461084	0	0.014416	0.0617659	0.0481738	0	0	0.318931	0	0.0227033	0
TCGA-B6-A0IA-01A	low	0.124276	0	0	0.026487	0	0.00496072	0	0.0241993	0.0369392	0	0.0479784	0	0	0.307474	0	0.158801	0	0.147123	0	0.121761	0	0
TCGA-E2-A1L7-01A	low	0.0597889	0	0.102909	0.143276	0	0	0.064328	0.0720483	0.0436521	0	0.00349864	0.0278816	0	0.0709653	0.106044	0.167762	0.0701428	0	0.0456177	0	0.022085	0
TCGA-BH-A18F-01A	high	0.120267	0	0.115599	0.132958	0	0.109231	0.0108261	0.0338096	0.0360473	0.00242306	0	0.0328036	0	0.0701419	0.0856546	0.0403858	0.0839032	0	0.12595	0	0	0
TCGA-C8-A1HI-01A	high	0	0.00894505	0.295456	0.113987	0	0	0	0	0.0421002	0	0.0225965	0	0.00426066	0.0760355	0.0303771	0.149802	0.044313	0	0.151411	0	0.0607149	0
TCGA-A2-A0YD-01A	low	0.139522	0	0.0589683	0.158238	0	0.0855057	0	0.0153049	0.0425997	0.00409179	0	0.0241981	0.00494561	0.0540118	0.0677485	0.177352	0.0156944	0	0.114399	0	0.022174	0.0152459
TCGA-A8-A06U-01A	high	0.0311854	0	0.142183	0.137884	0	0.0507872	0	0.0235811	0.0282966	0	0	0.0963198	0.0155668	0.108849	0.106572	0.118523	0.0306626	0.0116148	0.0840831	0	0.0138915	0
TCGA-BH-A18S-01A	high	0.0968228	0	0.0513602	0.110345	0	0.0199143	0	0.0346617	0.0243582	0.0201649	0	0.0130256	0	0.217515	0.00842132	0.27507	0	0	0.0790965	0	0.0409913	0.00825374
TCGA-A8-A08S-01A	high	0	0.114431	0.0668018	0.0751791	0	0	0	0	0.0799038	0.00569409	0.0201263	0	0.0146272	0.286187	0.0199872	0.128839	0.0172888	0.065408	0.0839824	0	0.0215441	0
TCGA-A8-A08C-01A	low	0.0464805	0	0.0246423	0.158005	0	0.148749	0	0.0321912	0.0784491	0	0	0.0536129	0	0.0269124	0.045803	0.193626	0.0447067	0.064348	0.0581893	0	0	0.0242839
TCGA-C8-A1HO-01A	high	0	0.116281	0.183203	0.0608941	0	0.10369	0	0	0.00699936	0.0377378	0	0.0270763	0	0.197362	0.0850761	0.0123997	0	0	0.0834795	0	0.0858005	0
TCGA-AO-A0JG-01A	high	0.0586228	0	0.123514	0.172593	0	0.160769	0	0.0617684	0.00287784	0.0274568	0	0.0240513	0.0137158	0.0519563	0.0877056	0.125674	0	0	0.089295	0	0	0
TCGA-E9-A1NF-01A	high	0.0256453	0	0.072735	0.127766	0	0.17338	0.0311111	0	0.0439401	0	0.00289419	0.00713074	0	0.151833	0.0477928	0.199487	0.0547573	0	0.0615273	0	0	0
TCGA-AO-A0J6-01A	high	0	0.0541707	0.0546505	0.246953	0	0.061488	0.0222456	0.114921	0.0111513	0	0	0.0695868	0.00261865	0.0762111	0.0910739	0.0637981	0.0284056	0.101235	0	0	0	0.00149137
TCGA-LL-A5YP-01A	low	0	0.00804155	0.183901	0.119765	0	0.0999431	0	0.0918455	0.00300085	0	0	0	0.0295515	0.0429212	0.0672453	0.19586	0.073224	0.0258721	0.0291561	0.00962196	0.00311403	0.0169364
TCGA-BH-A0DI-01A	high	0.0873867	0	0.0981406	0.113942	0	0.117388	0	0	0.0578577	0.00966704	0	0.0109561	0	0.0949509	0.0765835	0.104887	0.111827	0	0.116414	0	0	0
TCGA-BH-A1FJ-01A	low	0.160316	0	0.115801	0.0461603	0	0.0620438	0	0.0575641	0	0	0	0.0349479	0	0.0788322	0	0.207606	0.0427138	0.097712	0.0629955	0	0	0.0333075
TCGA-UU-A93S-01A	high	0.0217338	0	0.18528	0.0926226	0	0	0	0.142553	0	0.0142676	0	0.0597574	0	0.210256	0.0760274	0.0928697	0	0.0807924	0.0154822	0	0	0.00835794
TCGA-A2-A0YE-01A	low	0.110762	0	0.241124	0.0345815	0	0.0367998	0	0.102611	0.0240769	0.0269776	0	0.0596244	0	0.133551	0.130862	0.0990291	0	0	0	0	0	0
TCGA-BH-A209-01A	high	0.0606723	0.0241927	0.109458	0.17329	0	0.130121	0.0922294	0.0105126	0.0191357	0.00880478	0	0	0	0.0731563	0.0864029	0.102228	0.0424759	0.0128831	0.0467845	0	0	0.00765312
TCGA-OL-A5RX-01A	low	0.224752	0	0.10923	0.223086	0	0.041367	0	0.0871937	0.0361219	0	0	0.00215519	0	0.039261	0.0585872	0.0687551	0.0691799	0	0.0104858	0.0132952	0	0.0165302
TCGA-E2-A15D-01A	low	0.0760193	0	0.131823	0.274045	0	0.0428341	0	0.0780991	0.00584438	0	0	0	0.026329	0.146579	0.0875511	0.0653585	0.00772159	0	0.0577955	0	0	0
TCGA-D8-A27H-01A	low	0.153779	0	0.136788	0	0	0.242622	0	0	0.0171433	0	0	0	0	0.104957	0.0718877	0.21618	0	0	0.0566438	0	0	0
TCGA-BH-A1F6-01A	high	0	0.00729209	0.128628	0.185357	0	0.0286175	0	0.0291309	0.084916	0	0.0537726	0	0.0411973	0.0950401	0.0836178	0.0971153	0.0184403	0.0249166	0	0.0552287	0	0.06673
TCGA-A1-A0SD-01A	high	0.139756	0	0.143882	0.0321381	0	0.184002	0	0.000559732	0.0403791	0	0	0.0157682	0	0.0828728	0.0957414	0.061254	0.0616654	0	0.141981	0	0	0
TCGA-D8-A1XC-01A	high	0.0206259	0	0	0	0	0.0468315	0	0.00297411	0.0387909	0	0	0.093227	0.130217	0.0654341	0.0363345	0.420606	0	0	0.11013	0	0.0142809	0.0205482
TCGA-A2-A04R-01A	low	0.112948	0	0.11321	0.0071503	0	0.0927848	0	0.0585657	0	0	0	0.0328746	0	0.181812	0.061309	0.0976935	0	0	0.241651	0	0	0
TCGA-LD-A66U-01A	low	0.0851645	0	0.14922	0.227626	0	0.0557151	0	0.0848812	0.0517181	0.0198739	0	0.0542412	0.0026043	0.030792	0.0706864	0.0778569	0.0413801	0	0.04824	0	0	0
TCGA-E2-A15O-01A	low	0.117301	0	0.0609514	0.124404	0	0.10309	0	0.000810578	0.0838472	0	0	0.00970524	0.0125333	0.150779	0.0650083	0.0821499	0.0567665	0	0.132653	0	0	0
TCGA-AR-A24T-01A	low	0.0774389	0	0.0903434	0.168584	0	0.13821	0.0055631	0	0	0	0	0.00944888	0.0323785	0.00065196	0.0471462	0.183334	0.0315269	0	0.215374	0	0	0
TCGA-BH-A0HO-01A	low	0	0.142581	0.0974979	0.00813145	0	0.0493196	0.00344447	0.0300771	0.022843	0	0.077636	0	0.0117677	0.162893	0.0815733	0.159321	0	0	0.0761717	0	0.0767428	0
TCGA-A7-A6VW-01A	low	0.121022	0	0.0988514	0	0	0.136179	0	0.0496515	0.0196864	0	0.0223846	0.0293556	0	0.183489	0.0436525	0.140282	0	0.0766346	0	0	0	0.0788124
TCGA-BH-A0HY-01A	low	0.133464	0	0.100495	0.0495786	0	0.157813	0	0	0.0725405	0	0.0456745	0	0	0.134956	0.116583	0.0869986	0.000209465	0	0.0894511	0	0.0122358	0
TCGA-3C-AALJ-01A	low	0	0.0596361	0.125228	0.221722	0	0	0.0213752	0.0120902	0.109855	0.0019264	0	0	0.0128092	0.204225	0.0826054	0.0768134	0.0279119	0	0.0438021	0	0	0
TCGA-BH-AB28-01A	low	0.18664	0	0.0952217	0.0926568	0	0.137806	0.0158852	0.0658012	0.0400083	0	0.0150529	0	0	0.00121509	0.0735131	0.141532	0.0669512	0	0.0470745	0	0	0.0206421
TCGA-A7-A0CG-01A	high	0.113331	0	0.0909348	0.196322	0	0.00861396	0.0601208	0.067111	0	0	0	0.0125129	0	0.0472078	0.0640946	0.130366	0.0632892	0	0.146096	0	0	0
TCGA-B6-A0WV-01A	low	0	0	0.153905	0	0	0.291042	0	0.101402	0	0	0	0.0901055	0	0.177913	0.0507557	0.0979516	0	0	0.0369251	0	0	0
TCGA-D8-A1XF-01A	low	0	0	0.180451	0.115133	0	0.0820189	0	0.00457525	0.0679507	0	0	0.0424885	0	0.153528	0.086366	0.156039	0.000872052	0	0.110578	0	0	0
TCGA-BH-A0BQ-01A	low	0.0574883	0	0.0942382	0.191027	0	0.100981	0	0	0.0400895	0.0171521	0	0.0360755	0.00774893	0.0980118	0.0691761	0.103248	0.000185522	0.0475158	0.137062	0	0	0
TCGA-EW-A1PC-01B	high	0	0	0.0303042	0.118165	0	0.0824242	0	0.0742354	0.110565	0	0	0.00960325	0	0.0761509	0.0397895	0.0536334	0	0.302712	0	0	0.102417	0
TCGA-A8-A08I-01A	low	0.0449321	0	0.0980447	0.228993	0	0.00759126	0.0494521	0.058024	0.0381275	0	0	0.030758	0	0.13517	0.0870041	0.078732	0.0832454	0	0.0407828	0	0	0.0191435
TCGA-B6-A0X4-01A	high	0	0	0.0285099	0	0	0.396233	0	0	0.0565659	0	0.0606919	0.0448814	0.0323986	0.10691	0.0056908	0	0.0602123	0	0.109577	0	0.098329	0
TCGA-E9-A2JS-01A	high	0.0306051	0	0.0639491	0.215926	0	0.0272238	0.00626503	0	0.077899	0	0.0268772	0.00472332	0	0.11783	0.0546188	0.179471	0	0	0.176263	0	0	0.0183498
TCGA-B6-A0WY-01A	high	0.0580365	0	0.13008	0.211466	0	0	0	0.0651463	0	0	0	0.0141096	0	0.104011	0.121227	0.170102	0.0224446	0	0.103378	0	0	0
TCGA-A8-A09E-01A	high	0.0827944	0	0.108135	0.0580154	0	0.177712	0	0.0603697	0	0	0	0.038266	0	0.131353	0.086265	0.163957	0	0	0.0808504	0	0	0.012282
TCGA-EW-A1OW-01A	high	0.0580451	0	0.128218	0.0667746	0	0.0555337	0	0.0715902	0.0540373	0.00473306	0.0406257	0	0	0.137369	0.0834564	0.0967061	0.151998	0	0	0.0509127	0	0
TCGA-D8-A1XD-01A	high	0.153249	0	0.204829	0	0	0.192939	0	0	0.0326709	0	0.00101937	0.0242658	0	0.128511	0.018353	0.146963	0	0	0.0908042	0.00435625	0	0.00203823
TCGA-E9-A54X-01A	high	0	0	0	0	0	0	0	0.279627	0	0	0	0.0846149	0	0.413033	0.00641232	0.208358	0	0	0	0	0	0.00795501
TCGA-B6-A0RG-01A	low	0	0.0436203	0.106753	0.0576891	0	0.0681742	0	0	0.0956199	0	0.0855169	0	0	0.293439	0.0791354	0	0.0288049	0	0.134051	0	0.00719656	0
TCGA-A8-A097-01A	low	0.0071816	0.0389824	0.0960134	0.0920955	0	0.128158	0	0	0.0779446	0	0	0.0529455	0	0.239102	0.0594799	0.11641	0	0	0.091688	0	0	0
TCGA-A2-A0CX-01A	high	0.0989792	0	0.0938564	0.0677618	0	0.22762	0.00323209	0.0534648	0.00571908	0	0	0.0321228	0	0.0627084	0.0703505	0.137134	0.0105567	0.012505	0.0822242	0	0	0.0417647
TCGA-E9-A5FK-01A	low	0.0502115	0.0300887	0.0900656	0.232183	0	0.0601766	0	0.050533	0.0899807	0.00477799	0	0.0440441	0.0118722	0.0564438	0.0753329	0.0934678	0.0192785	0.00668075	0.0848626	0	0	0
TCGA-C8-A8HQ-01A	high	0	0.0428736	0.121023	0.271709	0	0	0.000676635	0.109964	0.0559166	0	0	0.0181238	0.0138081	0.124545	0.107704	0.0774399	0.0208952	0	0	0.00396573	0.0313557	0
TCGA-BH-A0BP-01A	high	0.0954058	0	0.0711167	0.0374442	0	0.153311	0	0.0829389	0	0	0	0.0278949	0	0.130629	0.0876901	0.154582	0.0638238	0	0.063607	0	0	0.031556
TCGA-B6-A0RL-01A	high	0	0.11826	0.0595065	0.0931109	0	0.173146	0	0.0333814	0	0	0	0.102384	0	0.242719	0	0.11873	0	0.0282713	0	0	0.0304911	0
TCGA-A8-A08F-01A	low	0	0	0.0565673	0.17859	0	0.154138	0	0.0243702	0.0396278	0	0.0364181	0.0133447	0.0648584	0.104717	0.11992	0.178201	0.0255362	0	0	0	0	0.00371055
TCGA-A2-A0CK-01A	low	0.0888308	0	0.163383	0.266142	0	0.0293022	0	0.0180922	0.0425239	0	0.0544511	0	0.0145889	0.0291269	0.096128	0.112807	0.0022839	0	0.0365956	0	0.0457449	0
TCGA-E9-A1N4-01A	low	0.0690067	0	0.0451812	0.0928037	0	0.168413	0.00415382	0	0.0266848	0	0.0229624	0	0.0161087	0.212778	0.080139	0.147373	0	0	0.114396	0	0	0
TCGA-D8-A1XZ-01A	high	0.0457575	0	0.208698	0	0	0.215998	0	0.0661352	0.0322526	0	0.0143029	0	0	0.0620827	0.0930854	0.153791	0.00306272	0	0.0691352	0	0.00861266	0.0270868
TCGA-AR-A1AS-01A	high	0.104377	0	0.0686397	0	0.0303845	0.0596424	0	0	0	0	0	0.0061919	0	0.160825	0	0.28496	0.0913979	0	0.0549007	0.0244755	0	0.114206
TCGA-EW-A424-01A	high	0.0293815	0	0.292548	0.136167	0	0	0	0.0679895	0	0	0.037298	0	0	0.00981181	0.0454789	0.181523	0	0	0.169459	0	0	0.030343
TCGA-A7-A3RF-01A	high	0.0627882	0	0.110795	0.0886248	0	0.0077875	0	0.001652	0.08123	0	0	0.0261818	0	0.25858	0.0267355	0.171862	0	0	0.158759	0	0	0.00500413
TCGA-AR-A24H-01A	high	0.023862	0	0.0674746	0.11016	0	0.162818	0.0314003	0.0951261	0.0691242	0.014579	0	0	0	0.103681	0.0956149	0.138411	0	0	0.0499039	0	0.0357021	0.00214235
TCGA-A8-A06T-01A	low	0.0327729	0	0.189839	0.110526	0	0.115964	0	0.0815316	0.035149	0.029258	0	0.0362932	0	0.0618051	0.092293	0.10028	0.0563363	0.00420991	0.053742	0	0	0
TCGA-C8-A1HL-01A	low	0.0535991	0	0.115557	0.049584	0	0.15151	0.00304483	0	0.0428419	0	0	0.00840824	0	0.172574	0.0460604	0.231505	0.0206532	0	0.0690377	0	0.034327	0.00129777
TCGA-D8-A1X8-01A	low	0.0631641	0	0.101542	0.127824	0	0.199645	0	0.00326967	0	0	0	0.0106062	0.0451248	0	0.0694667	0.155634	0.0925019	0	0.0995441	0	0.0316784	0
TCGA-AO-A1KT-01A	high	0	0.0706272	0.076182	0.05126	0	0.111556	0	0.0729469	0.0608125	0.00423994	0	0	0	0.175313	0	0.119877	0	0.0961187	0.0257972	0.0527936	0.0699285	0.0125466
TCGA-B6-A0RQ-01A	high	0.186521	0	0.065261	0.103567	0	0	0	0.101273	0	0	0	0.0627354	0.00486103	0.0389059	0.0159754	0.162807	0.0771795	0	0.180913	0	0	0
TCGA-AR-A1AQ-01A	low	0	0.138783	0.12595	0.148877	0	0	0.105673	0.10046	0.0152529	0	0	0.0118323	0.0114238	0.0774088	0.0692812	0.091073	0.0458225	0.0306551	0.0182405	0	0	0.00926651
TCGA-OL-A5D6-01A	high	0.120905	0	0.178606	0.0582632	0	0.111405	0	0.0112556	0.0434552	0	0.0127973	0	0	0.0193863	0.0744119	0.191176	0.0819321	0	0.0964063	0	0	0
TCGA-A8-A091-01A	high	0.109932	0	0.0989525	0.145997	0	0.155928	0	0	0.0345212	0	0	0.0145407	0	0.0445278	0.0510158	0.189839	0.0241257	0	0.117651	0	0	0.0129691
TCGA-A7-A4SE-01A	low	0.0616118	0	0.106301	0	0	0.173005	0.0108554	0.105387	0	0	0	0	0	0.190855	0.133142	0.140298	0.0430081	0.0189185	0	0	0	0.0166172
TCGA-AC-A2FE-01A	low	0	0.0217282	0.0811461	0.342144	0	0	0	0.104477	0.052317	0	0.00777618	0.0342409	0.0505038	0.0270973	0.0849086	0.121119	0	0.0146073	0.0363866	0.00198826	0.01956	0
TCGA-C8-A26Z-01A	high	0.170628	0	0.246807	0.027226	0	0.0571577	0	0.00703802	0	0	0	0.011615	0	0	0.0675339	0.210569	0.0534681	0	0.0740423	0.0381723	0.0115923	0.0241504
TCGA-C8-A12Y-01A	low	0.0390922	0	0.166337	0.0752022	0	0.0222366	0	0.0889883	0.00804843	0	0	0.0730868	0	0.13387	0.0858473	0.129766	0	0	0.16335	0	0	0.014175
TCGA-A7-A13F-01A	low	0.0438683	0	0.0725893	0.024382	0	0.119556	0	0.0250435	0.0181804	0	0.00188278	0	0	0.0434282	0.0359556	0.172658	0.286595	0	0.118382	0	0	0.0374797
TCGA-BH-A28Q-01A	low	0.132131	0	0.0571974	0.0456487	0	0.234141	0	0.112258	0	0	0	0.00209077	0	0	0.078171	0.130966	0.0624885	0	0.0934175	0	0	0.0514899
TCGA-GM-A5PV-01A	low	0.0373627	0	0.119738	0.187488	0	0.0757445	0	0.0375775	0.0197727	0.0129378	0	0.0269347	0	0.0736824	0.0858118	0.120802	0.0954161	0	0.0829168	0	0.0238154	0
TCGA-A7-A4SC-01A	high	0.0944247	0	0.114121	0.222354	0	0.112808	0	0	0.060333	0	0.0327049	0	0.0227074	0	0.0474912	0.10428	0.111119	0	0.0776555	0	0	0
TCGA-E2-A15H-01A	low	0.129871	0	0.224803	0.0997924	0	0.0855034	0	0.030123	0.0444371	0	0	0.0180483	0	0.121348	0.0702567	0.0922097	0.022805	0	0.060802	0	0	0
TCGA-B6-A0IH-01A	high	0.0939106	0	0.14887	0.20623	0	0.117319	0	0.012439	0.0502994	0	0	0.0163794	0.00904088	0.0138539	0.0807802	0.0991895	0.0584909	0	0.0931967	0	0	0
TCGA-A2-A1G4-01A	high	0.0735976	0	0.207995	0.134902	0	0.105819	0	0.0473465	0.0180491	0	0.00545335	0.00207326	0	0.0309139	0.0702568	0.185654	0	0	0.0424913	0	0.0521397	0.0233084
TCGA-A8-A093-01A	high	0.188894	0	0.121722	0.043433	0	0.0507634	0	0	0.0528811	0	0.0354466	0	0	0.123286	0.0293911	0.173826	0.0543365	0	0.124273	0	0	0.00174674
TCGA-C8-A12O-01A	low	0	0.00108239	0.141414	0.158936	0	0.0433337	0	0	0.0999249	0	0.0527932	0	0.00343257	0.207879	0.0773672	0.0875547	0	0	0.108065	0	0.0182185	0
TCGA-AO-A1KQ-01A	low	0.0414373	0	0.133063	0.260096	0	0	0.0357874	0.0702316	0.034656	0.00467098	0	0.0527419	0.00247585	0.112388	0.0669132	0.102331	0.00858835	0	0.0746188	0	0	0
TCGA-AR-A256-01A	high	0	0.103548	0	0.0790073	0	0.142703	0	0	0.100794	0	0	0.00763685	0.00579216	0.182143	0.0790687	0.0446259	0.125412	0.0875445	0	0.0297497	0.0119743	0
TCGA-OL-A66I-01A	high	0.00122301	0.0300247	0.0582424	0.236664	0	0.0721844	0.109692	0.0236285	0.0260637	0	0	0.0534401	0.0211115	0.0955372	0.093981	0.0329591	0.0750213	0.00532777	0.0569851	0	0.00791432	0
TCGA-C8-A3M7-01A	high	0.0435116	0	0.331112	0.217383	0	0.0613931	0	0	0.0230713	0	0.00984665	0	0.0164563	0.0467177	0.102277	0.02173	0	0	0.126502	0	0	0
TCGA-A2-A04W-01A	low	0.121875	0	0.168325	0.065464	0	0.0987073	0	0.0554461	0.000447851	0	0	0.0149257	0	0.151977	0.0369751	0.134676	0	0.0179807	0.0925978	0	0	0.040603
TCGA-OL-A97C-01A	low	0.0273792	0	0.0349184	0.310685	0	0.0341979	0.0637264	0.0913663	0	0	0	0.0530286	0	0.141936	0.0724607	0.148333	0	0	0.00498899	0	0	0.0169796
TCGA-AR-A1AM-01A	low	0.127389	0	0.167395	0.188408	0	0.0311041	0	0.0148255	0.0524866	0	0	0.00710073	0.00956406	0.0929029	0.0503426	0.0636566	0.0761587	0	0.118665	0	0	0
TCGA-AR-A2LR-01A	high	0.0995951	0	0.0677359	0.113324	0	0.0460144	0	0	0.0115373	0	0	0.051884	0.02797	0.088479	0.0818585	0.260035	0	0	0.0983082	0	0.0355729	0.0176858
TCGA-EW-A1OZ-01A	high	0.0485259	0.0103659	0.0832785	0.0876281	0	0.0828929	0	0.0295793	0.0675055	0	0.00203834	0	0.00902763	0.105575	0.0503276	0.168781	0.0756656	0.017346	0.148866	0	0	0.0125967
TCGA-A1-A0SF-01A	high	0.0579921	0	0.172804	0.251773	0	0.113891	0	0.0262797	0.0317483	0	0	0.0133844	0.012929	0.0376027	0.0731456	0.0456375	0.0508142	0	0.111999	0	0	0
TCGA-A1-A0SJ-01A	low	0.176285	0	0.192683	0.103663	0	0.184428	0	0	0.00790135	0	0	0	0	0.0184482	0.0452669	0.0991608	0.0817898	0	0.0859856	0	0.00438753	0
TCGA-D8-A1JU-01A	high	0.0866342	0	0.0470062	0.142595	0	0.132226	0	0	0	0	0	0.0109194	0.00166002	0	0.0560258	0.215663	0.149827	0	0.157444	0	0	0
TCGA-A8-A07F-01A	low	0.102142	0	0.121095	0.0697048	0	0.207423	0.017896	0.00101193	0.0124214	0	0	0.0247965	0	0.0683652	0.0338618	0.142455	0.0100511	0.01671	0.17015	0	0	0.00191641
TCGA-A7-A6VY-01A	low	0	0.0255148	0.192593	0.112195	0	0.0851723	0.024015	0.105504	0	0	0.0289351	0.00868633	0	0.0922704	0.0920311	0.137613	0.0791946	0.0112809	0	0	0	0.00499373
TCGA-A2-A0CU-01A	low	0.044426	0	0.131461	0.194283	0	0.0942344	0	0	0.0742607	0	0.0493391	0	0.0325707	0.0198362	0.0725726	0.177416	0.0468972	0	0.0498213	0.0126354	0.000246119	0
TCGA-E9-A1NE-01A	low	0.0609595	0.00567794	0.0765779	0.190059	0	0.169381	0.058162	0.0809093	0	0.0357643	0	0.0195404	0.0156399	0.0090491	0.0967024	0.0964703	0.0210954	0.00418652	0.0336589	0	0.0261665	0
TCGA-A7-A0D9-01A	low	0	0	0.207316	0.0164074	0	0.229552	0	0	0.0412609	0.00755137	0	0.00383621	0	0.143985	0.0275684	0.232426	0.0498109	0	0.0402869	0	0	0
TCGA-A8-A07O-01A	high	0	0.0162433	0.099231	0.1984	0	0.0895784	0.0364033	0	0.0440052	0	0	0.0465694	0.0532759	0.236875	0.0609848	0.0738989	0.0116925	0.0241583	0	0.00868457	0	0
TCGA-C8-A12U-01A	low	0.0215617	0	0.114248	0.247075	0	0.0138492	0.0483902	0.0653867	0.0038301	0	0	0.0379661	0	0.076428	0.0860218	0.11257	0.0128429	0	0.15983	0	0	0
TCGA-C8-A8HP-01A	high	0.016572	0.0196211	0.17106	0.166066	0	0.064995	0.0228621	0.0765906	0.0393006	0	0	0.0385938	0.0047634	0.0679195	0.0840226	0.134832	0.0390891	0	0.0438165	0	0	0.00989604
TCGA-A2-A3XV-01A	high	0	0.0189094	0.0690248	0.107209	0.0351424	0	0	0.0530903	0.0272937	0	0.130302	0	0.0351193	0.133042	0.0447238	0.304948	0	0	0	0.0411955	0	0
TCGA-BH-A0AW-01A	high	0.0737868	0	0.0971592	0.099138	0	0.153178	0.0539094	0.0147338	0.0448491	0.0433993	0	0.0278688	0	0.100627	0.065888	0.100888	0.0143164	0.0119731	0.0962304	0	0	0.00205485
TCGA-AN-A0FF-01A	low	0.106651	0	0.139477	0.0545149	0	0.16896	0	0.0624182	0.0300311	0	0.00897097	0.000625887	0	0.138205	0.0547535	0.186354	0	0	0.0106102	0.0384286	0	0
TCGA-AR-A24M-01A	low	0.10212	0	0.126779	0	0	0.182483	0	0	0	0	0	0.0164066	0	0.0777625	0.0376693	0.212113	0	0	0.217099	0	0	0.0275677
TCGA-E2-A2P6-01A	low	0.0687199	0	0.108192	0.0684904	0	0.0521128	0	0.0576232	0.0169426	0	0.0380271	0	0.073526	0.0117284	0.0708571	0.237267	0	0	0.144827	0.00919619	0.0424908	0
TCGA-C8-A130-01A	high	0.0416014	0	0.0799851	0.305979	0	0.0350927	0	0.0412227	0.0359548	0.0112103	0	0.00454884	0	0.0643658	0.0914873	0.170929	0.00029795	0	0.117325	0	0	0
TCGA-C8-A274-01A	low	0.0972698	0	0.0481324	0.0254167	0	0.20193	0	0.0699645	0.0402021	0	0	0.00668735	0	0.0605815	0.0677434	0.249903	0	0	0.0576294	0	0	0.07454
TCGA-D8-A73X-01A	high	0.0990086	0	0.128385	0.0526293	0	0.0264101	0	0.0601884	0.00592791	0.00552667	0	0.0390048	0	0.179739	0.0278594	0.140054	0.0323687	0	0.201941	0	0	0.000956691
TCGA-AO-A0JA-01A	low	0.0877367	0	0.107035	0.072525	0	0.225325	0	0.0113957	0.0273509	0	0	0.0126294	0	0.0334763	0.0727205	0.183401	0	0.0113504	0.0946667	0	0	0.0603871
TCGA-LL-A5YN-01A	high	0.0953792	0.0670532	0.0356465	0.222272	0	0	0	0.0583379	0.14622	0	0	0.0420013	0.0317166	0.0988963	0.0671907	0.0727558	0.015816	0	0.0467153	0	0	0
TCGA-D8-A1XB-01A	high	0.0654152	0	0.0920918	0.00651299	0	0.152899	0	0.0494075	0.0018216	0	0	0.0594453	0	0.0604075	0.0429125	0.134245	0.0388511	0	0.295497	0	0	0.000494055
TCGA-A7-A6VX-01A	high	0	0	0.037181	0.0696213	0	0.12687	0	0	0.131813	0	0	0.0663147	0	0.228717	0.0929308	0.191213	0.0553401	0	0	0	0	0
TCGA-AC-A6IW-01A	high	0	0.115406	0.0357414	0.179953	0	0	0.0130193	0.124721	0.0442372	0.00667037	0	0.0325378	0.0161097	0.0142069	0.0985429	0.11619	0.182673	0	0	0	0.0199914	0
TCGA-BH-A0C3-01A	low	0.0903669	0	0.0373952	0.134616	0	0.168543	0	0.0246733	0.0209711	0	0	0.0247901	0.0333824	0.0477496	0.0873762	0.109706	0.0849316	0	0.135499	0	0	0
TCGA-E2-A1L9-01A	low	0.0777072	0	0.0586078	0.0732857	0	0.161802	0	0.0164137	0.0648721	0	0	0.000247116	0	0.1401	0.0583211	0.172961	0.0514304	0.0499862	0	0.0142609	0.0112466	0.0487582
TCGA-BH-A1EV-01A	high	0.107309	0	0.195355	0.0136109	0	0.0652743	0	0	0.00278067	0	0	0	0	0.196966	0.0324991	0.320425	0	0	0	0	0	0.06578
TCGA-A2-A3XX-01A	high	0.104456	0	0.154046	0.161818	0	0.00989368	0.0383116	0.0637867	0.0213076	0	0.0133402	0.0153971	4.97e-05	0.1419	0.0918702	0.113662	0	0	0.0601797	0	0.00998165	0
TCGA-E9-A1NA-01A	low	0	0.0385127	0.0873632	0.103907	0	0.0148133	0	0.00923545	0.102665	0	0	0.0283889	0	0.108325	0.0120991	0.301906	0	0.0911249	0.0415364	0	0.00646478	0.0536589
TCGA-EW-A1OY-01A	high	0.0852168	0	0.151775	0.0604769	0	0.129842	0	0.075082	0.0327641	0	0	0.0364014	0	0.11599	0.113279	0.135862	0	0	0.0311139	0	0	0.0321975
TCGA-BH-A0AU-01A	high	0.0354916	0	0.188678	0.0190225	0	0.0834194	0	0.0659219	0.0570256	0.0574429	0	0.031109	0.0029098	0.12655	0.107183	0.0670004	0.0363885	0	0.121858	0	0	0
TCGA-B6-A0WS-01A	low	0.0441658	0.0174025	0.127726	0.12927	0	0.062339	0	0.0750279	0.105775	0.00667557	0	0.0040801	0.0178097	0.146644	0.100004	0.106113	0	0	0.0569679	0	0	0
TCGA-B6-A0I5-01A	low	0.130193	0	0.129562	0.197151	0	0.0781197	0	0.0429223	0.0671488	0	0	0.00829094	0.000468902	0.113451	0.0365595	0.0877369	0.0789737	0.00896087	0.0170416	0	0	0.00341841
TCGA-E2-A14P-01A	low	0.0383125	0.0297947	0.181385	0.197368	0	0.0298558	0	0.123247	0.0177838	0	0	0.00131444	0.0263378	0.122721	0.117825	0.0627498	0	0	0.0256884	0	0.0256155	0
TCGA-GM-A2DF-01A	low	0	0.0882387	0.191899	0.109694	0	0.0986236	0.00106978	0.0833797	0.0167814	0	0	0.0340976	0.0122697	0.108037	0.0884684	0.118576	0.0212045	0.00567982	0	0	0.0179804	0.00399954
TCGA-AQ-A04H-01B	low	0.0954701	0	0.0348667	0.112047	0	0.0834191	0.0416832	0	0.0499772	0	0	0.0180587	0.00540403	0.18553	0.0712889	0.177581	0	0	0.123177	0	0.0014977	0
TCGA-AC-A6NO-01A	low	0.0536364	0	0.111661	0.103484	0	0.129401	0	0.139944	0.00573505	0	0	0.0610363	0	0.119464	0.0562941	0.0471594	0.111676	0	0.0516321	0	0	0.00887673
TCGA-BH-A0E9-01B	low	0.16017	0	0.132508	0.120669	0	0.149529	0	0.0211785	0.0327004	0	0.0133465	0	0.014952	0.0142965	0.0417391	0.0766736	0.116818	0	0.0954559	0	0.00996405	0
TCGA-BH-A0B1-01A	low	0.0980248	0	0.0725748	0.0642277	0	0.178296	0	0.0255199	0	0	0	0.0878382	0	0.102831	0.0833596	0.0563258	0.0368107	0	0.194192	0	0	0
TCGA-AR-A0TW-01A	low	0	0.0772216	0.175375	0.157124	0	0.00811815	0.0453206	0.0520896	0	0	0.00425448	0.044467	0	0.0176559	0.111607	0.200485	0	0	0.0530421	0	0.0532388	0
TCGA-AN-A0FX-01A	low	0.0331466	0	0.172399	0.0266215	0	0.163971	0	0.0324611	0.00356909	0	0	0.0729699	0	0.310179	0.100447	0.0490085	0	0	0.0352274	0	0	0
TCGA-BH-A0BD-01A	low	0.0791604	0	0.094591	0.18173	0	0.106803	0	0.0533486	0.0355783	0.0101711	0	0.01068	0.00220384	0.0918682	0.0766369	0.0582079	0.0387566	0.0326909	0.116856	0	0	0.010717
TCGA-D8-A1JA-01A	high	0.0178933	0	0.145347	0	0	0.272789	0.0130352	0.021408	0	0	0.0384025	0	0	0	0.0312756	0.11883	0.120294	0.0763452	0	0.0307298	0.0398219	0.0738281
TCGA-S3-AA11-01A	high	0.0892826	0	0.138788	0.00655943	0	0.0582473	0	0.0541181	0.0217498	0	0	0.0224749	0	0.16953	0.0454105	0.172091	0	0	0.221748	0	0	0
TCGA-AO-A03T-01A	high	0	0	0.127855	0.131249	0	0.150281	0.00678424	0.0397935	0.053593	0	0.0910328	0	0.0496306	0.145349	0.113628	0.0835986	0.00720451	0	0	0	0	0
TCGA-AC-A3YI-01A	high	0.0824263	0	0.177065	0.126421	0	0.0694847	0	0	0.0170392	0	0.0558725	0	0.0746364	0.146308	0.0716157	0.0350513	0.00125608	0	0	0.142824	0	0
TCGA-LL-A7T0-01A	high	0.0359659	0	0.177949	0.234527	0	0	0	0.0617872	0.0650846	0	0	0.0164439	0	0.0964802	0.068434	0.158668	0.0454533	0	0.039207	0	0	0
TCGA-BH-A0DH-01A	low	0.0107733	0	0.307627	0.137343	0	0.0389202	0	0	0.0744928	0	0	0.0299309	0	0.0924535	0.0531205	0.15832	0	0	0.0752507	0	0	0.0217681
TCGA-AC-A8OQ-01A	high	0.0112739	0.022784	0.201154	0.133154	0	0.121498	0.00477028	0.0751704	0.0425476	0	0	0.0378194	0	0.112889	0.0875336	0.109587	0	0.00206519	0.0228438	0	0	0.0149102
TCGA-C8-A12N-01A	high	0.0965512	0	0.0246624	0.0440888	0	0.0656699	0	0.0986819	0.019737	0	0	0.0483835	0	0.00635667	0.0502187	0.112264	0.256381	0	0.124107	0	0	0.0528976
TCGA-AO-A03U-01B	low	0.0489318	0	0.0635142	0.0958377	0	0.136745	0	0	0	0	0.0699452	0.0924638	0.0630864	0	0.0273284	0.191787	0.135176	0	0.0677194	0	0	0.00746505
TCGA-AO-A0J2-01A	low	0.0652001	0	0.139018	0.152465	0	0.0857272	0.0138607	0.0766505	0	0	0	0.107489	0	0.051706	0.0904471	0.118546	0.0280691	0.00247116	0.06835	0	0	0
TCGA-D8-A27R-01A	high	0.0109182	0	0.151535	0.16167	0	0.12332	0.00463626	0	0.0307629	0.0143374	0	0.0363612	0.0200525	0.0333228	0.0808489	0.179414	0.0518604	0	0.100961	0	0	0
TCGA-A2-A0EU-01A	low	0.0586121	0	0.0869846	0.142233	0	0.10483	0	0.0240754	0.0118594	0	0	0.0122418	0	0.093061	0.0759699	0.0737981	0.110639	0.0244861	0.165076	0.011723	0.00440976	0
TCGA-AO-A12D-01A	high	0.0407427	0	0.159885	0.0939955	0	0.188625	0.0583996	0.0514741	0.0263679	0	0	0.00917567	0	0.0918933	0.0802615	0.147685	0	0.00408143	0.0421266	0	0	0.0052865
TCGA-D8-A1XT-01A	high	0.0247993	0	0	0.0570901	0	0.108412	0.014767	0.0378755	0.0414888	0	0	0.00881125	0	0.189773	0.143291	0.256677	0	0.045577	0.00772771	0	0.00102014	0.0626894
TCGA-A2-A0CW-01A	high	0	0.0770337	0.0850626	0.165708	0	0	0.00454205	0.0116828	0.0327547	0	0.0537641	0.0377383	0.0106892	0.135679	0.113391	0.154718	0	0.00667256	0.109449	0	0.00111465	0
TCGA-E2-A10F-01A	low	0.0588915	0	0.0580969	0.130891	0	0.181699	0	0	0.0440317	0	0	0.0394133	0	0.114633	0.0709411	0.145305	0.0140941	0	0.121544	0	0	0.0204588
TCGA-BH-A0E7-01A	low	0	0.00238189	0.126804	0	0	0.167604	0	0	0	0	0	0.0124414	0	0.0579618	0.00131912	0.328518	0	0	0.30297	0	0	0
TCGA-D8-A1XG-01A	high	0.054496	0	0	0	0	0.103012	0	0	0.0761874	0	0	0.00913831	0	0	0.0458167	0.279191	0.222144	0.00692052	0.144309	0	0	0.0587849
TCGA-E9-A1N8-01A	low	0.0592721	0	0.0222952	0.124499	0	0	0	0.222695	0	0	0	0.0605479	0	0.195357	0.162839	0.152494	0	0	0	0	0	0
TCGA-E2-A2P5-01A	high	0	0.000752149	0.122458	0.158848	0	0.1976	0	0	0.0671395	0.0174833	0	0.023495	0	0.0372475	0.119086	0.113748	0.00266651	0	0.139475	0	0	0
TCGA-C8-A278-01A	high	0.0245634	0.0220004	0.163733	0.103692	0	0.0269595	0.100093	0.0529289	0	0.0211732	0	0.0150471	0	0.0694695	0.0682388	0.124495	0.0322936	0.0288224	0.133099	0	0.0109317	0.00245955
TCGA-A8-A08R-01A	low	0.0153046	0.0333712	0.127684	0.135018	0	0.0396296	0.0719374	0.0409485	0.016843	0	0	0.0340801	0	0.134017	0.124301	0.146672	0.0352268	0	0.0276541	0	0	0.0173138
TCGA-E2-A15A-01A	high	0.014861	0	0.162628	0.242814	0	0.0146584	0	0.0435064	0.0598892	0	0	0.0145594	0	0.0730942	0.101069	0.184346	0.00330495	0	0.0792772	0	0	0.00599166
TCGA-D8-A1JT-01A	high	0	0	0.00706781	0	0	0.0707531	0	0.0389724	0	0.00145243	0	0.0524454	0	0.227096	0.0878989	0.242976	0.0577115	0.0396531	0.10412	0	0.0480661	0.021788
TCGA-D8-A142-01A	high	0.0426248	0	0.258738	0.145766	0	0.116269	0	0.0379673	0.00987253	0	0.0222176	0	0	0.105776	0.0744454	0.0429421	0.0800477	0	0.0281528	0	0	0.0351809
TCGA-A2-A3Y0-01A	low	0.0415844	0	0.100038	0.226712	0	0	0.0741452	0.136729	0.042544	0	0	0.0343202	0	0.0386704	0.06947	0.12714	0.012566	0.0371214	0	0	0	0.0589585
TCGA-AQ-A0Y5-01A	high	0.0219983	0	0.031004	0	0	0.193967	0	0	0	0	0	0.027114	0	0.232611	0.0488301	0.296907	0.0100648	0	0.0946228	0	0.0368791	0.00600188
TCGA-A8-A07W-01A	high	0.0284492	0	0.0604393	0.0939811	0	0.117517	0	0.00466725	0.0759883	0	0	0.0167057	0	0.208755	0.0798054	0.209009	0.0318149	0	0.0672137	0	0	0.00565385
TCGA-A1-A0SM-01A	high	0	0	0.0679337	0.0395977	0	0.143157	0	0.0353835	0	0	0	0.0726617	0	0.0536511	0.0138781	0.261758	0	0.0422205	0.149971	0	0	0.119787
TCGA-AC-A3EH-01A	high	0.0803008	0	0.0425395	0.155054	0	0.0192126	0	0	0.0953422	0	0.00947745	0	0	0.181914	0.0651383	0.237158	0	0	0.0998927	0	0	0.0139717
TCGA-MS-A51U-01A	low	0.0684139	0	0.162867	0.299187	0	0.00902377	0	0	0.0726178	0	0.0403878	0.00221024	0.0527074	0.0929783	0.0840102	0.039057	0.0173119	0	0.0474552	0	0.0117718	0
TCGA-AR-A24K-01A	low	0.19537	0	0.0591814	0.069955	0	0.216006	0	0.0763843	0	0	0	0.00283032	0.00748225	0.0348229	0.0297369	0.183469	0.00677343	0.0302964	0	0.0411899	0	0.046503
TCGA-AC-A2BM-01A	low	0	0.0558356	0.133114	0.0644915	0	0.147659	0	0.0379005	0.0691123	0.0668877	0	0.00445454	0	0.0532685	0.084742	0.144536	0	0.00153386	0.121527	0	0.0149369	0
TCGA-A2-A3XY-01A	low	0.0880255	0	0.0882253	0.0192911	0	0.170217	0.0352488	0.083045	0.0265097	0	0.0338019	0	0	0.110674	0.121999	0.106846	0.0369396	0.00182354	0.0458421	0	0	0.0315113
TCGA-E2-A14W-01A	high	0.0115013	0	0.0163747	0.120277	0	0.0491428	0	0.00287583	0.111157	0	0	0.0443786	0	0.279636	0.0522592	0.248469	0	0	0	0.0468787	0.0170495	0
TCGA-BH-A1F8-01A	high	0.107945	0	0.171447	0.111084	0	0.226722	0	0	0.0135145	0	0.0132507	0	0	0.0904037	0.0420779	0.102219	0.0194747	0.0330257	0.0688356	0	0	0
TCGA-E9-A1RA-01A	low	0.140623	0	0.0776964	0.112833	0	0.0946076	0	0.0774258	0.0104563	0	0	0.0443414	0	0.144041	0.0872934	0.152465	0	0	0.0582163	0	0	0
TCGA-A8-A0A6-01A	low	0.0183441	0.0185769	0.124069	0.189725	0	0.0307986	0.0542269	0.0829831	0.0126916	0.00529207	0	0.0301096	0	0.0402125	0.0891567	0.152125	0.0430615	0	0.0944693	0	0	0.014158
TCGA-AC-A7VC-01A	high	0	0.0193095	0	0	0	0.0267222	0	0.0722484	0	0.0214028	0.0663906	0.00858475	0	0.409049	0.0255278	0.209781	0.13367	0	0.00731429	0	0	0
TCGA-C8-A27B-01A	low	0.0294772	0	0.0854934	0.143153	0	0.158558	0.0634766	0.0497951	0.00575387	0.0125893	0.0103633	0	0.0297714	0.118738	0.101846	0.0762114	0.0544736	0.0388898	0	0	0	0.0214099
TCGA-S3-AA15-01A	high	0.10316	0	0.174141	0.136525	0	0.0579225	0.106084	0	0.0177919	0	0	0.0124471	0.0197538	0.0768138	0.0435563	0.118761	0.00519326	0.00328825	0.113833	0	0	0.0107292
TCGA-BH-A1ES-01A	high	0.112285	0	0.0406059	0	0	0.270472	0	0	0.0254528	0	0	0.0890273	0	0.150288	0	0.214951	0	0.0492985	0.0175902	0	0	0.0300294
TCGA-E2-A1L6-01A	low	0.105007	0	0.0731178	0.0401254	0	0.146308	0	0.0270611	0.061723	0	0.0160762	0	0	0.192839	0.0847133	0.22025	0	0	0.0159484	0.0168294	0	0
TCGA-E9-A1R0-01A	low	0.0651854	0	0.120688	0.160176	0	0.103127	0	0.0405112	0.0366168	0.00356496	0	0.0349488	0.00110962	0.0685032	0.039536	0.104804	0.0464693	0.00942813	0.165332	0	0	0
TCGA-BH-A0B6-01A	high	0.0258415	0.0478498	0.106881	0.163782	0	0.0339988	0.0273269	0.0521757	0.0578449	0.0221795	0	0.0413856	0.0569085	0.0739955	0.0922765	0.0809973	0.0317217	0	0.0848351	0	0	0
TCGA-B6-A0RN-01A	high	0.156605	0	0.142436	0.0898188	0	0.157661	0	0.0468074	0	0	0	0.065678	0	0	0.0291354	0.134028	0.00508805	0	0.149326	0	0	0.0234176
TCGA-A8-A09W-01A	high	0.115706	0	0.0739471	0.085689	0	0.184954	0	0.0273118	0.00375415	0	0	0.028944	0	0.0233217	0.0700414	0.174508	0.0196645	0	0.16359	0	0	0.0285679
TCGA-EW-A1P3-01A	low	0	0.0628231	0.134396	0.118237	0	0.0615893	0	0.0351785	0.00571009	0.0451193	0.00437491	0	0	0.103773	0.0914174	0.0388492	0.0427853	0	0.116095	0.0162494	0.123403	0
TCGA-A2-A0T6-01A	high	0.0743593	0	0.0743917	0.146436	0	0.144066	0.0166092	0.0559141	0	0.00530881	0	0.0203006	0	0.0118779	0.0657582	0.13156	0.0416041	0	0.189647	0	0.0100827	0.0120845
TCGA-A7-A5ZW-01A	low	0.0774381	0	0.0592844	0.169627	0	0.115724	0	0	0.0581374	0	0.0211149	0	0.0148544	0.0999548	0.0483456	0.0868288	0.0626	0	0.186091	0	0	0
TCGA-BH-A203-01A	high	0	0.0812969	0.122378	0.191346	0	0.0133643	0	0.0529596	0.0559298	0	0	0.0130959	0.0210601	0.0914925	0.120145	0.120801	0.0587067	0	0.0574242	0	0	0
