# Supplementary material for: A Tumor Suppressor Gene-Based Prognostic Classifier Predicts Prognosis, Tumor Immune Infiltration, and Small Molecule Compounds in Breast Cancer
Source: Front Genet. 2022 Feb 3;12:783026. doi: 10.3389/fgene.2021.783026 (PMC8850650; doi:10.3389/fgene.2021.783026)
Supplement: Supplementary file 3 [file DataSheet1.ZIP › Original_data/Figure 7/Figure 7.xlsx]

## Sheet: Sheet1
Name	MoA	Perturbagen Id	Perturbagen Count
ondansetron	Serotonin receptor antagonist	BRD-A19736161	1
anisomycin	DNA synthesis inhibitor	BRD-K91370081	1
raloxifene	Estrogen receptor antagonist	BRD-K63828191	1
disopyramide	Sodium channel blocker	BRD-A29734509	1
cefuroxime	Bacterial cell wall synthesis inhibitor	BRD-K63641886	1
pizotifen	Serotonin receptor antagonist	BRD-K75958195	1
ribavirin	Antiviral	BRD-A96255180	1
vinburnine	Adrenergic receptor antagonist	BRD-K40227168	1
metformin	Insulin sensitizer	BRD-K79602928	1
