# Supplementary material for: A Tumor Suppressor Gene-Based Prognostic Classifier Predicts Prognosis, Tumor Immune Infiltration, and Small Molecule Compounds in Breast Cancer
Source: Front Genet. 2022 Feb 3;12:783026. doi: 10.3389/fgene.2021.783026 (PMC8850650; doi:10.3389/fgene.2021.783026)
Supplement: Supplementary file 3 [file DataSheet1.ZIP › Original_data/Figure 8/Figure 8A-D.xlsx]

## Sheet: Sheet1
TCGA-3C-AAAU-01A	TCGA-3C-AALI-01A	TCGA-3C-AALJ-01A	TCGA-3C-AALK-01A	TCGA-4H-AAAK-01A	TCGA-5L-AAT0-01A	TCGA-5L-AAT1-01A	TCGA-5T-A9QA-01A	TCGA-A1-A0SB-01A	TCGA-A1-A0SD-01A	TCGA-A1-A0SE-01A	TCGA-A1-A0SF-01A	TCGA-A1-A0SG-01A	TCGA-A1-A0SH-01A	TCGA-A1-A0SI-01A	TCGA-A1-A0SJ-01A	TCGA-A1-A0SK-01A	TCGA-A1-A0SM-01A	TCGA-A1-A0SN-01A	TCGA-A1-A0SO-01A	TCGA-A1-A0SP-01A	TCGA-A1-A0SQ-01A	TCGA-A2-A04N-01A	TCGA-A2-A04P-01A	TCGA-A2-A04Q-01A	TCGA-A2-A04R-01A	TCGA-A2-A04T-01A	TCGA-A2-A04U-01A	TCGA-A2-A04V-01A	TCGA-A2-A04W-01A	TCGA-A2-A04X-01A	TCGA-A2-A04Y-01A	TCGA-A2-A0CK-01A	TCGA-A2-A0CL-01A	TCGA-A2-A0CM-01A	TCGA-A2-A0CO-01A	TCGA-A2-A0CP-01A	TCGA-A2-A0CQ-01A	TCGA-A2-A0CR-01A	TCGA-A2-A0CS-01A	TCGA-A2-A0CT-01A	TCGA-A2-A0CU-01A	TCGA-A2-A0CV-01A	TCGA-A2-A0CW-01A	TCGA-A2-A0CX-01A	TCGA-A2-A0CY-01A	TCGA-A2-A0CZ-01A	TCGA-A2-A0D0-01A	TCGA-A2-A0D1-01A	TCGA-A2-A0D2-01A
LTF	4.07745	0.454273	0.441529	5.2441	2.12561	7.49297	3.8311	0.574346	4.71929	5.68687	6.4803	3.98115	3.05461	4.6473	9.19559	1.86018	0.352299	1.83666	2.10175	2.42173	1.80612	6.60634	2.35295	7.71075	11.3625	3.07808	1.46994	0.605255	4.71598	5.95306	2.28649	3.40542	3.0803	4.49584	1.71778	6.35141	5.09292	11.6527	9.15239	10.9071	2.09368	1.05902	8.24485	2.42376	6.22051	1.15539	7.10142	8.17771	0.620728
SCUBE2	3.18579	1.24206	0.975968	6.40997	5.75579	7.28388	4.27964	1.35857	2.54078	3.8545	6.62669	5.53385	7.51495	5.05643	5.43815	4.55657	1.37549	3.90267	6.43188	0.28661	0.857276	1.16749	6.57527	0.714205	2.19228	6.73611	0.656857	1.0497	5.00378	2.04729	3.88158	6.07619	7.76033	1.02722	0.676091	5.96601	5.4385	7.14338	6.19657	5.98819	5.05146	4.92563	4.61799	6.53872	2.12302	0.848446	3.3344	0.0607911	0.366186
CXCL14	3.30754	4.13695	3.98227	5.96637	7.77187	8.85585	5.26217	3.54548	7.59732	10.1461	7.38533	7.54827	7.97853	6.23687	5.79582	4.7913	2.17707	9.92381	10.0222	0.879878	2.12613	4.11753	6.80757	3.88626	5.14172	8.28556	1.89229	1.59339	11.3211	6.85658	6.75116	4.5164	12.4783	5.65012	4.37254	6.33751	7.65629	4.73952	7.63339	9.97234	3.94211	6.43286	6.32954	3.14407	7.2929	0.259023	5.39434	2.15636	3.90606
SFRP1	2.61096	1.02852	0.767785	3.70192	4.09058	4.30123	3.10093	0.320077	7.53188	4.23205	6.53145	5.25717	2.20089	4.53565	2.88958	4.41606	6.225	1.88354	2.21802	6.00772	4.88456	2.8493	2.08644	5.55157	5.4431	3.69066	8.133	6.79801	0.874175	1.33927	1.41881	3.06391	4.7948	3.21436	5.24305	5.21316	5.84281	1.06521	5.29512	1.32796	1.85254	2.80154	5.58797	1.71115	1.11828	0.667447	6.19891	7.53091	0.504507
ESR1	3.8777	0.382603	4.85947	3.2849	4.45068	4.69012	4.11533	4.03366	2.05687	5.28103	4.17166	4.9394	5.99002	2.33722	4.00851	4.18296	0.0569954	4.30754	5.5976	0.0902045	0.605972	5.58004	5.80508	1.96192	0.571872	5.22141	0.154161	0.0341267	5.47371	0.563441	2.47399	4.49367	3.75174	2.40664	0.714474	4.66851	4.03771	5.76028	3.17025	6.01615	5.81462	6.75089	5.19773	6.28116	0.940145	5.74103	2.85584	0.0813682	0.273474
PPP1R1B	0.105361	3.50881	0.754367	4.09139	1.99587	4.60029	5.31155	1.6424	5.23132	1.61874	2.92677	5.88127	1.78022	1.25126	3.16212	1.2874	1.61048	2.71798	4.19654	3.92233	0.784453	0.54607	3.55323	6.33744	3.72082	0.570204	3.57699	4.6319	3.71043	7.88909	0.232626	1.0376	5.36	0.974666	0.0070959	5.29926	3.11722	2.33619	4.2122	2.05599	2.82239	2.87451	2.11189	0.0576604	8.15301	2.00921	3.06673	5.32415	5.19075
SAA1	1.23453	3.05205	4.17294	4.7158	3.30676	5.12244	3.66093	0.154603	4.88827	6.56125	4.98812	5.08657	3.62531	2.3426	2.46608	7.59938	0.830047	1.82817	1.78973	2.00126	5.06258	2.96575	2.3512	4.38621	6.28675	3.98946	4.14647	4.31807	3.56048	0.617078	1.83347	5.33825	8.04001	5.6634	4.52994	8.28077	5.79154	2.75619	7.78368	3.73143	2.88396	6.88812	4.35984	3.66762	2.50173	5.28442	6.19889	7.55587	0.203854
MSMB	2.84221	4.08067	12.2973	6.55414	3.18963	1.29565	0.924074	1.93134	0.315789	4.45742	2.87081	5.05425	1.35899	1.58762	1.71877	2.37074	0.168681	2.85297	2.05809	0.921174	0.832454	2.53724	2.85461	4.4792	0.233225	5.39769	1.01486	0.733858	2.54834	2.08148	3.09901	1.31586	1.02347	1.31187	0	1.14366	1.47834	1.26503	2.92672	6.98501	0.629098	1.11712	1.82654	3.67666	3.83619	3.81645	1.99681	0	0
FOXA1	6.19885	6.303	5.90542	6.47001	6.45641	6.35374	6.49657	6.92083	2.90982	6.73633	6.66936	6.40159	6.2561	5.89019	6.02049	6.29688	4.74515	7.0583	6.63988	5.5628	3.49563	7.39684	7.11836	1.70728	2.41805	6.85335	0.200435	0.722088	7.22546	6.37556	6.93131	6.70906	6.72693	5.16004	0.848575	6.01882	5.50953	6.93294	5.07058	7.07833	6.77456	6.18762	5.97787	6.9123	6.24968	6.40827	5.57417	0.615953	6.67025
SYT13	6.04802	1.31752	0.0566525	0.541952	0.393583	0.295119	0.0211973	3.87031	0.302235	5.72776	3.57789	0.197963	5.59617	0.1562	1.75573	3.38823	4.71048	3.87641	4.44098	3.81929	0.1911	5.80753	1.3415	0.815585	0.0496507	6.21035	0.608484	2.60464	5.2152	4.43848	2.68479	3.70548	4.22168	1.92079	0.0178069	0.302831	1.4631	6.17226	0.543053	0.066746	0.458133	0.912059	0.175266	2.49443	0.155546	2.00683	0.342376	0.261597	7.14717
TAT	0.35701	2.13628	3.58787	5.82212	0.0900999	0.332819	0.16193	0.839577	0.0781498	1.75887	0.891112	0.112563	0.597098	0.0733262	0.157428	9.68675	0.165203	0.0567231	0.0348457	0.0520313	0.293339	0.179492	0.123736	0.104624	1.9358	0.0817804	0.0518427	0.351425	0.0685927	0.0617368	0.0639779	0.948879	1.84522	0.0393825	0.0237679	3.12804	3.96188	0.0796369	4.07312	0.0170313	0.0327432	6.1849	4.82787	0.120591	3.24818	0.290508	1.62279	0.0190547	0.137776
AZGP1	8.54258	4.16407	7.30491	8.79987	7.82102	8.51215	8.02545	6.73445	8.71609	7.86461	8.57542	9.34202	9.11774	8.34276	8.7788	9.14363	7.83124	8.24389	7.01301	6.8982	5.43543	9.92046	7.99977	8.99889	5.57989	8.28472	5.13481	7.02903	7.10164	9.80815	7.59369	6.05701	7.98502	5.86055	7.57867	8.5805	7.5033	9.97934	9.00383	10.3814	8.97243	7.73838	8.42074	8.05177	7.66815	5.61778	6.94642	5.90793	0.44959
PGR	3.15249	0.127529	1.39934	2.99184	3.96131	1.79228	0.174415	0.508054	0.0428557	1.77472	4.62755	4.5721	5.65559	3.74362	1.0131	3.70561	0.0383116	0.331738	2.47631	0.0602211	0.143715	4.75098	5.79918	0.074698	0.476555	4.0282	0.0686264	0.0325758	0.468641	0.122286	2.19789	1.67552	2.97539	0.764676	0.0742483	2.01653	4.86113	3.62566	2.85928	3.54448	0.177725	1.00594	3.54419	3.41856	0.211647	0.414212	1.02709	0.0134886	0.0607185
ALOX15B	0.355203	0.79524	0.743608	5.51679	3.27874	2.42199	6.29093	0.131272	1.10635	2.97395	1.73245	3.62703	2.1765	2.68123	4.11778	1.63502	0.264871	1.61713	0.844373	0.259096	0.807426	0.535545	2.35006	0.150415	1.59381	0.625416	0.582599	0.378658	0.833942	3.96867	6.13991	1.30605	1.21266	0.448314	0.332899	0.930912	2.69561	1.33348	3.93571	5.5072	0.74532	0.155722	0.852317	3.16398	1.07742	0.744277	1.55475	0.115158	0.245287
SCGB3A1	0.218016	0.775846	0.206723	2.55025	1.63591	1.55046	3.63082	0.140497	6.8131	0.668817	5.43747	2.04802	1.35468	0.137466	1.47076	0.308773	0.444302	0.365502	0.0968606	6.25852	0.352043	0.509313	1.07197	8.42448	2.01464	1.89041	0.193966	0.824761	0.279718	1.55122	0.240166	4.35533	0.918254	0.879812	0.110529	3.50411	1.09506	4.42583	6.7421	5.15417	0.450785	0.571103	5.69857	2.91671	0.139304	1.15859	5.60991	0.51083	0
CST5	1.69434	0.845573	0.0806142	0.0692773	0.376553	1.19388	0	0	0	7.09172	0.05897	0.56057	0.0322897	0.026652	0	0.236393	0	0.123833	0.390495	0	0	3.49581	0.0338238	0	0	3.44063	0	0	2.4609	0.0797771	0.0573301	0	4.52707	0.0352591	0.0422256	7.47834	0	0.0289861	1.09946	5.25445	0.11382	4.33286	0.214624	0.249684	0.372895	0	0	0	0
AGTR1	5.46071	0.293912	0.292604	3.26174	1.03077	1.04977	1.61632	0.114945	0.223179	3.35765	1.48785	0.760302	0.572466	1.36545	1.11823	1.74878	0.0558581	0.656871	1.03073	0.134709	1.08978	0.800308	0.951062	0.081974	0.424948	1.7898	0.0798128	0.102591	5.68362	0.737556	0.167825	0.690879	3.36405	0.718384	0.382317	4.52621	1.30839	7.09454	0.812277	5.60142	0.555698	0.748846	0.716404	0.369161	0.474673	0.0168609	1.82767	0.100766	2.73758
OLFM4	0.0339614	0.0258582	0	1.68741	1.29303	2.67053	0.583828	4.94952	5.24736	1.02387	2.98534	1.18497	0.161088	0.774328	1.993	0.151011	0.244049	0.0978353	4.79566	0.574907	1.60441	0.0865363	0.455677	4.00245	0.921401	1.25488	0.0738608	0.132938	0.0243769	0.315922	0.0524521	1.74398	0.908431	0.606883	0.0221925	0.237433	1.47626	0.0744525	2.19283	0.0420166	0.321841	0.102657	1.82729	0.122677	6.50725	0.77629	2.78806	0.0440699	0.00960462
CXCL10	2.00261	6.05266	4.6887	3.55674	3.75082	4.09124	6.32474	2.58583	0.441802	4.71881	3.04997	4.372	2.81822	2.39702	7.01317	2.45368	3.44256	2.692	5.24434	5.14357	6.80014	2.19493	2.48682	5.5712	8.70343	2.71386	6.02358	3.09585	3.16604	2.6214	6.3698	5.71948	3.39313	7.53648	9.71502	4.62354	2.81255	3.30902	6.19031	2.98144	2.84284	2.32506	5.56128	5.50448	5.88635	3.12117	4.68769	6.31242	3.4073
KLK6	0.177543	0.179603	0	1.65328	1.30624	1.17672	1.02576	0.26827	2.75648	1.21889	1.42868	2.14783	0.165086	1.35741	0.288672	2.17795	1.73955	1.81992	1.94644	0.0205633	1.95994	0.273159	0.407872	3.7028	0.945735	0.371821	2.16877	5.63427	0.0472735	3.1672	0.178659	0.210574	1.25733	0.142899	7.35892	1.53317	1.88611	0.0974513	2.37349	0.0309193	0.536216	0.0119495	2.09293	0.120016	0.40182	2.31104	1.38606	6.24288	0.0140595
ISG15	4.70134	5.63258	5.19943	5.78204	6.15237	5.04465	5.89396	6.82381	1.57576	7.19463	4.06211	3.97012	6.54653	3.55936	7.12498	5.5549	2.09471	4.7477	4.75526	2.75522	5.32842	4.57486	4.18064	7.98361	6.68928	5.20588	5.00731	4.89816	5.12541	5.36213	9.53083	8.12212	4.64583	8.89779	7.28174	8.33525	5.42766	6.03555	7.90656	6.52458	4.93351	3.59438	4.80095	8.38697	6.23091	3.91499	5.26055	7.54908	4.75524
IGFBP5	6.80256	5.45339	5.5453	6.6783	10.7078	6.35109	5.40832	5.51946	7.426	7.72954	6.5481	5.86838	11.0743	6.20455	6.34249	6.26366	4.27997	9.79699	6.5545	4.50516	5.26968	5.34935	7.32111	6.83648	5.93136	6.24216	6.18875	5.65093	6.23612	7.48895	8.94441	10.2987	5.80808	7.56166	5.16511	5.74461	6.55346	8.25894	5.11826	9.45793	10.552	5.76313	5.26166	6.54566	7.14977	9.9237	6.8545	4.51851	7.5306
MT1G	6.27833	1.79905	0.659266	0.862467	2.06011	1.52136	2.18028	0.725789	1.48153	1.53031	2.45942	1.98246	2.07618	1.6433	3.52642	2.02623	3.54836	1.09648	0.666751	1.05514	5.65822	0.390025	2.65727	2.83537	1.87592	0.593586	3.66069	6.2527	4.04543	2.63579	0.362934	1.35432	4.12192	1.16796	1.52914	2.31975	3.30719	0.829748	4.89346	1.07926	0.499509	2.032	1.54708	1.36782	5.91139	4.56216	2.27016	5.35649	4.87175
ZBTB18	0.733348	0.9849	0.839737	2.99617	5.53235	5.13672	4.81513	0.728775	3.26137	3.32064	5.27377	4.2981	4.2841	2.45093	5.60165	1.66689	4.1559	5.34906	3.94852	0.926394	4.10686	0.793758	4.64114	3.27777	3.24994	0.610613	4.75998	2.35177	5.07539	2.82146	1.7475	2.24285	6.22915	3.11225	3.56372	5.70694	3.41711	4.49123	3.26475	6.06008	1.03838	2.67958	6.17643	3.84463	2.3731	4.79168	3.01803	4.43965	3.18901
S100A2	0.411723	2.1409	0.255898	3.24914	2.93201	2.11286	0.923401	1.83876	2.70176	3.87691	1.29826	2.07289	2.14335	2.02413	0.584397	3.05706	1.47593	3.28823	0.897091	0.172124	3.03455	0.531784	1.66131	2.98422	5.07379	0.466037	2.40922	5.87086	0.312114	1.64422	0.768991	0.212299	0.870817	0.280781	3.6446	1.42124	2.83831	1.01313	2.65201	0.808362	4.97222	0.526566	2.36542	0.3995	2.23594	0.906184	1.58434	5.3589	0.274927
PLA2G2A	0.328784	0.246787	1.04064	1.0728	0.314159	0.226413	1.46617	0.163277	0.716355	1.61505	3.71787	4.37205	0.774714	1.49758	6.02616	3.36684	0.160533	0.695341	0.166113	0.764378	0.826255	1.9601	0.173406	2.28796	1.48716	0.122543	0.641494	0.0198149	4.11506	0.689039	2.44787	1.13853	1.04339	1.42613	0.641255	4.76071	0.459305	1.06535	1.47102	0.251605	0.0859475	3.02496	1.26264	0.509815	4.16909	1.37933	3.46225	0.0153061	0.999368
DEFB1	1.00758	0.680634	0.788375	1.866	2.03119	2.32575	1.5097	0.625826	1.94651	1.25128	1.72663	4.5692	0.586082	2.35022	0.444389	2.32558	4.28858	0.673881	2.34671	1.10916	3.93778	0.104245	1.16228	5.22463	5.43737	0.187631	1.47656	1.14975	0.60063	3.65017	0.714707	0.333257	2.70312	2.26171	2.01912	2.51052	2.36088	0.68694	2.79344	0.237692	2.91359	0.141625	4.53854	1.03275	0.147503	1.70784	1.97118	3.07801	7.55047
EHF	2.26171	3.65182	0.260762	3.60788	3.44722	3.58493	3.90627	2.89753	6.89953	3.14856	4.50303	5.02611	4.83054	2.98247	5.12707	1.93918	5.62116	4.30299	5.12483	7.99399	5.30334	2.68769	2.96947	3.88536	3.43634	1.83112	4.53899	4.09712	0.275125	5.20332	3.52295	3.76397	2.53215	3.31795	0.968897	3.59361	2.64469	2.91285	1.09982	4.19023	1.26068	0.482529	4.14887	3.64458	4.0329	2.52228	3.82495	2.21243	0.234475
SERPINB5	0.927669	0.25443	4.98571	1.80618	1.48565	2.12614	0.923554	0.12151	4.941	2.88729	2.34137	2.14822	0.716261	1.95234	1.13671	2.54374	1.93632	0.934848	1.50121	3.70973	4.96268	1.81133	1.54436	0.87974	1.09143	0.77932	5.74707	5.42833	1.33855	3.82872	0.864597	0.521214	0.960518	0.883793	4.49235	2.09251	2.38164	0.289271	1.54433	0.377233	2.15223	0.278327	2.73427	0.204527	0.667082	2.69727	2.03697	2.3091	0.0211071
SFRP2	6.36918	6.9085	8.35284	8.79347	8.87099	8.64203	8.47649	3.22226	4.91829	8.47509	8.48332	8.23968	8.61458	9.32543	9.08962	7.42153	5.34299	8.24743	8.95732	4.87541	6.9734	6.34812	8.92938	6.39675	7.64533	7.8438	4.48904	7.84081	8.67529	8.61232	5.86479	7.35374	8.22639	7.45853	7.2128	7.95094	9.23693	6.7468	8.6942	7.73918	6.83279	7.43744	9.03569	7.0159	8.0964	3.49336	8.80287	4.07537	5.8248
TFPI2	0.0993081	0.837517	1.95285	2.27926	0.532489	0.494228	2.76305	5.33143	0.320362	1.53496	3.19547	1.43299	1.41371	0.35078	2.25264	0.637836	0.0725298	0.255047	0.807426	0.253065	0.562297	0.320571	1.1144	1.3611	1.27878	3.93466	0.620274	0.0373842	0.493472	0.480723	1.48598	5.61911	1.19742	1.44403	0.97795	2.49248	0.713183	0.319323	2.47585	0.143372	0.407367	2.81849	3.5234	7.29867	0.199303	6.23596	1.19054	2.97021	0.368112
GJA1	3.12333	4.30206	4.06981	5.30216	5.87158	4.98368	6.29231	1.96228	4.27847	6.3366	7.35105	3.97722	8.07893	6.54113	6.47532	4.60724	3.46093	5.80518	5.07186	5.08644	5.40475	3.69191	6.84775	3.5819	4.82761	5.70439	2.71524	3.55832	4.96379	4.42629	4.62019	3.74334	3.76073	4.5635	4.87112	5.73315	6.06349	6.07085	3.95433	7.82487	4.76971	3.81664	6.50059	3.32566	5.38796	3.14767	6.33937	1.91889	4.34702
G0S2	1.88334	3.08265	4.65428	1.74001	1.74122	1.82611	2.64104	0.999442	2.02911	4.43495	0.920174	1.08981	1.70155	0.541771	2.56849	2.82793	1.93305	0.88363	1.00046	1.28762	3.24568	1.0389	1.43195	4.15893	3.59513	2.16613	2.02687	3.79308	3.69932	2.36299	1.50601	4.46307	6.93334	5.8877	2.496	7.8747	2.59514	2.65069	5.36407	1.28301	1.70899	5.19086	2.20464	2.37104	2.12668	0.850092	5.17386	4.27702	1.75214
SFRP4	3.01443	4.26506	4.51827	6.16287	5.36669	4.99633	4.44218	0.734582	3.62006	4.87207	5.64564	5.37835	4.82148	5.8511	5.55282	5.72681	0.980428	4.1291	5.45042	1.54373	3.68594	3.84941	5.16642	5.06878	3.65274	3.26687	0.950581	3.72816	6.08375	4.9336	3.4715	3.46117	5.13087	4.54506	5.71739	5.37826	5.70102	3.99639	5.63417	2.41329	3.9367	5.6821	5.92605	1.62648	5.76333	2.11553	5.79601	1.33917	3.15541
ASS1	2.27853	3.21676	3.2024	3.76179	2.75113	3.70533	4.64343	3.36539	5.94737	3.7763	3.89112	3.35515	4.95122	1.92802	4.26728	4.97325	6.00065	2.46548	4.31825	1.32845	5.92856	3.64348	4.4988	5.71739	6.5913	2.042	5.84112	4.7979	2.6623	6.90185	5.61442	6.34042	4.86051	3.92743	6.01215	5.03202	5.13932	5.13718	4.63651	1.63469	3.33949	3.21862	4.54254	7.37321	6.51086	6.12258	5.66263	7.18978	5.43076
EGR1	3.60538	4.32255	3.71156	6.9591	5.65798	3.94125	5.08543	3.49055	10.3069	6.60548	6.52145	5.2736	4.93564	5.75132	6.91202	5.7021	3.66532	6.29795	6.8125	4.42001	5.70988	5.57386	6.67632	7.14698	5.20922	5.04045	4.84884	5.00349	4.86797	7.52659	4.11271	5.80521	8.37919	6.82577	5.19541	8.70011	6.43374	7.19542	7.81046	4.40384	4.97407	6.71284	7.48617	2.72424	4.27626	4.87154	7.64851	4.98397	3.22014
RBP1	3.17355	1.05662	5.42176	6.13918	2.42836	6.24556	3.59715	0.565718	4.02876	2.81013	3.98825	3.4945	1.36596	3.05605	2.70479	2.26697	3.88776	2.81309	2.14123	3.57551	4.50053	2.67861	3.82583	5.82138	5.35676	3.14574	2.38741	4.2295	3.4555	2.93096	1.51602	1.86144	2.46735	5.38359	2.79251	2.47674	3.37113	0.898703	5.42467	1.20099	4.67964	3.78114	2.30964	2.90693	3.88805	3.02608	4.7285	3.05058	6.84821
KLK10	0	0.0948974	0	1.16055	6.36406	3.42321	0.938699	0.083914	3.58414	0.798569	0.730308	3.42791	0.134487	0.637919	0.137285	0.599582	0.452309	0.19877	0.358489	0.0315172	0.181887	0.12824	0.26879	0.901795	0.624989	0.180834	2.59353	4.26698	0.0244375	3.12334	0.188016	0.0988535	0.475871	0.395652	5.40896	1.45345	1.0639	0.105221	4.48688	2.72475	1.68348	0.018344	1.09052	0.103191	0.128934	3.47208	0.814755	1.9166	0.014419
PTPRT	1.00838	0.301889	0.256635	1.37154	3.58704	3.08131	0.87032	0.0380748	2.3904	4.60532	1.62974	2.36317	3.80677	1.19227	1.58566	2.631	3.26086	3.07779	0.678337	0.0312772	0.906759	0.627756	3.54427	0.0545879	0.325903	1.26632	0.800664	0.015501	4.49893	0.311229	0.39887	0.335701	4.57841	0.366277	0.00748907	3.99026	2.48003	3.21562	0.359466	4.22781	0.235616	0.142899	2.58795	0.126447	1.87069	0.130625	3.09018	0.0492317	0.157201
ID4	0.941085	2.3541	1.09128	2.73121	2.55995	2.92294	2.3962	0.400479	5.27421	3.08599	4.17976	2.87051	4.51497	2.96374	4.07372	1.98452	2.41538	1.7102	2.02069	4.56108	4.40542	1.4103	1.95199	5.2762	3.25574	1.60037	5.78279	3.87864	1.4767	2.86766	2.20433	2.19937	3.32199	1.94437	1.64018	3.82453	3.11872	0.831008	3.49053	1.34142	1.6488	2.88506	4.09598	0.959452	1.26163	0.556757	4.10931	4.2335	0.900588
GJB2	2.90079	3.65449	4.00815	5.31876	5.35329	5.79665	4.44779	0.901176	1.27125	3.87523	4.27042	1.67539	4.61422	6.11675	5.80176	2.71061	2.92841	5.45539	4.12852	1.50928	2.42109	0.635447	5.37326	3.66407	3.47454	4.86736	2.75886	4.44666	5.59894	6.23242	2.13852	1.76348	2.12867	2.41444	4.56536	2.14551	6.11038	3.87891	2.21559	4.85883	4.1266	1.85893	2.91982	1.26703	4.93169	2.77342	5.97525	4.35163	3.06475
CDH1	7.28289	6.85958	6.19111	6.2584	2.65974	5.5098	3.99811	7.4519	7.55567	6.80278	6.46717	7.06042	6.61352	6.06477	6.34372	8.92186	4.64164	5.47552	6.52656	5.29399	6.7268	7.94881	5.82468	3.88452	6.47106	7.25521	7.38962	4.31552	5.65894	6.80521	7.10534	7.18979	2.90195	6.86977	6.28033	3.18308	5.33429	5.90359	4.03934	6.74454	7.58649	8.60441	5.96772	8.71357	7.17071	6.31569	5.33079	4.75811	7.22126
MZB1	1.83095	3.62129	2.80772	4.86335	2.11953	2.67042	5.07646	3.75891	0.201717	1.96727	2.53466	4.67427	2.49884	1.67596	2.57817	2.808	0.873619	3.30586	3.95539	1.71262	3.4565	4.43895	2.6062	3.37306	6.28115	1.63366	2.85595	1.87804	1.51629	3.21452	4.6072	3.96209	2.29271	4.57301	3.59971	3.37835	3.33085	0.817835	5.89539	0.637429	1.85643	1.06972	2.25758	1.95774	1.72645	0.517736	4.13896	0.583157	2.31491
SEC14L2	2.87831	1.05736	3.04852	5.86038	5.38952	6.1091	5.36908	4.61497	1.4647	2.32703	5.59259	5.5567	3.89119	3.96977	2.13522	4.22079	1.47731	6.11017	1.42145	0.728079	1.47956	2.85457	4.65239	1.37847	1.46752	3.34638	0.846711	1.99787	3.74089	1.76345	4.3401	0.765023	4.29854	2.87104	1.8006	2.93757	3.07305	3.80098	4.20655	5.52485	1.25042	3.47886	1.90121	1.02053	1.98044	2.45814	2.13798	2.86967	1.43159
FOXC1	0.342602	0.794085	1.62831	2.09834	1.55943	1.74029	1.63517	1.19265	4.90189	2.16763	2.42937	1.52075	1.00802	1.66058	1.28644	1.89914	1.04594	1.28447	1.39771	3.4004	4.6653	1.01237	1.16803	6.07265	5.63159	1.04934	4.84993	4.12688	0.95209	1.63067	1.31897	1.45255	1.94569	2.01419	5.4767	2.82615	1.85172	0.496046	1.60985	0.82711	1.02343	1.88428	2.15462	0.618092	1.1527	0.910733	2.54224	2.53769	0.379247
GSTP1	3.68832	4.90165	5.19362	5.55682	5.63301	6.1434	6.17489	3.36787	7.1578	5.6588	5.35956	5.48117	4.48601	5.51326	7.33686	4.7955	8.2337	4.60725	4.76754	7.639	8.41392	3.79758	5.96663	7.78521	7.14762	4.3896	7.8213	8.97133	5.09966	8.34825	4.9534	4.4617	6.25879	7.96389	7.74378	6.51697	6.3161	4.46934	7.71074	6.34464	5.5713	4.11962	5.93527	7.30461	5.96966	7.69832	6.14837	8.0944	3.93436
IRX1	0.0654681	0.537221	0.664099	2.24576	3.81482	2.98815	2.33344	0.107851	3.25104	2.74228	3.33859	2.89954	0.811616	2.61197	1.02513	1.91147	4.99945	0.972879	0.808152	4.61358	3.14223	1.08931	1.30847	0.431059	1.31428	1.17604	3.58198	3.61913	0.30932	0.172788	0.393303	0.527291	3.06067	0.990261	0.446311	2.76897	3.3766	0.481684	4.07808	1.71406	0.648764	0.224117	2.61859	0.29941	0.843117	0.492726	3.81132	5.3348	0.101521
DACH1	4.60526	3.32162	2.19265	1.57557	2.1376	2.83952	2.60231	4.34309	0.200293	2.6419	3.63177	2.32103	1.29341	2.37656	2.50375	1.50376	0.764884	2.95267	2.80539	0.178356	0.283245	3.00812	1.47874	0.215644	0.404448	2.86331	0.190543	0.0308593	2.59194	0.178367	2.5067	1.19291	2.65644	3.02184	0.137503	2.84035	1.84355	2.62334	1.10904	2.16705	1.52847	4.06202	0.613577	3.26125	3.64895	2.05657	2.35537	0.0519767	4.18956
FBP1	5.81616	6.08776	6.55479	5.60752	6.07639	5.31011	5.85526	7.27557	1.253	6.57517	5.71531	6.14842	6.5404	5.61398	4.9687	5.68496	2.37544	4.16113	5.79065	1.39182	6.09767	6.82734	6.04049	1.9932	4.19266	4.99308	3.60491	1.86962	6.44369	3.27561	5.84176	5.1874	6.34779	4.61161	2.57383	5.67048	5.80677	6.85257	6.02932	6.73002	7.81668	5.9348	5.2083	6.76225	4.05576	4.5312	5.01944	1.41687	3.05665
CLU	8.43385	7.51966	5.05583	6.27327	5.3412	6.03741	5.89513	7.66909	4.13238	7.69983	6.40324	5.83136	7.5759	9.05439	6.81755	8.93496	1.26006	6.88127	3.27568	2.47781	3.16577	8.06795	5.5204	7.04263	9.40096	6.34765	3.12498	1.52648	5.49888	5.17685	4.75642	5.28738	7.40371	4.74584	4.65682	6.90252	6.29831	8.12918	7.75055	8.93061	8.64931	8.33689	6.13201	4.88873	9.1129	3.87722	6.95896	5.16376	4.13234
GPC3	5.47203	2.2652	3.52317	1.49446	2.22714	1.70025	1.58444	5.16926	2.66701	4.56337	3.08029	2.25962	1.33768	1.20807	2.10847	3.39936	2.28273	4.18947	1.90981	4.32732	2.68971	3.71535	1.36424	0.931226	1.18909	1.33947	0.995351	1.43857	1.83001	4.35093	0.396741	2.29115	3.19157	3.26148	0.190051	4.34648	2.72737	3.27778	3.2678	4.17353	3.07068	2.21141	2.76237	0.378883	2.25998	2.87762	3.62085	1.68147	0.973514
PEG3	0.155001	0.632808	0.236268	0.713091	3.09461	0.919801	0.31801	0.626726	5.76855	1.31019	1.36593	1.35162	1.07994	1.2237	0.781655	4.64317	3.89126	0.381112	1.61331	0.0939149	0.164272	0.280071	4.12669	2.57317	0.388361	0.371149	5.50843	2.92083	1.0505	2.34654	0.710052	0.673023	0.603388	0.626961	6.65493	0.921233	0.63281	0.582806	0.523292	0.318269	5.14081	1.41801	0.95575	1.52984	0.942991	0.065257	1.58055	0.00279188	0.715794
CLDN1	1.59475	0.33051	0.307096	2.4878	2.82083	3.14914	1.23809	1.97717	2.96206	3.69896	1.84991	1.67053	1.95167	3.68354	2.59814	1.4975	3.8149	3.62863	1.98956	0.354774	4.11454	1.38051	1.99866	3.86895	2.47453	1.10495	3.27729	2.59872	1.35295	2.81501	1.5908	2.29466	3.06659	0.580438	4.12893	2.09241	2.8116	3.02976	2.28421	3.61514	3.93487	1.35944	4.47929	0.391735	1.12434	0.629413	2.49986	2.49856	0.23184
SYNM	2.99574	2.43716	1.26317	2.96019	2.95472	2.49371	2.33204	0.860184	2.49756	2.23489	3.09959	2.37524	0.87998	2.52636	1.51734	2.61891	2.29688	1.22099	2.17157	1.13923	2.49383	1.62171	1.21482	2.02038	4.23127	1.72662	4.92064	3.61335	0.525914	0.662385	2.44279	2.61015	2.74408	2.29113	3.51658	3.76796	3.97363	1.01462	4.47261	0.382768	1.57353	2.01262	3.61074	0.926493	1.11864	0.480054	3.31222	3.02161	1.39557
DSC3	0.0140405	0.222889	0	1.49483	1.69066	1.81387	0.890129	0.0349587	3.14311	3.32962	2.46158	2.06344	0.995863	2.29559	0.444589	2.02378	2.41432	0.629809	0.832345	0.359996	5.21073	0.644735	0.786064	0.0950685	1.70744	0.709389	5.31444	3.61685	0.0332587	0.0853101	0.247035	0.541942	1.37425	0.859013	3.74601	1.96945	2.61864	0.291566	1.19927	0.203721	2.325	0.379027	1.84832	0.294824	0.983473	0.116392	1.95996	2.1021	0.0993682
GPRC5A	4.09855	4.00427	6.06881	5.67216	4.36989	4.33029	5.52749	6.05018	1.65386	6.28417	5.19702	4.88922	4.33696	4.96036	4.31957	5.11072	2.27154	4.7939	6.55007	2.17006	4.49368	4.72877	4.99421	3.41637	3.92918	5.56779	2.45291	1.3869	4.90198	6.49185	6.09959	1.7525	4.99271	4.69317	3.50687	5.97687	4.11915	5.40792	3.82555	6.14548	6.68704	7.39794	6.02382	3.76234	7.42285	5.83388	5.11228	2.31548	0.695142
MIA	0.0561515	0.239768	0.0472835	1.25287	1.22409	1.12808	0.920454	0.314196	4.63874	1.10291	1.49887	1.5719	0.274951	0.923881	0.179172	0.898773	0.11356	0.221909	0.279772	2.03939	3.10772	0.168132	0.254038	2.3456	1.90841	0.282593	4.25111	5.21116	0.155194	0.0235831	0.098294	0.156143	1.77595	0.281139	1.88887	1.44478	2.43345	0.358829	3.69211	0.279024	0.0450626	0.088164	1.59209	0.164139	0.321836	0.322892	1.26512	3.18649	0.10326
CNTNAP2	2.56313	3.43483	0.976565	1.27943	1.60294	0.221612	4.92653	2.82592	0.156407	0.856292	0.336569	2.45688	4.25469	1.8213	2.49806	1.53155	0.835903	2.26887	1.29553	1.6709	1.31144	4.90781	3.15549	0.099585	0.0953657	0.720515	1.06818	0.898717	2.81908	1.25023	1.76999	1.87879	0.202526	3.29674	0.08398	0.119786	3.86645	0.734454	1.28587	0.0447737	0.565445	0.704263	2.19746	0.881906	0.76236	0.622983	2.49802	0.325505	6.67955
CST6	4.12375	0.897517	0.228631	3.9905	1.07534	4.31191	3.50663	0.105686	0.61232	1.54027	1.54182	2.42274	3.59596	1.13	1.51219	0.773455	0.548235	3.07815	2.51642	0.128865	1.64815	0.160888	2.65908	1.74952	1.24174	1.06584	0.697369	2.43037	2.85677	5.47363	0.425689	1.1868	1.69225	1.2951	0.697114	1.57171	3.97186	5.9961	1.78645	2.50615	0.218509	4.5899	1.31682	2.31899	1.9691	4.98909	2.49786	0.996025	1.15301
HTRA3	4.3667	4.04509	5.82004	5.8945	7.21991	6.83193	5.46516	2.2512	1.61365	5.66626	4.76045	4.83038	5.95359	6.06256	6.14501	4.75191	3.51563	7.05817	6.82932	2.1062	4.33267	3.35198	5.43662	4.36567	5.20688	4.42531	3.09697	4.45073	5.92119	5.90452	4.64161	4.27726	5.48249	5.21865	4.84166	3.32762	5.61538	5.34349	6.34874	6.45791	2.66834	3.88868	4.88944	2.03604	5.25011	1.94258	5.75701	1.40629	3.72643
DCN	3.54325	4.66397	4.75954	6.06987	7.37997	6.49955	6.04139	1.17748	3.94501	5.85479	5.9833	6.08001	5.68418	7.75481	7.36482	5.49363	2.27653	6.57166	5.98589	2.83803	4.1847	4.16845	6.63886	3.57565	4.94019	4.61016	3.23677	4.54705	5.6397	5.56355	4.1813	4.24732	5.80642	5.43498	5.27251	6.26936	6.29176	3.78912	5.68467	7.0192	4.45429	4.67852	6.21587	3.6038	6.10818	2.13298	6.46993	1.54425	3.72451
KRT19	8.74067	9.32893	10.7487	9.83235	10.1765	10.0345	11.0274	10.7962	5.83622	9.34476	9.45627	9.46261	10.7929	9.99701	8.19714	10.1762	6.63553	10.0705	7.87697	6.95163	9.25417	8.96005	10.5225	9.01973	8.65786	9.62862	7.40301	6.55445	10.06	7.69877	9.09288	10.3199	9.29994	8.27796	8.96528	8.62492	9.62326	8.91111	9.36436	9.3214	10.4405	11.1916	7.51264	9.81574	8.81449	9.83732	9.95052	8.28864	7.99039
DUSP1	4.39015	5.04025	5.19174	6.01699	6.30337	4.06899	5.80255	7.08268	5.9514	7.30207	5.18928	6.87848	5.67419	4.05588	6.07212	7.22176	3.81631	6.36814	6.09636	3.81488	5.61691	6.53019	6.59358	6.78076	5.03272	6.33669	4.17026	3.85835	6.00754	6.76957	6.55383	6.36411	8.6982	6.09837	5.2635	8.10424	6.29603	6.99398	7.43046	4.60103	6.11029	6.35385	7.08949	3.83446	5.68428	3.689	7.40098	3.57879	6.1711
ANGPTL4	0.864071	4.38146	4.97212	1.18971	1.95377	1.15238	0.97847	0.539268	1.05885	2.85694	1.37213	1.48124	2.42145	0.459256	1.64229	3.59334	2.34869	0.828069	2.35074	2.11677	1.71709	1.17343	1.01865	2.69636	0.955375	1.9815	1.70866	2.0547	2.21406	2.22383	0.859928	2.70927	4.2663	3.43553	1.33851	5.3772	3.1664	1.16909	2.77113	0.617904	3.15401	2.36691	1.59168	0.954638	2.72649	3.46471	3.54225	4.28652	1.94325
SEMA3B	3.81057	1.41511	3.98193	3.73841	2.13775	2.61301	1.65554	4.47464	0.932004	2.50434	3.95719	1.68853	4.21383	1.82837	1.99952	5.05529	0.559184	4.98726	1.99618	1.01117	3.03474	3.15258	2.08398	0.531545	1.15332	4.55066	0.310442	0.497818	2.2553	2.94819	3.13836	3.88829	2.91431	0.866831	0.218472	3.89144	3.05464	2.8081	3.41334	2.77098	0.901432	3.14982	2.21612	1.44159	0.648907	1.33977	0.507883	1.18941	1.60555
BTG2	4.25331	5.90863	4.34817	6.88422	5.62857	7.35815	6.8832	7.24853	5.35776	7.54735	6.93743	7.72267	4.69317	4.57833	6.60012	6.68222	3.57031	6.16186	5.84619	4.11721	4.62342	5.40678	6.74649	5.6092	5.42379	6.75379	4.12414	2.67255	6.89725	6.28309	4.507	6.61628	8.99874	6.32258	4.20007	8.99984	6.24054	7.75166	6.06554	5.62358	7.87166	6.63006	7.74787	5.25238	6.78932	4.75393	5.62534	4.26108	5.05352
DSP	1.59143	5.13306	4.31666	5.91429	5.75397	6.04172	5.21537	5.02411	6.95432	6.37273	7.50961	6.25625	5.89982	5.81464	5.97922	6.37437	5.53436	6.31663	6.35839	3.08241	6.87931	2.04923	6.36456	5.02304	5.73283	3.32716	6.89371	4.73297	6.59222	4.5023	5.83308	3.95931	5.64571	4.88074	7.23147	5.59908	5.4795	5.01407	4.27211	5.58421	6.84581	7.34344	5.91387	6.30054	6.06596	5.50225	4.88903	6.0315	5.91795
GPX3	3.0336	4.40487	5.46772	2.96268	3.23241	3.24379	3.74814	2.19082	4.55658	4.73503	2.90051	4.36303	3.67976	2.13175	2.42031	6.72457	1.86134	2.59417	2.60737	3.27919	4.40535	3.45632	2.39764	3.20797	4.04267	3.00096	3.34011	2.43642	4.96396	2.28678	3.21026	4.44582	6.15401	5.6091	2.79384	6.22248	4.48452	3.0641	4.99546	3.47019	2.97944	5.50773	3.33613	2.74983	3.26394	7.00649	5.89189	2.62407	1.43989
UCHL1	1.28919	5.47821	3.37127	1.93022	2.11215	2.16608	2.24158	0.515771	1.02058	1.942	1.02129	1.33881	1.58234	2.50644	2.31153	2.31655	5.61491	1.68483	1.95493	2.56165	7.04029	0.501752	2.51878	1.50942	3.27921	1.49111	3.80431	5.95783	1.71627	3.33188	1.7926	1.14297	1.94308	1.70584	5.1856	1.71715	2.35162	1.65604	2.35704	2.02727	2.97993	1.95901	1.34206	1.07584	1.9359	5.31238	2.44794	5.33464	1.29281
DKK1	0.0444371	0.0338636	0.0281369	0.772332	0.312175	0.362375	3.10536	1.98369	3.94128	0.636447	0.440902	0.304579	0.566487	0.533352	0.00864855	0.878896	0.0776867	1.58622	0.302204	0.0985854	2.06336	0.0686142	1.08534	1.65316	0.190143	0.0532771	0.762763	5.48459	0.0528285	0.121253	0.305881	0.00810041	0.151736	0.106092	0.767507	1.0798	0.942065	0.32237	0.308451	0.158888	0.573012	0.0630888	3.54476	0.0992649	0.169162	4.01029	0.217232	3.30809	0.0126
CREB3L1	2.49699	3.07331	4.46273	4.66662	4.30047	4.1482	5.95633	3.93721	1.33393	4.44912	3.4508	4.96392	3.03661	6.3982	5.62088	2.76053	1.4711	7.56234	5.54218	1.02105	2.22323	6.84915	4.46923	3.01911	2.70231	4.10216	1.84235	3.07138	3.90899	6.48061	6.47692	4.33601	4.38553	3.29867	3.00248	4.52206	5.08059	4.48525	4.68412	5.82243	2.19108	2.26618	4.40319	5.7867	3.79386	5.12277	4.55192	1.43328	4.6032
ASCL1	1.13772	0.0152081	0.0741295	0	0	0.016614	0.5245	0.735609	0.0116628	2.3325	0.00917484	0	0	0	0	0.0195063	0.282143	0.206013	4.00074	0	0	2.39898	0	0.0107484	0.020013	0	0.310442	0.0402328	0.0285267	0	0.078322	2.52692	0.0325799	0.0640526	0.0259738	0	0.0317058	0.00892667	0	0	0.148985	3.48952	0.00784211	0	0.00997582	0.0924224	0.425951	0	0.238841
SLC5A8	0.0294817	0.39342	0	1.28013	0	0	0.0137949	3.13433	1.01645	1.54711	2.41505	0.771024	0	1.9814	1.99316	0.564838	2.05606	0	2.64594	4.34912	0.996614	0	0	0.174165	0	0	0.0311894	1.1406	0.00567097	0.0438529	0.0157872	4.62281	0.0257631	0.141389	0	0.590111	0.0188435	0	0.0129123	0.014706	0	0.665494	3.01066	1.5668	3.07918	0.209861	0.0322127	0.0666987	0.0716909
NKX3-1	1.40354	2.1015	1.02574	1.22045	2.38846	1.93962	4.92499	1.15998	1.74125	3.27864	1.63774	6.3	0.422262	0.621685	1.36138	3.31321	0.864614	3.37222	2.50785	0.410926	2.61014	4.56877	1.02977	1.17288	1.29988	1.43829	0.461361	1.81926	1.71321	2.6483	0.922021	1.00453	2.51258	0.668091	1.51617	2.12901	1.27439	3.80808	3.70043	4.15617	1.64383	3.52746	1.60359	0.98737	1.49011	4.07195	0.876854	2.26036	3.9009
CAMK2N1	6.07452	5.23783	5.24665	5.3248	4.96205	6.23375	5.72978	6.05859	1.31085	4.53456	5.27984	6.07218	5.11954	4.96235	3.26038	5.03011	6.22202	4.36306	5.2987	0.966863	2.32132	2.31584	5.70641	1.83148	2.72797	5.10533	4.31902	5.39017	5.24389	5.29939	2.68922	5.78787	5.56676	5.47046	3.34022	5.43022	5.40745	4.39725	5.55283	3.28047	5.87861	7.44842	4.60957	2.99559	4.75493	3.50071	4.82722	2.31991	5.87722
SFN	5.99098	6.58647	5.42729	5.91923	5.39477	5.13599	4.91617	6.24618	2.99035	5.25094	5.26288	4.3082	5.01314	3.4348	5.86186	5.00282	1.74748	5.76921	4.87753	4.56509	5.8538	5.9475	4.70111	6.33922	5.99332	5.27273	3.91864	3.00152	4.57971	2.43186	5.60585	5.02798	5.51448	4.74357	4.93057	5.76427	5.64381	5.95986	6.43644	3.94471	5.82839	5.84112	4.96976	1.34907	2.53154	6.85287	5.03951	3.66159	6.78495
XIST	1.04164	1.55967	3.58226	3.65813	3.37688	2.29497	1.51649	0.827215	3.77203	2.01189	2.32577	2.06765	1.35901	2.26218	2.87438	2.6819	3.46288	0.0126959	2.63492	0.498492	0.465975	1.80501	2.88018	1.527	1.28722	3.08431	2.92787	0.738776	3.02442	1.66081	2.32885	3.31214	1.11261	2.985	1.83991	3.1251	2.44135	3.28841	0.254798	0.939712	0.226777	3.51435	1.01492	2.41769	1.97369	0.142211	2.06079	0.0661084	2.7097
NR4A1	1.46437	2.01876	2.18004	3.6454	1.96542	1.03969	2.66766	2.6978	4.3082	4.16244	2.21094	3.92	2.30606	1.64765	3.30853	2.66064	2.29161	3.00561	2.5209	3.6848	2.47159	3.19111	3.22891	4.54504	1.19973	2.51456	3.28617	2.50012	2.70929	3.38187	1.77746	3.8978	5.35137	4.24415	2.3755	7.66965	3.39573	3.36522	4.44364	1.69798	4.43136	4.33428	5.52616	1.99072	1.88998	1.76978	3.05242	1.49348	2.261
GBP1	1.39568	4.72983	3.89966	3.02378	2.80117	3.34234	5.46849	2.76334	3.1838	3.81297	2.59731	3.59628	2.19056	3.08214	5.56674	2.14656	1.38265	3.00849	3.79104	3.48064	3.90277	1.73788	2.78034	3.91483	6.22241	2.57225	3.84167	2.55877	2.58747	2.43636	5.3955	3.59543	2.51126	6.07349	6.9251	4.16645	2.90956	2.56051	4.37539	2.17221	2.59432	1.8925	4.84422	4.61191	4.55999	0.907942	3.48651	5.91008	2.08955
TGFBR3	0.528006	1.07136	1.20328	1.93422	1.72472	1.67083	1.75086	2.15897	5.12293	2.44734	3.35021	2.80647	2.36003	1.83651	1.72349	3.40445	0.222174	2.34622	1.36317	2.03984	1.12931	1.52005	2.87965	0.997078	2.20716	1.35917	3.47034	0.549034	1.24633	0.809818	0.820268	1.73865	3.10058	2.72374	1.88578	3.56987	2.61217	5.04365	2.6511	3.00441	1.25282	2.2047	2.6722	1.04841	0.642994	0.668533	3.3466	1.00392	0.570079
ERBB4	3.25722	0.929938	1.86612	1.76619	2.19852	2.37158	2.51888	2.1655	0.922317	1.68358	2.92	3.24551	3.3252	2.06949	2.27251	1.46853	0.0184717	2.89109	0.682125	0.142039	0.185505	3.05251	2.87823	0.219906	0.240775	1.2426	0.572675	0.00772369	2.24646	1.06292	2.60341	2.29446	2.52323	0.164327	0.00991573	1.91323	1.94373	2.58355	0.919324	1.81535	4.33876	4.08751	1.9806	0.451484	2.32913	0.160575	2.10977	0.0118965	3.96982
NEURL1	2.43266	0.117013	1.06673	0.973247	0.706762	1.61915	0.647448	2.02706	1.53248	2.03731	1.00785	3.50995	1.50507	0.534992	0.0860967	1.57725	1.86577	3.38184	1.96069	0.0285869	0.0985453	3.76691	0.964013	0.0527803	0.156845	3.23125	2.53773	0.450356	2.37276	0.0908265	0.815446	0.672095	2.46517	2.38061	0.0258856	0.487883	0.845736	1.99102	3.54355	0.630321	2.09677	1.71042	0.169839	2.86276	0.178087	0.270275	0.484734	0.096033	4.8768
KLF5	1.3078	1.75217	2.22393	2.6612	3.00236	2.90152	3.74129	1.66153	5.5024	2.71929	3.44583	3.55246	2.38271	2.4672	2.04179	3.3869	4.22837	2.35558	3.36191	3.37744	4.41856	1.0605	1.82116	3.48416	3.41524	3.5322	4.05455	3.04313	2.57486	3.48637	1.91044	1.19673	2.99389	1.58895	3.97501	2.53049	2.10488	1.64716	1.65166	1.2609	2.75024	1.92077	2.1211	2.8621	2.60513	3.90131	2.60501	1.98014	0.430765
PYCARD	3.93464	4.44433	3.54496	4.5269	3.82571	5.90535	4.50474	2.96162	2.54697	4.29027	3.89175	4.40735	5.97648	2.45663	5.25357	3.56419	1.00081	5.12073	4.91299	1.67173	3.76641	3.24897	5.35916	5.21779	4.26153	3.02939	3.47201	2.2762	3.65659	1.92891	3.21482	2.88338	5.07175	4.88379	3.87318	5.32032	4.5178	6.26095	6.07334	6.64534	3.01995	4.01155	4.86372	4.34021	5.64175	3.26903	3.72242	3.52298	2.53021
CDKN2A	2.04414	1.69285	1.98207	2.42677	2.43638	1.79094	1.86501	0.695694	0.984026	1.64119	1.26458	1.56461	1.39424	2.169	3.68181	1.54019	3.75601	1.30709	1.59717	4.06037	5.33269	1.54573	1.65917	4.50659	2.80455	0.549836	3.16668	6.40381	0.787452	3.34967	0.679652	1.60953	1.49871	1.67186	4.72757	1.84197	2.18875	0.837391	2.37597	1.10566	1.57913	0.878929	1.8488	1.30162	1.23091	0.467291	1.30633	4.30062	0.45994
ATF3	2.64831	3.00287	1.83165	3.50768	2.70823	1.42204	2.67699	1.09438	4.34517	2.62087	2.05862	2.76877	1.99187	1.79069	3.1643	2.09819	2.58124	2.83425	2.02573	1.82446	2.72455	1.93832	3.60404	6.51356	2.95223	2.10261	3.18743	2.47871	3.39154	4.48718	2.83224	3.47884	3.42125	4.36051	3.74473	5.79701	4.14535	2.93113	4.03695	3.1622	4.09711	3.80707	7.22156	1.83754	1.9883	2.28722	3.62188	1.98972	1.94124
RASSF10	1.63234	2.04871	0.163764	0.633395	1.21447	1.65026	1.12041	5.22729	1.8954	1.86145	3.21189	2.04045	0.585429	0.733798	1.17855	0.602855	1.29112	2.6815	1.54099	0.285265	1.56583	1.92985	0.705642	1.62746	0.502102	0.837731	1.72409	0.749814	1.6477	0.680873	3.838	0.14797	1.59968	0.39012	1.7864	3.85616	0.430147	1.70844	2.56598	1.48641	4.25633	0.585142	0.938098	1.74604	0.442884	0.834943	1.0575	0.70054	0.490954
TNFRSF18	4.55008	2.47272	3.79773	3.36607	2.70171	3.23289	2.89647	5.32923	0.159844	1.15174	3.0081	3.25037	1.71618	0.559046	2.41353	4.49291	2.088	0.428899	3.20352	0.412821	2.90168	2.58654	2.09952	1.32063	2.5458	2.94024	1.61639	2.93236	1.44233	3.54049	2.03107	4.26412	4.10976	2.53747	1.70567	4.1423	2.40872	2.82399	4.06146	2.66515	2.50228	0.688676	1.66607	1.30459	3.09585	3.38894	2.79689	4.28224	0.671962
ZFP36	4.7086	6.11518	5.59569	6.59226	6.03632	4.89116	6.02428	4.55556	6.78748	6.16208	4.89131	6.1962	5.61034	4.29781	6.4772	6.12496	2.65658	6.04292	5.93503	4.5949	4.94423	6.91585	6.79572	8.67965	6.09888	5.45091	4.42134	4.7954	5.17215	8.09291	5.27932	6.68945	7.36382	6.58104	5.95796	9.33887	6.47276	7.46131	6.51308	5.28159	4.94895	6.51759	8.5253	5.39201	5.35262	5.12553	6.56641	5.02753	4.19607
NDRG1	2.66423	4.48018	3.30338	3.30916	4.3061	4.01927	3.27678	4.4264	3.46861	4.41429	3.34633	3.59811	3.99669	3.63739	3.3611	4.79179	6.40674	2.90194	2.85945	3.03192	3.62048	3.9631	4.16427	4.42773	5.03751	4.5146	5.87209	2.47186	4.02882	3.96038	2.59125	2.67393	3.75768	4.24137	3.69392	4.95722	3.9308	2.58453	4.16691	2.76787	4.94816	4.57567	3.77929	3.45528	5.25761	5.98003	4.12206	6.16321	6.22128
CNN1	1.73313	2.65516	2.32712	4.22588	2.89657	3.83888	2.70486	1.24415	2.39135	3.99568	3.32937	3.19402	2.33405	3.26716	3.53368	3.66967	1.32844	2.34323	2.207	0.447363	2.41175	2.19706	2.28208	4.12299	2.95564	3.00353	1.07154	2.99527	2.319	3.91354	1.89642	2.3469	3.3493	2.50858	1.9867	4.52024	4.81067	2.1842	3.95179	1.33754	1.82818	4.35777	4.77618	1.30422	3.48251	1.26001	4.05024	1.1866	1.97174
WIF1	0.0104722	0.221493	0	0.797522	0.831084	0.446506	0.117373	0.227165	1.4301	0.568108	0.603576	0.800043	0.129531	0.496447	0	0.400247	0.166596	0.118813	0	6.74666	0.049997	0	0.0848628	0.643454	2.29514	0.596139	2.03023	1.74921	0	0.295007	0.0459396	0.0880662	0.989501	0.0883986	0	0.714012	1.89295	0.0185751	3.9665	0	0.0249888	0.0395053	2.18783	0.232581	0.0207501	0.0963489	0.407811	0	0
BEX2	4.15471	2.28569	3.13063	1.72616	2.31438	4.14782	4.22615	2.4039	4.4405	2.8589	4.50962	2.62188	0.50788	2.41659	1.51653	2.75213	4.6815	3.72659	1.6545	3.77481	3.82853	0.481236	3.56405	4.09562	1.68566	2.88625	3.59109	5.89803	1.58541	2.27432	3.19486	1.34	4.95374	2.10709	0.563001	3.47079	2.32005	3.57532	3.8764	2.72765	3.69226	3.92189	3.69869	3.01027	0.884365	3.84653	3.98991	4.19615	0.157281
HPGD	0.0788321	0.582545	3.31357	2.45936	0.877996	0.271593	0.499605	0.203252	0.606515	0.986237	0.842345	0.48954	0.803928	3.60123	1.9565	5.52378	0.261427	0.39097	0.634626	0.0966145	3.70351	0.228565	2.22496	0.275763	0.60548	0.617619	0.455828	0.00606761	0.287161	1.92252	0.298696	0.501421	0.157989	0.56596	0.675353	0.598174	0.958865	0.0665023	0.493249	0.947891	1.52518	0.699743	0.614708	0.0620112	2.91626	0.60534	1.19957	0.068681	0.00504045
IER3	6.86314	5.9499	6.0298	5.88341	5.02644	5.57675	5.38619	7.65742	5.28864	6.88188	6.49904	7.00085	5.22955	5.56283	5.46617	5.66655	4.79637	6.18616	4.97783	4.13402	3.61406	5.26856	7.5718	7.00139	5.16846	6.64453	2.65725	5.2641	8.09396	6.01421	6.66286	7.84837	5.94475	5.40627	4.61747	7.21416	7.07073	6.18393	6.14068	5.74395	8.18968	6.769	6.37028	5.78187	4.78004	7.51318	5.85673	7.72077	5.75643
PPP2R2C	3.30489	1.85494	2.23073	0.306287	0.0254928	0.0266968	2.00405	0.00451712	0.0187603	1.95354	0.332168	2.63568	3.09044	0.0349482	0.030874	3.24437	3.76768	3.34832	2.04883	0.017688	1.67013	1.24175	2.4579	0.0512683	0.126941	0.0283559	2.71275	1.22974	0.0179547	2.68272	2.14085	2.6267	0.088723	1.86212	0.108515	0.0531986	2.08598	2.18205	0.0802089	0.731917	2.48118	3.51377	0.345962	3.79353	2.13796	1.68422	0.95566	0.137043	3.46321
SLC9A3R1	7.58408	7.18649	8.61095	8.70203	6.75749	5.8633	6.6781	7.65519	4.55088	7.25675	7.54342	7.18034	7.23127	7.10146	6.29376	6.93549	3.77806	7.22388	7.16537	6.08995	4.49679	6.14869	7.09895	6.61606	6.31726	8.69067	4.7232	3.95746	6.49277	6.46466	6.63807	8.47221	5.84427	7.28978	5.91645	6.05623	6.8874	6.55436	6.49645	7.16378	7.66391	8.59962	5.10002	8.29129	7.09041	5.66414	7.51324	4.01589	6.32659
H19	1.44471	3.2887	4.56772	2.60594	3.44676	4.83324	5.54086	2.34311	6.5292	4.09694	3.18946	2.58285	4.39401	4.12277	3.49422	4.09328	4.88857	4.46328	3.57759	2.16165	6.59999	3.05582	3.074	5.5488	2.43631	2.32223	1.43128	2.78614	4.16688	4.56361	1.66927	2.37701	4.12115	2.9085	3.13706	4.78627	4.1138	3.02344	5.1692	1.73704	4.32895	3.02264	3.54287	1.62445	2.62598	2.02442	4.5088	6.7679	1.3763
GADD45G	2.26225	4.57337	4.79447	3.33631	5.04716	3.90603	4.38043	5.09166	0.827052	3.75395	2.9003	4.48199	2.86345	2.29352	2.85013	2.33184	3.61351	3.5959	3.00187	1.11015	1.55848	4.96827	3.84283	4.46874	2.39797	2.53505	2.69071	2.24393	2.96737	2.1098	4.45888	1.66466	5.14891	1.63603	2.79592	7.53559	2.68306	3.76349	5.31512	2.78515	4.10134	3.07412	4.38928	2.55942	2.02219	1.3916	2.05452	0.587843	2.75856
NGFR	0.849831	1.66801	1.4308	3.72838	1.81917	2.90406	2.23999	0.314134	2.06063	3.35807	3.28286	2.85938	1.83874	2.606	1.4669	3.05481	3.11453	0.75338	1.419	0.622918	1.13962	1.43309	1.4753	1.54368	2.93354	1.08667	1.96774	2.79975	1.27944	0.378908	0.649505	1.13371	3.53919	2.86091	1.03538	4.02107	2.68109	0.540763	4.09873	0.383257	1.00498	2.73189	3.21145	0.533525	1.01498	0.362566	3.03827	1.13723	0.0975338
[truncated: 1,010 more columns]
