# Supplementary material for: A Tumor Suppressor Gene-Based Prognostic Classifier Predicts Prognosis, Tumor Immune Infiltration, and Small Molecule Compounds in Breast Cancer
Source: Front Genet. 2022 Feb 3;12:783026. doi: 10.3389/fgene.2021.783026 (PMC8850650; doi:10.3389/fgene.2021.783026)
Supplement: Supplementary file 3 [file DataSheet1.ZIP › Original_data/Figure 8/Figure 8E.xlsx]

## Sheet: Sheet1
PC1	PC2	PC3	PC4	PC5	PC6	PC7	PC8	PC9	PC10	PC11	PC12	PC13	PC14	PC15	PC16	PC17	PC18	PC19	PC20	PC21	PC22	PC23	PC24	PC25	PC26	PC27	PC28	PC29	PC30	PC31	PC32	PC33	PC34	PC35	PC36	PC37	PC38	PC39	PC40	PC41	PC42	PC43	PC44	PC45	PC46	PC47	PC48	PC49	PC50
TCGA-3C-AAAU-01A	-4.28822	4.21732	2.68838	-2.3456	0.623412	-0.817953	0.502501	-1.92971	0.24637	-1.57512	-1.10657	0.850017	1.52683	0.337869	-2.37424	-0.808963	0.750838	-2.12074	1.95584	-0.314904	0.282733	1.23798	0.639533	0.716963	-0.403491	-0.205586	1.55619	-2.1819	-0.100852	-0.450811	-0.981652	-0.853602	-0.443922	0.314195	-0.360941	-0.146294	-0.161329	-0.209551	0.26611	-0.617828	-7.19809e-05	0.522819	-1.0366	-1.02804	1.39864	1.39109	0.119739	-0.736109	-0.25769
TCGA-3C-AALI-01A	-0.256466	2.73353	-1.45568	-2.34329	1.48844	1.46568	-1.00875	-0.892762	-0.587862	0.721232	-0.206468	-0.79954	-0.388031	-0.0135912	-1.15254	-0.0532309	0.487142	-0.216171	-0.831268	-1.0163	-0.632419	1.92681	1.14104	0.808828	0.115639	-0.308841	1.39561	0.382726	0.892516	0.281489	1.37645	0.393431	0.963088	0.460626	-0.215576	-0.446871	0.291105	0.0311478	-0.455098	-1.28257	0.487334	0.0817324	0.740453	0.111064	-0.726688	-0.551684	0.612359	0.645684	0.611414
TCGA-3C-AALJ-01A	-2.15837	1.59024	-1.16254	-3.81748	2.63295	-0.845694	-2.41952	-2.26706	-1.40788	0.605797	-1.30736	-0.40258	-2.27059	-1.35211	1.15127	0.585153	-1.32553	1.04282	0.292384	0.918351	-0.714174	1.14577	1.0609	-1.73343	0.765603	1.22469	0.328576	0.784869	1.67988	0.461997	-0.0486035	-0.966776	-0.207622	-0.139965	0.546856	-1.99409	-0.6991	0.394954	0.166142	-0.66159	0.487147	0.0371413	0.301342	-1.17858	-0.0642533	0.0190788	0.716488	0.985057	0.360054
TCGA-3C-AALK-01A	-0.888887	-3.09811	-0.189262	-0.986761	0.30851	-2.99365	-2.84132	0.761362	-1.9358	-0.371324	-0.2712	-1.37885	1.06689	0.543245	1.90293	0.660412	0.474535	0.315813	1.39865	0.491966	0.403002	-0.29539	-0.198019	0.109886	0.173089	0.688257	0.157418	0.866957	1.42062	-0.0795598	-0.0944037	-0.45902	0.208065	0.0985939	0.420099	0.197859	-1.06259	0.333633	0.769291	-1.05347	0.743765	0.74839	0.156964	-1.13521	0.232234	0.00776631	-0.477289	-0.549025	0.19044
TCGA-4H-AAAK-01A	-0.476052	-2.27253	-1.1152	1.43097	-0.412669	-3.11834	0.957558	-1.32994	-0.205609	1.15087	3.07727	-2.15704	-0.702098	0.691424	0.453316	-0.0924902	-0.54126	0.705093	-0.0583267	-1.16734	0.993505	0.347702	0.423635	-0.0196998	-0.756469	0.760949	-0.17442	-0.391512	0.587127	0.977377	-0.514737	-0.150265	-1.22856	0.245027	0.156122	0.649301	-0.892679	0.578649	-0.0229246	0.555096	0.301145	-0.554607	0.403827	-0.181108	0.688074	-0.300758	0.794113	0.301609	0.308385
TCGA-5L-AAT0-01A	-0.166542	-1.95435	-0.289749	0.190917	-2.11988	-3.87177	0.698924	-1.98691	-1.25799	0.361952	2.26024	-0.079209	0.73011	-1.56115	0.733081	-0.3489	1.96691	0.82818	1.45196	0.20069	0.0833011	-1.07581	-0.235528	0.299461	0.421206	0.427734	-0.224951	0.23917	0.608712	-0.0768685	0.255811	-0.1432	-0.0558201	-0.124024	0.135001	-0.13006	0.073882	-0.436608	0.913187	0.110009	0.707207	-0.533529	0.253468	0.416405	0.0376794	0.0520454	-0.173901	0.148669	-0.823721
TCGA-5L-AAT1-01A	-0.671453	-1.55764	-2.0594	-1.01122	-1.72673	-0.266947	-1.87429	-0.376726	-0.709588	0.0265088	2.76344	-2.00831	1.20667	-0.888909	-0.541986	0.148581	-0.730383	-0.211799	0.609589	-0.11215	-1.06263	0.789231	-0.032152	-0.337922	0.636661	0.114855	0.879098	0.988873	-1.54124	-0.172723	0.866007	0.708949	0.252878	-1.11611	-0.445824	0.886737	0.882107	-1.90424	0.291591	-2.08173	0.504856	-0.101374	0.565216	0.525301	0.297593	-1.19862	-0.142939	0.560055	-1.08988
TCGA-5T-A9QA-01A	-4.18896	4.70412	4.40371	-2.98012	-0.426098	1.55026	-2.05239	1.02209	-0.200005	2.61071	-0.133452	-1.25844	0.394138	-0.323431	-0.456019	0.773577	-0.0802408	-0.238111	-2.97121	0.268773	0.412457	1.06255	-0.833526	3.04622	-1.65531	1.92814	1.38945	-2.5112	0.317309	-0.679761	-0.963145	-0.107567	-0.1535	-0.534857	-0.203969	-0.317054	0.741309	-0.511229	0.926092	-0.0391061	0.16694	-0.86271	0.492129	-0.402983	-0.667491	-1.89233	-0.166617	0.082447	1.08127
TCGA-A1-A0SB-01A	7.30994	-1.19622	3.85442	5.70961	1.13011	1.72209	-0.4306	-0.620631	3.19815	-0.52066	-0.820389	-1.85873	0.680215	-1.38044	-0.305772	0.525248	-1.81285	0.86067	0.855449	0.866484	1.52903	-2.89202	-1.60591	0.400254	-0.222248	-0.502118	-1.57614	-1.4261	1.33861	-1.35299	-1.29525	0.901161	1.11654	-1.61357	1.2151	0.150255	0.469912	-1.31931	0.471967	0.827405	-2.07768	1.31928	0.991987	0.0290018	-0.743547	0.518147	-0.225012	0.885786	-1.43321
TCGA-A1-A0SD-01A	-1.14601	-3.5386	0.785745	-0.371829	1.31737	-0.941804	1.89975	0.238579	-1.59744	0.274326	-0.501996	2.55832	0.993184	0.849827	-1.33068	0.12171	-1.57082	1.21656	-1.2154	1.32359	-0.345848	0.232046	-0.456323	-0.315783	-0.0750015	0.131346	0.349029	0.111923	1.36168	-1.51355	1.08676	-0.25234	-0.235826	0.390781	-0.576872	0.356484	-0.368626	0.333036	-0.12255	0.134837	-0.585003	0.164871	0.0962133	1.14379	0.168019	-0.674204	-0.145073	0.197249	-0.367364
TCGA-A1-A0SE-01A	-0.743042	-2.86088	2.51751	2.15329	-0.94681	-2.12888	-0.441498	-0.322098	-1.15917	-0.466767	-0.0604242	-0.51197	0.0893691	-1.44464	0.383233	0.81692	1.11149	0.363092	-0.734768	1.22953	-0.112418	-0.331216	-0.457756	0.643659	-0.187929	0.642324	-0.0962779	-0.817305	-0.538718	1.02283	-0.508757	-0.518065	-0.058013	-1.45131	0.786823	-0.340312	0.954562	0.114546	0.16098	-0.223954	0.403971	1.3024	0.27419	1.05589	0.562659	0.451946	-0.747234	-0.836453	0.573099
TCGA-A1-A0SF-01A	-0.91291	-3.17214	1.73852	0.345302	-0.83414	-0.226119	-1.88669	0.00866136	-1.47879	1.6426	2.88623	-0.351469	1.25138	-0.713478	-0.134816	0.409991	-0.907418	-0.916298	0.904607	-0.369891	-0.0662933	-0.639905	0.177349	-0.533009	1.10318	-0.735104	1.29289	0.629227	0.450532	0.0904342	-1.44147	-0.233825	0.00555792	-1.0071	-0.58388	-0.343185	0.0655482	-0.0485095	-2.05008	0.725313	1.15829	-0.502739	-0.0867772	0.98205	-0.229689	-0.194766	0.37126	0.0719239	0.371011
TCGA-A1-A0SG-01A	-3.78436	-0.474302	-1.63451	0.590457	-0.228064	-2.72483	0.262025	0.472171	0.990617	-2.09547	1.00511	0.215091	-1.19165	-0.00428693	-0.57251	0.0244701	0.335814	-0.783652	-0.913842	-0.457226	2.46894	-0.0374016	-1.11907	-0.49067	0.486538	-0.826116	-0.22964	-0.584755	-1.0161	-0.497032	0.207721	0.598221	1.63296	0.157895	-1.07972	0.652297	-0.0486881	-0.0204271	-0.506388	0.406255	-0.496288	0.858622	1.15706	-0.312974	-0.0748151	0.842	1.02853	-0.508448	-0.250589
TCGA-A1-A0SH-01A	-0.845123	0.151416	-2.07039	2.91276	0.914126	-3.02394	-1.31838	-2.36811	-1.233	-0.388807	-1.35681	-0.761327	1.7588	1.27368	1.56369	-1.09556	1.34433	1.36083	-0.629907	-0.0673298	0.76237	0.678126	0.0959275	0.263057	0.454439	0.068236	-0.047244	-0.167105	0.0388938	0.160622	0.386231	-1.2031	-0.449923	-1.75729	-0.584278	0.712069	0.918815	0.195318	-0.0623555	1.1053	0.625151	-0.166525	0.8493	-0.636503	0.0263467	0.34133	0.0449631	0.176721	0.0868111
TCGA-A1-A0SI-01A	-0.230996	-1.76495	-3.96884	0.489328	-1.51151	0.968357	0.271176	0.739109	-0.781697	0.142518	-0.639522	-1.02578	1.99408	0.286455	1.16178	0.131526	0.626475	0.458209	-0.861312	0.13123	-0.0389829	0.690729	0.210256	-0.0529986	0.285732	0.160524	-0.231385	-0.329465	-1.08646	-0.295344	-0.599541	-0.432109	-0.188656	-0.109084	0.897956	-0.16484	1.85516	1.61107	0.71792	-0.479855	0.310237	1.03906	-0.00879925	0.112086	-0.616994	1.12924	-0.6983	-1.12852	-0.159709
TCGA-A1-A0SJ-01A	-0.707041	-2.15726	2.15117	-0.822225	1.87332	-0.558582	-2.64576	-0.938682	-0.434425	-2.04643	-0.281393	2.88098	-1.86594	1.5672	2.47694	-0.180762	-1.1386	0.308956	-0.322794	-0.22488	-0.481609	1.59531	0.658178	-0.689997	-0.732022	-0.838718	0.489279	0.0101297	0.360787	-2.1969	-0.919353	-0.0444128	-0.304328	-0.510993	0.133205	-1.43375	-1.38464	-0.718407	-0.39466	0.259596	-0.219732	0.950197	2.06441	-1.35304	-0.977584	1.20027	0.755496	0.597341	1.28978
TCGA-A1-A0SK-01A	4.3939	5.47932	1.96926	3.0793	1.35031	0.213699	0.188762	-3.37393	3.25404	-1.12532	1.37749	-0.332681	1.59292	-2.76523	0.615778	-0.0263078	-1.4043	0.560738	1.15369	1.38955	0.298364	1.13317	0.000267238	0.190637	-1.50639	0.119191	-0.472956	1.53666	0.285322	0.419021	0.281967	1.31316	-0.347225	1.2753	-0.362318	-2.50927	0.280257	1.2899	0.651459	-0.213168	0.995114	-2.16592	0.00072157	0.279218	0.352892	0.91813	2.68672	-0.842999	-0.820122
TCGA-A1-A0SM-01A	-3.44052	-1.04088	-1.35565	0.347605	-0.400546	-2.63692	0.861078	-0.328144	0.874784	1.03037	1.44256	-0.300604	2.07352	-0.513715	-1.64578	0.440597	-1.33035	0.447089	-0.422637	0.204741	1.50485	1.4506	-0.135477	-0.155363	0.774128	-0.514848	0.0139676	-1.05351	0.0699253	-1.30448	-0.0180848	-0.350489	1.38393	-0.971426	0.0604919	0.181378	-0.405649	-0.175462	-0.728129	1.20236	1.16164	1.30493	0.589242	-0.759466	2.22268	-1.17041	0.221234	1.15103	-0.00380532
TCGA-A1-A0SN-01A	-2.10364	0.395624	-1.80976	1.00235	1.11683	-0.358612	0.30762	0.736343	-0.280659	0.499871	1.09353	0.410143	2.31303	-2.22766	-0.538167	0.941764	-0.083505	0.977223	-1.66423	-0.526603	-0.0245099	-1.46687	-0.223244	0.0945898	-0.234241	-0.807673	0.324137	-0.142173	1.57627	0.546532	-1.35599	1.34403	-0.805694	0.640561	-1.09382	-0.3553	-0.0437913	0.545794	1.25813	-0.461765	0.11685	0.699503	0.0964247	-0.158301	0.402653	-1.1526	-0.601787	-0.0227531	0.40479
TCGA-A1-A0SO-01A	5.00649	5.49493	2.65817	2.97231	-0.0198692	2.97587	-0.13916	-2.66831	1.25429	-1.50679	-3.0521	-4.51132	0.667014	-0.297371	-1.41909	1.84169	-0.281048	0.456482	0.143717	1.25638	1.99389	0.0929306	-0.493934	0.398043	1.80894	0.0487953	-0.380289	-1.31596	1.67964	1.37154	2.11828	0.440516	-0.192519	0.685919	-1.28112	-1.35973	0.975303	1.17141	-1.00668	-2.64104	0.0527905	1.8877	0.213165	-0.136903	0.722091	0.999486	-0.424402	-1.38704	1.40308
TCGA-A1-A0SP-01A	6.96754	2.0835	-0.838518	-0.193387	0.389772	-1.09568	1.07723	-0.922086	-0.570091	-0.201336	-0.92821	-1.0416	0.356028	-1.06219	1.21176	0.177145	-1.02204	0.179233	-0.271224	2.92737	-0.494044	2.06537	0.133936	-1.53938	-0.845928	-2.23297	-0.405177	-0.337989	-1.2678	-1.75055	0.158623	1.2329	0.204658	0.0567188	-1.18741	-0.828016	0.870576	-0.434995	0.743641	-1.47634	0.299844	0.725487	-0.212215	-0.62554	-1.48058	-0.744004	1.77068	1.87604	0.0417346
TCGA-A1-A0SQ-01A	-4.33498	1.5824	2.04698	-1.44891	0.0184446	1.99743	-0.229914	-1.78019	-0.525297	1.11084	-0.937621	-0.502055	2.76715	1.50847	-1.02277	-1.03778	-2.64622	-1.5335	-1.35029	-2.40266	1.03072	-0.411896	-0.481306	-0.095708	0.796522	-1.08131	-0.11213	-0.25848	0.625628	-1.97791	-0.935034	-0.286358	1.0547	-0.598867	-1.54202	-0.517242	0.648142	0.131379	-0.231854	-0.329536	0.111537	-0.567234	0.722234	0.168766	0.0156932	-0.242377	-0.843374	0.290973	1.26481
TCGA-A2-A04N-01A	-3.13708	-1.371	-0.974385	0.918189	0.889731	-2.33949	-0.474735	1.23746	1.96224	-0.686958	1.80987	-1.48679	0.627911	0.129785	0.921617	-0.58766	0.193567	0.430745	0.571921	0.693736	0.108532	0.200771	0.880785	0.569555	-0.17806	-0.498915	0.441729	0.565333	-0.425642	0.57312	-0.061427	0.0544442	1.15307	-0.687301	-0.23736	-0.738722	0.161996	0.140927	-0.575971	0.953221	0.078615	0.00761922	-0.0569257	-0.446193	-0.248206	1.17036	-0.0147433	0.540586	-0.302114
TCGA-A2-A04P-01A	6.67077	-1.4387	-0.308935	-3.32514	-0.881866	0.987688	-0.439252	0.848646	1.91643	0.823583	-1.09325	-2.49716	1.8946	-0.332696	-1.04677	-0.314889	-0.675379	2.59533	0.719707	-0.360416	1.15678	-1.97473	-0.227515	1.63386	0.0444678	0.107277	-2.15469	-0.0390543	-0.543817	0.710658	-0.828761	-0.454907	0.570262	-1.17939	1.73415	0.318541	-0.154328	0.565339	-0.125126	-0.795777	-0.679046	1.65588	0.282332	0.552277	0.657853	0.982283	1.11056	0.893638	-1.08371
TCGA-A2-A04Q-01A	5.92791	0.893572	-1.3939	-1.50491	-1.077	1.25794	0.0914344	0.430189	-3.20863	-0.548186	-0.151799	-0.0322205	0.56918	1.13455	0.928594	-0.828537	2.44673	0.250213	-0.376172	-1.0351	0.471537	-0.916761	0.492885	0.573258	1.08587	0.238705	-0.569385	0.25835	0.363148	-0.728169	1.18528	-0.152501	0.763985	-0.490304	-0.0423883	0.0513687	-0.78553	-0.183964	-0.542994	-0.873618	0.750744	1.11942	-0.424428	0.340815	-0.573489	0.385637	0.157542	-0.1552	-0.135616
TCGA-A2-A04R-01A	-3.92341	1.19999	1.34025	-0.865275	1.74813	-1.56278	0.466781	0.0241412	-0.906928	-0.00634445	-1.87514	-0.887168	-0.352815	0.0286784	-0.933816	0.261074	-0.602574	0.270713	-0.326624	-0.302489	0.690471	-1.9812	-0.653219	0.00843135	-0.302731	1.57236	0.481034	0.152513	1.20266	-0.118605	0.323129	-2.0922	0.313228	-0.0268091	0.10505	-1.26215	-0.0884839	-0.0714089	-0.311058	0.253887	0.429863	-0.486051	0.674506	0.288684	0.44236	0.369752	-1.17838	-0.911112	-0.19708
TCGA-A2-A04T-01A	8.29476	4.49273	2.72111	3.17645	1.77075	0.98822	0.7881	-0.0569058	-0.031859	-0.969093	2.30636	-0.643754	-0.277799	-0.212502	0.588061	0.740605	-0.290379	-0.00339727	0.438727	-0.697289	-0.190925	0.00858416	-0.398292	-1.45112	-0.706318	-0.108294	0.0218181	0.702936	-0.336007	-0.56947	0.0815289	0.591263	1.84488	0.988859	-0.170063	-1.05948	0.307806	0.792161	0.500635	0.832005	-0.134173	-0.522876	-1.59338	-0.845519	0.154842	0.725501	0.196179	0.724031	-0.16091
TCGA-A2-A04U-01A	9.16454	3.35806	0.472199	1.04395	0.929025	-2.36486	1.22212	-3.60876	2.19261	-1.81859	0.922821	-2.53262	2.34364	-1.96361	-0.105361	2.02048	-1.18749	-1.64351	1.7828	1.26373	-1.38887	1.91329	0.597653	-0.382699	-0.968597	-0.161585	-0.311681	0.583416	0.730562	-0.259594	-0.771079	-0.773717	-1.1229	0.0221572	-1.61956	0.199939	-0.655051	-0.471512	0.299946	0.289464	-0.571776	-1.26588	0.0230084	-0.711589	0.67575	1.02316	-0.959317	0.217442	-0.431344
TCGA-A2-A04V-01A	-3.96642	-0.895579	-1.37809	-0.49604	1.22304	-0.819102	1.75889	-1.61049	1.43855	1.19025	0.357498	0.739085	0.701606	-0.415432	0.135148	-1.0775	0.116483	-0.600048	0.135876	1.12604	-1.5574	-1.39087	-0.611038	-0.231295	0.780199	-0.224138	1.40757	-0.59662	-0.288504	0.0396371	1.39755	-1.89551	0.261073	1.10479	1.50246	0.287295	0.896359	0.0634619	0.0178487	0.549969	-0.143296	0.339038	0.736977	0.714157	0.140758	0.512381	1.19224	-1.08522	-0.356824
TCGA-A2-A04W-01A	1.3665	-0.765362	-3.21869	0.144577	0.513153	-1.02961	-1.82549	0.0491248	3.38886	0.515698	0.328745	0.362247	3.45598	-0.0456382	-1.72637	1.4048	-2.04344	0.958702	2.03592	-1.01281	1.21269	0.441956	0.0824823	0.192982	0.147972	-0.171396	1.76763	0.472209	0.532559	-0.4643	-1.22922	-0.268707	-0.635123	0.643975	0.244509	-1.01309	-0.124944	-0.526771	0.718746	0.52846	-0.0447255	1.16505	-0.832253	-1.40108	-1.5276	0.159681	0.328931	-0.356323	-0.587113
TCGA-A2-A04X-01A	-2.33246	2.81697	-1.13486	-0.806444	-0.902698	1.26296	-0.286171	1.15848	-1.65923	0.20078	0.831335	-1.79716	0.691782	0.643024	-0.28168	1.34263	-0.843457	0.190014	-0.848688	-1.05506	0.128782	1.66239	-2.05215	-0.989736	-0.53287	0.587773	0.422087	-0.511874	0.185785	-0.261264	0.201123	0.583771	0.345025	0.0193714	2.16544	0.252404	0.562003	1.68788	-1.48982	1.18784	0.39057	-0.441505	0.478294	-0.0551548	0.275067	-1.7996	-0.900805	0.644849	-0.114589
TCGA-A2-A04Y-01A	-2.01927	0.586075	0.100844	-2.31472	1.6553	2.86668	-0.999337	2.29735	0.0127483	-2.21352	-1.08562	-0.531248	-0.265978	-1.56402	0.174681	2.07105	-0.156063	-0.939754	-1.58332	-0.936537	2.3197	0.67399	-1.75113	0.669621	-0.703501	0.855228	-0.759044	-1.56865	0.851786	0.95538	-0.562783	-0.22869	-0.775498	1.45163	-0.529901	1.39715	0.397818	0.186165	0.585502	-0.300775	1.53661	0.26579	-1.00295	0.70112	-0.18257	1.37731	0.486942	0.185817	-0.146271
TCGA-A2-A0CK-01A	-0.509374	-6.56759	2.35041	-2.31673	0.12958	0.871247	2.78787	-1.46546	1.8141	0.281021	0.912811	0.443546	0.0230694	0.236731	-0.964383	-0.523042	0.675697	0.602394	-0.227687	0.386564	-1.44948	-0.881656	0.0771571	-0.842395	-0.962835	0.0138534	1.26093	-0.494906	0.909033	-0.446904	1.15556	-0.662373	1.15074	-0.107436	-0.476196	-0.458956	-1.19146	0.431246	0.711804	0.247948	0.531701	-1.04951	0.186367	0.452244	0.00204796	-0.733804	1.00632	0.415092	-0.122164
TCGA-A2-A0CL-01A	0.858762	-0.12719	-2.07563	-2.34719	2.32442	3.34589	0.57467	0.62251	-1.65343	-0.414613	0.633544	-0.339186	-1.00672	-0.46542	-0.3897	0.649868	-0.062655	-1.38851	1.18628	0.482926	0.685777	-0.429512	-0.00843172	0.868609	1.72746	0.0154108	-0.22429	-0.388388	0.345098	-0.111251	0.7609	0.941965	0.578027	0.345998	0.656369	-0.687508	-0.520363	0.968765	1.09911	-0.154345	0.0547554	-0.639228	0.276305	0.1546	0.0450891	0.814785	-0.456147	0.301764	-0.104367
TCGA-A2-A0CM-01A	7.42499	3.02412	-2.56309	0.504285	1.23998	-0.484386	2.38108	1.13041	-1.37739	0.330255	1.92548	-1.21267	0.0821902	0.353371	3.43239	0.550077	-1.70963	1.66036	1.16592	-2.07211	-0.586916	0.0158775	0.738754	0.750567	-0.100345	-0.645346	-0.172985	-0.433406	-0.733972	-0.875141	-0.979759	-0.889692	-0.485774	0.346476	0.00677088	0.815814	0.19699	0.697063	0.281165	1.04842	-1.22532	0.477658	0.140773	-0.0941818	-0.907064	-0.918747	0.33417	-0.0109639	1.17398
TCGA-A2-A0CO-01A	1.14852	-8.64309	2.42864	-3.37852	-0.00704261	2.73043	2.2074	0.553289	1.13706	1.76845	-0.429545	0.353047	-0.472037	0.788493	-0.0885411	0.624194	-0.42273	0.918972	-0.40679	0.11645	-2.12879	0.464285	-0.366116	0.751408	-0.774778	1.73718	0.655228	1.34088	0.108118	-0.405396	1.17392	0.608774	0.422417	1.12279	0.417745	-0.228847	0.416401	0.0281586	0.679705	-0.515365	-1.03058	-0.865343	0.155193	0.856727	-0.300389	0.178164	0.481057	1.04419	0.413795
TCGA-A2-A0CP-01A	0.843132	-3.52868	-0.463303	-0.333823	1.1372	-2.65223	-0.817739	0.0458157	0.403498	-1.6696	0.312444	-0.101399	0.765263	0.37596	-0.0631521	-0.0686929	0.833833	-1.58366	-0.645019	-0.592865	0.47625	0.589543	0.741728	-0.121683	0.640326	-1.16787	0.442874	0.294521	0.607956	0.0596511	1.08071	-0.0141842	0.313776	0.262823	-0.479127	0.343926	-0.0152727	0.0220976	0.268842	-0.12258	0.00630184	-0.716295	0.553011	-0.815799	0.38635	0.623416	0.123244	-0.025679	-0.421647
TCGA-A2-A0CQ-01A	-4.65783	-1.9239	0.838779	-0.362843	-2.66698	-0.0694952	2.3387	1.58344	1.9444	-0.51285	-1.19434	0.751904	1.06086	-0.103866	-1.56042	-1.25144	-0.115151	-0.49538	2.46475	-1.19339	1.06224	0.248965	-0.296044	-0.228797	0.333183	0.683516	0.365163	-0.137469	-0.167845	-0.266767	-0.543344	0.68122	0.978603	-0.436195	0.50154	-0.0560853	0.70281	-0.365151	0.524399	-1.01371	-1.08771	1.30364	-1.27386	-1.47275	0.00221309	-0.568148	-0.0778328	0.20305	0.0322775
TCGA-A2-A0CR-01A	2.98452	-5.7399	1.90064	-4.85356	-1.59401	-0.385572	-0.34674	-1.83842	-2.25555	-0.997948	1.61771	-1.86074	1.18444	1.51877	-0.394711	1.33165	-0.437163	-0.370805	-0.446994	-0.681508	0.435145	-0.612265	0.932742	-0.558061	0.66666	-0.278993	-0.180976	0.167531	-0.183483	0.365289	-0.164686	-0.148297	0.281564	0.17231	0.31675	-0.0418787	-0.64213	-0.815347	0.0152317	-0.78867	-0.425307	-0.786739	-0.358112	1.11864	0.0369273	-0.0888944	-0.193773	-0.0343228	0.36763
TCGA-A2-A0CS-01A	-4.79909	-1.16455	-1.03938	1.44246	-5.09548	-2.12897	1.60364	-0.447357	-0.695212	0.304649	-1.59311	-0.407205	-0.68069	1.96495	-1.65604	0.0899631	-0.828677	2.01456	1.19041	0.171945	0.320715	-0.184021	0.872202	-0.250861	1.40961	-0.115576	0.960037	-0.557264	1.52173	-0.573767	-0.406635	-0.419559	0.294383	0.0987949	0.82343	0.543898	-0.889447	-0.880758	-0.619674	0.892999	0.0871857	1.06765	-1.75693	0.38064	0.379898	-0.503889	-0.310738	-0.0508195	-0.442983
TCGA-A2-A0CT-01A	-1.12112	1.38911	1.85258	-1.07505	2.65031	-1.53125	-0.905908	0.222894	0.964014	3.24549	1.35677	1.00261	-0.272065	0.937135	-0.343656	-0.759698	0.529989	2.30703	0.424383	0.266696	0.803039	2.08341	-0.188793	2.4569	-1.53628	-0.309659	-1.05562	-1.06725	-1.46275	-0.572648	-0.100251	0.732083	0.715545	-0.982951	-0.167091	-0.281557	-0.700497	-0.205131	-2.48848	0.877813	-1.31626	0.12479	-1.00837	0.347332	-1.72055	-0.0535894	0.0571864	0.808937	-1.19376
TCGA-A2-A0CU-01A	-3.50349	-1.66039	2.56389	-1.64328	3.73894	0.311714	-2.05937	0.0594017	0.271529	0.497802	-0.316947	2.92314	-1.08721	-0.597446	-0.74368	0.118031	0.740923	1.45916	2.12601	-0.0664836	-1.36124	-0.0742802	1.04795	-0.478572	-1.02269	-1.3196	-0.52185	0.407852	0.403879	-1.29936	0.616827	-0.572916	0.345643	0.371324	-0.394477	2.17109	1.53505	-0.919597	0.12352	-0.766416	1.25277	-0.257572	0.327656	0.906448	0.394007	1.21031	-0.550763	1.06105	0.958934
TCGA-A2-A0CV-01A	2.18058	-5.17867	0.100523	0.987282	-0.0587759	0.597114	-0.918905	2.6976	0.853278	-0.940839	-1.134	-2.02022	2.18448	0.414477	-0.409321	0.518617	0.325242	1.00858	-0.614203	0.115217	-1.17309	0.218336	1.84359	0.795279	0.219467	0.563078	-2.13974	-1.34579	0.238467	-0.0169426	0.354724	0.355422	0.780808	-0.380234	-0.288445	0.107824	-0.0897882	-0.167128	-0.0035913	-0.680439	-0.909372	-1.63593	0.118871	1.07424	0.675845	-0.323856	0.587714	-0.277155	0.918407
TCGA-A2-A0CW-01A	-2.55742	4.74077	0.301822	-0.376257	-1.23738	2.2433	-1.65608	2.08609	-1.44227	-1.94237	-0.251763	-0.462664	-0.46839	-2.74946	-0.185515	2.14296	-0.784895	0.697104	0.323255	-0.214419	1.2327	0.0354904	-0.179862	-0.982998	-1.16942	0.164294	-0.906068	1.28897	-0.628621	0.301984	0.867348	-0.56624	1.42403	0.247062	1.63086	0.453833	1.05237	0.28505	-0.0773315	2.61208	0.0477401	-0.588859	-0.907692	1.32077	-0.847968	-0.732921	-0.672482	-0.712795	-0.806709
TCGA-A2-A0CX-01A	-0.48223	1.002	-3.05935	0.144533	-0.674944	0.85332	-2.49571	-0.341553	-0.614146	0.800457	-0.632953	2.40793	1.48204	-0.230025	0.644774	0.59818	3.11017	2.02495	-0.82403	1.26163	0.450073	-0.904582	1.72621	-0.563989	-0.273278	-0.134578	2.00439	-1.12237	-0.436936	0.273748	-1.41434	0.118211	-0.453669	0.777182	0.837409	-0.835379	-0.674354	-1.01116	0.440508	0.30156	-0.297921	0.131259	1.37329	-0.177713	-0.973163	1.04389	-0.248089	-0.160369	-0.750765
TCGA-A2-A0CY-01A	1.40907	4.5772	0.497331	-1.43194	-1.31564	-0.0698423	-2.07671	0.0641538	3.17753	1.83556	-0.913138	0.57513	-2.4329	-2.12989	-2.74667	1.17126	-2.08792	-2.0728	1.19445	1.49907	-0.390434	1.02716	1.3948	-0.748071	-2.29965	0.759419	0.168435	-0.299919	-0.00313753	-0.240742	0.503958	-0.568627	-0.603048	0.963139	-0.764281	0.614843	0.741609	-1.88447	-1.08026	1.08794	0.964178	0.0291175	-1.00131	0.726963	-0.639828	-1.07893	0.364318	-0.54114	0.588734
TCGA-A2-A0CZ-01A	2.06917	-3.88768	-1.25162	-0.523105	1.22572	0.0796574	-0.800034	-1.24448	-0.620714	-0.903854	-0.763772	0.330491	-0.253377	-0.329911	-0.95777	-0.35456	0.5267	0.0563313	0.0922642	-0.232139	0.400495	-0.177068	-0.375862	1.05015	0.363394	-0.490609	-0.26051	-0.3958	-0.426637	1.36443	0.774556	0.449364	0.421782	-0.454631	0.583378	-0.638778	0.234733	-0.39262	0.50473	-0.900744	-0.338586	0.295508	0.148212	0.115591	-0.321434	1.20624	0.0896276	0.198451	-0.579912
TCGA-A2-A0D0-01A	9.18391	4.36502	0.92565	-1.80062	-1.76779	0.305953	1.54397	-0.743457	2.25971	-0.4753	-0.879524	-1.039	-1.13833	-1.28374	0.331984	0.113089	-0.197398	-0.848134	-0.544285	0.68596	-0.699417	0.515864	1.35994	-0.0133001	0.651322	0.254408	0.38027	1.5991	-0.44412	-1.51271	0.226999	-0.928596	-1.45585	-0.123728	0.0294	1.66023	-0.348188	-0.929212	1.22501	0.371442	0.0423375	-0.953513	1.52225	1.23231	-1.43638	0.70371	1.60931	-0.125878	-2.96174
TCGA-A2-A0D1-01A	-1.95086	6.10448	0.0994087	-0.415391	2.46953	0.759886	-1.09968	-1.10813	1.93901	0.117579	1.94571	1.27562	3.61501	-0.711579	-0.980142	-2.44483	-0.286049	-4.89057	-0.765796	-0.49066	2.04569	-0.855001	0.91107	0.63927	1.02835	0.481116	0.87799	0.319036	-1.82361	0.117424	1.08154	0.611294	0.933341	0.97778	2.08322	0.291528	-1.41553	1.20577	-0.281011	-0.118942	2.72904	-0.982254	0.195049	2.33338	0.204475	0.437512	1.57231	1.31041	1.32022
TCGA-A2-A0D2-01A	7.28136	1.75658	0.248378	1.192	0.641003	-0.351311	-0.260211	0.0549081	-0.11151	-0.346838	-0.920097	-1.14155	0.0234332	0.0779428	1.51337	-0.136845	0.925293	-1.18695	-1.39804	0.12097	0.876672	-0.813778	-0.0694988	1.4979	-1.17856	-0.601061	-0.135354	-0.222598	0.132411	-1.82699	0.136212	-1.02738	-0.504062	-0.250763	0.141944	0.202736	0.219071	1.79997	0.117026	0.339093	-0.414245	1.06191	-0.414009	-0.498235	1.04859	-0.290338	-1.06373	0.709187	0.30199
TCGA-A2-A0D3-01A	-2.9722	0.0922137	-1.11189	1.82632	-1.86899	0.478263	-3.55623	3.39018	2.88933	-1.58019	-0.491006	-2.081	0.306712	-0.663345	1.60315	0.608544	0.322874	-1.01086	-0.329644	1.00547	-2.1921	0.316995	1.17291	-1.84162	-0.264595	-0.617851	-0.0666178	-0.053265	-0.309611	-1.37136	-1.13987	0.543398	0.729295	0.57468	0.103043	0.943234	-1.87871	-2.32631	-0.722647	-0.833452	-1.04234	0.13638	0.81608	-0.07548	0.465333	-0.349064	-0.454995	-0.246331	1.15944
TCGA-A2-A0D4-01A	-2.77677	2.66845	3.14664	-2.20125	1.5221	0.907596	-2.95258	-1.97537	-0.599561	2.70756	-0.676631	1.6313	-1.05982	0.433572	0.836214	0.238914	0.289679	0.135383	-0.360346	0.201398	0.39947	-1.44969	0.230848	0.276734	0.0670136	0.368754	-0.98626	0.968613	0.399792	-1.0933	1.19218	0.119193	1.17627	0.60817	0.958126	-0.539113	-1.48158	0.222325	1.44045	-1.42068	-0.12904	-1.28626	1.99159	-0.292938	-1.40783	-0.365131	0.644752	-0.427585	0.247668
TCGA-A2-A0EM-01A	-2.92385	-1.20068	-0.0895043	3.83585	-4.29685	-2.3477	1.17227	-1.44151	0.125037	-0.135729	0.265443	0.424332	-1.70599	-0.55885	0.684521	-0.589128	1.0186	-1.01985	-0.782823	-0.618445	-1.12386	0.132758	0.900327	0.612536	1.21535	-0.428026	0.0546427	-0.734732	1.00289	-0.394185	-0.406917	0.0179182	1.30519	-0.586508	-0.404601	0.311675	0.14472	0.574232	-0.910805	0.503928	0.960028	0.985798	0.0454003	0.271101	-0.344961	0.288036	-0.447905	0.950953	-0.403402
TCGA-A2-A0EN-01A	-0.223295	-4.68631	-2.39289	0.321329	-2.96467	2.40546	-0.604696	-1.61294	0.235619	0.609397	-0.869849	1.0829	-1.55176	-1.1079	-0.0152832	0.426643	-0.833758	1.65871	0.360239	-0.303056	0.779682	-0.857288	-0.190276	-0.630891	-0.714921	-0.255741	-1.69073	0.19664	-0.34001	0.143857	0.87785	-0.818641	-1.19404	0.956157	0.984658	0.0576032	-1.3384	-0.867648	0.0610187	-2.13628	-0.275362	0.227689	0.433585	-0.0411701	0.34234	1.02811	0.106479	-0.981504	0.199358
TCGA-A2-A0EO-01A	-0.462015	-4.21111	0.188618	1.76642	0.288187	-2.7016	-0.532204	0.226444	-1.95834	1.74735	0.993196	-0.255373	-0.567675	0.315393	-0.561215	-1.00806	-0.317839	1.10644	-0.52984	0.173058	-0.244053	-0.623539	0.0288298	0.351471	0.287238	-0.955574	0.20317	-0.786501	-0.0263519	0.752204	-0.570221	0.139221	0.24317	-0.115987	-1.34432	0.713704	0.0792092	-0.0609004	0.0151779	0.362218	-0.21951	-0.515715	0.694509	-0.146389	-0.149607	0.383639	-0.226383	0.626011	-0.764038
TCGA-A2-A0EP-01A	0.287788	-7.90768	-2.75664	-2.20677	0.970078	4.87581	1.03302	-1.43784	1.57189	2.12281	-0.323581	-0.592627	-0.915426	0.463295	0.303405	-0.0370064	-1.19969	0.00776912	0.745811	-0.204574	-0.157604	-0.0480494	1.68685	-1.15729	-0.69335	0.518632	1.06721	-0.216214	-0.257859	-0.501866	-0.0979474	0.637336	-0.137375	0.676452	-0.589896	0.0753749	-1.01599	-1.57756	0.0138856	-0.271898	-0.306446	-0.0999091	-0.182161	-0.863879	0.287437	0.820236	0.751031	-0.768622	-0.152261
TCGA-A2-A0EQ-01A	-1.07256	3.16933	-2.10759	-0.906381	0.950905	4.15401	-0.23284	0.184938	-1.05411	-0.144636	1.77486	0.0415803	1.01298	-1.38568	0.430469	-1.59138	0.635617	-0.0914335	-0.0550847	0.272663	0.233989	0.290893	0.868918	0.692205	2.06257	-0.133095	0.120833	-1.13058	0.697439	-0.721766	1.48176	0.646774	0.807227	0.339313	-0.0930782	-0.204103	-0.869926	-0.602355	0.267861	-0.138718	1.44573	0.632472	-0.577344	1.23966	-0.989843	-0.010509	0.138938	-0.197104	0.738333
TCGA-A2-A0ER-01A	-5.37601	1.481	2.61725	1.11094	1.27188	0.557199	-0.206608	0.268471	0.159369	0.424641	-0.124696	1.1485	0.898686	0.927827	2.30381	0.14831	0.00635492	-1.52499	-0.347056	1.65845	1.65108	0.896114	-1.33273	2.32224	2.21357	-0.726218	-0.698376	-1.31318	-0.594809	-0.295309	1.76259	-1.16264	-1.5046	-0.719113	-0.413138	-0.352782	0.273721	-0.469542	1.05345	0.634766	0.93202	2.06505	-0.326052	0.618178	0.847688	-0.486876	0.676609	-0.106291	1.19033
TCGA-A2-A0ES-01A	2.07109	-8.4064	3.30795	2.30431	1.35573	0.390393	-2.8417	2.11028	-1.08896	-1.42236	-0.634298	-0.838308	-1.22826	0.95371	-0.516465	0.632438	-1.18309	0.510616	-0.328654	-0.116156	-0.128447	-0.791964	1.79284	0.25026	-0.988777	0.987858	-0.53232	-0.32787	-0.666968	-0.616035	-0.0645201	-0.919833	-0.676323	0.162967	0.702498	-0.634754	0.524197	0.103104	-0.353834	-0.0804712	0.0787511	0.520049	0.311684	0.280852	-1.20075	-0.32658	0.649969	-0.436689	0.712332
TCGA-A2-A0ET-01A	-5.45058	1.89313	2.44245	1.53208	0.505337	2.84712	2.50245	0.0604937	0.342507	2.49935	2.01368	0.775706	0.529997	0.39049	-3.62528	-1.52043	-1.64891	0.828369	-0.938487	0.822958	0.962182	0.488841	-0.576199	-0.777489	1.08571	1.10191	-1.26557	-2.27523	0.473927	-0.360105	-0.086177	-0.910789	0.0126749	0.374184	-0.342936	-0.096947	-0.265017	-0.248559	0.837815	1.19884	0.0454098	0.363479	1.95631	-0.448203	-0.121181	-1.1944	-0.178967	-0.23198	0.66346
TCGA-A2-A0EU-01A	-1.90718	-0.109997	0.259346	-0.0364312	2.00031	-2.77864	-0.611746	1.99226	1.49909	-0.717266	1.93572	1.78752	0.728589	1.30186	2.35247	-1.19371	-1.1682	-1.19975	0.81912	0.121969	0.573312	0.183534	0.731511	0.0154559	-0.702214	-1.4426	0.1207	-0.211049	-0.886122	-1.13508	-0.517559	-1.45429	-0.218932	0.566764	1.226	-0.482954	0.0211862	0.388941	-2.189	0.271	-0.267993	0.369142	-0.505693	-0.217991	-1.12175	-0.146874	-0.775396	-0.214565	-0.168037
TCGA-A2-A0EV-01A	-2.42116	0.122893	-0.986781	-0.445408	0.106997	-0.552007	1.8956	0.0569477	-0.576798	-0.619953	-1.26338	0.735129	-0.622363	1.30042	0.302918	0.075645	1.20535	-0.251307	-0.669296	0.711726	-0.0233138	-1.25631	0.13109	-0.158444	0.29549	-2.09633	0.0179525	-0.694766	-0.503816	-0.0201144	0.996905	-0.955049	-0.595592	1.19894	-1.30566	2.15601	0.0439436	0.603617	0.224924	-0.0983227	1.21725	1.08665	0.0812475	0.825646	0.362574	-0.227542	-1.07873	-0.306748	0.781464
TCGA-A2-A0EW-01A	0.700798	-7.54387	1.30175	1.76252	0.542563	1.52952	0.1497	0.207056	0.253632	1.06117	-0.284587	-0.198522	-0.603084	0.642245	-0.881492	-1.09763	-1.25192	-0.437357	1.04519	0.0486908	-0.126156	0.639374	1.28045	0.0835058	0.805327	-0.997929	-0.268035	0.265534	-0.950517	0.404295	0.338664	0.228137	-0.100627	0.138343	-0.644237	-0.108148	-1.03721	-0.0415547	0.511279	-0.631335	0.835551	-1.28103	0.968984	-0.721964	0.187311	-0.40149	0.8343	0.164435	-0.374283
TCGA-A2-A0EX-01A	-0.0520316	-2.11666	-0.230177	2.59107	0.695081	-2.23817	-0.8565	-2.39179	0.789766	-0.70135	2.14295	-0.248268	0.789451	0.679606	1.15219	-0.709384	0.502411	1.31573	0.325001	-0.357817	0.493152	-1.4329	0.535356	0.764276	-1.10861	-0.308484	0.132538	0.118323	-1.7754	0.32868	1.00891	0.552787	0.406284	-1.30307	-1.15987	0.224602	-0.0425314	0.483072	-0.249501	0.0103314	0.125551	-0.842987	0.236958	-0.323764	-0.404562	-1.75308	0.311023	-0.610296	-0.539998
TCGA-A2-A0EY-01A	-1.5305	-0.461485	-1.46763	2.34799	-3.0012	1.52437	-4.88208	-0.178336	-0.759894	0.670156	-1.15037	0.469217	-0.631544	-1.51273	-0.715909	0.325917	-2.18776	0.586503	0.896378	1.0781	1.30996	-1.5036	-0.912617	0.236668	-0.586008	-2.23612	0.751171	-0.686202	0.343152	-0.779548	-0.621572	-0.899646	-1.6673	1.27034	0.620776	-0.237825	-0.0380011	0.0830426	0.421036	-0.424971	0.659787	-0.306579	-1.01013	-0.548421	-0.258817	-0.865645	-0.453096	-0.0767647	-1.82807
TCGA-A2-A0ST-01A	6.25861	-0.746562	0.592167	-0.276505	-2.05428	2.37232	0.824274	1.99838	-3.4453	-0.515222	0.0909017	-1.54056	0.933454	0.185654	0.307828	-0.79378	0.273582	0.511635	-1.28374	-0.360189	0.831234	-0.818746	-0.588048	-0.0811621	-0.65485	-0.662538	-0.603997	0.0578261	0.294657	0.143235	-1.11306	0.266358	-0.145587	-0.465983	0.385783	-0.599338	-0.261411	-0.982656	0.857198	0.777445	0.205982	0.0831024	0.0403778	-0.673746	-0.215992	-0.80142	-0.342179	0.493096	0.262319
TCGA-A2-A0SU-01A	-2.25616	-1.17714	2.29984	0.613381	1.14316	-0.701677	0.666647	-0.821933	0.0535762	-1.26633	-0.469056	0.189444	2.5597	-0.872698	-1.89716	-2.97744	0.270743	-0.235149	-0.241619	-1.10634	-1.57485	-0.358192	0.506602	0.665801	0.920324	-0.387557	0.880165	-0.756409	-1.91859	-0.243161	0.845124	0.362574	-0.72087	-1.0227	-1.4257	0.384184	-0.882065	0.151647	0.535511	-0.629673	-0.608316	0.284204	0.483122	0.0434478	-0.163472	0.477793	0.406611	-0.586036	-1.92353
TCGA-A2-A0SV-01A	-0.873046	-0.417225	-3.68467	-1.69595	0.530776	0.958113	0.931326	2.00141	2.32851	0.0239943	0.23065	-0.0362017	0.345	1.40871	-2.92957	0.65866	0.7312	-0.206191	-0.34212	-0.429797	1.60075	1.55745	0.663968	-0.133383	0.0222858	-1.1309	-1.00133	-0.692611	-1.08841	0.11565	0.205398	0.629066	-0.0262219	1.24214	0.135676	-0.331932	-0.580106	1.34748	1.14987	0.84954	-0.085317	-0.990162	0.343904	-0.394443	0.829338	0.608155	0.617479	0.406614	0.774941
TCGA-A2-A0SW-01A	-1.61612	1.57464	-2.79365	-1.68953	-1.05992	2.56038	0.239642	-2.53736	-2.23836	2.75066	-0.1311	-0.815551	-0.968194	1.05992	0.630514	1.7737	-0.487303	-1.96089	0.248823	0.212907	-2.3919	0.237045	0.821694	-0.495747	-0.553606	-0.898776	-0.391513	-0.0716727	-0.444205	0.0965194	-2.28713	-0.430685	-0.0216035	-0.703998	-0.497041	-0.666387	1.26701	0.251183	-1.63978	-0.250747	-0.159615	1.03818	1.53118	0.466592	0.413164	-0.958622	-0.333035	0.342491	0.906869
TCGA-A2-A0SX-01A	6.71108	-1.10345	-3.16432	-0.667296	0.817357	-0.607753	1.50315	1.00548	-1.68038	0.897148	0.297736	0.479104	0.722775	-1.50143	0.785924	-0.76243	-2.04604	0.746039	-0.575814	0.827995	0.0869428	-0.932442	-2.0075	0.360843	-1.74339	-0.888223	-1.14953	-1.35014	0.204221	-0.0819524	-0.709195	0.919308	-0.676616	-1.60397	0.853816	-1.1348	0.340857	-0.0742233	0.585279	-1.1552	0.470034	0.278538	0.764558	-0.803447	-0.291995	-0.584172	2.00184	0.483431	-0.575435
TCGA-A2-A0SY-01A	-0.421846	-6.03051	0.113553	0.950002	0.326075	1.22212	0.19842	-0.101105	0.377539	0.492497	2.1722	-2.01223	-0.822538	0.97326	0.685142	0.305142	0.168078	-0.485356	0.517625	-0.20137	-0.179623	0.310949	-0.0304724	-1.54952	1.19449	-0.778177	2.10089	-0.243415	-0.443463	0.374203	0.175732	0.406744	-0.646439	-0.00266738	-1.63061	0.369148	-0.300728	0.506318	-1.38352	0.615183	0.801489	0.0793825	-0.0946513	1.11841	0.22931	-0.596024	0.20659	-0.307617	0.194849
TCGA-A2-A0T0-01A	6.06179	2.70874	-1.2772	-0.53047	-1.29171	-1.26633	-1.62451	0.0847244	2.05494	1.70867	-1.54813	1.42578	-0.052599	0.941401	-1.36823	-0.487968	1.31804	0.690911	-1.99576	-0.543128	0.421814	-2.94409	0.736404	0.872276	-0.0664891	-1.49023	-1.39139	1.39833	0.30885	3.27044	0.449498	0.438017	-1.25166	-1.12517	2.11389	-2.10682	-1.85347	-1.13389	0.00350947	1.00738	0.426413	0.842659	0.271948	0.941105	0.146041	-0.125272	0.224387	-0.691789	-1.1303
TCGA-A2-A0T1-01A	1.37915	0.948894	-4.56274	-1.24526	-0.887212	2.11266	-0.89701	-1.93014	0.773634	-0.0410275	0.415196	0.280057	0.219631	-1.032	0.275628	1.58792	0.0935589	0.241211	-0.90243	0.0702401	-2.42126	-0.619309	-2.79954	1.16168	0.223253	1.16146	-0.0963036	-0.527614	-0.38188	-0.388155	-0.908079	0.505078	0.890776	0.303517	0.146294	0.106347	-0.295161	0.145713	-1.32542	0.0694183	0.70399	-0.0051443	-0.455117	-0.712353	-0.0874279	0.252384	0.524714	0.98826	0.75939
TCGA-A2-A0T2-01A	6.806	2.81112	-0.222206	-2.6363	-0.917384	-1.85491	-0.311263	0.255614	2.12383	0.414335	-1.1235	2.87781	0.594488	0.378233	-1.4381	-2.12716	0.151305	0.70092	0.841089	-0.918521	2.24193	-0.408762	-0.38075	1.41948	1.35496	0.596257	-0.562688	1.44888	-0.360022	0.531924	0.440583	0.206801	0.961947	-1.66898	0.121681	0.798768	0.893581	0.312564	0.836659	-0.50979	0.610248	-0.579386	0.00106198	0.0155086	0.559344	-0.625496	1.98324	0.404787	-0.315919
TCGA-A2-A0T3-01A	-1.01984	0.706005	1.22426	0.961464	1.28281	-0.338906	-2.51874	-0.198136	0.0992647	-0.421172	-0.192351	-0.131795	-1.84124	-0.927164	1.79812	1.00356	-1.65365	-0.280804	0.641055	0.373913	0.438978	-1.76632	0.949598	0.431825	-0.0942105	0.048103	-1.37617	1.25093	0.0109839	-0.754997	-1.3937	-0.49012	1.1414	0.169629	-0.148981	-2.07907	-0.83265	1.12368	0.067647	0.636888	-0.511783	-0.83062	0.761128	-1.31099	1.06133	0.00871949	-1.09238	0.0444757	0.440579
TCGA-A2-A0T4-01A	-2.67461	-4.19534	-0.963294	-2.15738	2.20769	1.29817	2.16677	-0.372459	0.366541	0.377914	0.16629	2.17197	0.0839707	0.442876	-0.370124	-0.0671923	-0.33553	1.00499	-0.291821	1.35138	1.07847	0.0618933	0.105977	-0.865132	0.0671108	-0.290869	0.00688996	-0.0374663	0.448262	0.679377	-0.813365	0.085708	-0.0510453	0.0439763	-1.0952	0.841728	-0.430773	0.667922	-0.23044	-0.055688	0.0337799	0.944172	-0.550361	-0.308232	0.0552622	-0.109431	-0.548896	-0.196433	0.0675359
TCGA-A2-A0T5-01A	0.276203	-2.17368	1.04102	1.12197	-1.0763	-3.44684	-1.80806	1.44979	0.71709	-1.97234	0.47068	0.678094	1.61382	-2.13699	1.6594	-1.60639	1.31758	-1.32368	-2.5227	0.561857	-1.17151	0.923224	0.408499	0.225903	-0.711813	-0.137489	-0.0441144	0.0718741	1.1006	-1.61258	-0.158739	0.660146	-0.929068	-1.03448	-0.111852	-0.376814	-1.79056	0.373893	-0.53725	0.463923	-0.699697	-0.182738	0.552918	-0.0873525	-0.0446088	1.10139	-0.216505	-0.107924	0.550591
TCGA-A2-A0T6-01A	-0.797456	-5.21259	-3.05659	1.26875	2.68896	3.17152	1.22897	-0.00712565	2.4036	0.691011	0.303168	-0.734953	-0.609167	-0.0171255	0.379992	-1.15439	0.432352	0.929118	1.46023	-0.147701	0.0497666	0.0655982	-0.305689	0.344828	-0.645134	-0.00285933	0.0338278	-0.355865	0.0963766	0.681876	0.0929423	-0.208695	0.814895	0.131859	0.286862	0.355143	0.550186	0.177772	-0.613697	0.743223	0.50684	0.442877	0.229873	0.0556342	-0.990506	-0.443929	-0.289215	0.124458	0.586665
TCGA-A2-A0T7-01A	2.17195	-2.69473	0.137911	1.72446	0.785056	-1.57332	-1.2483	1.37528	-0.185945	-0.246649	0.666027	0.696567	1.06643	-0.132318	-2.82033	-0.90259	1.50749	0.538849	-0.880522	-0.115131	0.142088	-0.172405	-0.346306	-0.14141	0.306572	-0.77356	-0.332919	0.511598	0.521486	-0.364754	-1.01505	1.56476	0.154641	0.58891	-0.452658	0.12587	0.520459	0.0320401	0.576417	-0.518882	-0.278203	-0.30929	-0.649372	-0.500399	0.911018	-0.202295	-0.234764	0.550583	0.0282716
TCGA-A2-A0YC-01A	-5.61157	-0.78494	0.472083	0.0176816	-0.499309	-0.967963	3.97015	0.35579	-1.24348	-1.10749	-2.39569	0.511703	-2.85002	1.09284	0.0060146	1.48907	-0.965853	-0.772058	-0.417227	1.14846	0.138376	-1.33427	-1.40807	1.54201	-0.339714	1.94641	1.2296	1.27708	-0.306892	-0.224247	0.507984	-1.02681	-0.63028	-0.194389	-1.06912	0.108911	-0.260517	0.270358	-0.456295	-0.258329	0.856141	-0.66471	0.436413	0.499211	-1.22014	0.822288	0.403539	0.0761736	0.426243
TCGA-A2-A0YD-01A	-0.88899	-6.77219	-1.19578	-0.774488	1.22557	0.158619	2.69171	2.13895	1.32363	-0.806121	-1.25719	-0.431023	-1.28784	-1.88008	0.975541	-0.0976698	-0.193184	0.337443	-0.100165	-0.106263	0.760858	0.137423	-0.534709	0.599381	-0.620707	0.80166	0.285457	1.04548	-1.21717	-0.240848	0.228082	0.436235	0.158323	0.553157	0.570159	0.0267115	0.181631	-0.413716	0.212182	-0.611598	0.582344	-0.172715	-0.333867	0.449577	0.59924	0.256955	0.112253	0.33686	0.368843
TCGA-A2-A0YE-01A	8.52494	1.66259	-0.0136909	-0.629725	-0.346455	-2.23175	2.50958	-2.42704	-0.841618	0.162643	-0.779939	0.159315	-0.307714	-2.91172	-0.837515	0.657173	-0.869697	0.735965	-0.562784	0.57046	3.37361	1.29731	-1.09209	-0.768177	0.0160077	-2.20259	0.43535	0.978026	-1.30268	-0.225537	-0.13754	-0.460472	0.314654	-0.389012	-0.00136864	1.81808	-0.691114	-1.67943	1.02817	0.922646	-0.157624	1.09327	2.20734	0.727061	0.020328	0.379439	1.32487	-0.180346	-0.104728
TCGA-A2-A0YF-01A	-4.29581	0.28803	1.4151	1.6711	-1.56574	0.84606	-0.241008	0.442085	-0.85147	1.27316	-4.1576	0.171972	0.663637	-0.0102775	0.161785	0.158632	-1.46483	0.0700741	0.226635	0.664943	0.0939789	0.0958633	-0.774565	-0.52984	1.18716	0.649696	0.0155184	0.44099	-0.00408749	0.993593	0.324416	-1.44295	-0.215402	0.16297	0.681874	0.659544	-0.345035	0.119163	-1.38339	0.164032	-1.37123	1.51052	-0.582891	0.0275723	0.539369	0.0561879	0.674321	-1.11017	-0.310031
TCGA-A2-A0YG-01A	-1.89722	4.30336	-0.160253	2.62501	-0.0180486	2.33376	-0.999823	-0.575416	-0.616942	0.0252419	-1.10203	-0.21256	0.592865	-1.97626	-0.49636	-0.522997	0.727905	-1.19949	0.231359	-2.20567	-0.102653	0.87891	0.958123	-0.343508	1.22047	-0.0652645	-0.389776	-0.197127	1.13276	-1.60678	-0.576544	1.34283	-0.374034	-0.816054	0.305578	-1.35832	-0.656621	1.93793	1.66133	0.27738	-0.927508	-0.878218	-0.940156	1.47825	-0.28901	0.42188	-0.46398	-0.170864	-0.683705
TCGA-A2-A0YH-01A	-2.59785	2.00803	-1.47701	-0.203702	0.119328	1.04297	0.595753	-0.206849	-1.6899	-2.23654	2.05303	0.828468	-0.0409426	1.37417	-1.33387	-0.384521	-0.270688	0.79675	-0.252577	-0.522221	0.727561	-0.314402	-0.366167	1.5345	-0.582337	0.813401	1.97121	0.464009	-0.85904	-0.451359	1.40491	-0.0818162	-0.155098	1.26663	-0.45495	-0.133795	1.1066	-0.78845	-1.2936	0.191392	-1.6609	-1.26885	0.400639	0.52081	-0.0508492	1.17589	0.644199	-1.14398	-1.25659
TCGA-A2-A0YI-01A	-2.68978	-2.42824	0.564492	3.46225	-2.23133	2.1273	1.03605	-0.686076	-2.42409	0.483415	-0.699627	0.535899	0.14439	-0.209376	0.142712	1.29783	-1.81523	-0.368616	-0.27801	0.83236	-0.0458653	1.2906	0.0555624	0.883587	-1.75217	0.242701	-1.05461	0.675517	0.47832	-2.04037	-0.256198	-0.505826	0.678671	0.934357	0.841797	-0.306615	-0.853513	0.273279	1.47966	1.3204	-1.30719	-0.527561	-1.09961	0.772618	0.423738	-0.728701	-0.883271	-1.08638	-0.670643
TCGA-A2-A0YJ-01A	9.7631	4.60169	3.6052	0.998765	1.74032	-2.43312	-1.37613	0.721406	3.07507	1.54765	-0.232349	1.59137	-1.78743	0.346303	0.840285	-0.115169	-0.0131992	-0.278041	0.445919	-2.05454	-0.710389	-1.60582	0.426795	0.224908	-0.030114	-1.11988	2.4646	0.627818	-0.634577	0.434071	0.27081	0.729565	0.544882	1.41537	0.478123	-0.602213	-0.322496	-0.727927	-0.157642	1.83263	0.1308	-0.128272	-0.450004	0.493021	-0.770835	-0.300931	-0.302058	-0.437031	-0.873179
TCGA-A2-A0YK-01A	2.57894	-6.70957	2.00773	2.59663	0.194305	2.41974	-0.305155	-0.253256	-1.77971	1.10255	-0.256389	1.04745	0.587996	1.22138	-0.869078	0.881577	0.454752	-0.395214	0.53837	0.35507	0.121397	-0.896441	0.37325	-0.458181	-0.781252	0.143794	0.394142	0.630586	0.0375753	-1.04401	0.554228	0.349963	-0.458862	1.0446	1.17952	0.33403	-0.184951	-0.092702	0.0932804	-0.911665	-0.536745	-0.0446321	0.528111	0.276256	0.307985	0.967716	0.475416	0.514782	0.209837
TCGA-A2-A0YL-01A	1.4581	-4.25851	2.21461	3.27929	0.34193	-0.345112	0.372016	1.21972	-0.172796	-0.268001	0.833151	-1.03317	0.770463	0.213314	-0.593462	-0.612718	1.80431	-0.677554	0.106008	-0.165603	0.129526	-1.01946	0.768892	0.395999	0.63017	-0.433465	0.338584	0.126133	-0.159343	-0.167578	-0.24451	0.292816	-0.532368	-0.0522203	0.351471	-0.223752	0.222396	0.459335	-0.10137	-1.10264	-0.934117	-0.431709	0.439353	-0.382612	-0.194197	-0.671015	0.647751	-0.153179	0.582676
TCGA-A2-A0YM-01A	7.98634	3.11079	-0.232509	-0.707697	0.959329	-1.14253	1.12541	2.42473	0.200979	0.387048	0.37498	0.0803112	-0.923334	-0.558733	1.46934	0.159717	-1.78834	-0.26423	1.6014	0.945452	-0.0946767	1.82902	-0.648114	-2.54785	-0.879685	-1.44207	-0.560006	-1.80466	-0.312734	-1.28959	0.802766	0.111183	-0.522884	-0.383961	-0.118166	0.644575	-0.850852	0.541011	0.101146	-0.450355	0.65245	-0.805634	-0.0664601	-0.211453	0.358866	0.667768	0.232274	0.84833	0.753905
TCGA-A2-A0YT-01A	-2.48182	3.36205	0.448594	-0.883769	2.52192	2.24477	-2.1683	2.55598	-0.0727004	0.0061595	-0.493847	0.168092	-0.742832	-0.392163	-1.56543	1.00141	0.669541	-0.82506	1.61629	-1.36459	0.98705	1.36494	-0.554194	-0.378533	0.307453	-0.646796	-0.0534973	0.559488	0.497576	-0.0795156	0.0978525	0.399848	-0.388268	-0.265969	-0.776649	-0.24001	0.62612	-0.231267	-0.324137	-0.0224558	-1.14605	-0.26579	0.662691	-0.682122	0.148396	0.634424	0.718865	0.48031	0.0178201
TCGA-A2-A1FV-01A	-1.9291	-1.29783	2.52078	2.16078	4.51286	3.37356	-0.647748	-2.31149	2.24945	2.23378	2.03086	-0.155601	-0.117492	-0.17524	1.25077	-2.61858	1.19591	-1.49895	0.505805	0.642024	-0.103389	-0.985332	1.02635	0.0782446	-0.821066	0.292813	0.0077869	-0.4695	-1.01396	-0.612396	-0.183301	-0.540907	-0.433346	-0.900788	0.282973	1.2704	0.600999	-0.191689	0.857928	-1.52267	-0.951024	-1.4364	-1.68078	0.801696	-0.630785	0.110274	0.513107	0.207353	0.957276
TCGA-A2-A1FW-01A	-3.74047	2.83241	1.4657	2.29899	3.5013	2.25614	-1.20829	-1.26382	-2.7232	1.67557	0.923298	1.7388	-0.00856045	-0.274474	-2.17356	-1.21023	0.46815	-1.45302	-0.0892155	-0.390707	-0.80425	0.426207	-0.246444	-0.547049	-0.718601	-0.706251	0.571619	-0.70993	0.299532	1.34595	-1.30139	1.17426	0.993032	0.517368	0.557611	1.94102	0.00456558	1.46924	1.4808	-0.750887	-1.06954	-0.374224	0.152821	0.333336	0.206609	-0.23708	-0.50011	0.0843617	0.965133
TCGA-A2-A1FX-01A	-5.01917	1.67118	1.16739	-0.384043	3.20268	-0.284554	2.65717	0.303671	-1.09624	-0.723604	-2.04591	-0.290116	0.582837	1.22142	-0.346878	-2.42083	-1.20308	0.525789	-1.85592	-1.44419	-0.10225	-0.838243	-1.32304	0.540199	1.09446	-0.625055	-0.678772	0.65372	-0.403727	0.586216	-1.27065	0.627623	-0.449675	0.819879	-0.791901	2.02125	0.0234483	0.723797	-0.344724	-1.31837	-0.68489	-0.609346	0.0966062	-0.647441	0.352841	0.905514	-0.723128	-0.835183	-0.616044
TCGA-A2-A1FZ-01A	-1.21559	-4.26571	0.318432	0.497568	-0.296628	0.808552	1.0207	0.553034	0.900653	-0.502149	-0.723932	0.765674	-2.97758	-1.38714	-0.179796	-0.884086	1.8318	0.240101	1.01799	-0.00334839	-0.576036	-0.10929	-0.0819601	-0.139174	0.808065	-1.66097	-0.210038	-0.551011	1.56877	0.579205	-1.3025	-0.180213	0.795016	0.460473	0.835083	-0.677134	-0.654157	0.722745	-0.0684852	0.332308	1.35944	0.200696	0.646442	1.42429	-0.796553	-0.333719	0.125004	0.336128	-0.831505
TCGA-A2-A1G0-01A	-1.82563	-4.05315	1.9344	1.88384	2.4623	-0.0481716	0.500648	0.175945	-0.0956232	-1.00169	-0.625686	-0.214695	-0.151804	1.65176	0.238263	-0.586609	-0.446579	1.21786	1.01234	-1.17301	-1.56922	-2.50815	0.268475	1.58871	0.402299	0.269717	-0.0660976	0.530541	-0.335984	1.16584	-0.197152	0.661342	-0.187997	0.485602	0.41088	0.0896445	-0.0421521	-1.53134	1.10009	-0.528337	0.892446	0.736919	-0.337742	-0.977279	0.331262	0.357349	-0.352266	0.56957	0.199747
TCGA-A2-A1G1-01A	7.22657	4.65363	-3.04684	2.69166	0.712715	-2.61509	0.826973	1.83186	-0.697549	0.233639	0.863322	0.290348	0.122742	-1.17673	0.0025576	0.573175	-0.0965089	-0.327664	1.5971	-1.08613	-0.503302	0.181843	0.855752	-1.00343	-0.505009	-0.460389	1.31081	0.812572	0.825394	0.38749	1.59874	0.0357079	0.568935	0.604058	-0.2007	0.871972	0.579752	-1.58268	0.602141	-0.00901288	1.07017	0.953692	0.472419	-0.611118	-0.122546	-0.291836	-1.17194	0.957941	0.902766
TCGA-A2-A1G4-01A	-4.45536	1.725	3.28208	2.1432	2.80525	0.732124	-1.92061	-0.81496	1.88883	-1.42305	0.127207	4.04517	1.03866	-0.532027	5.97982	1.44142	-1.82697	0.812224	-0.91158	-0.208924	0.907882	-0.848053	0.520111	0.733629	1.1877	-1.0611	-0.802777	-0.992185	-1.68227	-0.473847	1.01823	-0.178514	0.931582	0.661577	-0.296938	0.155477	-0.320827	-1.16191	0.310584	-2.00025	-2.27208	0.0715531	1.80778	-1.25571	0.372256	-1.03635	2.87762	-0.999856	-0.465562
TCGA-A2-A1G6-01A	4.18862	-7.24323	4.6204	3.51354	1.27337	-0.372957	-2.69182	0.0680237	-1.53137	-2.41688	-1.54529	-0.92857	-0.660279	0.989566	-1.9935	0.553755	-0.463546	-0.592515	-0.107724	-0.113057	-0.313968	-0.976309	0.983087	0.5532	-0.92685	0.944985	-1.15323	-1.10133	0.281889	0.275341	-0.0779222	-0.615697	0.568238	-0.498749	0.0581944	0.0886707	0.0360938	0.0547786	-0.452888	0.76177	-0.642155	0.615146	-0.942074	1.1444	-0.189557	-0.516991	0.419744	-0.49417	0.693657
TCGA-A2-A259-01A	0.351979	-2.93963	1.50596	1.53247	1.92815	-1.06201	-0.260973	0.370469	-0.171007	-0.709357	0.46108	0.903967	-0.889154	0.836329	1.00254	-0.258657	0.438898	0.0623723	0.65698	0.311812	-0.908177	-0.048322	0.85022	-0.510925	-0.483836	0.742529	-0.325417	0.514768	0.166452	-0.135979	-0.196332	0.457814	0.452417	0.0197228	0.576609	-1.34676	1.42129	-0.0709012	-1.32968	-0.232041	-0.513046	-0.079635	0.234793	1.11233	-0.58275	0.522467	-0.26694	0.81281	0.0710604
TCGA-A2-A25A-01A	2.55083	-6.18635	1.16937	2.48206	1.0031	0.490096	-0.0488281	1.58516	-0.975275	-0.337367	-0.14225	-1.47098	0.67219	0.137242	-0.566232	-0.750729	-1.37611	-0.330862	-0.0983121	-0.797582	0.280825	-0.477536	1.11011	0.596093	0.893119	0.591508	-0.868164	-0.676137	-0.668487	0.630466	-0.355794	0.136369	0.316309	-0.669656	-0.0589096	1.34462	0.311648	0.278868	-0.047372	0.0968568	-0.302666	-0.915341	-1.06997	0.73113	-0.557694	0.540102	1.34721	0.0858225	0.954475
TCGA-A2-A25B-01A	-2.41381	3.70905	-2.28743	1.78879	2.69768	0.773735	-1.14754	2.2369	-1.07617	1.16725	-2.13998	-1.91389	-0.978269	-0.751702	-0.158678	0.822191	0.979073	0.465378	-0.604368	-1.50918	-0.450106	0.114635	0.895435	-0.155671	-1.22821	1.20205	-0.137847	0.796224	0.3336	-0.371337	-0.385651	-1.60667	0.446414	-0.614106	0.701833	-0.256703	-0.0206471	-0.526054	0.12408	-0.17492	0.547077	0.037675	-1.27573	0.246849	-0.662077	-1.37254	0.188769	0.00626429	0.590278
TCGA-A2-A25C-01A	-2.91564	-0.346526	-1.47395	2.96125	-0.46841	0.238596	-0.0414621	1.15162	-0.849025	0.270065	-0.816146	0.22314	0.385704	-2.13746	1.21386	1.39881	0.0191037	1.13031	-0.595796	-0.878722	0.344211	0.803229	-0.59191	-0.253566	1.76281	0.120467	-1.15353	-2.34772	1.27895	1.46013	0.518371	-0.270315	0.680329	0.610822	0.970296	0.118666	1.49379	-0.120946	-0.264522	0.296364	-0.376125	0.361045	1.13547	1.15883	0.593471	-0.344103	0.219704	0.675928	-0.0204051
TCGA-A2-A25E-01A	-4.19714	0.782365	0.744722	0.0440825	3.36304	0.0745477	-0.537941	2.1948	-1.14797	-0.226431	0.333463	-0.512264	0.201093	-0.743096	0.101418	-0.505274	-0.44389	-0.567121	1.27662	-0.172232	0.464437	-0.576375	-0.727603	0.653896	0.230302	0.57058	-0.241392	-0.0455242	0.25186	-0.0600303	0.715235	0.361709	1.5164	1.44363	0.0292174	-0.762828	0.110716	-1.09033	0.349824	-0.0721509	0.520193	0.185974	0.154272	-1.10896	-0.0299063	-0.464108	0.618646	-0.593177	0.135447
TCGA-A2-A25F-01A	5.51233	-1.28324	-3.8628	-0.0520236	1.91781	4.24564	2.0166	-2.5586	-0.720818	-2.4277	0.0653203	-0.117134	-1.20609	0.389959	0.959764	-0.44358	-1.25005	-0.193617	0.620021	-0.413224	-1.08578	0.728911	-0.504985	-1.0541	-0.371302	1.07479	0.0312964	-0.961152	0.668601	-0.670662	-0.982431	0.148422	-1.00154	-0.813706	0.00628544	0.601617	0.0276446	-1.33556	-0.305913	1.62626	-0.149544	-1.52193	-1.2493	0.208675	-0.141728	0.0939714	0.175233	-0.648555	0.507837
TCGA-A2-A3KC-01A	-1.08959	-4.30353	0.883851	1.4116	0.883577	-0.103453	1.42948	0.384914	0.00733196	0.243999	0.688927	-0.155965	-0.962865	-0.615722	-0.105941	0.277804	0.587681	0.3421	-0.39009	-0.307481	1.49913	0.742895	-1.12724	-0.253781	-0.500679	-0.358921	0.213076	0.506105	0.352262	-1.04317	0.405496	-0.132068	-0.0730888	-0.472541	-0.306132	0.227874	-0.534919	0.241443	0.00120895	0.328118	0.25261	-0.107537	0.181886	0.26105	0.791493	0.0218494	0.531603	-0.0414627	-0.967993
TCGA-A2-A3KD-01A	-2.54853	-3.11181	3.90096	0.364632	0.39615	-0.22366	-0.86801	2.38843	1.33701	-2.46761	-0.407177	0.278758	0.319528	0.07188	-0.798705	0.992379	-2.21375	1.14546	-1.41858	-0.791129	0.279422	-1.76921	-0.118108	-0.870584	-0.149362	-1.24592	-0.491438	2.02076	0.972734	-0.422435	-0.975541	1.08737	0.685531	-0.722321	0.421548	0.35632	1.8058	-0.56297	0.324241	-0.610687	-0.048131	0.673964	-1.4259	0.736001	0.571703	0.0398078	-0.372337	0.457413	1.13895
TCGA-A2-A3XS-01A	7.43279	1.04817	1.81103	-0.637685	-0.158875	-1.70678	-0.248313	-0.188527	0.658405	-0.0342599	0.735095	-0.380763	1.23936	-0.72839	-1.01269	2.3016	-0.292012	0.825529	0.850961	-0.253193	-0.551642	-1.06674	-0.701833	1.15052	0.0858204	0.269943	1.26668	-0.585184	-0.244766	1.24309	-1.69231	0.878277	-1.26892	-1.68808	-0.489488	0.50711	-0.0915845	0.874982	1.23044	0.709427	0.597377	-0.401908	2.11429	-1.01387	0.546211	0.243817	0.224046	0.771098	0.69439
TCGA-A2-A3XT-01A	6.243	1.80143	-0.926947	-2.62971	-0.396247	2.9331	1.8958	-1.18072	0.558668	-0.799921	0.225003	-0.615223	-2.50139	-1.19511	2.00358	0.353842	0.436837	0.222903	0.455093	-1.19812	-0.597231	-0.457437	0.72379	-1.24602	1.2021	-0.501714	1.41185	0.10795	0.689702	-1.37484	-0.592883	1.08454	0.206505	0.527531	-0.369538	-0.00709857	0.571276	1.94571	1.08905	-1.29371	0.836377	0.850775	-0.728143	-0.228725	-0.8196	0.0625694	-0.497092	0.327924	-0.167743
TCGA-A2-A3XU-01A	9.99806	2.59074	4.26992	-2.94341	-0.83509	-2.34101	-0.204051	-0.226629	2.2694	-1.25484	-1.87645	-1.62861	-0.760479	-0.945468	-0.914546	-2.80741	1.80603	1.83047	-2.29381	-1.50355	-0.278481	-0.417397	0.324755	2.50107	-1.3458	-3.40596	0.916351	-0.0172527	1.96949	-0.399955	-0.0258867	0.968635	-1.37672	0.963072	-0.636323	-2.2075	1.65408	1.67268	-2.81166	-0.512672	0.881018	-0.541413	-0.928474	-0.407134	-1.10689	-1.10587	1.37367	-0.940569	-0.114283
TCGA-A2-A3XV-01A	-0.913628	1.69164	-2.02972	-4.34666	-4.78691	-0.772954	-4.96587	-4.20885	0.104239	-3.6444	-3.64632	-3.1161	-0.0893552	2.94527	1.71542	-2.6964	-1.79443	2.19685	1.28339	-0.891715	0.820648	0.070386	-0.32931	-2.21939	-1.84916	-0.713791	-0.787704	-1.41088	1.48141	-0.281855	0.103293	0.352259	0.561694	2.12628	0.0839997	1.05384	0.0401064	2.06811	1.06706	-0.290653	-0.550046	0.805447	0.558102	0.367622	-0.447538	0.345252	0.0484914	0.309895	0.930355
TCGA-A2-A3XW-01A	5.17465	-3.69812	1.31866	-5.04388	0.889812	-4.62576	0.16377	2.82922	-0.303176	0.936131	1.06026	2.12851	0.708518	0.729249	-0.469377	-0.699594	0.275951	-1.43616	0.864531	1.10725	1.11927	0.365808	0.427344	-0.272282	-1.07922	0.425076	-0.483992	-0.674376	0.0712532	-1.25376	-0.157056	3.96835	2.8731	-0.163105	0.517565	-0.355195	1.90371	0.481097	-0.203645	0.714898	-0.111866	0.502287	-2.03514	-0.922792	-0.145354	-1.12366	1.14063	0.0642179	0.418826
TCGA-A2-A3XX-01A	8.27003	0.415831	2.22201	-1.08725	1.7464	-0.965231	-0.777592	0.266305	1.52745	-1.77328	1.84586	-0.663081	0.640055	0.0628255	-0.374915	1.40394	-0.355606	0.690664	1.31634	-1.58925	-0.416479	-0.275111	-0.540617	1.51025	1.14326	-0.548997	-0.130769	0.144336	0.0612763	-0.127715	-0.150285	1.1557	0.163488	0.550901	-0.233215	-1.10465	-0.110538	-0.297574	-1.43271	1.68797	0.926317	0.0854972	-0.562444	0.558466	-0.524898	0.307627	0.0346354	0.122933	-0.020162
TCGA-A2-A3XY-01A	8.89534	-2.91647	-0.870255	-1.24123	3.23942	1.79907	2.00381	-0.444624	1.47716	0.435192	0.191169	-0.166259	-1.67167	-0.0290348	0.80747	1.50883	-1.0035	-0.568954	-1.36998	-0.742119	-0.203692	0.493763	-0.966944	0.207324	0.85405	1.06709	0.325285	0.487278	0.495826	-0.909055	-0.783346	-0.0246879	-0.109987	1.1459	0.982412	0.0808533	-0.00614726	0.195482	0.102487	0.358164	-1.15161	0.476481	0.310576	0.286361	-0.307947	0.153807	-0.623774	0.790319	-0.251091
TCGA-A2-A3XZ-01A	1.09826	-0.48181	-0.221085	-1.57402	-0.632746	0.892428	-2.71033	-0.501829	-0.974377	1.39733	0.600999	-1.12683	2.8907	-1.69324	-1.76812	0.341919	0.602491	-1.6714	-1.27729	0.482341	-1.13107	-1.27094	-1.53726	1.66164	-0.375637	-0.02916	1.7961	-0.74196	-0.825921	0.600309	0.218731	-1.15114	-0.19628	0.7022	0.295562	-0.933027	-0.175498	0.485213	1.36451	-0.566108	0.537836	0.0958741	-0.374954	-0.683993	0.0408545	0.919328	-0.753461	1.34652	0.218243
TCGA-A2-A3Y0-01A	7.627	4.59284	-1.30653	-4.73984	-2.50302	-2.19217	0.556398	2.7621	0.482579	0.668653	-0.403705	2.39536	-0.578738	0.881055	1.30382	-2.81834	-0.883998	-1.728	0.427509	-1.0899	-0.545395	0.668365	2.00619	-0.595065	0.323991	-0.00128905	-0.447016	0.736323	1.03041	0.625491	0.367025	0.689722	0.972887	-0.534144	-0.979722	0.0529507	0.357433	-0.473622	1.52612	1.49578	-0.623784	1.03075	0.577275	0.88403	0.541137	-0.0179216	0.547035	-0.786793	0.235578
TCGA-A2-A4RW-01A	-1.16832	-2.30347	0.811349	-0.67254	0.339964	0.80647	-0.405509	-1.76821	0.634709	0.402535	1.15984	1.35889	0.674616	-1.92992	2.05315	-0.155947	1.63747	-0.650128	0.868183	1.83563	0.486898	0.333147	0.478919	-1.59051	-0.431368	0.242763	-0.154255	0.135318	0.702105	1.27271	0.287351	-0.0108531	-0.272124	0.401127	-0.368124	-0.123389	1.2609	-0.429366	-0.718763	0.517377	-0.23125	-0.572153	0.421744	-1.01824	0.70064	-0.0324476	0.586872	-0.512886	1.05871
TCGA-A2-A4RX-01A	9.66421	-2.55791	-0.377965	2.63555	2.5717	-2.10829	1.54499	0.294483	0.307623	1.82186	-0.330165	1.90133	-0.456929	1.74649	0.169641	-0.741511	-0.423576	-0.871673	-2.39738	-1.69678	0.350134	1.43817	-0.462096	-1.12039	0.225304	1.84269	-0.899729	-0.710583	1.5573	-0.969419	0.925055	0.0434679	0.428844	-0.26222	-0.655852	-1.75869	-0.0672355	0.727534	-0.581483	-0.668636	0.0649727	0.0617851	-0.336733	0.987553	1.17912	0.586186	-0.546891	-0.327389	-0.911362
TCGA-A2-A4RY-01A	3.977	-7.27167	3.46474	0.914599	0.79998	0.305436	-1.83293	0.0220911	-0.91108	-1.29764	0.639834	-0.515953	-0.972748	1.03257	-0.25217	0.592616	-0.462617	-0.621951	-0.483825	-0.480512	0.494627	0.44701	-0.861454	-0.144845	0.397113	-0.050779	-0.138077	0.203638	0.571126	0.490353	0.302975	0.391276	0.600651	0.0439309	0.193922	0.17963	0.103712	-0.455263	0.325209	-0.268946	-0.542745	-0.786243	0.515069	-0.142055	-0.236277	-0.0376612	-0.318117	-0.445213	0.0831432
TCGA-A2-A4S0-01A	-5.42818	1.67158	5.17605	-1.94253	-0.126732	1.6647	1.69574	-0.692813	2.55223	-2.45449	-1.22137	1.24834	3.17076	-0.598443	1.43934	0.404819	-0.502008	-2.13709	-0.485877	-1.55117	-0.865457	1.54739	-0.0893755	-2.41199	-1.25865	-1.44057	-0.419624	0.515798	1.06946	0.484493	-1.17892	-1.27503	-0.856705	0.824597	0.732147	-0.38799	-1.26763	-0.931729	-0.185939	0.441673	1.27268	0.752547	1.01172	-1.64297	-0.984089	-0.802847	1.29881	0.450289	-0.32281
TCGA-A2-A4S1-01A	3.13935	3.57776	-5.0435	-0.693995	0.993	2.87238	3.85807	-4.78154	3.1983	-2.87601	-3.0662	-3.77894	0.801116	0.0284002	-0.542604	-0.766702	-0.494299	-2.44503	-0.928213	-0.998992	3.18735	0.224844	3.06174	-1.30112	-2.21299	3.56134	0.791263	1.1021	1.72796	-0.471032	-0.786959	1.95487	-0.500989	0.987539	0.401536	1.54339	-0.847737	-0.89191	-0.5934	1.42119	-1.51353	-0.782433	-0.147878	0.0851218	1.90847	-0.688779	0.0992822	0.00703601	0.333619
TCGA-A2-A4S2-01A	-0.722834	-2.16297	0.355651	-1.02794	-0.91877	1.32326	1.51537	1.3145	-0.426799	1.01184	0.834449	-0.124585	0.0358166	-1.16745	-1.76251	-0.726713	0.372629	0.143145	-1.62426	-0.369561	-0.974725	0.667842	0.430028	1.08092	0.864616	-0.0345088	-0.299141	0.598097	-0.342215	0.0698781	-0.490857	-1.1871	-0.427965	1.16137	-0.430907	0.406634	-0.134863	1.08781	0.630397	0.797589	0.313375	0.204592	1.9992	0.118213	-1.42363	-1.84631	-0.0970961	0.44441	-0.0877938
TCGA-A2-A4S3-01A	-2.01946	2.69801	-1.6316	-1.62527	0.0761486	0.198204	-2.04789	1.99832	-0.0780515	-1.31335	-0.587967	-2.29415	-2.77106	-0.560912	-1.42388	0.910908	-0.144519	0.0126143	-0.674765	1.63759	-0.932178	0.755554	0.128596	1.01544	-1.24773	0.571702	-0.379599	0.882134	-0.449424	-0.446486	-0.931423	-0.997021	0.383257	-0.914152	-1.15187	0.35702	-0.779476	-0.675517	0.594192	0.648021	-0.54767	0.234494	0.122018	0.117699	0.148473	-0.0850024	0.344766	-0.274052	-0.140039
TCGA-A7-A0CD-01A	-6.50165	0.627843	1.86525	-0.700569	-1.33369	-1.16966	4.52275	-1.36046	-0.856168	1.51966	-0.750731	-0.58721	-0.305736	1.94429	-0.271329	0.464804	-0.597624	0.177591	-0.670507	-0.554976	0.406404	-0.704092	-1.69712	0.491735	-1.54099	0.377315	2.18369	-1.03828	0.277586	-1.55795	-1.83568	-1.31617	1.60628	2.52063	0.464017	1.46446	-1.00494	1.322	-1.36207	1.14832	-0.0273421	-0.0822877	2.20446	1.46343	1.12088	0.523614	-0.182209	0.929966	-0.691505
TCGA-A7-A0CE-01A	8.41272	0.0165571	2.65652	-0.183512	0.128439	0.650401	-0.024451	-1.36973	1.10846	1.36029	-0.141723	3.38237	-2.70477	0.845957	-0.0343354	0.704321	-1.75836	1.78307	0.0563198	0.476196	0.4454	0.814616	-0.764759	1.09281	-0.0696204	-0.0919085	0.319426	-1.31103	-2.61638	-0.529265	-0.793391	-2.58197	-0.465309	-0.493724	0.741128	-0.0813605	2.05421	-0.0639127	-0.489735	-0.521459	-0.586405	0.119794	-0.508932	-0.247269	-0.53154	0.92019	-0.655772	-1.76416	1.55623
TCGA-A7-A0CG-01A	1.65795	-4.55576	-0.0415292	2.81939	-0.963665	2.59066	-1.42702	-1.69327	-1.01223	1.13343	0.209381	1.17196	-0.179801	-0.74253	-0.0107736	0.0465187	0.126693	-1.09864	0.204262	-1.06402	-0.2991	0.469606	0.419458	-1.11043	-0.809989	0.105312	0.592624	0.160896	-1.2601	-1.25792	-0.4798	0.716304	-0.693127	-0.274391	-0.0154639	0.472898	0.380447	0.2676	-1.38954	0.581888	0.750041	0.509963	-0.265171	0.870888	-0.303968	7.23297e-05	-0.594026	-0.475025	-0.51452
TCGA-A7-A0CH-01A	-2.68098	-2.05452	0.385912	2.29083	-2.79011	-2.18287	0.945495	1.154	-0.495763	1.3228	0.0572127	-0.136982	0.71595	-1.4214	-0.610301	-1.91479	0.379848	0.259839	0.467082	0.220506	-0.888946	0.0121222	0.373142	-0.170463	0.388343	0.558339	0.134624	-0.868435	-0.0563566	-0.6311	-0.505495	-0.273491	2.18259	-0.501032	-0.0192637	0.331224	0.352071	0.155133	-0.603763	0.312872	0.314517	0.978264	0.922645	0.189959	-0.709439	0.281061	0.069394	-1.53653	0.0371521
TCGA-A7-A0CJ-01A	-1.95829	4.11725	1.11022	0.797464	-1.22215	0.238877	1.67735	1.67822	0.570642	-1.44335	1.25902	0.231268	-0.906546	1.13385	-1.16494	0.689922	0.102968	-1.21541	0.848223	1.56511	3.60591	-2.76438	-0.848389	-1.73609	-0.483741	0.114932	-1.96079	0.187057	0.56031	0.824349	1.45858	1.00273	1.39971	-0.330494	0.75301	0.720625	-0.778906	1.81679	-0.86249	-0.564737	-0.265294	-0.0444069	1.28671	1.28139	-2.26897	-1.19374	-1.39693	-0.528042	1.00031
TCGA-A7-A0D9-01A	-1.26859	1.94542	1.64313	-0.169551	3.08196	-0.768527	-1.44723	-0.460099	0.937455	-0.500349	-0.376275	3.60503	0.463392	-1.31177	2.30656	0.291052	1.13867	-0.409689	0.112095	-0.680853	0.567248	2.40999	-1.07136	0.0476608	0.39587	-0.32096	-0.12848	-1.52991	0.965886	0.737281	-0.101177	-0.638715	-0.498663	0.154337	-0.614986	0.0422059	0.39654	-0.360225	-0.861212	0.0747057	1.05985	-0.914653	-0.762563	0.498624	-0.135254	0.20484	-0.139208	0.0908439	0.296951
TCGA-A7-A0DA-01A	6.88678	2.57998	-0.223918	1.30133	0.578606	-2.35566	0.59899	0.156653	1.33674	0.266259	0.215179	1.04217	0.0782382	0.944869	-0.377462	1.40408	1.66651	-0.603481	-1.55989	-1.18012	0.329354	-1.5852	0.479652	0.472315	-0.289181	0.442631	1.52701	0.732171	-0.863595	1.45651	-1.51316	0.317808	-1.75987	-0.996241	1.57276	0.284735	-0.348324	-0.0810966	1.50899	0.00343826	1.44935	-0.766508	0.903007	0.431874	0.185934	-0.377424	0.414667	0.669625	-0.260239
TCGA-A7-A0DB-01A	-0.976365	-2.48169	-0.596715	3.01451	-1.92782	0.301398	0.198019	-2.12902	-0.555792	-0.508079	0.287637	1.18879	-2.37791	-0.492983	-0.413724	-0.600257	0.795571	0.476178	0.820699	-0.660699	0.17735	0.396106	-0.56929	-0.834428	-0.551803	-0.969074	-1.31497	0.110959	-0.15207	0.500316	0.621745	0.48982	-0.106572	-0.994575	-0.533523	0.336882	0.473419	-0.339981	-0.668245	1.44846	0.81878	0.117579	-0.246232	-0.71956	-0.533013	0.178953	-1.24496	-0.33199	-0.50461
TCGA-A7-A0DC-01A	-5.05934	6.03209	5.71088	3.50282	0.831803	-0.171551	-1.47242	-1.37708	1.13934	-0.817783	1.14657	-0.069138	-1.46176	0.484268	2.08408	-2.00384	0.45942	0.859199	2.13586	0.0126327	-1.61991	1.23252	0.0661621	1.2224	-1.71927	-0.663802	0.918613	0.157585	-1.60593	-0.721483	0.847177	0.724728	-0.117176	0.453072	2.94931	0.0654798	0.732598	-1.17109	0.140276	0.411142	-0.83105	0.208541	0.130138	-0.268078	1.13412	-1.48274	0.11919	-0.605421	0.186595
TCGA-A7-A13D-01A	6.68568	4.38175	0.0368883	0.246992	0.292754	-3.10213	-0.575413	0.35359	3.42801	0.124298	0.713398	0.461038	-0.926718	-0.092335	-0.716069	1.36887	-0.0283001	0.773521	0.261492	1.01127	-0.0531489	0.341552	0.0332822	0.757478	0.622386	1.39871	-1.47386	1.67725	-2.10309	-1.44075	-1.61044	0.148256	-0.677968	0.101972	-0.902146	-0.47896	-0.336921	-1.01146	1.93828	0.0967702	-0.480929	-0.401007	2.43757	0.320541	1.2185	-0.924898	0.266591	0.129783	-0.0346196
TCGA-A7-A13E-01A	7.37187	4.27299	0.936865	2.46762	1.45905	-1.29943	1.31774	-0.261699	0.876918	2.81546	-1.2736	-1.03382	-2.04639	-0.198761	1.08678	1.53706	-0.510419	-0.143277	0.21987	0.494346	-1.60647	-0.596054	-1.50791	-1.46645	-0.36339	-1.92704	-0.0119043	-0.224524	-0.611632	0.756483	0.786311	0.6839	1.95933	1.66041	1.00114	-0.770742	0.38726	0.954917	-0.230017	0.0188526	0.514655	-0.21915	-0.153658	-0.839225	-0.0171936	-1.38031	-0.446112	-0.417287	-0.451027
TCGA-A7-A13F-01A	-5.05408	-0.0527158	3.63914	-1.34567	0.0628542	-0.824865	1.07668	1.40324	1.26731	0.0320579	-0.979291	1.96687	2.04095	1.18298	0.932605	1.73829	0.829626	0.625234	0.253572	1.24531	4.00276	1.23972	-2.20177	0.245117	0.00455138	0.175774	2.04443	-0.847532	2.22418	-2.68521	-0.661011	0.143927	0.594778	-1.26703	0.126238	0.853748	0.0370617	-0.0776349	0.0200882	1.07382	1.11437	-0.0898324	-1.37182	1.25671	0.463601	-0.523138	-0.309998	-0.645281	0.631732
TCGA-A7-A13H-01A	1.07189	-4.20753	0.884332	-1.40442	-0.739854	-1.11475	0.143659	0.0811979	-1.17116	1.29126	1.89167	-0.761317	-0.688049	-1.30441	1.07935	0.0232398	1.37482	-0.508709	-0.211421	0.375725	-0.0426345	0.412314	-0.681729	0.280829	-1.05569	0.370307	-0.20958	0.834505	-0.192677	0.4043	-0.167543	0.549179	-1.08647	-0.0892713	-0.29971	-0.0551125	-0.440779	0.437283	-0.107176	0.790381	0.76611	-0.901948	-0.250146	0.0948495	-0.533984	-0.311811	0.0607699	-0.37587	-0.196606
TCGA-A7-A26E-01A	-2.14277	-1.18211	-0.224799	3.97393	-0.678551	-0.248021	0.765743	0.837467	-0.177571	-0.197921	-0.438961	-0.620798	-0.241273	-2.03932	0.29396	-0.595003	2.1278	1.53753	0.107335	0.092517	-0.375063	-0.119879	0.393815	0.660657	-0.201959	-0.625514	-0.396599	-0.177141	-0.738512	0.358582	-0.0269111	0.77662	-0.66383	-1.18289	-0.487883	-0.562206	0.0552032	-0.644514	-0.898191	0.225738	0.406113	-0.565784	-0.465513	-0.720125	0.751856	-0.339507	-0.281148	0.76025	-0.424192
TCGA-A7-A26G-01A	5.23107	-1.65816	-2.269	3.39905	0.271417	0.985019	-0.125692	-1.53076	-0.722166	-1.073	-2.44359	0.592741	0.743916	0.352558	-0.388768	-0.988122	0.672607	0.517768	0.731308	-0.261081	2.05156	-1.39472	-0.134638	1.65579	-0.678317	-0.185222	0.747401	-0.937535	0.754086	0.624658	-1.40652	-2.0791	-1.19029	0.530152	-1.53952	-0.334944	0.0766638	-0.920383	0.931285	-0.338047	-0.959032	0.188366	-1.24399	-1.0389	-0.256655	0.170638	-0.146457	0.572431	-0.473063
TCGA-A7-A26H-01A	-2.64453	-1.43321	-0.38833	0.819353	-0.490693	-0.461969	1.11216	1.98839	1.18583	0.332343	0.334163	-0.266468	-1.40717	-0.417678	0.215003	0.317082	2.0677	-0.659728	-0.174417	-0.0116819	-0.586046	1.48613	0.340032	-0.25926	-1.38835	-0.449907	0.838749	0.154238	-0.236358	0.207599	-1.1325	-0.606937	0.788232	-0.619557	1.27202	0.616168	-0.0699039	-0.756951	0.401754	-0.301865	1.14927	-0.241896	-0.468332	-0.508185	-1.22006	0.418415	0.087776	1.22961	-0.11452
TCGA-A7-A26J-01A	-2.70534	-0.246956	-0.205927	2.41291	-0.48178	-1.43756	2.88552	2.22632	-1.63617	-0.513171	0.503378	-0.839296	-0.700638	-0.529767	-0.996882	0.443452	0.109741	1.15232	-1.06941	0.553886	-0.614107	-0.889023	-1.16251	0.674759	-0.992008	0.913645	-0.257425	0.0980077	0.171703	-0.332616	0.261511	0.126627	1.28277	0.568308	0.828697	0.445629	-0.746245	0.247402	0.321492	1.03611	0.0835186	-1.11153	0.225955	-0.751629	-0.211522	-0.120493	0.893039	0.188257	-0.454284
TCGA-A7-A2KD-01A	-2.15134	1.48186	-2.71558	2.1557	-0.254288	-0.904416	-1.61848	1.11439	-1.2405	-1.22754	1.04251	-0.792884	0.0791988	-1.04866	2.07874	-0.919105	-0.242013	0.73544	-0.153555	-0.305123	0.0552993	-0.361503	-0.0879415	-0.629517	-0.226855	0.450846	-0.267101	1.11461	-0.82383	0.0284238	-0.124959	-0.655943	0.0760351	1.46999	-0.509811	-0.199212	0.199324	0.592323	-0.251406	0.054153	-0.745597	0.121756	-0.0617434	0.362427	-2.01931	0.857478	0.221354	0.899628	-0.105262
TCGA-A7-A3IY-01A	1.61814	-2.6605	3.85857	-1.30138	-0.644895	-1.27225	1.31521	0.81732	0.880817	-2.85997	-2.07625	2.2569	4.32443	1.71481	1.95693	2.65251	-1.0475	1.19364	-0.199902	-0.283621	-0.155947	-1.64821	1.71405	-0.744907	-0.939829	-0.75615	-0.85911	-0.123334	-0.545764	0.163448	0.707826	0.0425778	-0.111839	-0.261473	1.0772	1.43339	-1.01213	-0.418391	-0.395781	-0.989705	-0.460077	-0.237009	-1.05805	0.399397	0.208027	0.628278	-0.018283	1.00171	-0.446659
TCGA-A7-A3IZ-01A	-6.24722	2.61581	3.55825	3.52828	0.319556	1.202	1.26086	-2.85406	1.02791	1.12879	1.88565	0.200078	0.796661	0.798858	1.75644	-2.31225	-1.67592	0.59655	-1.39753	2.43514	1.20262	3.49739	1.20748	2.34262	0.523672	1.08798	-1.34671	-1.34484	-0.637826	1.83796	0.304595	0.401681	-2.74892	1.08263	-0.427977	1.23839	0.575893	-0.408318	1.18782	0.284258	-1.04849	1.66224	-1.52154	0.64353	1.74646	-0.48974	0.967051	0.697901	-0.4287
TCGA-A7-A3J0-01A	-2.52763	2.23584	3.96653	0.542997	-1.49577	2.75413	0.404966	0.709013	0.0717755	-1.8229	-0.810047	3.50519	1.49038	0.799426	0.927432	0.183646	-1.80568	-0.66181	-0.473021	-1.65079	-0.430718	-2.19797	1.08726	-1.8863	-1.14868	-1.55582	-1.34825	1.50126	-0.284064	-0.83631	0.130695	0.187721	0.463938	-0.0686119	-0.296497	0.275381	-1.81231	-0.103242	-1.63371	-0.585816	1.60884	1.22803	0.266881	-1.48595	-0.673592	-0.509286	0.361661	0.665216	-0.17336
TCGA-A7-A3J1-01A	-2.70986	-4.47787	1.0542	-0.57941	-1.09452	2.10565	1.4498	0.0437509	-0.670997	0.354484	2.54621	1.36032	-0.606161	-0.251595	0.0354367	0.340899	-0.434599	0.51641	0.80167	1.45366	1.94471	1.0446	-2.02914	-0.610501	0.291869	-0.343587	-0.239724	-0.214559	0.473045	-0.0342205	-0.110848	0.733533	0.847113	0.971067	0.749748	0.480545	-0.851067	0.205207	1.32611	-0.879819	-0.855064	-0.585189	0.694728	0.144458	0.134625	-0.638306	1.33157	-1.2782	-0.98418
TCGA-A7-A3RF-01A	-5.2539	3.34346	4.55681	-3.77348	0.121184	1.21137	0.930812	-1.29314	-0.0649975	-0.344629	-1.68232	1.89019	4.17319	1.05994	1.47372	1.01688	1.03229	-0.216327	0.0448371	0.0416239	0.903582	3.05527	-0.348753	0.65279	-0.874364	-0.94835	-0.534605	0.172948	-1.1046	2.37033	1.03059	-1.06746	-0.017745	-0.283	-1.00008	0.261589	1.7476	-1.42132	-0.187352	0.810865	0.780744	-0.402984	0.428165	1.38308	1.58838	0.361303	-0.198577	0.383437	-1.08209
TCGA-A7-A425-01A	0.365663	-6.89095	0.894856	-2.34244	-1.63446	1.28074	-0.156298	-1.29746	0.345349	1.16726	-1.20993	-0.186494	-1.88957	-0.539379	-1.15192	-0.538387	0.197999	-0.627333	-1.26536	-0.0962022	0.331615	1.10406	0.213699	0.467758	0.126923	-1.02781	-0.16697	1.08569	-0.967007	0.595136	-0.0161558	0.551535	-0.46282	0.482629	-0.951891	-0.0471609	0.56704	0.365467	0.553325	0.688478	-0.574734	-1.29263	-0.134926	-0.285672	0.392115	-0.80946	-0.803232	0.410876	-0.0399524
TCGA-A7-A426-01A	1.74606	-6.1596	2.8944	-1.12642	-0.77661	-0.913139	-0.176718	-1.99834	-0.902321	-1.80917	-0.0187888	-0.364497	-1.72838	-0.956784	-0.199412	0.303697	0.0149233	-0.473494	-0.928401	-0.960518	-0.360323	0.132045	-0.678388	0.44653	0.559304	0.566275	-0.448987	0.197462	-0.264754	0.79619	0.0211284	0.194195	0.673807	0.205157	0.88754	0.556839	-0.47451	-0.291706	-0.0366525	-0.137262	-0.827709	0.298712	0.0660862	0.527077	0.431039	-0.119261	1.03957	0.0749318	1.25745
TCGA-A7-A4SA-01A	-0.485287	-2.15484	-0.763661	-1.81986	0.450617	0.747967	1.55771	-0.435328	-0.918451	-0.0625812	-0.925383	0.329824	-2.01066	-1.32559	0.419925	0.470647	-0.0395982	1.06769	0.0144451	1.64155	0.447516	-0.846396	-0.124822	-0.0769793	1.09556	0.748893	-0.165008	1.24013	-0.586609	0.775965	1.28362	-0.783667	-0.460678	0.516379	-0.389422	0.116849	-0.924143	0.787536	-0.840685	-1.26415	0.191876	-0.724816	-0.212916	0.351986	-0.0294058	-0.536738	0.456666	0.559657	0.775762
TCGA-A7-A4SB-01A	-1.98535	-2.44745	1.45195	-2.35892	0.873398	0.228687	0.111059	-0.858084	0.551794	0.613856	-0.210893	-2.1061	-1.05355	-0.811988	0.482334	-0.479474	0.624912	0.199348	1.05682	-0.20948	-0.775232	-0.545612	0.575315	-1.07073	-1.56816	-0.339734	0.100039	-1.5072	-1.65116	-0.723782	0.556385	-0.95629	0.259402	-1.68708	-0.489759	0.348662	0.60905	-0.0234487	1.13782	-0.157197	0.547157	0.153401	0.827412	-0.178554	0.962308	0.448622	0.565197	-0.10139	1.103
TCGA-A7-A4SC-01A	-0.208593	-5.48818	1.35689	1.78339	-0.65509	3.58926	-0.729806	-0.350724	0.935229	1.77853	-1.41719	1.48576	0.196305	-0.795948	0.0533962	-0.940526	0.806691	1.98877	-0.21333	-0.0692634	1.85175	1.71621	0.356274	0.434246	1.09931	-0.0959727	-0.68065	-0.0726745	0.107874	-0.729437	0.937575	-0.677957	-1.05067	-0.246811	-0.734207	0.747474	1.03938	0.671975	0.423451	-0.855495	0.270116	-0.713947	-0.82501	-0.55176	0.764705	0.0837105	1.4736	-0.476383	-0.0217745
TCGA-A7-A4SD-01A	8.16364	0.626782	-1.37006	-1.35367	-0.0964586	-1.73131	2.29256	2.6087	-2.82601	0.42964	0.25623	0.909737	1.04463	0.652912	0.428739	-0.872068	-0.298318	0.48493	-0.0295964	-0.167389	1.56096	0.183988	-1.3516	-0.62097	-0.251705	-0.379584	-1.72885	0.18504	0.506503	-1.05117	-1.23699	-1.02139	0.265395	-1.22435	-0.704937	0.0515043	-0.38737	-1.61939	1.2671	-0.666959	0.283159	0.0639347	1.33884	-0.978008	0.393854	-0.441914	-0.305114	-0.309313	0.500971
TCGA-A7-A4SE-01A	7.11752	-1.35178	-1.10069	-1.18104	2.42019	-1.91289	1.91479	0.378889	1.67711	0.490768	0.205895	-0.658861	1.02902	0.336928	-0.328636	0.403088	-0.929362	-0.203136	-1.1557	0.602483	-0.536668	2.26734	-0.326477	-0.615765	-0.386981	0.369117	-0.837098	0.531785	-0.138762	-0.118491	0.958595	-0.223354	-1.01655	0.228698	1.52978	0.514433	1.80588	0.463421	-0.200294	-0.450838	0.911312	-1.03299	0.311796	0.0238507	-0.143176	0.0946815	0.164476	0.636509	-0.289409
TCGA-A7-A4SF-01A	-3.62301	4.54814	-0.255246	-2.20742	-1.41649	-0.456861	-0.995184	-0.688021	-1.33796	2.76187	0.296042	0.00381133	-0.425615	1.03492	-0.0330223	2.20211	3.60078	-1.26228	0.611719	0.48445	1.04237	-1.35482	0.291889	-1.03691	-0.237145	0.195395	-0.316888	-0.334161	0.0992789	0.00775249	-1.23614	-0.908546	0.914316	-0.262207	0.171359	0.234646	-0.283461	0.26724	0.369524	0.701238	-0.36309	1.18895	-0.64456	-1.20855	-1.47584	0.657728	0.0868199	-0.15107	0.0116983
TCGA-A7-A56D-01A	-0.23657	2.65988	-2.83648	-5.68468	-2.23037	-2.52511	1.86665	-2.22474	-0.832977	-0.675477	0.89036	0.298193	1.15036	1.72491	-0.801028	1.33946	0.709476	0.796184	-0.906641	-0.170068	-0.254548	0.520443	1.37654	-0.339592	-1.05362	0.189762	-0.982805	0.50048	-0.154024	1.45753	0.781715	0.421332	0.798248	-0.485599	0.320667	-1.99804	-0.0837006	0.165556	0.31106	0.924879	0.551222	-1.17971	-0.281194	-0.144455	0.276111	0.388438	-0.524584	0.367851	-0.138972
TCGA-A7-A5ZV-01A	8.31758	3.64618	3.30519	-0.857771	0.198425	0.401663	0.0911211	-0.717717	2.76537	0.911234	1.79417	0.604341	-3.55486	1.67801	-1.42798	-0.345051	0.899511	0.410161	-2.42928	-0.535742	2.04326	-0.519586	2.13551	-2.46167	1.21231	3.12543	2.70816	-1.0093	-0.291832	-0.964766	0.467273	1.44595	-0.454328	1.79464	0.883833	0.467782	-1.6755	-2.90665	1.39828	1.81646	-0.760104	0.402788	0.33422	-0.421962	-0.0651288	0.215702	-0.102849	-0.955472	-0.922245
TCGA-A7-A5ZW-01A	0.0566244	-3.17507	-0.652017	1.55648	-1.07801	-3.54791	-0.744403	-0.448466	-0.322908	-0.976919	0.771745	-0.801961	0.545597	-0.4455	0.682822	0.431726	1.38474	0.791494	-0.10178	-0.524152	-0.909892	-0.319734	2.13677	-0.282123	-0.417535	-0.205265	0.524324	-0.101744	-0.137188	-0.562577	-0.182107	0.394004	-0.263987	0.334466	-0.656496	0.228578	-0.93797	-0.106374	-0.426737	0.283699	0.616057	1.17387	0.762931	-0.532142	0.300401	0.299682	0.267935	0.106619	-0.622176
TCGA-A7-A5ZX-01A	2.25606	-5.02038	3.00193	1.18109	-1.32216	-3.43587	-1.85893	-2.06212	-1.7319	-0.87703	1.38231	-1.32245	-0.0383524	-0.315	0.125074	0.667067	0.651497	0.282665	-0.812928	-0.256645	-1.24041	0.222094	1.42137	-0.381747	0.279318	1.42394	0.0408352	0.313313	0.217324	-0.199242	0.218236	-0.128606	-0.0119485	-0.446578	-0.724386	0.537649	-0.432973	-0.155275	-0.104473	0.208011	-0.453638	0.539488	0.642743	0.0262499	0.0484739	0.355632	0.749396	-0.561135	1.40357
TCGA-A7-A6VV-01A	8.642	0.469795	-0.929494	0.27967	0.65835	-1.9705	0.957907	-0.500674	1.07899	1.41542	0.186477	-0.0826459	0.288099	0.37111	1.03157	0.588221	-1.02014	0.217161	-0.637954	-2.08593	1.7909	0.123659	-0.647122	0.384843	-0.557081	0.221407	-0.652811	1.10812	-0.322365	1.49487	0.41258	-0.827591	-0.116109	0.82205	0.630865	0.236871	-1.37536	0.804118	0.691671	-0.756746	0.545551	0.307305	-0.0920974	0.942421	0.584605	0.221994	-0.318427	0.945649	1.72714
TCGA-A7-A6VW-01A	8.53984	1.65732	-1.6767	-3.81351	-2.86646	-2.5063	0.215486	1.09593	-1.14248	1.69217	-0.755104	2.06126	1.55199	-0.662345	-0.596346	-2.45271	-0.752385	-0.0545715	0.0119543	1.53198	1.6035	-0.597295	0.773061	1.80505	-1.24653	-1.02924	-0.948279	-0.616224	-0.471691	0.510005	-1.25175	-0.616314	-1.88482	-1.40392	0.332951	1.70497	-0.505992	-0.240239	-1.37261	0.0742495	-0.301053	-1.71388	1.38754	0.39336	0.69915	0.601602	0.0820987	-0.162325	0.4534
TCGA-A7-A6VX-01A	-2.19789	0.451551	-2.02025	-0.230357	-0.858084	0.760168	1.43032	-0.510016	1.22572	0.207819	1.86806	0.843188	0.137838	0.615577	-1.50707	0.963233	2.38922	2.0991	-0.00650907	0.421333	0.405418	2.32639	1.39185	0.0182076	-0.728976	1.31211	-1.75468	-0.724472	-0.14371	0.518308	-1.20708	-0.969743	-0.148065	-0.269622	0.838572	-1.29104	0.106861	-0.128865	2.01389	-0.407703	0.103432	0.00983058	-0.201343	-0.21237	-1.03608	0.205088	0.126274	0.0570526	-0.0855384
TCGA-A7-A6VY-01A	8.04514	1.52815	-0.761403	-2.42256	-1.1363	-1.86045	1.33159	0.496811	-0.794066	0.95511	1.76731	0.784795	-0.254859	1.60808	0.663	-0.0931966	-0.221663	0.0713513	0.805111	-1.58906	0.53563	1.29844	0.386376	1.2919	0.106276	-0.796061	-0.0483944	0.416992	-0.0520458	1.25285	-0.1834	-0.576714	-1.15107	0.717925	-1.0229	-0.250594	-0.736732	-0.662379	1.54821	1.03002	-1.11154	0.445942	-0.295104	0.259043	0.670636	-0.664834	0.457675	-0.291185	0.723542
TCGA-A8-A06O-01A	-3.26651	0.868855	-0.943511	-0.338346	1.51365	1.23965	0.942983	0.284285	0.926094	-1.0696	0.729614	0.534188	-2.2984	1.27227	-0.249527	1.4628	0.184412	-0.856149	0.257274	-0.0793216	-2.29688	-1.10094	-0.43859	0.510481	-0.598378	-0.874559	1.53634	0.00219097	0.201727	-0.231487	-0.614358	0.438904	0.826449	-0.940628	-0.716365	0.821468	-0.229279	0.0721134	-0.493261	-0.669119	0.433779	-0.522093	0.609152	0.210598	0.411933	1.29099	0.357127	1.59956	0.0617057
TCGA-A8-A06P-01A	-3.10446	-0.308889	-2.4049	0.132464	0.853958	-1.22279	-0.102828	-1.78814	1.26941	-1.69695	0.702647	1.29124	-2.02387	0.0576747	0.0801511	0.684051	0.176985	-0.472595	0.00612696	-0.268957	1.18054	-0.18701	-1.50221	-0.248844	-0.0242204	-1.53647	-0.500996	-0.135901	-0.412244	0.296001	0.230545	-1.42388	0.461525	0.0103947	-0.476339	-0.433785	0.518169	-0.215201	-0.47953	0.13749	-0.402095	-0.38407	0.425754	-0.697851	0.25974	1.27539	0.218826	-0.485067	0.306709
TCGA-A8-A06Q-01A	-3.15467	5.27643	2.21095	2.93629	-4.10088	1.75883	-3.86988	0.111483	0.681076	-1.14232	0.724487	-2.34077	-1.51023	-2.23829	-1.85079	0.15377	-1.55282	-0.9232	0.929639	-1.1655	-0.153033	-0.556298	-0.628849	0.435709	-1.8058	1.14364	-0.105106	-1.23354	0.642703	-0.308146	-0.281559	-0.326412	-1.02482	-1.27586	-0.137238	0.419657	1.13181	-2.3371	-0.854896	-1.91656	1.49498	0.528321	-0.297967	1.17086	-0.383924	-1.61131	-1.63443	1.00786	0.750037
TCGA-A8-A06R-01A	-1.07003	3.12497	-2.74089	0.340893	1.83375	-0.181283	-1.29893	0.594111	-2.19011	-1.35499	-0.907271	0.443371	-0.982598	-1.22562	1.00379	3.85573	-0.502097	0.414054	-1.06572	0.0043897	1.47548	0.810187	0.29591	0.303718	-0.0319863	1.52542	-0.721398	0.75931	-0.600966	2.64414	0.824318	1.16026	-0.0364993	-0.141632	0.148644	-0.419662	0.430796	-0.33504	0.195879	-0.033925	0.286199	-0.409098	-0.77353	0.82212	-0.0485813	-0.645299	0.543826	-0.264087	-0.915283
TCGA-A8-A06T-01A	-4.81396	2.43483	-1.3761	-1.07297	0.773561	0.322037	2.64972	-0.533516	-0.613367	-3.41819	0.24542	-2.03226	0.951389	1.68248	-0.932866	-2.11728	-1.55869	-0.110287	-0.0792084	-1.34761	-0.76975	-1.11791	-1.87676	0.414513	0.643482	0.195723	0.118333	-1.22982	0.631287	0.91389	1.02865	-0.089747	-0.633685	1.01789	0.311527	0.775283	-0.156013	0.212491	-0.827854	0.587892	0.788882	-0.0490229	1.24032	-1.74874	0.285156	-0.209491	-1.42552	-2.63857	-1.81726
TCGA-A8-A06U-01A	-0.910071	3.31855	0.287611	0.00278317	0.0160502	-0.207669	1.32171	0.746954	-0.956899	-0.930321	0.744101	1.22566	-0.257352	-0.757966	-2.86475	0.217268	1.48953	0.911684	0.962864	0.263503	-0.21591	1.58009	0.933142	-0.0161227	-1.22069	-0.837129	-0.491728	-1.08642	-2.05656	0.444434	0.726726	0.660637	-1.3715	-0.519657	-0.129758	-1.36336	-0.765957	0.156626	-0.531914	0.36858	0.315625	-0.0767445	1.09507	-0.0767326	-0.22354	-1.05226	-0.143749	0.148979	-0.249314
TCGA-A8-A06X-01A	-1.63869	4.24392	-1.71994	-2.98176	0.535557	0.191089	1.32768	2.99691	1.7482	-0.0551282	-0.353125	-1.41063	-0.743323	-0.166234	-1.03719	1.38431	2.19515	0.365206	0.856257	0.235043	-1.14141	-0.183115	0.518174	-1.63065	-0.396945	-1.2716	0.280146	-1.30333	-0.472917	0.184091	0.633124	-0.356381	-1.35104	-0.290144	1.09829	-0.29532	-0.420511	0.714072	0.278085	0.037241	-1.86294	0.824134	0.404416	0.172985	-0.228563	0.151389	-0.291278	-0.94801	0.0442542
TCGA-A8-A06Y-01A	-2.07949	3.36279	0.656341	0.413843	-2.50976	1.11271	-1.20095	1.52641	3.02578	0.268774	-0.135495	0.698928	-1.69314	-0.963591	-2.0303	0.424231	2.79273	0.961657	1.84164	0.186491	-0.992436	0.401107	-0.452566	0.548883	-1.07887	1.1983	-1.80456	0.399867	0.210205	-1.14927	-1.2689	-0.0812324	1.16898	-2.05904	-0.377075	1.26303	-1.10941	-0.279189	0.0527638	1.50616	-0.983972	-0.193114	-0.774873	-0.836615	-1.17854	-0.677511	-0.833715	0.96027	-1.43988
TCGA-A8-A06Z-01A	-6.02234	5.38283	3.34214	-0.164497	0.51143	-1.03923	1.39321	-0.597225	-1.1904	0.323739	-1.72287	-1.07347	-2.57113	-0.0169053	-2.28856	-0.060927	-0.690917	0.390386	0.0164928	0.5717	-1.97331	-0.568712	-0.490565	1.27318	-0.939964	3.0392	0.99883	-0.325714	-0.969142	1.61947	-1.53105	-0.604892	0.243212	-0.172717	-1.20938	-0.456801	0.543898	-0.1623	0.209315	-1.20614	0.753947	-1.02166	1.11875	-0.795846	-1.70727	-0.703145	1.23215	-1.78488	-0.825252
TCGA-A8-A075-01A	-2.01069	1.98948	-3.72199	0.516254	-2.37087	1.25516	-1.09755	-0.506815	-0.0416836	0.364297	0.947485	0.437037	-0.359706	0.355552	-0.663923	0.175638	0.323404	-0.171832	-0.261077	-0.587383	0.912306	0.411349	-1.78029	-0.628338	-0.121387	-0.480005	0.0169406	1.18312	1.3474	0.865174	0.601258	0.138931	1.16144	1.50351	0.572843	0.0734675	1.2592	-0.698741	0.273535	1.07448	-0.061698	0.853137	0.123651	-0.315069	0.314841	0.363113	1.13732	0.303053	-0.0715159
TCGA-A8-A076-01A	-3.7932	2.23257	-3.10174	0.871079	-0.000666723	0.241453	-0.0140825	-0.535391	-2.02716	1.02088	-1.14703	0.436573	-0.463192	-0.142756	-0.919818	2.68736	-1.16307	0.619628	-1.40897	0.72599	0.740688	0.120978	-0.556753	1.35471	0.503509	-0.562233	1.00738	-0.378267	1.11739	-0.345046	0.826109	-0.796885	1.28205	1.47546	-0.605776	-0.0243496	0.573369	0.010459	-0.234063	0.92164	-0.153902	0.164122	-0.266192	0.782698	0.684932	-0.117588	1.0798	0.58602	0.588558
TCGA-A8-A079-01A	-4.29386	4.3421	0.154566	0.943687	-0.653822	-0.268164	0.311093	-0.963352	-1.09856	1.73501	0.843418	-2.09253	-3.60184	0.379125	-0.347163	0.951417	-0.0579313	-1.07993	1.4748	0.498242	1.17993	0.154853	-0.393765	0.728268	-0.556438	0.148478	-1.21625	-0.402067	-0.503373	0.97621	0.410005	0.964695	-0.081029	-1.28175	-2.17873	-0.14393	-0.178192	0.169004	-0.548575	-1.01732	0.975392	-0.357681	0.383638	-1.13876	0.800845	1.30561	0.115721	0.854058	0.643987
TCGA-A8-A07B-01A	-1.74559	2.38756	-1.30039	3.35864	-1.25396	1.43561	-1.14431	-1.71638	1.52509	1.20111	2.85317	-0.512159	-0.505282	0.68534	1.36998	-1.06719	1.06709	0.745533	0.373183	0.388115	-0.306075	-1.41651	0.119173	3.00678	0.704103	1.3199	-1.57673	-0.119103	0.476408	-1.23659	-0.534341	-1.77485	-0.404582	0.876277	-0.421918	-0.175802	-0.761613	0.000333372	-1.16355	-0.341555	-0.243339	0.214836	0.0284675	-0.144175	1.17948	-1.55059	0.107063	0.106148	0.943842
TCGA-A8-A07C-01A	7.28676	3.74184	0.827668	4.42276	2.04974	2.59006	0.775483	-2.27136	0.984443	-0.584962	-1.18293	-4.96278	-0.115785	-1.14409	-0.0454489	2.17287	0.763233	-0.100117	0.536753	1.95928	-0.975028	0.229194	-1.14122	-0.102234	0.371845	-0.979266	-0.253732	2.29	0.371596	0.0379967	0.720983	1.25455	-0.0795966	0.614532	-1.38354	0.214783	-0.514383	0.420362	-0.537429	0.237997	0.473328	0.594162	-0.39709	-0.591514	-0.04779	-0.273894	-0.38712	-0.184171	-0.600837
TCGA-A8-A07E-01A	0.00259274	-1.85272	-1.35785	1.96815	-0.45274	-0.641801	-0.21282	-1.47141	-1.47153	1.58159	0.336406	1.67576	-0.960807	-1.13065	-0.751977	0.726635	-2.52313	-1.89836	-0.15922	0.0831666	0.0156036	-0.092737	0.0265847	-1.34597	0.814493	-0.494391	-0.572521	0.192538	0.262423	0.340873	-0.774622	0.675985	0.594237	-0.554092	-0.0217773	-0.877734	0.268932	-0.0238662	-1.68526	-0.29976	-1.15163	-0.607576	-0.336268	0.0570619	-0.57283	0.488693	1.08866	0.363371	-0.264429
TCGA-A8-A07F-01A	-3.703	0.0574938	-1.54548	3.66764	-2.61553	-0.339856	-0.59841	1.75022	-0.232466	0.687623	1.48938	-3.32257	-1.90081	0.361127	0.970866	-0.324803	-1.71392	-1.7059	-0.844583	0.320587	2.41981	0.126737	0.636332	0.503437	1.12056	0.588755	-0.686112	0.421462	-0.805839	0.0676195	1.15628	-0.580258	-0.725623	-0.681178	-1.45386	1.87611	-0.537422	0.0274777	0.153071	0.895834	1.10832	-1.0872	-0.172031	0.236918	-1.30109	-0.401206	0.395113	0.0461815	-0.192273
TCGA-A8-A07G-01A	-0.366159	0.98308	-3.05791	3.42141	-1.30099	-2.04802	-0.208752	-0.985862	0.450312	-1.67325	-0.909635	2.1237	-0.551061	-0.524362	-1.36278	0.334627	1.17096	-0.322588	0.173593	-0.798746	-0.206621	1.02976	0.159461	0.0725207	-0.650944	0.746497	-1.95434	-0.0614986	-0.0110807	-0.999511	-1.19405	0.172817	-0.016153	-1.15469	-1.35304	0.596812	-1.33396	0.0631875	-0.881935	-0.532908	-0.0572763	0.236725	-0.8507	1.72169	0.70366	-0.960355	-0.7775	-0.0725003	-1.64911
TCGA-A8-A07I-01A	-1.62358	1.55941	-2.58912	0.0547977	2.18966	0.701844	0.942036	0.921397	-0.647657	1.76389	0.326548	-0.372029	-0.0797888	-0.364109	-0.742766	0.846588	1.62351	-0.802483	0.563737	-0.400764	0.0350059	1.18654	0.148618	-0.87164	0.146194	-0.468757	-0.668512	-1.12873	-0.425964	-0.613402	0.714372	-0.910043	-1.0414	0.258586	1.55597	-0.304845	-0.408746	-0.172852	0.137043	-0.0247441	0.852248	-0.239304	0.776949	0.432201	0.645546	0.105525	-0.374777	1.2034	0.156955
TCGA-A8-A07J-01A	-2.3651	-1.51788	-2.1155	1.0633	0.340078	0.492074	2.13226	-3.71665	-1.0261	-0.848205	-0.648138	1.90528	-1.99269	-1.00442	-0.127073	-0.420327	1.13221	0.902166	2.91141	0.825315	-0.243514	0.181624	0.102742	0.0105043	0.0855933	0.611514	-0.618492	0.198172	-0.66512	1.2571	0.1982	-0.264818	0.795411	-1.00676	0.188487	0.0452116	-0.0954976	-1.13694	0.478845	-0.168873	0.153148	-0.640412	0.305389	-0.615294	-1.51704	-0.710139	0.11717	-0.0604087	-1.1174
TCGA-A8-A07L-01A	-4.30947	4.19951	-0.957743	0.661501	2.19982	-1.26792	-1.30835	-0.485748	-0.249786	-0.836936	0.689982	-0.174199	-1.65686	-0.784934	0.11647	0.0235408	0.333799	1.55494	-0.975298	-0.0109155	1.14671	1.22537	0.253624	0.126099	-0.103798	-0.652076	0.186083	0.443136	-0.398284	-0.34129	0.0502527	0.576964	-0.228459	-0.337684	-0.1023	-0.64312	-0.0347281	-0.122386	-1.19077	1.39765	-0.505885	-0.289497	-0.857273	0.112632	-0.182493	1.59104	1.21588	0.446933	-0.214946
TCGA-A8-A07O-01A	6.35286	7.34064	-0.0491062	0.326096	-1.2044	1.03451	1.34969	-0.101354	0.770989	-0.193498	-0.205557	0.807546	-0.583192	1.11483	1.3192	0.0931929	0.230223	-0.128154	-0.208212	-0.723429	-1.99247	-0.91875	2.09987	-2.2572	-0.127613	-0.999734	1.17962	0.793094	-0.832975	0.0541776	-0.276353	-0.60529	0.852612	1.366	0.146277	-1.08377	-0.291254	0.522216	0.739961	-0.694544	1.22417	-0.339975	-1.0467	0.857662	-0.572524	-0.260085	0.520205	-1.10865	-1.96424
TCGA-A8-A07P-01A	-4.406	2.34159	-0.0838832	-0.784715	0.320829	-1.08902	0.620975	0.0786311	-1.64975	1.85454	-0.450925	-0.72908	-0.600492	1.561	0.356202	0.899971	0.70877	1.12413	-0.770945	0.137891	-0.249412	-0.703508	-2.2158	1.03258	0.132611	-0.773808	0.464283	0.384307	-0.486062	-0.807063	1.65402	-0.699776	-0.485325	-0.299675	-1.29746	0.312791	-0.812955	-0.956642	-0.974803	-0.367684	-0.225233	0.354493	0.583522	0.490473	0.0755193	0.886415	0.281178	0.918582	0.0734323
TCGA-A8-A07R-01A	9.10563	4.10762	2.66609	0.573936	-1.72321	-0.477877	0.308385	-0.203539	-1.08128	-0.791886	0.801481	0.911609	0.137646	1.35413	-1.92353	-0.210017	0.908333	1.03233	-1.1693	-0.107743	0.988157	-1.78727	0.0387486	-0.449866	-0.213462	-0.379379	0.724638	-1.05073	-0.721336	1.57996	0.61801	-0.150783	-0.42107	-1.0839	0.717864	0.64453	-0.625686	0.931484	0.319252	-0.209136	0.890213	-0.476865	0.264965	-0.877632	0.511127	-0.542399	0.2225	1.15088	0.465502
TCGA-A8-A07S-01A	-5.00978	1.61675	0.678327	2.25157	-2.95514	-0.418073	3.67582	0.101319	0.413406	-0.642789	-2.58286	1.8805	0.444305	0.825467	-1.87783	-0.0253204	-0.683635	0.620005	0.305765	0.0728752	-2.03443	-1.9517	-0.576528	1.29072	0.949106	-0.789605	0.440471	1.54468	0.640005	-0.994792	2.10761	0.988494	-1.85058	-0.103318	-1.60318	-0.0276954	0.490172	-0.093738	1.35938	-1.11688	0.19989	0.566411	-1.71011	-0.1651	-0.352928	0.202733	-0.659317	1.18428	0.532163
TCGA-A8-A07U-01A	5.20243	2.06565	-3.69026	-1.13608	-0.93993	2.92455	0.543086	1.33444	-2.42717	-0.148813	0.00973448	1.91378	-0.483341	0.259912	-0.193137	-2.12742	-0.130595	-0.247571	-0.431824	-0.740019	0.464057	-0.560724	0.708176	1.42238	0.55961	0.233027	-0.082752	-0.438406	0.341869	0.185581	0.477249	-0.274006	0.737448	-1.58717	0.680856	-0.103696	-0.287804	-0.226018	1.48471	-0.291862	1.48012	0.124953	0.269737	0.475928	0.226557	-0.234356	0.774191	0.0352667	0.674329
TCGA-A8-A07W-01A	-2.52821	3.30913	-0.284452	0.353767	1.90582	0.785954	-1.74161	-0.00722083	-0.196574	1.66033	-1.53425	0.0989166	-2.78019	2.24161	-0.659908	1.75454	0.665599	0.511003	-0.611884	0.109421	-0.664952	0.252716	0.886586	-0.293218	-0.582581	-0.119652	-0.212871	0.615875	0.462855	0.894424	-0.138887	-0.297919	1.10602	-0.940324	0.779055	0.0575608	-1.26293	0.447109	-1.42083	-0.737812	-0.530375	-1.21633	0.594533	-0.272691	-0.623277	-0.525008	-0.213997	-0.906469	1.01802
TCGA-A8-A07Z-01A	-4.43534	1.77289	2.24148	-1.68662	-2.94774	-1.05915	2.60214	0.398454	-0.493007	-1.08038	-0.775814	0.911192	-1.93037	1.32977	-0.895401	-0.205364	-0.455391	-0.394977	0.209756	1.83228	-0.214089	-0.102751	1.73189	0.20608	2.66504	-0.676912	-0.243538	-1.48754	1.10863	-0.43399	0.478562	-0.391993	-0.902465	-0.737185	0.461709	-0.873603	1.45562	0.413468	0.731637	1.03877	-1.01782	1.47062	0.352319	-1.89004	-0.628274	-1.34259	-0.0530487	-0.262884	-0.210881
TCGA-A8-A082-01A	-4.48964	3.10144	2.23872	-0.0315526	0.674616	-0.138568	-2.01821	-1.58721	1.089	-0.310761	2.43923	2.9095	0.362999	1.88354	1.17153	1.30357	-0.814413	1.13501	-0.171375	0.132018	-0.653087	-0.176708	1.78855	2.54089	0.817567	-0.685717	-0.398766	-1.04374	1.21769	-2.84788	1.09291	-1.72602	0.200499	0.368916	0.823637	-1.60308	-0.513066	-1.94389	0.349277	-0.801791	0.311381	-1.04963	0.118888	-1.919	0.591606	1.69734	0.525054	0.505448	0.701518
TCGA-A8-A084-01A	-2.05634	2.09748	-2.06165	1.18974	-4.6205	0.627253	-0.257038	-0.0922737	-1.56545	2.14202	-0.38593	1.44294	0.142298	-1.58794	0.368047	-0.0144521	1.00652	0.54753	-0.124859	-0.909985	-0.570935	0.442696	0.0831805	-0.305376	1.29803	0.562933	-0.248739	0.996172	-1.43946	-1.28471	1.26224	0.562755	-0.0987145	0.679602	1.35754	0.221139	2.29388	0.943143	-1.04629	0.318441	-0.696839	-0.811734	0.163974	-0.782963	-0.115322	1.61689	-1.64265	-0.76477	1.40331
TCGA-A8-A085-01A	-5.49077	4.6385	-0.2749	-1.79817	1.78153	-3.5335	-0.319319	-4.00823	0.0465898	0.999243	-1.95104	-1.79731	-0.375986	0.244459	0.384522	0.816961	1.44673	-0.628718	1.86581	-0.293877	0.972972	-1.7068	0.0681294	0.825366	0.461861	2.09653	0.0210284	-0.83435	-1.63584	0.467803	-1.04314	0.366349	-0.501334	0.28154	-0.706686	-0.584328	-0.448629	0.650314	-0.575472	-0.673244	-0.266937	0.15299	0.328916	-0.281012	-0.221291	-0.282733	-0.529815	-0.62341	0.663962
TCGA-A8-A086-01A	-3.23972	2.60438	-0.193002	1.5634	1.61501	-3.67494	1.96502	-0.825585	-0.947423	0.0176861	0.91772	1.99473	-0.946505	1.2547	0.709188	-0.773226	-0.563493	0.803625	-2.51956	0.255455	-0.540952	-2.41825	0.309049	1.07519	-0.049426	-0.847828	-0.519986	1.83325	-0.433805	0.32492	-0.458922	1.496	-0.388536	1.90452	-0.274149	0.216374	-0.0979228	0.0470482	-0.57961	-0.292728	0.157	-0.617355	-0.901762	1.10019	0.375136	0.326589	-0.00453192	-0.313079	-0.0957038
TCGA-A8-A08A-01A	-5.15287	-0.633689	-1.0837	0.375534	-4.27582	-1.71471	0.648929	-0.765325	0.190155	0.160523	0.0291177	-0.685837	-1.21554	-0.652223	-0.832654	-1.41834	-0.322932	0.691776	0.62166	0.211622	-0.650906	0.313729	0.330402	-0.140084	1.88419	-0.993879	0.734608	-0.73023	1.37288	-0.0607514	-1.99267	-0.788925	1.04829	0.446363	0.31626	-0.976628	0.227073	-0.190753	-0.0799234	-0.189871	-0.0997635	1.34164	0.589847	1.33423	1.20495	-0.236031	1.04093	-0.317239	0.609098
TCGA-A8-A08B-01A	0.2208	1.75027	0.328402	-0.679273	-3.25246	1.45797	-1.48622	1.54209	0.975572	1.00187	3.6144	1.63608	1.31258	1.14906	-1.66728	1.32703	-1.30396	-0.873464	-1.98852	0.421353	-0.245876	-0.0679094	-0.524638	0.438033	1.75871	0.180262	0.773714	0.0593722	-0.664515	0.686532	-0.412167	-1.46731	1.40276	0.851317	0.66641	0.232043	-1.24715	0.191423	-0.700702	0.507263	-0.546454	-0.429079	0.303301	0.526883	-0.939171	-1.00865	0.265375	0.791808	-0.0992705
TCGA-A8-A08C-01A	-3.21948	2.4755	-1.73821	1.54332	-4.2425	-0.167969	-0.183733	-1.29907	1.50112	-2.96817	-1.61808	-1.76969	-1.32943	-0.987918	0.315089	-1.8959	0.80162	0.352971	1.00627	-1.47095	-0.880578	0.515217	0.654343	-0.968816	0.73345	-0.347852	0.408826	-2.23089	-0.314456	1.21162	-0.908812	0.917884	0.655923	0.290971	-0.659265	-0.968767	-0.777265	-0.795234	-0.389557	-0.357962	-1.30328	-1.11124	-0.458459	0.296741	-0.0836338	3.09071	0.11519	0.743893	-0.846323
TCGA-A8-A08F-01A	-3.23383	3.99004	-1.16177	-1.69589	1.76897	0.876697	-0.189449	0.306542	-0.152277	-0.404551	0.998013	-0.144977	0.161634	0.633997	-0.776458	1.00926	0.0459001	-1.24888	-0.647504	-0.0225792	-1.44665	0.227891	0.39857	0.825447	1.47941	-1.47943	0.563544	-0.423505	-0.572782	-0.0919152	0.629635	-0.322427	-0.836518	-0.428859	1.20524	-0.602012	-0.563661	0.182096	0.453706	-0.522821	-0.45922	0.368095	-0.607429	-0.430157	0.128223	0.210033	-0.11044	0.0667757	-0.617192
TCGA-A8-A08G-01A	-4.53244	2.95996	-0.685996	-1.63636	0.980086	-1.49373	1.27917	0.159521	-0.798183	-2.8149	0.229694	0.28907	0.122852	-1.97168	-0.874904	-0.109737	-0.253044	0.656576	0.307738	-0.305124	-1.39078	0.38704	-0.477081	-0.556686	1.11818	-0.494833	0.323213	-1.02914	-0.872584	0.795869	0.501392	-0.324806	-0.0929809	0.620061	-0.502817	-1.17148	0.00894825	-0.372507	-0.335256	0.544982	-0.331596	0.206241	-0.164575	0.645237	0.60675	-0.481194	-0.248209	-0.61806	0.0210679
TCGA-A8-A08I-01A	-1.69713	3.49884	2.32993	0.470326	-1.55401	2.81776	0.150852	-0.0493224	-1.45708	-2.09104	4.77916	1.016	-1.46541	2.11562	1.34717	0.735742	-1.10886	-0.195016	3.46315	1.3467	-0.590406	-1.07327	2.21428	-0.173985	-1.60861	0.719016	0.12734	-1.29459	0.302331	0.111674	0.6148	-0.95874	0.118777	-0.0133869	-0.0315283	-0.39238	-0.745281	0.703445	-0.523536	-0.668778	0.775693	0.955619	0.534582	-0.239329	-1.10038	1.04316	-1.75695	0.0461433	0.716802
TCGA-A8-A08J-01A	-3.09256	3.60458	-2.323	-0.81894	0.502561	-1.72199	-0.407405	-0.283366	-0.684872	-0.149614	0.130328	1.21273	0.797282	0.815197	-1.83338	0.265754	1.01622	0.0655485	1.10181	-0.805262	-0.757431	0.00280838	-0.658034	1.98741	-0.106317	-0.575706	1.76098	0.581897	0.314996	-0.587716	1.44159	0.47995	0.698692	0.525739	-0.570994	1.45512	0.468045	-0.52677	-0.27418	-0.569815	-0.904323	0.132067	0.023077	0.209382	0.234472	0.0226094	-0.472921	0.637758	0.00155285
TCGA-A8-A08L-01A	-0.662239	2.62419	-0.879609	-1.12617	1.44381	1.46512	-0.281682	-0.846333	0.861371	0.394925	1.31648	0.969247	1.69444	-1.29217	-0.728667	0.0911312	0.56612	-0.481272	0.828146	-0.151662	-1.54539	0.552318	0.528156	0.80147	0.648675	1.34652	0.104301	0.187642	-0.522472	-0.27006	-0.442985	1.85695	0.567967	-0.120837	0.961875	-0.423525	0.0369336	1.18616	0.948543	0.11684	1.51702	2.20721	0.747518	0.511474	-1.27609	0.180822	-0.203817	-1.15871	0.581052
TCGA-A8-A08O-01A	-2.06879	-0.864173	0.981137	1.57168	0.643551	-3.53084	0.414202	-0.797444	-1.19224	0.381175	-0.958386	0.251295	-0.571639	-0.62112	0.299736	-1.17777	0.519513	-0.80008	0.745878	1.10606	-0.92889	-0.515742	-1.22969	0.027516	0.638412	-0.0974876	-0.119366	1.39091	0.548866	1.57304	0.106003	-0.842672	0.329034	1.09093	1.00163	1.22593	0.626601	-0.0340586	0.752894	0.278534	-0.60493	1.0349	-0.705469	-0.665509	0.927422	0.0400331	0.257531	0.586819	0.0904098
TCGA-A8-A08P-01A	-1.30894	3.11317	-2.89134	-1.60478	-0.0342002	-0.454077	-0.127127	1.07804	-1.72494	-0.0629444	0.182583	0.105735	-0.722324	-1.33681	-1.2545	0.364446	0.94074	0.585041	-0.883728	0.200872	-0.426298	-2.0719	0.448835	-0.123254	-0.306734	-0.410269	-0.0538161	0.00215015	0.990123	1.43762	-0.485703	1.34256	-1.71144	0.668276	-0.0776943	-0.368525	0.203016	-0.186471	-0.840282	-0.538094	0.0153583	0.376839	0.809568	0.281114	0.500374	-1.1071	-0.112639	0.254193	-0.0466684
TCGA-A8-A08R-01A	5.94047	3.35165	-1.04319	0.712476	0.579352	-0.00763202	0.740023	-0.170917	-0.69236	0.4147	0.970595	-0.0339508	-1.35036	1.97799	0.955764	2.83756	2.07204	0.137487	-0.415154	-0.313765	-1.40676	-1.33056	-0.0698564	-1.93135	0.79784	-0.277661	0.0687845	-1.12232	-0.555012	0.282602	0.458847	-0.019341	0.0424604	-0.981586	0.223443	-0.141275	0.596571	0.0846421	1.17552	-0.60579	0.959853	0.942935	-0.551322	0.299668	0.307003	-0.414732	1.39791	0.729375	-1.92808
TCGA-A8-A08S-01A	-3.77723	3.09084	0.251244	0.664653	-1.88223	-0.384005	1.42065	0.595536	-1.06919	1.21934	0.685765	2.44998	0.391266	1.24125	-0.536621	3.44467	0.0809763	-0.0470367	-0.672041	2.69265	1.13917	0.267687	-1.01067	0.526366	0.186429	-0.219258	0.258062	1.42828	0.339796	1.01272	0.665572	-0.492878	-0.195813	0.115426	-0.252023	-0.373005	0.870314	0.246482	0.636836	-0.185684	-0.487445	-0.586646	-0.419842	-0.226053	0.854862	0.752107	0.0241836	0.184295	1.22234
TCGA-A8-A08T-01A	-2.96415	1.1841	-0.448611	2.10325	-0.445917	-0.672696	0.36959	-0.993184	2.17261	-0.13513	1.05739	0.655822	-0.193366	0.761523	-1.24148	-0.000582871	1.96439	-0.843619	-1.12771	0.925051	-0.407745	-0.157223	-1.21294	-0.798552	-0.548792	0.102351	-1.20397	0.530438	-0.187977	0.976221	-0.7715	-1.02869	0.0671496	-0.295033	-0.442465	-0.126954	-1.27532	-1.18977	0.598975	-0.312121	0.46846	1.09183	-0.120395	0.193967	-0.525118	0.844262	0.566133	-0.279242	0.036738
TCGA-A8-A08X-01A	2.60183	2.64645	-4.51322	0.254733	-0.233138	-0.0955542	-0.968323	-0.342161	0.488041	0.843549	0.895658	-0.0720187	0.00174551	0.785411	1.15827	0.976885	0.252478	-0.480618	-0.612593	-2.1476	-1.09734	-1.10258	-2.22259	0.554206	-0.0214136	0.0662265	-1.11483	-0.634024	-0.750309	0.466665	0.766853	0.948066	-0.903255	-0.816951	0.240146	-0.313408	0.0217451	-0.0726457	-0.491644	0.642519	1.36447	-0.463997	-0.682306	0.417141	0.437217	0.453939	1.49118	-0.947297	1.28729
TCGA-A8-A08Z-01A	-1.9812	-0.428761	-3.21954	1.92691	0.989929	-0.231892	1.70215	0.485502	3.38908	-0.227806	0.507479	-0.722375	-0.36203	0.655445	-0.553092	0.560913	1.48383	-1.56195	-0.342393	0.967347	-0.12405	0.152132	-0.749806	-0.0166161	-1.26279	1.00415	-0.731342	0.709071	1.38964	0.980722	-0.112959	-0.946093	-0.536365	0.492668	-0.605333	0.402975	-0.592843	-0.363433	-0.138586	0.285672	1.28392	0.0389863	0.536327	-0.251254	-0.316	-0.0181157	-0.0261924	0.308616	0.38388
TCGA-A8-A091-01A	-4.42332	2.20652	3.16374	1.62512	2.01959	0.493406	-0.674377	-4.16452	-0.373454	2.4664	3.24945	1.28766	-0.154053	-0.0808097	0.601498	-1.95285	-0.39742	1.0021	-1.15784	0.144988	-1.86701	0.0240229	-0.549599	1.62121	0.557684	-0.62933	-0.296703	-0.0396712	0.635113	-0.106881	-1.15841	0.0298977	-0.0125718	0.890085	-0.314487	-0.0313728	0.269995	-0.344022	1.29394	-0.953675	-0.454333	-0.492805	-0.274022	1.31268	-0.924806	0.201885	-0.281193	0.372355	-0.969927
TCGA-A8-A092-01A	-3.60317	2.89695	-0.597927	1.44714	-1.40213	-1.11938	0.388586	-0.34602	0.176147	-0.534588	2.20334	0.615988	-0.72411	1.45822	-0.689555	0.568429	-0.413507	0.809992	-1.35517	1.06929	-0.450585	0.343769	-1.0079	0.812892	-0.766772	0.176298	0.323418	0.0774921	0.600142	-0.812416	1.22855	-0.122556	-0.822312	1.4733	0.356689	-0.590733	-0.0776895	0.574022	-0.0414959	0.948746	-0.222261	-0.2823	-0.855241	-0.509272	-1.2054	-0.206374	-0.340724	0.242891	0.881341
TCGA-A8-A093-01A	-5.37671	0.548488	0.548047	1.40893	-1.62419	-1.82002	3.43829	-2.2179	0.154918	1.89324	-0.318575	1.38756	-1.1947	-0.229581	-0.433654	0.653742	0.965136	1.09063	-0.959556	0.548683	-1.73949	-1.08786	-1.82615	0.786303	-1.00753	-0.384981	0.637522	1.19779	-0.581344	-0.646684	1.08246	-0.0674036	-0.0891265	1.34608	-0.476317	0.778813	-0.733657	-0.064429	0.00302207	0.384375	0.114386	0.784952	0.374932	0.87334	-0.488844	0.484044	-0.207052	0.389864	0.650109
TCGA-A8-A095-01A	-2.14329	-1.3539	0.20169	3.13558	-3.57696	-1.165	-1.01547	0.751114	-1.03659	-0.4813	-0.521749	1.306	-1.00804	-3.73114	1.02912	-0.85428	-1.684	-1.26919	-1.80174	0.705513	0.465645	-0.257554	-0.91494	-0.0465536	-0.980382	0.449096	0.693332	-1.79428	-0.925293	-0.429135	-0.243729	-0.461814	-0.187687	0.207854	-0.950269	-0.577249	-0.210481	0.447943	1.11964	-0.676608	0.881803	-0.530143	0.202722	0.436656	-0.918525	-1.13459	-0.539966	-0.584994	0.151036
TCGA-A8-A097-01A	0.168727	0.640796	-1.62452	1.07879	2.54533	-1.56898	-1.30822	-1.17304	-0.875233	1.02356	-1.45314	-0.38542	0.0482463	0.56346	1.38119	-1.5969	1.13075	-0.259288	0.325375	-0.214001	-0.323628	-0.421042	-0.299078	0.406635	-0.603227	0.937737	-0.246303	0.583859	0.28927	0.41702	-0.00225917	-0.14288	-0.337342	0.420495	-0.117636	0.380937	-0.492185	1.45817	-0.417654	-0.108417	0.420838	0.499015	0.170117	-0.497578	-0.910685	0.305298	-1.05928	1.6432	0.479291
TCGA-A8-A099-01A	-5.63821	1.94152	0.355223	1.35525	-2.14281	0.0374684	2.90919	-0.103998	-0.574363	2.21679	-1.20987	0.736736	1.57414	2.81892	-0.820115	2.12208	1.25528	-0.545632	0.410046	0.800372	1.26432	-1.97717	-1.27283	-0.0309033	-2.09743	-1.3367	0.636671	1.36665	-0.0625278	-1.62196	0.777991	0.703765	-0.280173	0.326921	-0.49144	0.448819	-0.538591	-0.112898	0.290079	0.488793	-0.488133	0.829286	-0.582746	1.89615	-1.09071	-0.715505	0.197992	-0.36277	0.861727
TCGA-A8-A09A-01A	-1.06823	1.43718	0.790118	1.21682	2.38831	-1.62367	-2.18328	0.047504	-2.95969	0.950023	-0.961778	1.1487	-1.72298	-0.474241	0.383757	-0.249443	2.08852	-0.284678	-1.02258	0.367099	0.936734	0.169963	0.25962	0.547813	-0.200802	0.364363	-0.296121	0.4492	0.799006	0.458157	1.5358	-1.50809	-0.371873	-0.588325	-0.192205	1.56394	0.813887	-0.426873	-0.0304631	-0.184712	-0.363807	0.361383	0.0345357	0.900604	-0.363062	-0.210033	0.325478	-0.320449	-0.341297
TCGA-A8-A09B-01A	-3.68158	-2.37891	0.946889	-0.636243	1.59144	-0.365873	2.29514	2.32703	2.72333	-1.52377	-1.78344	1.87113	-0.0621394	-0.251282	1.64486	0.741265	-0.194726	0.0726989	-0.416704	-0.176473	-0.745547	-0.243174	-0.0199642	0.273472	0.627527	-1.16264	1.05115	-0.246997	0.982946	-0.395136	0.0890469	0.506928	-1.14696	-0.100324	-1.00119	0.508375	0.00245731	-0.0121361	-0.161658	-0.000255125	1.09975	0.491218	-0.60094	0.62396	0.561496	0.728139	-1.01651	-0.0309918	0.39874
TCGA-A8-A09D-01A	-1.36154	0.919337	-2.67153	-1.78573	1.75983	0.774344	-0.664798	-2.85906	-0.354036	-1.45008	0.126475	2.72989	-2.51238	-0.671215	-0.664121	0.678972	1.14605	-0.783215	1.05473	-0.246828	0.272398	0.841175	-1.07908	-1.14703	-0.16825	-0.65929	0.703793	0.188873	0.985792	0.303038	0.111555	-0.259369	-0.0254534	0.30105	0.349845	0.184978	1.17811	0.0587276	-0.136049	-0.226738	0.219296	0.0053957	-0.317233	-0.231038	-0.677654	-0.986423	-0.365019	0.073595	-0.561111
TCGA-A8-A09E-01A	-4.49169	1.16407	0.608111	-2.70662	0.0264383	0.351327	1.10954	0.764812	-0.29949	-0.080978	1.02505	-0.292405	-1.47727	0.730313	-1.32383	1.08187	0.201474	-0.315832	-0.682334	0.372902	0.0685272	1.76382	-1.48422	-0.0959984	-0.173661	-2.52239	0.30975	-1.69806	0.42124	-0.883749	-0.10843	0.179692	0.0343017	-2.25781	1.12891	-0.133494	-0.483118	1.4602	0.186182	0.175056	0.005126	-0.0417162	1.15711	-0.505955	-0.836641	0.329719	-0.877417	-0.572189	-0.120692
TCGA-A8-A09I-01A	-2.22131	3.28974	-1.88726	0.423283	-1.56705	1.17123	-0.382398	1.14172	-0.266004	0.900302	-0.578904	-0.599965	-0.0304291	-0.708906	0.0936898	1.57823	0.977997	-0.267769	-0.0689602	-1.04501	-1.20176	-0.0843572	0.937249	-0.369015	1.00238	-0.0255952	-0.48454	-0.894932	0.487685	-0.794386	1.23354	-0.38581	-1.07301	1.78813	1.75824	-0.486799	-2.28327	1.01398	0.481391	-0.516536	-0.62091	0.489853	0.223907	-1.07724	-0.106587	-0.562366	-0.217665	0.382032	0.482482
TCGA-A8-A09K-01A	-5.87119	6.07489	3.99049	-0.381297	1.24283	0.916274	0.423194	0.665256	-1.67711	1.55687	1.05062	-0.10104	-0.939854	-1.00981	-0.598854	-2.6375	1.12243	1.19115	0.274079	0.0885699	-2.65971	-0.494339	-1.93681	0.428406	-0.0361415	0.89055	-0.348525	0.818504	-0.343526	1.90141	-0.586384	1.27162	-0.524816	0.815808	0.136778	1.76017	0.343326	0.139935	1.06124	-0.638343	-0.919865	0.72417	-0.242869	-0.112583	-0.154433	0.710756	-0.891703	-1.05421	0.432087
TCGA-A8-A09M-01A	-4.8466	3.88903	-0.280314	-1.11279	0.533306	0.535328	2.34055	0.933525	-2.42426	-0.357821	-0.331612	-0.42386	-1.41771	-0.159271	0.475058	1.04234	0.992627	0.0759248	-0.00186357	-0.211942	-0.883786	-0.512394	-0.917847	0.883209	-0.415667	-0.314275	0.350401	1.6129	0.807061	0.0467103	0.424911	-0.11585	-0.634503	-0.897943	-0.97824	0.0656639	-0.617673	-0.178508	-0.531488	-1.39524	0.16377	-0.13462	-0.898506	1.29827	-1.35782	0.553473	0.448404	-0.247987	-0.0528599
TCGA-A8-A09N-01A	-3.9113	2.66267	0.40663	1.55108	-0.710768	0.473471	1.16806	-0.436143	-2.26873	2.13587	1.72891	-0.585893	0.428329	3.81979	-2.80373	0.190495	-1.39411	-0.505328	-1.4574	0.060207	-1.15654	0.569514	0.513859	0.525872	-0.833802	-2.15544	-0.876187	0.502583	0.497548	2.06905	0.206195	0.927615	1.03685	-0.960797	-1.17759	0.512562	1.8342	-0.449154	0.727479	-0.171136	0.78618	-1.19321	0.301438	-0.0146832	0.227291	2.22864	0.707367	0.233344	-1.46584
TCGA-A8-A09Q-01A	-3.90978	2.3208	-0.287258	2.20215	-0.994861	0.420901	0.892391	-1.12491	-0.788953	1.5612	1.96898	-1.01519	-2.15791	2.3487	-0.702547	1.20135	-2.85766	-0.361548	0.516733	-0.668843	-0.497853	0.631974	-0.120015	1.90236	-0.861452	-0.926639	0.940842	-0.610645	0.710839	0.345672	0.594936	1.08706	-0.470036	0.229247	-0.75125	-0.284007	-1.67873	-1.06266	-0.675809	0.189499	0.292061	-0.835419	1.29988	0.254775	0.868254	1.64798	0.985297	-0.16936	0.609039
TCGA-A8-A09R-01A	-3.81669	3.29576	-1.09728	0.390216	1.06297	-0.662093	2.36076	0.0508654	-2.12798	-0.865966	0.0332348	1.43506	-0.420476	0.179451	-2.93395	-0.0236149	-0.137078	2.95461	-0.5722	0.763871	-1.57835	0.784567	0.0499296	-0.912201	1.1254	0.613147	0.567258	-0.952046	1.63427	-0.63597	-0.540298	-0.766617	-0.700919	0.222843	0.735282	0.329422	-0.935252	-0.337388	0.111989	-0.584137	0.331169	0.667022	-0.50293	-0.510243	0.940692	-0.108233	0.710477	-0.43101	-0.473851
TCGA-A8-A09T-01A	-2.77572	0.665823	-0.309418	1.69287	-1.57804	-2.80789	1.26829	-0.414359	1.47849	-2.76137	-0.672477	-0.288944	0.27641	0.85037	1.80587	-2.51347	-0.714332	0.327939	0.215784	2.64328	0.850621	-0.0449379	-0.653682	-1.00037	0.449008	0.992954	0.357026	-0.105549	-1.80714	1.9135	1.37995	0.161533	-0.138451	-0.281093	-0.86962	-0.575136	-2.03146	0.456371	-0.51077	-0.114371	0.0742581	0.782385	-0.235204	-0.14433	-0.309674	0.500389	0.477502	1.85056	0.648948
TCGA-A8-A09V-01A	-4.52652	0.409032	-0.117182	4.30973	-2.48447	-1.33525	1.28095	-2.45312	-0.400074	1.51329	0.872198	-1.26151	-0.786409	-1.3946	2.01424	-1.43083	-0.034397	0.781399	-0.637359	-0.285281	-1.8705	0.0684944	-0.471547	0.450703	-0.894031	1.29869	0.448678	1.18745	-0.0909917	0.651233	-0.831877	-0.599184	-0.186654	0.380683	0.414169	0.156653	0.119305	0.0928894	-0.337809	-0.376463	1.701	0.797285	-0.288042	-0.20497	0.586491	0.0605207	0.0858464	-0.706564	-0.0456603
TCGA-A8-A09W-01A	-2.92334	2.42496	-3.15508	1.3423	-1.3558	0.338751	-2.14668	-1.69625	-1.48994	0.74347	-0.249048	-0.929458	-2.02657	1.27215	-0.0841355	0.780391	-0.258076	1.75575	-0.0642448	0.594253	3.38849	1.21188	0.524312	-0.689744	-0.813862	-0.375761	0.79355	-0.0540798	0.0636524	0.319559	1.03287	1.22036	-0.462881	-0.858215	-1.00515	1.68055	-0.640525	0.218848	-1.9848	-1.20984	-0.45213	0.888355	-1.90885	-1.12658	1.01103	-1.12404	0.161344	-1.59711	-0.327746
TCGA-A8-A09X-01A	0.333995	2.60698	-4.65436	1.64628	-2.35159	2.7721	-2.84401	-0.955575	-0.765667	-1.16267	0.393262	-0.843336	-0.794159	1.20516	1.53441	-0.80247	-0.25808	1.87557	-0.437109	-0.62071	1.78683	-0.496456	-1.58966	-0.457797	-0.906584	-1.09909	1.19859	0.0135607	-0.506267	0.511907	0.730342	0.795917	-1.97963	-0.896153	-0.369188	0.719728	-1.03452	0.411707	1.09455	0.0248357	0.198914	-1.7812	1.04715	-0.706673	0.153972	0.210668	0.21029	-0.814735	-0.525508
TCGA-A8-A0A1-01A	-2.27653	-2.72862	-1.23667	2.14101	-2.59363	1.06449	1.70309	-1.06319	-0.569619	1.22848	1.40381	0.826262	-2.16557	-0.558494	-0.368156	-0.568429	-0.267839	0.581255	1.14417	-0.20948	0.811978	0.844899	-0.360508	-1.39285	-0.388639	-0.416006	-0.0199446	-0.130359	0.157162	0.586372	0.0606305	0.271976	0.431652	1.31697	0.0774047	0.312318	-0.163959	-0.444916	0.0041725	-1.59787	-0.339967	0.591635	0.527672	0.312405	0.996751	-0.193037	0.176294	-0.421423	-0.218853
TCGA-A8-A0A2-01A	-5.10197	0.74899	0.190304	1.93437	0.403826	-0.729903	1.79511	-1.18984	-1.17041	2.77284	1.48249	-0.644021	0.767633	1.5553	0.550439	-0.0112553	1.04189	0.475719	0.393785	-1.43679	0.714555	0.0995575	-0.596347	0.544297	-1.66967	0.988605	-0.537271	-0.0687502	0.314834	-0.647753	-0.472324	-0.231416	0.432434	-0.251501	-0.89672	-0.0541257	-0.272868	-0.0742689	-1.30195	0.488136	0.964564	-0.24623	1.19866	0.809192	-0.359426	-0.463922	0.172252	0.770813	0.188381
TCGA-A8-A0A4-01A	0.848118	-2.17702	3.56655	2.03744	-1.74566	-0.925647	-3.23034	-1.09898	-3.48623	-1.34723	3.43072	-0.652624	-1.11529	1.39669	0.992029	0.667295	-1.08249	-1.46622	0.607109	-1.14155	0.882364	0.18039	-0.551358	1.23735	-0.687682	-0.968519	-0.258881	0.178604	-0.825412	0.406576	0.4716	0.00434472	-0.198739	0.246434	0.0780423	1.24595	-0.511323	0.313694	-0.611533	-1.09239	0.384393	-1.62853	-0.53824	0.929447	0.523842	-0.735165	-0.562535	0.578011	0.825134
TCGA-A8-A0A6-01A	0.678002	-1.43122	1.19818	1.98079	-2.43229	1.54578	-0.386988	0.0862001	-1.86228	-0.0687479	0.67356	1.8474	2.51554	-1.74383	0.502737	0.0863715	1.86167	0.194769	-1.05235	-0.0821827	-0.729226	1.40468	-1.45267	-0.204431	0.778955	1.11575	0.433775	-0.238354	-0.444994	0.628685	0.506551	-0.736748	0.141253	0.0726544	-0.596594	0.037703	1.10259	1.43746	-0.257376	-0.122475	-0.392444	-0.461156	-0.44727	-0.374322	0.945703	0.276789	0.11099	-0.882939	1.1789
TCGA-A8-A0A7-01A	1.76138	1.52822	-4.39371	-0.842085	0.132292	1.66923	0.027343	-0.533454	-1.70187	-2.07191	1.16133	-0.294925	0.33528	-0.0515119	-0.551738	0.714499	0.55882	-0.252397	0.879801	-0.0235733	-0.907559	-0.758812	-0.891453	1.04431	-0.268027	-0.0580551	0.475859	1.16715	0.941336	-0.916022	1.03762	1.35888	0.683254	-0.171157	-0.769399	1.36371	1.56198	-1.36009	-0.956048	-0.166152	-0.0962611	-0.17796	-0.199861	-0.0659402	0.355467	-0.374421	0.976351	0.233783	0.852485
TCGA-A8-A0A9-01A	-4.3511	0.594674	-1.89992	-0.0431562	-0.665825	-0.304941	2.89252	0.965539	1.029	-0.221616	1.44892	-0.963565	-1.27146	-0.793163	-0.775204	0.406833	0.873353	0.775807	-0.126526	-0.704663	1.15329	1.1579	0.291885	-1.35182	-0.939533	0.625311	0.00286912	-0.80582	-0.512084	0.0664085	0.504046	0.266758	-0.249872	-0.989728	-0.0421823	-0.417476	-0.826234	0.0778824	-0.499301	-0.505381	0.652138	-0.116255	0.910613	-0.932841	1.36723	-0.228479	0.101885	0.154382	0.243422
TCGA-A8-A0AB-01A	-3.85497	0.747076	1.66986	2.27443	-1.51316	-0.842358	-0.564137	-1.24969	2.14947	0.270297	2.79612	-0.0783362	-0.868289	-2.06659	0.313594	-2.9254	1.66166	0.527749	0.383737	-0.316054	-0.720211	0.140479	-0.019536	0.557511	-0.677468	-0.842249	1.50691	-1.3795	1.11291	-0.231736	1.01465	0.0238169	0.909294	-0.626176	0.633333	0.562874	-0.176568	-0.125661	0.719788	0.723634	-0.117749	-0.69628	-0.86365	-0.636072	1.50041	-0.0703153	6.22255e-05	-0.237774	-0.390569
TCGA-A8-A0AD-01A	-5.18318	0.044305	-1.42344	0.538507	0.442265	-1.34548	2.67142	-2.46146	-0.0301527	0.837848	-0.960098	-0.456084	0.961295	1.9051	0.959796	-0.883357	0.0218934	0.142879	-1.82669	-1.37516	-0.395172	-0.830596	0.340431	0.0106742	-0.0838138	-0.940485	0.0734524	0.0706465	1.49578	-1.50503	-0.950662	-0.792964	-0.176401	0.614301	-0.166447	1.25095	1.18499	-0.49664	-0.0846367	0.150935	0.901853	-1.08305	-0.210454	1.65382	0.467512	0.422619	0.919651	1.08015	-0.353414
TCGA-AC-A23C-01A	-1.51673	0.606944	-1.61977	2.28887	-0.719375	0.332091	-0.18643	-0.222421	-1.90529	1.77149	1.04285	1.87788	-0.244958	-1.30665	-0.603993	0.068569	1.89986	-0.953645	0.942518	-0.380688	-0.184139	0.593774	-0.472001	0.00713287	-0.0962071	-1.04201	-0.751777	1.05068	-0.208551	0.0847645	-0.656905	-0.256521	0.745106	-0.233164	-0.421178	0.425891	-0.361651	-0.0242955	0.0287476	-0.691232	-0.286841	0.559062	-0.712377	0.75008	-0.96558	0.356641	-0.38623	0.441459	-0.926097
TCGA-AC-A23E-01A	-2.16393	-0.0608063	-2.14013	3.38149	-0.304858	-1.93906	0.597948	-1.07536	-0.0348109	1.17772	-0.748045	0.666265	-0.796188	1.85233	-0.299468	0.144572	0.0665514	-0.0873746	-0.215733	0.671813	-0.0663108	0.139912	0.817325	0.864735	-0.412764	0.325204	-0.494051	0.501602	-0.0324366	0.478695	0.989423	0.31448	-1.38194	-0.328229	0.545404	-0.792015	-0.366826	-0.325281	-0.193972	1.14026	1.26132	-0.927204	0.10058	-0.251744	0.1013	-0.0389526	-0.307174	-0.361587	0.421203
TCGA-AC-A23G-01A	2.69334	-6.85164	-0.801769	-0.290364	1.84367	-2.45378	1.91935	1.52589	2.36977	1.32887	0.0306992	-1.57842	1.38476	-1.1716	-0.24649	-0.465211	1.12164	0.450143	-0.356125	-0.82395	0.420067	0.0500521	0.933817	0.485021	-0.598429	-0.496987	0.857199	0.0720104	0.0823041	-0.429978	-0.422873	1.04557	-0.44631	-0.549982	-0.192258	0.13451	-0.828142	0.703104	-0.0921073	0.519219	0.172895	-0.447685	0.775516	-0.519319	-0.566952	-0.0737144	-0.141397	-0.277198	-0.556611
TCGA-AC-A2B8-01A	-1.29975	-4.78881	-1.42811	0.821752	0.48635	0.776364	1.45609	0.891587	1.1056	0.536401	0.50852	1.37678	-0.496262	-0.119371	1.08818	-0.808154	-0.31295	-2.04253	0.161785	0.25584	0.351785	-0.291693	-0.280584	-1.24382	1.12508	-0.637002	1.68188	0.746519	-0.147564	-0.18783	-0.440972	-0.510753	0.976318	-0.0384172	0.476946	0.407607	-0.259357	0.127875	-0.141585	-0.898867	0.508037	-0.296152	-0.1843	0.856956	-0.619384	-0.361493	-1.10947	0.00268628	-0.32762
TCGA-AC-A2BK-01A	7.81024	6.0758	4.4997	2.38074	1.35626	1.44348	1.38934	-3.51804	2.55222	-0.916443	-0.820703	-2.95826	-0.381669	-1.65212	-0.708638	-0.363497	-0.809123	-0.405885	-0.0738113	3.20559	3.3122	1.93315	1.13936	2.39957	-0.221864	-0.23288	0.214475	1.54654	1.20998	-0.882155	1.99697	-0.0168165	0.707357	0.0396309	0.522859	-0.0816947	1.16683	0.877499	-1.52789	-2.11227	1.23566	2.07473	-1.52117	0.195786	-0.697853	-0.068129	-0.189272	0.136063	-0.590971
TCGA-AC-A2BM-01A	-5.48737	2.49455	1.33563	1.18494	2.31302	0.160578	2.40564	-0.0659978	-0.680569	-2.52807	2.80311	0.699234	0.164199	0.206543	1.42695	-2.29069	-0.0692299	0.264979	0.0173656	-0.462967	0.171396	0.0570735	0.097397	1.88804	1.65386	-0.213834	-0.820565	-1.24638	0.318998	-0.754152	-0.815367	-0.744495	0.273391	0.729513	1.45785	-0.305567	0.0481905	0.21828	0.703859	-0.100544	0.335169	-0.127958	-0.593425	-0.344596	0.606574	-0.360435	0.701394	0.474098	-0.285975
TCGA-AC-A2FB-01A	0.960925	-3.77241	2.92117	0.706956	0.942687	1.69366	-1.24477	2.9865	-1.10171	-0.57313	1.00421	-0.498378	1.17085	0.0118987	1.49574	1.29154	2.61301	0.705461	0.268626	0.0259014	0.0815383	0.64014	1.66951	-0.3089	-0.0576132	1.7225	1.15821	-1.35748	-0.329688	0.457086	0.322431	-0.161265	0.0504409	0.239804	-1.79085	0.782845	1.31252	0.269303	-0.0456854	-0.368388	-0.627311	-0.422178	-0.00858324	0.860624	0.318379	-0.998835	1.00087	-1.31196	0.553475
TCGA-AC-A2FE-01A	-0.798177	-4.31562	-0.777835	-2.29836	0.588693	3.09047	1.36972	0.906802	1.64419	0.085988	0.468134	-0.762195	-0.336924	-0.882668	-0.308202	0.174799	-0.324416	1.10713	-0.0555809	0.253751	-0.821481	0.252924	-0.297942	-0.39299	0.704223	-0.612927	-0.516477	0.156807	-0.155158	0.626651	1.22269	-1.1953	-0.837441	-0.23464	0.615238	-1.20784	-0.225702	0.795284	0.342907	0.522439	0.418408	-0.274812	0.589678	-0.502407	-0.294179	-0.154519	-1.03175	0.53371	-0.037659
TCGA-AC-A2FF-01A	1.81487	-4.16245	-0.168277	2.61626	-0.0965541	1.15527	-1.6074	-2.93904	-1.62027	-2.28628	0.704838	0.198513	-1.33113	1.04361	1.73849	0.143083	-0.661285	-0.565351	1.406	-0.187802	0.136022	-1.32403	0.0372996	0.866633	-0.320638	-0.987647	0.2808	-0.636592	0.510625	0.232478	0.904172	0.380364	-0.473806	-0.0878155	0.286791	1.34802	-1.77351	-0.189195	0.448952	-0.281107	0.214644	-0.797405	0.321244	-0.511341	0.161755	-1.01223	-0.518716	-0.632722	0.190547
TCGA-AC-A2FG-01A	1.30327	-6.13197	3.83782	1.17459	-1.26108	-0.503973	-2.69607	-1.33483	-1.04609	0.074455	-0.66788	-0.222796	-1.47355	0.935079	-0.33668	0.242586	1.10044	-0.0280161	1.38247	-0.718516	-1.13592	-0.256898	1.26174	-1.0307	0.395353	-0.522847	-0.458221	0.17346	0.592703	-0.414631	-0.120609	-0.112963	-0.891813	0.304599	0.0429479	0.157	-0.176388	0.288577	0.199775	-0.739092	0.348734	-0.475353	-0.523567	-0.133756	1.32375	-0.306453	1.51487	-0.243218	0.626193
TCGA-AC-A2FK-01A	5.31058	-6.30232	5.30521	4.02212	-0.234007	0.109887	-4.31509	-0.107595	-1.75062	-2.93302	0.333831	0.289611	-0.0114711	2.92908	-0.769997	-1.21728	1.24687	-0.52734	0.400371	-0.0992192	0.238569	0.75033	-1.04592	-0.647324	0.486531	0.879919	0.617503	-0.321353	1.10818	0.315699	-0.25212	0.698309	-1.16375	0.56814	-0.140794	-0.619718	-0.550484	0.0312574	-0.0981288	0.466584	0.062208	0.271927	-0.25747	-0.0230326	-0.120462	-0.0924853	-0.25866	-0.200017	0.800755
TCGA-AC-A2FM-01A	-4.43186	0.511393	3.73878	-2.30959	3.34526	1.16789	-2.71236	0.156836	-0.186018	-0.236153	-2.03656	1.20821	-0.31948	-0.628666	0.809888	-0.320507	-1.27653	2.25063	-0.948403	0.244664	-0.548448	0.866307	0.984267	-1.11733	-0.414678	0.737328	0.437486	0.812242	-0.179422	0.307889	0.00680819	-0.124617	-0.196733	0.884583	-0.0735137	1.47977	-1.2985	0.247893	0.491559	0.0109416	1.32491	1.59273	-0.0912882	0.332832	1.20757	-0.58955	0.66728	0.479511	0.0687535
TCGA-AC-A2FO-01A	-0.62872	-5.16989	1.79007	-1.47007	2.28127	2.03086	-1.14611	0.138208	0.00811555	0.348409	0.813773	0.868805	-0.864829	1.00012	0.672057	0.631879	1.47395	1.50873	0.563064	0.0655753	-0.361141	1.15057	-0.0458668	0.0901795	-0.20228	0.0107664	0.315935	-1.15137	-0.579046	0.359786	0.133338	0.442715	-0.341986	-0.74946	0.660264	-0.183658	1.05592	-0.742426	-0.718983	0.0126201	-0.276536	0.309974	0.0262388	0.441971	-0.173649	-0.0993959	-0.391119	-0.484472	-0.385876
TCGA-AC-A2QI-01A	-2.21511	-2.39381	-0.658202	0.130249	-1.86487	-0.466347	0.426475	-1.89807	0.475608	1.94665	0.947364	-1.38041	0.265714	-1.01364	0.951178	0.0996373	1.28418	0.435696	0.221236	-1.0577	-0.106351	0.403278	0.128828	0.423725	0.405971	-0.0791041	-0.216427	0.92486	-0.17945	-1.46275	-0.369649	0.0937708	-0.646062	1.13929	-0.607526	-0.0459953	-0.312405	0.730668	0.621534	-0.487746	0.145604	0.438094	0.522115	-0.55044	-0.353785	-1.10767	0.44772	0.288324	-0.58659
TCGA-AC-A2QJ-01A	5.35451	1.37128	-3.30797	-3.84324	-0.680176	-2.7951	1.97869	-3.85385	2.43025	0.0422368	-1.86119	-0.594042	0.792692	-0.659216	1.84054	-2.00822	-1.36429	-3.49169	0.804263	-2.58137	1.94281	-1.86946	2.22196	0.532605	-0.686647	2.10115	0.121947	-0.534775	2.10171	0.474041	1.49301	3.08761	-0.482017	0.111791	0.250627	1.28932	-0.41942	-0.111376	0.820609	1.03986	-2.1035	0.122513	0.919112	0.258799	0.438199	-0.955183	0.352078	-0.110378	1.18503
TCGA-AC-A3BB-01A	-0.163138	-7.07027	-1.33834	-3.06911	-0.991692	2.1049	0.834309	-0.700292	1.02653	0.490178	-0.520199	0.744452	-0.970339	0.586665	0.0661612	0.503071	-1.14804	0.836376	1.44247	0.0276024	-0.109024	-0.774118	0.231748	0.371184	0.178284	-0.514494	-0.134155	1.04046	0.825556	-0.777331	1.4665	0.100996	-0.534028	1.26899	-0.195672	0.0947081	-0.795279	-0.438997	-0.873691	-0.585599	0.762747	-0.11581	0.455217	1.79683	-0.881198	0.818214	-0.41061	0.293623	0.412682
TCGA-AC-A3EH-01A	-1.84617	0.102433	-0.911209	0.112511	-1.48193	-0.444039	-0.274229	-0.726409	2.63994	1.62021	1.29462	-1.1236	0.731303	-1.2986	1.39631	-1.10989	2.23626	2.09556	-0.406621	-1.06343	0.596962	-0.0277909	1.45613	0.358392	-0.351906	-0.144204	-0.604813	0.799538	-1.6214	-1.03215	1.81916	-0.765051	-0.0505786	0.318135	-0.740443	0.64041	-0.0799393	0.504899	0.34927	0.319184	-1.28613	0.52296	0.144275	-0.544074	-0.404303	-1.20879	0.955365	0.496946	-0.273756
TCGA-AC-A3HN-01A	-0.405658	-5.19675	-0.710209	0.189606	-0.156141	1.65826	2.99434	-1.36294	-0.625436	0.516167	-0.926069	0.594541	0.636186	-0.00606798	-0.994912	-0.575646	-0.0689043	-0.420272	0.723465	-0.461139	0.803989	0.613402	-0.27324	0.663186	-0.966375	0.5966	-0.120209	1.52062	0.692276	-0.0819489	-0.0290644	0.637465	-0.0467206	-0.278257	-0.525112	-0.734115	-0.703086	0.375463	0.861316	0.173121	-1.55243	-0.258861	-0.805291	0.216534	0.858331	-0.245581	-0.670744	-0.097286	-1.02351
TCGA-AC-A3QP-01A	1.77184	-4.31485	-0.350599	-2.17575	-1.59707	-1.40723	-2.15243	-1.66816	0.802895	-1.33397	-0.0863486	-2.2191	1.21788	-0.0372246	0.237543	-1.09796	0.213822	0.769845	-0.249641	-0.302047	-0.0855712	0.0674828	0.532954	0.0426027	-0.331251	-0.843415	0.203253	0.338912	0.314451	1.18875	1.52594	0.624475	-0.126241	0.919872	-0.596862	1.21117	-1.23437	0.342997	0.227476	0.258185	-1.87057	-0.192831	0.899957	-0.300234	0.0134289	-0.525628	0.360616	0.791704	0.680843
TCGA-AC-A3TM-01A	-0.0418054	-4.81866	2.07713	-6.21426	-1.65871	-3.38231	0.401555	-0.226589	1.73405	-0.985486	1.34354	-0.918677	1.51589	-1.48748	0.372984	-0.126945	0.669695	0.0954646	1.10385	0.426192	0.501575	-1.21753	0.174088	0.593058	-0.956682	-0.0488163	0.705704	0.169521	1.03167	-0.711744	0.586471	0.268628	-0.454903	0.262809	0.40763	0.087408	0.0108659	-0.40622	0.0901194	-0.502513	-0.699004	0.593624	0.0967608	0.716644	-0.0783615	0.909196	-0.169095	-0.553396	1.26671
TCGA-AC-A3TN-01A	-3.87245	-2.00085	1.04098	-3.14558	-3.5061	-2.48617	2.30303	-2.62461	0.692053	1.50133	0.498074	-1.17041	-0.63737	-1.01663	1.10631	-0.413435	0.648563	-0.299696	0.524994	0.161723	-0.372908	1.01926	-0.503987	1.14488	-0.030409	-0.19215	0.547793	1.19499	-0.783556	-0.110488	0.122252	1.29106	-0.375476	1.39917	-0.891224	-0.360675	-0.262261	0.599725	0.646463	-0.388839	0.0610708	0.914322	-0.00841737	-0.411666	0.887479	-1.08357	0.760959	-1.06751	-0.327702
TCGA-AC-A3W5-01A	0.728633	-1.47033	-3.81951	-1.7893	0.101999	1.68279	-1.46187	-0.818138	2.33706	-0.788272	0.484555	-0.07337	1.96926	-0.123996	0.227719	0.812846	-0.1108	0.22739	-0.153478	0.746017	-1.32745	0.236616	-1.53055	0.378164	0.870731	1.13199	0.292163	0.371528	-0.773931	0.434085	0.480516	0.266558	-0.604423	0.238311	0.442354	-0.244854	0.409161	0.179504	-0.748612	0.563148	2.0292	-0.111849	-0.0468303	-0.408658	0.190319	0.379523	-0.069553	-0.764635	-0.795447
TCGA-AC-A3W7-01A	1.43364	-5.90622	0.636897	0.0703124	-2.594	-0.0938555	-0.879673	-1.10725	0.318647	2.21527	0.898772	-0.162092	0.204087	-1.61608	-0.369926	-0.117677	-1.29326	0.0785104	-0.21034	-1.70728	0.347936	0.150004	0.801679	-1.02854	-0.0882845	0.30538	-1.13659	0.377629	-1.48004	-0.106119	-0.220929	-0.884225	-1.21304	0.342944	-0.060105	0.705156	0.879897	0.278825	-0.794282	0.168997	0.683814	-0.271714	0.145229	0.878786	0.5477	0.799953	-0.124752	0.205649	1.28996
TCGA-AC-A3YI-01A	2.74209	-5.43895	0.207252	-0.384665	0.998666	-1.86275	-0.457498	-0.232939	0.524719	0.977386	1.1447	1.18102	0.0804276	-0.347359	-0.0201409	-0.812285	0.318976	-0.0375772	-0.457312	-0.304803	0.0432171	-0.511372	0.512897	0.981016	0.144853	0.801953	0.345304	0.158838	0.562027	-0.682269	-0.124552	-0.498581	0.00516126	-0.14949	0.142569	-0.49831	1.37112	-0.380649	0.822883	-0.0598185	0.346043	-0.831817	0.651368	-0.151313	0.388047	-0.929751	0.65638	1.14726	-0.851715
TCGA-AC-A3YJ-01A	-5.81295	0.632867	4.23919	-1.74135	-3.66041	0.956941	2.67375	-2.92826	-0.330199	-0.578962	-1.10558	2.44422	1.51065	1.40834	0.648724	2.95584	-2.10051	0.596427	-0.645964	3.1595	0.975137	1.17917	1.60013	1.03156	-0.133951	1.53992	0.0634378	-2.00145	1.55292	0.171658	0.625075	0.914725	0.393447	0.725258	1.14076	-0.136869	0.132294	-1.79608	-1.00011	1.14766	-0.151165	-1.17212	-1.73851	-0.829212	1.44208	1.23151	-0.150122	0.712899	-0.0280741
TCGA-AC-A4ZE-01A	-3.35382	-0.821155	3.48224	-1.82891	-0.217766	1.27383	-1.52224	-0.314366	1.22272	0.365798	0.376815	-0.000109028	-2.81466	0.315347	0.323663	0.410183	0.36568	-1.22223	2.8517	0.929053	3.93915	-0.164046	-0.626686	-1.33255	-1.0014	-1.26286	-0.573493	0.0868698	-0.122474	-0.621076	0.35841	0.860339	0.191036	-0.0206543	0.0288541	0.249151	-1.05548	-1.41628	-0.329844	-0.717195	0.69862	0.881789	0.764862	0.933167	0.10131	0.0494478	0.542419	0.946269	-1.12677
TCGA-AC-A5EH-01A	-1.10368	-0.0142339	-3.92812	0.384068	-1.12963	-0.85556	-1.40098	-0.112576	1.50145	-0.825753	-1.88384	0.622249	1.49621	1.24847	0.564201	-1.50995	0.874352	2.27556	1.81484	-0.303355	0.778401	1.12601	1.39327	-1.51074	0.585383	0.336595	0.285626	-0.237323	-0.64412	-0.462319	-1.13049	1.02617	-0.0436979	0.575753	-0.970193	-1.28135	-0.686042	0.200391	0.627836	1.89656	-0.581851	0.0199137	0.517054	1.23632	-0.0574588	1.05848	0.167857	0.651986	-1.56698
TCGA-AC-A5XS-01A	-0.037127	-5.03575	-0.198816	-3.90621	-1.54803	2.90191	0.0442435	0.529852	0.905121	1.01276	-0.203612	1.16095	1.03351	-1.64911	0.929069	2.12955	-0.855945	2.16124	-1.05727	0.196863	-0.990581	0.859278	0.874291	-0.966859	0.781167	0.650666	-0.428072	-0.849607	0.179541	0.919531	2.18965	0.810049	-0.582171	-0.0601352	-1.04116	0.791707	-0.755553	-0.109922	-1.22758	0.697055	-0.847051	0.0330431	0.863822	-0.517661	-0.143004	-0.0933636	0.831574	-1.00216	0.201963
TCGA-AC-A5XU-01A	-3.21195	2.70539	0.0376722	-1.09821	3.80164	-1.4402	0.476888	-1.69404	-1.34171	-1.33626	1.68198	1.07057	1.76522	-0.837814	-0.253551	-0.146634	0.4711	0.83425	-1.15383	-1.27849	0.162981	-0.573882	0.954735	-1.76355	-0.46201	-1.30238	-2.39479	1.10513	-0.375679	1.05431	-1.84977	0.409969	-0.000559035	-0.976025	-0.389164	0.310499	-0.0869204	0.190564	0.62853	-0.213832	-0.307841	0.876636	-0.211464	0.386429	-0.429247	0.0535214	-1.56664	-0.513789	-0.511235
TCGA-AC-A62V-01A	-3.73169	2.54833	-0.201852	-5.51947	0.811392	-1.61328	0.0520795	-3.96886	0.550441	1.57011	-1.45177	0.462674	-1.90625	0.287841	0.586819	-0.624517	1.20917	0.499729	-1.43555	-1.03869	0.0262998	0.6589	0.527763	0.770318	0.30841	0.450222	0.197296	-0.561157	-0.273477	-1.20913	-0.391082	-0.357458	-1.081	0.737359	-0.258211	-0.0844064	-0.116344	0.166892	0.883496	-1.00046	0.128407	1.13412	-0.338084	-0.607557	-0.793962	-0.765021	-0.552008	-0.241487	0.184743
TCGA-AC-A62X-01A	11.5146	2.72003	4.45344	-0.91232	-3.41242	0.254983	0.281937	0.124108	-0.385539	-3.24883	-0.330884	-0.391755	-0.747723	0.440841	-2.72816	-0.482847	1.69674	2.39303	0.702812	-0.526706	0.948594	2.17669	0.764337	1.25792	4.31301	-0.43263	0.850627	2.68422	-1.24679	1.09075	-1.25362	-1.12023	-1.07345	0.741864	0.680236	0.82495	-0.814125	0.441454	-1.67172	-0.910534	-0.722371	-0.254639	0.571199	1.16064	-0.554585	0.682578	-0.0591929	-1.01163	1.27353
TCGA-AC-A62Y-01A	-3.09021	-6.7602	-0.582557	-3.03904	-1.50879	2.66866	3.17538	2.12781	2.47239	-0.172865	-1.72701	-0.0114119	-0.306016	1.33356	-2.16706	0.843854	-1.1982	1.05086	1.54058	-0.922515	0.352751	-0.395022	1.28549	-0.550265	0.6094	0.775355	0.685815	-1.54451	0.0860772	-1.09562	-0.8054	0.341536	0.0674857	0.969129	-0.925393	0.0702794	-0.233431	-0.156311	-1.41924	-0.242524	-0.0613013	-0.602601	0.156265	0.830692	-1.31619	1.10251	-0.836073	1.48371	-0.396246
TCGA-AC-A6IV-01A	0.152182	-3.1306	-0.538791	-1.84759	1.57213	0.884377	2.19918	-2.74173	-0.453079	-1.97978	-0.867177	1.1555	-1.73883	-1.02504	-0.0927314	-0.948639	-0.597517	0.23195	-1.05504	0.990492	-0.0538159	0.288725	-0.99549	-0.859506	0.455813	0.161945	1.43466	1.73213	0.153541	1.35247	-0.500403	-1.00231	0.576383	-0.282695	0.855624	0.0708411	-1.92966	1.17097	-0.0563884	0.148841	-0.396751	-0.280515	-0.50222	-0.829849	1.32111	-1.07228	0.876876	-0.204486	-0.669922
TCGA-AC-A6IW-01A	8.79295	2.82411	1.15708	-1.85682	-0.674353	1.1136	2.17561	-0.575433	-0.859328	-0.30382	-0.202222	-3.50534	-0.165091	-1.22386	0.459966	-0.40651	-1.55105	1.62846	-0.288212	0.588835	-0.0684807	-0.755714	-0.25606	-0.692781	0.00173147	-1.43342	0.450984	-0.334426	-1.23628	-1.06918	0.564204	2.05023	-0.140442	-0.0847558	0.654793	0.822831	1.52766	0.139329	0.344705	-0.0900864	-0.296702	0.266742	2.35007	-0.618133	-1.63297	-0.0814238	2.3347	0.797592	-1.28987
TCGA-AC-A6IX-01A	-0.314323	-4.15465	-1.21529	-2.63829	2.91227	2.94062	-0.123375	-0.477193	0.580324	0.0940186	-0.535957	0.338292	-0.242037	-1.71652	1.06353	1.10263	-0.218458	0.884151	-0.310232	-0.0759531	0.353917	0.819472	-0.349881	0.264785	0.129276	-0.567792	0.114872	0.351173	0.347546	1.15101	0.890766	-0.149977	0.105878	-0.875718	-2.13299	0.136843	-0.605219	0.584612	-0.454767	0.105532	-0.406436	0.302772	-0.538048	0.415223	1.65348	-1.26641	0.391453	0.703601	-0.853306
TCGA-AC-A6NO-01A	-1.90116	-0.669178	-0.196893	1.28464	-2.28861	-2.09018	-2.47237	0.37708	0.988642	-1.26238	0.387702	-1.96343	0.578824	-0.456627	1.11919	-2.88326	0.426681	-0.53486	-1.69121	1.33127	-1.18608	1.8178	-0.821244	-1.4022	0.538886	0.597799	0.493025	0.740216	1.22592	0.35799	0.19164	-0.154825	-1.05349	0.629476	-1.32828	-0.798564	-0.868152	0.379924	0.539102	0.23524	-1.36524	0.707703	0.406911	-0.084561	-1.20983	0.978222	-0.378139	1.30932	0.946276
TCGA-AC-A7VB-01A	-3.77729	5.06948	1.27356	-4.4734	1.13565	0.640394	-1.15175	0.00774818	0.349305	1.9853	0.0167165	0.147121	-1.89182	-1.74735	1.02208	-0.168233	1.10521	0.554975	-0.725086	-0.405481	0.320967	1.11778	-0.835078	0.205135	0.802101	0.566792	-0.0884131	0.939879	0.631455	-0.278271	0.821962	-0.795341	-0.674736	-0.823527	1.20069	0.15299	0.262681	0.932281	-1.25572	0.478052	0.331503	-0.112243	0.809784	0.556725	1.53822	0.806443	-0.329482	1.22343	0.478815
TCGA-AC-A7VC-01A	4.00084	2.45753	-4.93932	1.1016	3.10793	1.21602	3.14049	-6.52321	2.35367	-0.424679	-2.54809	-3.18128	0.274432	-0.942742	1.82893	-1.00746	-1.64651	-2.03048	-0.809263	-0.918135	2.49351	-0.46309	2.44128	0.421434	-1.31192	2.96917	0.127795	0.238288	1.08503	-0.34278	0.560748	1.47406	-0.56495	-0.324096	1.20367	1.25913	-1.00452	-0.635615	-0.489671	-0.210162	-1.33011	0.332876	1.1771	0.279629	2.1168	1.09245	-0.30562	-0.241116	-0.975724
TCGA-AC-A8OP-01A	-1.14289	-2.06015	0.913126	-0.945593	2.81899	0.999929	-0.0735615	1.03698	0.436513	2.42417	-1.93804	-1.21272	-2.50957	-1.26683	0.172108	-0.0585996	1.20875	1.28254	0.205106	-0.0704915	-0.315981	0.137258	-0.456264	0.00477906	-0.50541	-0.0799642	-0.737188	0.390266	0.521174	-0.308212	0.180649	-0.733847	-0.179035	-0.91037	0.386898	-0.17138	0.232513	0.974639	0.650588	-0.744447	-0.470437	-0.0811948	0.91029	-0.017116	0.0154361	0.530229	-0.286375	0.0817703	-1.02252
TCGA-AC-A8OQ-01A	7.1994	-1.87526	-0.659861	-1.58727	2.39457	1.89561	1.16245	-0.868504	0.306019	0.420929	1.3447	0.426835	-1.48268	-1.05954	1.39039	1.30782	-0.92645	0.745756	-0.18796	-1.07887	-0.232006	0.54035	-0.85906	-0.423115	0.830491	-0.841546	0.833534	0.646973	-0.0605248	-0.967835	-0.611219	-0.94132	0.217913	-0.214731	-0.167988	-0.725748	-0.224055	-1.47684	1.03393	-0.0733462	-0.00713227	0.914611	0.859796	-0.382403	-0.350842	-0.40676	-0.332424	0.669164	0.205365
TCGA-AC-A8OR-01A	-1.84452	3.322	6.65702	-1.29321	-1.33352	-0.0386863	-0.298899	1.04064	3.40321	-1.80738	-1.46871	3.38236	2.34088	1.41504	2.80955	2.48885	-0.447802	1.44534	0.114523	-0.860334	-0.992741	-1.23021	1.87942	-1.08192	-1.42042	0.0925198	-0.583565	1.16557	-1.10972	-0.242514	1.87317	0.492152	0.513384	-1.17015	1.60717	0.240624	1.07364	-1.26242	-0.677062	-0.234256	0.0181804	-0.887992	-0.895771	-2.0994	-1.01893	-0.458195	0.485726	1.40298	0.605341
TCGA-AC-A8OS-01A	-0.011297	-5.16894	0.861732	1.82992	-1.86864	1.76689	-1.88645	-2.26134	-0.268849	-0.244998	0.615748	-0.879226	-1.38381	-0.54931	0.397268	0.0108879	-1.07472	-0.0642373	0.110178	-2.33519	1.23459	-0.0784489	-0.350659	-0.0258104	-0.30654	0.278205	-1.68239	0.501825	-0.57232	0.720603	0.129381	-0.329797	-0.213232	1.04253	1.40239	0.900922	0.0362687	-0.508061	-0.373158	-1.56753	-0.406147	1.32202	0.971462	1.43124	0.397919	1.61736	1.23451	0.717671	0.263208
TCGA-AN-A03X-01A	-3.43147	-0.993514	-2.24762	-0.456928	1.87336	-0.578957	1.8294	-0.29486	0.888318	-0.0277266	-0.990533	0.188945	1.11074	0.824059	0.318345	1.14975	-0.185654	1.60901	-1.08907	-0.0183728	1.01917	1.40875	-1.07518	1.07503	0.415398	-0.604348	0.877882	-0.0622308	-0.187912	-0.607021	0.0559932	-0.104896	0.458227	-1.32991	0.332026	0.0687569	-0.801835	0.686407	-0.843452	0.154375	1.06269	-0.309084	0.746051	0.116182	-0.0911493	0.631572	-0.134616	-0.243326	0.0408222
TCGA-AN-A03Y-01A	-2.62459	2.71205	-0.865971	2.02026	-1.21889	1.64473	1.13559	-2.10495	2.01803	-0.728384	3.29599	-0.282344	-1.87264	-0.883332	0.0277274	-1.27318	1.40448	2.33928	0.0851389	-0.891384	-0.931783	-1.16823	1.16613	0.297534	-1.04429	-0.117283	0.0549794	-2.05323	1.1917	0.22996	2.07567	-1.32911	0.598494	0.0161012	-0.798155	0.362704	-1.34303	1.00137	0.0530728	1.26813	-0.661799	-0.54048	0.258341	0.323255	0.812964	-0.761374	-0.0581283	0.479925	0.313283
TCGA-AN-A041-01A	-4.12643	3.30579	-1.66668	0.0504935	2.74053	-1.6032	-2.17671	-1.15773	-2.48792	0.885037	-2.81142	-1.9244	-0.868475	-1.6039	0.346516	0.898771	-0.622705	0.697452	-0.367543	-0.904537	0.167261	-1.42267	0.23104	-0.547865	-0.650384	2.37393	0.466303	0.68562	-0.549978	-0.497212	-1.09172	-1.20421	0.430519	0.419165	0.657344	-0.412459	0.748785	0.800283	-0.987952	0.85267	-0.0517556	-0.439941	-1.10319	0.0528112	-0.405712	0.412825	0.421727	-0.632257	-0.419122
TCGA-AN-A046-01A	-3.73743	-1.73526	-1.62149	0.896054	-0.750176	0.619956	2.96117	3.40759	1.08719	0.384339	-1.55979	-0.754928	-1.13601	2.21887	-1.21342	0.859817	-0.205488	0.39366	1.52228	0.443706	1.02598	-0.36465	-1.40896	0.185014	0.355583	-0.340198	-0.952689	-0.779217	1.1196	-0.489241	-0.187134	-0.909604	-1.02716	0.469375	-0.196874	0.535872	-0.0402928	0.231968	-0.568565	-0.917664	-0.206209	-0.716741	-0.295485	0.877812	0.317284	0.979864	0.861789	0.426442	0.124959
TCGA-AN-A049-01A	-2.5176	0.0737075	-1.09452	0.551522	-0.114965	0.380132	2.39572	-0.0351636	-0.805315	-1.72545	-1.22084	0.471108	-1.69255	-1.24187	-0.916792	-0.0842553	0.405377	0.730753	0.58169	-0.166214	-0.300509	-0.0495082	-0.224764	-0.552745	0.515768	-0.177652	-0.948746	0.434147	0.192029	1.35805	0.810905	0.717501	-0.0838936	-0.877117	1.43037	-0.549782	-0.0661078	0.0511245	-0.0661643	0.958868	-0.0930086	-0.237135	0.709627	-1.22311	0.874759	-0.634839	-0.174636	0.765725	-0.67145
TCGA-AN-A04A-01A	-0.31157	1.02793	0.212649	0.399699	1.84975	-3.48155	0.134037	0.436363	-0.81546	-0.339861	-0.0064532	1.65508	2.45927	-0.599012	-1.53957	0.529802	-1.16717	-0.602956	0.490966	-0.481434	-0.161341	-0.0682869	-0.51454	0.0917529	-0.779824	0.317167	0.735933	0.444312	0.476162	0.11723	2.13089	-0.0484542	0.162713	-1.35718	0.367255	-1.33784	-0.280923	-0.533438	-0.137751	0.262536	-0.653734	-0.359676	-0.279872	0.0337741	0.08962	-0.213915	-1.52128	0.364055	-0.416569
TCGA-AN-A04C-01A	0.946344	2.79649	-1.04959	-2.08768	-1.89544	1.6207	-5.01108	0.437465	2.45614	1.16258	0.0317371	-0.312864	1.37859	-1.2574	-0.0332804	1.61754	0.18649	-1.38442	-0.473352	1.55632	-2.01586	-2.12094	-1.67367	-0.096388	-0.51882	-1.20666	0.546407	-0.556112	-0.144179	-0.925349	0.174142	1.51192	-0.241279	0.0505827	-0.431931	0.0014173	0.575574	0.2501	-0.411112	-0.0162094	-0.304017	-0.0467732	0.436015	-1.81065	-0.175153	-0.689655	-0.568578	-0.21707	0.173033
TCGA-AN-A04D-01A	6.65056	3.59607	3.42361	1.41622	0.561315	0.439594	-0.174859	-2.58572	1.84002	-0.0331485	0.874991	-0.989718	1.01351	-1.74822	-0.456797	1.30933	-1.12712	-0.166001	2.4024	2.96669	-0.855839	-0.929351	-1.10452	0.586355	1.51659	1.79656	-0.205548	1.50863	1.04619	0.304722	-0.956844	2.13342	2.08352	-1.57688	-1.89996	0.981353	-0.721502	0.309253	-0.179934	0.520775	-0.171511	0.187	1.24956	-0.955781	-0.426428	0.074372	-1.55186	-0.12477	0.254459
TCGA-AN-A0AJ-01A	-1.8457	3.93561	-2.57759	1.1719	0.110667	1.33423	-0.337708	0.0297341	-0.641898	0.673423	1.22573	-1.75078	-2.70393	2.38042	-0.825105	0.941301	-0.874093	-0.965507	-1.1714	0.0423552	-0.0620446	-0.488744	0.954439	0.15367	-0.186076	0.0419874	-0.378865	-0.920344	1.38279	1.2243	1.19486	1.30556	0.0195017	-0.268412	0.48178	0.176773	-0.155651	1.07939	0.523325	0.822888	1.08552	0.301826	0.448285	0.565963	-0.137451	-0.144684	-0.527068	-0.566873	0.326264
TCGA-AN-A0AK-01A	-3.85312	6.92643	-0.825821	-0.153443	1.36525	0.868161	-0.333256	0.281644	-0.528902	0.000250869	-1.67607	-1.32284	-0.825629	-1.39911	-0.207965	-0.291609	0.056754	-1.00179	-1.62815	-1.64823	0.310735	0.233327	0.681622	-1.05261	1.10453	-0.602932	0.329351	0.405718	-0.353926	-0.190692	-0.365533	2.32278	-0.949555	0.261588	-0.389272	-0.515723	-0.561255	-0.412372	0.0189526	-0.748173	-0.222092	0.945311	0.0610574	1.03804	0.244977	-0.546853	0.193862	-0.851997	1.01626
TCGA-AN-A0AL-01A	5.30023	-0.325876	-0.798058	-0.450153	0.285118	0.34864	-0.226204	-0.634472	-0.673375	1.71978	-1.27511	0.402452	2.53804	1.163	0.898212	2.40194	2.20844	0.431198	0.00343319	0.0998988	1.41943	-0.0269782	0.450811	0.432257	1.86264	0.271453	-0.0634608	-2.02921	-0.732387	0.789951	-0.211193	0.217878	0.0489113	0.968626	-1.56318	-0.603274	-0.640355	-0.559115	1.40154	-0.709995	0.913661	0.0062984	-1.12231	0.509108	0.680011	-0.82018	-0.625432	1.03053	-0.841159
TCGA-AN-A0AM-01A	1.21546	3.57821	-2.15569	-1.30061	-1.3148	-0.750882	-0.704751	1.36735	0.227885	-2.58013	-1.21224	0.812775	-0.611951	-0.311267	0.0836993	0.960323	-0.408749	0.885418	1.08426	-1.22699	-0.907525	2.00747	-0.625994	0.633574	-0.815902	-0.26674	-1.38338	-0.138071	-0.319673	-0.635629	-1.46404	-0.498742	-0.944645	-0.791635	-0.0907697	0.311719	-2.40282	-0.415479	-0.814091	-1.72432	-0.976186	-0.0258623	-0.283237	0.282869	0.218413	-0.517947	0.433625	-0.224872	0.635057
TCGA-AN-A0AR-01A	5.7075	4.61607	1.07164	2.60776	-0.987334	-1.47753	0.471324	-3.01164	-0.308243	0.697041	-1.78287	-1.80407	-0.780468	-1.43832	-0.636324	0.330031	-0.361513	-0.29247	-0.338326	1.90993	0.707981	-0.113887	-0.221263	0.975124	-2.0651	-2.03903	-0.44255	0.160053	-0.276961	0.311412	-0.753229	-0.258242	1.02099	0.373586	0.520373	0.185331	0.00970198	1.07902	-0.422051	0.0642129	0.222409	-0.272922	-1.69725	-0.0571639	-0.622069	-0.183375	0.828441	-0.670753	1.03692
TCGA-AN-A0AS-01A	-0.459698	1.21461	-3.56874	1.12596	-1.29624	-0.151427	-0.4197	-2.23585	2.44217	0.711003	0.282661	2.45223	-1.25634	0.985432	-0.612662	0.718838	0.0238393	1.33784	-1.80085	-1.14782	-0.229865	1.13934	0.45275	0.932399	-1.05916	1.14392	-0.512243	-0.0565319	-1.60272	0.728035	-0.153494	-0.4917	-0.0103086	0.616208	1.15599	-1.70544	0.317958	-0.235229	0.36202	0.240272	-0.373557	-0.0322937	-1.01308	-0.142813	-0.0540933	0.237825	-0.825628	0.219719	1.11433
TCGA-AN-A0AT-01A	8.74489	4.55087	1.36989	1.46632	0.893888	-1.54501	1.42191	-1.33283	0.329186	-0.041189	-1.10881	-1.20546	-0.856311	0.556654	-0.0718105	0.846743	0.980064	-2.11454	-0.432611	0.810793	-1.73334	0.937308	-0.610739	-1.80368	-1.3143	-2.08833	0.441411	0.396662	0.875474	0.83792	1.21784	-0.321374	0.115858	1.48914	-0.351968	-0.530458	0.888691	-1.7046	-1.17206	0.877864	0.162472	-1.02013	-0.824798	-0.394995	-0.856406	-0.428801	-0.0181265	-0.701636	-0.370715
TCGA-AN-A0FD-01A	-1.75158	1.8281	-3.37171	0.386701	0.241468	-2.34745	1.25307	0.125554	-1.43183	-0.365079	-0.0415928	-1.1092	0.788709	0.00832508	-1.72963	-0.339548	-0.397259	2.12214	-1.45385	0.21669	-1.79091	0.383955	0.0532607	-1.24325	0.204654	0.0948049	-1.71189	-0.480094	0.709846	1.16219	-0.00258096	0.823273	-0.120671	0.330144	0.514132	-0.206519	-0.883616	1.20145	0.423991	0.95107	-0.951069	1.59289	0.584312	0.0188913	0.0407326	0.312889	-0.47345	-0.4433	-0.743676
TCGA-AN-A0FF-01A	-4.90057	-0.930301	0.870776	-2.06423	1.24052	0.643042	0.862544	1.18238	-0.555534	1.11037	-0.726765	-0.0316144	-0.989215	-1.27067	0.334267	0.0789433	-1.94112	0.548251	-1.19247	-0.231217	-1.84533	0.871808	-1.08302	-0.300925	1.96559	-0.654064	-0.520444	0.704306	0.600419	0.533789	-1.77914	0.277247	0.075071	-0.252462	1.28745	0.493384	-0.0299783	0.725347	0.127661	0.360654	-0.225879	0.754949	-1.2358	-0.909117	1.34905	-0.478786	0.743207	0.136119	-0.0745576
TCGA-AN-A0FJ-01A	8.34791	4.08467	0.879415	2.77798	1.57481	-2.53917	0.0288214	-0.711105	-0.00493461	0.431135	-2.53373	-1.33907	-0.587648	0.422481	-0.982029	-1.05459	0.668072	1.29374	-1.5823	2.794	-0.228563	1.31192	-1.73181	-0.483167	0.71402	-1.56273	-0.663295	0.5269	-0.469739	-1.48395	0.542934	0.320528	2.09244	0.92486	-1.3173	-1.2703	1.48929	-0.709711	-2.08642	-1.74379	0.976497	-0.339213	1.20167	-0.46021	0.361045	-0.356331	0.114906	0.0409352	-0.575267
TCGA-AN-A0FK-01A	-4.97949	-0.250039	0.19731	2.01573	-3.76423	1.07597	1.94028	-0.519832	-1.1871	1.03188	-1.27845	2.59901	1.06642	2.98179	-1.72872	1.64322	-2.86697	1.6	-1.16291	0.611625	-1.05468	-0.807302	0.739765	1.57037	1.5184	-1.62159	1.81703	1.21376	0.0455517	-1.19019	1.97613	1.38632	1.38948	-0.824929	0.636145	-0.327944	1.55801	-1.42497	-0.828936	0.532282	-0.980041	-0.311051	-0.548737	0.28379	-0.521105	0.360328	-1.047	0.309168	-0.0531229
TCGA-AN-A0FL-01A	5.1992	3.27878	3.84216	0.285488	-0.759218	0.985853	-0.638873	-2.364	1.36251	0.355661	-1.80175	-0.588567	0.827087	-0.233323	-0.701378	2.97878	1.46643	2.19826	0.444009	0.493867	1.43249	0.854158	-0.053964	1.43344	3.00183	1.56862	-0.357967	-1.39386	-0.0416577	2.99198	1.46504	-0.359567	0.869319	-8.47893e-05	-0.268511	0.539642	0.288171	0.466297	0.329641	-0.819061	-0.43377	0.428893	0.297692	1.05621	-1.22869	0.869102	-2.51702	0.979474	-1.67792
TCGA-AN-A0FN-01A	-0.917701	-6.37677	-3.91486	-0.120028	1.01377	1.89979	1.83171	-1.62785	0.515564	0.545124	-1.19758	-1.37176	0.559104	0.122765	1.07952	-0.0937131	-0.577206	1.42554	0.737366	-0.724181	-0.189748	0.0907571	1.43341	0.166283	-0.129113	0.672983	-0.145488	0.764392	-0.223737	-0.330822	0.365234	0.630649	0.390294	0.417946	0.34644	0.340694	-0.439358	-0.87313	-0.713669	-0.319223	0.447144	-0.300699	0.848928	-0.920484	1.07625	0.311071	1.12811	-0.423039	-0.594969
TCGA-AN-A0FS-01A	-1.29016	-6.04948	1.72341	1.44606	0.809185	0.552303	0.289864	-1.96378	0.00707022	0.664449	-0.439016	-0.00485124	-0.0865343	0.430137	-0.244703	0.201648	-0.13715	0.852753	1.01862	-0.689091	-2.34583	1.41407	0.894637	1.31381	-0.626224	-0.282425	0.793982	-0.868154	-1.61832	-0.570513	0.581364	2.66907	0.372223	-0.0228927	1.7476	0.132575	-0.200505	0.231216	0.133221	-0.263853	0.629178	0.233031	0.168058	-1.39189	0.73976	-0.792491	0.0101584	-0.535559	0.123063
TCGA-AN-A0FT-01A	-1.95678	-0.763502	-3.28167	-2.66602	1.03432	0.410248	-2.77353	-0.737537	3.97471	0.6689	0.263076	0.0349522	1.73328	-0.567453	-0.382362	1.78517	0.615929	0.637867	-0.210485	-0.104887	2.14321	-0.894181	-1.25093	-1.86705	0.35603	0.199551	1.12729	-0.634267	-0.522511	-1.10049	0.781	0.682933	1.22425	0.607357	0.87383	1.57939	0.70048	-1.34023	-0.473226	0.339751	-1.08702	0.0146174	-0.362252	-0.673525	-1.02385	-0.187217	-0.993967	-0.0519567	-0.00890383
TCGA-AN-A0FV-01A	-1.39732	3.07642	-1.12036	0.200957	-0.981598	-1.28019	-4.35545	-2.37425	-1.20029	0.16072	-0.930322	1.40153	0.900975	1.92736	-1.25573	0.799235	0.782087	-0.392529	-0.152513	-0.129347	-0.184635	1.44077	1.21599	-0.123159	0.125514	-0.567146	1.2617	0.117863	-1.10756	-1.06914	0.566145	0.24674	-0.0540399	-0.0364066	1.17589	0.28778	-1.43574	0.323703	1.15933	-0.229509	-0.321625	-0.749891	0.511595	-0.942078	0.738608	0.99885	-1.51863	-1.0376	0.00309487
TCGA-AN-A0FW-01A	-2.40314	1.30439	0.214535	0.342988	0.779359	0.501832	-0.399725	-2.63176	-1.77214	-0.670414	-3.06363	1.20419	-3.41847	-1.88325	-1.03069	0.309739	-0.674935	1.5086	-0.664798	0.129613	-1.46168	-1.61886	0.912021	-0.91465	0.484681	-1.19585	-1.24083	-0.0294068	1.10092	1.20897	0.288083	0.913991	0.697118	-0.405824	-1.41741	0.768052	-0.55844	0.311356	0.280763	0.515666	-0.454035	1.39548	-0.41081	-0.188821	0.872341	-0.321346	-0.501689	-1.803	-0.328038
TCGA-AN-A0FX-01A	8.89065	-0.141387	1.87001	2.8005	0.413198	-1.81548	0.696189	-1.59417	-0.268789	0.840382	0.433275	1.02693	-1.49133	0.160622	-1.1887	1.07461	-0.591028	0.343024	-0.836173	-1.47973	0.407262	0.487112	-0.697253	-0.634934	1.09553	0.727018	0.502032	0.46984	0.242517	0.801148	1.18964	-0.0419765	-1.04955	0.37618	-0.997824	-0.289428	-0.12618	0.948115	0.313808	-0.392862	0.252225	-0.166433	0.72825	0.148088	-0.341306	0.249526	0.131501	-0.113489	0.56453
TCGA-AN-A0FY-01A	-2.34214	2.24743	-1.04179	-0.0102146	3.34053	-1.02161	1.27674	-1.66057	2.06311	-2.25283	2.89715	3.02893	-0.060294	-0.786719	-0.553091	-1.29796	-2.04683	1.45391	-1.14456	0.478212	-0.571736	-1.3108	0.866659	-0.98973	-1.36329	-0.840382	-0.822514	0.335289	0.181741	-0.164023	-0.667608	0.602505	0.408396	2.3187	-0.0879907	0.650178	1.74536	1.16256	0.42364	0.000240064	0.470633	1.98061	0.136954	1.07014	0.655289	-0.279933	-1.16679	0.76984	1.147
TCGA-AN-A0FZ-01A	-3.86122	3.78745	-1.66992	0.338588	2.1845	-2.43594	-4.41422	-0.942923	-1.5148	-0.505895	-3.41048	0.0551817	-2.87873	-1.35372	2.22806	-0.810116	-0.915294	1.41498	-0.861179	0.926308	0.29924	0.793474	-0.302761	-1.76343	-0.317312	1.26651	1.33072	0.728142	-0.80243	-0.430733	0.217245	0.453126	-0.459502	-0.286625	0.11976	-0.87475	-0.180213	0.352684	0.280265	1.93583	-0.897183	0.399866	-0.663484	0.953362	-1.3441	0.506507	0.0251942	1.36122	0.560686
TCGA-AN-A0G0-01A	5.05234	3.97067	0.695086	2.11927	0.119414	1.08332	-0.614575	-2.60568	1.25728	0.566882	-1.6532	-1.78178	0.0943841	0.279521	0.0548114	2.38688	2.40018	-0.121697	0.522935	1.18506	1.86823	0.132196	0.656661	0.925654	3.56085	-0.455632	0.434157	-0.334204	0.374221	-0.0692854	1.61618	-0.686875	-0.325911	2.01866	-1.67462	-0.665991	0.202705	-0.509457	0.15586	-0.816294	1.36758	1.64356	-1.0844	-0.65569	-0.688863	0.108372	-1.10634	-0.0611874	-0.559103
TCGA-AN-A0XL-01A	-0.44488	-5.85752	0.43576	-0.859848	2.18934	1.39528	-0.885898	-0.417281	0.578043	1.40808	-0.989204	-0.280006	-3.05085	0.15487	-0.462547	1.46391	0.809944	-0.795329	-0.0243304	0.543297	0.497498	-0.339636	-0.445625	0.403388	-1.8901	1.08801	0.117786	0.922826	-0.932671	-0.0165918	-1.21009	-0.791317	1.67641	0.411484	-0.381115	1.13132	0.944899	-0.514434	1.12837	0.5425	0.258907	0.0495425	-0.222544	-0.608503	-0.476362	-0.549103	-0.589825	0.195777	0.234758
TCGA-AN-A0XN-01A	-0.217542	0.806049	-4.77935	2.67484	1.19804	-0.345936	0.427851	0.238319	4.17684	-1.96758	0.321438	-0.952164	0.438358	1.00455	0.122065	-0.30118	-0.293242	-0.753909	-0.172931	-0.204504	-0.842643	0.00062878	0.625022	0.527523	-0.39017	0.307584	-1.27404	0.216318	-1.17168	0.656003	0.0142969	0.0610487	0.651636	1.05503	0.179446	0.0865754	-0.810366	0.0459795	-1.05062	0.387662	0.347899	-1.09656	1.55396	1.06069	0.1745	-0.302127	-0.69103	0.0368377	-0.548503
TCGA-AN-A0XO-01A	-0.868541	-1.2156	0.613046	1.88021	-1.24123	-3.15468	-0.10586	1.63254	1.31027	0.114617	0.771634	1.70952	-1.10581	-1.53375	-0.858376	-0.168083	1.31501	0.0661111	-1.75109	-0.264552	0.0311557	0.158554	0.389678	1.06795	-1.55099	-0.020122	-0.164543	-0.281907	0.19412	1.15283	-0.291891	0.650805	-0.703993	-0.211901	-0.503785	-0.353094	0.578708	-0.521914	0.884255	-0.10491	0.324662	-0.120703	0.412274	0.436607	-0.191188	-0.277237	-0.142217	-0.2011	-0.639858
TCGA-AN-A0XP-01A	-5.01242	1.48042	-1.0356	1.40702	-4.31089	-0.558053	2.22266	0.881105	-1.27078	0.697097	-0.726103	-0.967846	-0.625887	-0.613653	0.230435	-0.146825	1.14633	0.628269	1.16806	-1.55701	0.0442328	0.216442	0.662733	-0.377589	1.33432	-0.968608	-0.78329	1.40612	-0.0336185	-0.998047	-0.237894	-0.297911	-0.698754	1.32782	-0.0797291	-0.632028	1.50114	0.151514	-0.0664531	-0.146732	-0.148455	-0.349402	1.66635	0.93378	0.0218407	-0.834505	-0.467421	0.329715	0.167448
TCGA-AN-A0XR-01A	-4.77046	2.30944	-0.365676	-0.00538896	-5.07753	-1.38415	0.393588	0.659772	-0.905508	-0.564741	0.0161982	-1.79651	-0.247748	-1.2701	-1.43672	-1.09476	-0.218563	0.378071	1.45315	-1.21722	-0.401762	1.173	-0.029759	-0.09378	1.4943	0.115441	-0.946542	-0.17945	0.551036	1.16271	1.35493	-0.945182	0.892588	0.903321	1.26334	-0.135498	2.06234	-0.574262	0.498976	-1.99232	-1.84526	-0.752311	0.365059	0.707988	0.243075	0.504198	0.873573	1.29135	-0.413957
TCGA-AN-A0XS-01A	-1.45867	-1.61074	-2.93151	-0.521868	0.389392	-0.752455	-0.539866	-0.836396	0.480724	-1.02489	0.675957	0.576707	-2.25171	-1.1373	1.33264	0.912093	1.42752	-1.32551	-0.000897464	0.524492	-1.69704	-0.526557	-0.464412	-0.0218276	0.549419	-0.941275	0.660299	0.216897	-0.271154	0.508723	-0.787825	-0.272792	1.41459	0.837598	-0.616423	-0.0444217	-0.286596	-0.552223	-1.03431	0.102148	-0.209148	0.390062	0.455488	0.307028	0.333432	-0.406216	-0.124158	0.90685	0.409668
TCGA-AN-A0XT-01A	-2.50024	0.937212	2.29845	0.337572	1.10792	0.935318	-0.183257	-0.293237	0.0455969	2.01528	-1.37445	0.270526	-0.422427	1.54151	0.636946	0.182022	0.355943	0.601437	1.197	1.11706	-1.35173	-2.62624	0.922277	-0.717884	0.248944	0.0628206	0.476952	0.833492	-0.154938	-0.998716	0.946978	-0.863843	-1.60846	-0.949145	-0.629211	0.0807239	0.492541	0.114028	-0.0262514	0.367132	-0.16119	0.0565565	-0.989108	2.92289	0.017103	0.932707	0.195888	1.09766	0.3506
TCGA-AN-A0XU-01A	8.41963	3.82461	2.09377	-0.0861802	-0.822503	-1.23094	0.510049	-0.406567	-0.86509	1.71404	0.537935	1.14569	-0.531783	0.0766419	-0.624248	-0.197803	-0.297832	-0.172862	-0.0620057	0.986061	1.04993	1.51747	-0.495826	0.710685	-0.587283	0.105735	0.513314	0.845311	-1.18431	0.373832	0.0335768	-1.03039	-0.202453	-0.601872	0.458076	-0.327124	-0.764252	0.00566058	-1.29426	-0.593425	0.0409173	1.17703	-0.542001	-0.359271	0.167007	1.22254	0.168051	-0.903032	-0.628381
TCGA-AN-A0XV-01A	-1.42019	-1.63386	-0.890716	0.968034	1.69083	0.846156	0.292533	1.10384	0.603902	1.10466	-0.494944	-1.34741	0.631205	1.62586	-0.503373	0.304899	1.55027	-1.34657	-0.166742	0.396844	-2.84889	1.03275	-0.34679	0.782656	-0.591462	-0.609748	-0.900768	-1.31772	-0.740689	0.381988	-1.43355	-0.456071	-0.0194363	-0.900165	0.676969	0.686438	0.342359	-0.0429219	0.133589	0.459943	-0.306263	-0.563505	0.477363	-0.85308	-0.0723367	0.173812	0.731588	0.427665	-0.338087
TCGA-AN-A0XW-01A	-1.35778	-0.487067	-2.09369	0.487106	1.7869	-1.49728	1.93303	0.770797	-1.68504	-0.0790966	0.743101	-0.982495	1.24162	-0.592597	0.0260436	0.314103	-0.154289	-0.635011	0.231084	0.200461	-1.01759	1.63697	0.463338	0.0481745	-0.348162	1.04796	0.985126	-0.851925	-0.0257389	-0.687877	0.0933965	-0.375277	0.123852	0.0531841	1.33776	-0.596547	0.294977	-0.0243208	-0.961023	-0.293453	1.27334	0.0666374	-0.163788	-0.0706942	0.187825	0.556038	-0.280163	-0.480254	0.345151
TCGA-AO-A03L-01A	-1.80216	-0.123038	-0.210529	-1.20979	1.34686	-0.558881	-0.366209	0.979265	-2.99005	2.02284	0.239106	-1.1066	1.8169	-0.737179	-0.0453886	0.487463	0.123862	-0.794237	-1.22775	0.294092	1.27265	0.141657	-0.959216	0.352682	1.28165	-0.604038	-0.450831	1.00718	0.482946	0.46418	0.184603	-0.0902851	1.10347	-0.1725	0.635762	-0.243265	0.0613761	0.895707	0.301336	1.19716	-1.48035	-0.528954	0.687678	-0.311768	0.162093	0.0110798	-0.359097	-0.0459983	-0.315957
TCGA-AO-A03M-01B	0.779274	1.30209	0.111334	0.142944	0.049292	1.66034	-0.56806	1.78706	-1.80496	-1.62357	1.02414	0.022265	-1.03758	-0.832572	-1.48771	0.706892	0.965412	0.270203	0.389175	1.6202	1.64952	-0.893804	-0.301895	-0.834929	1.60315	-0.527019	-0.609189	0.533046	-1.16044	-0.834818	0.473288	2.0599	-0.401883	1.19611	0.42402	0.453932	0.538684	-0.300776	-0.738351	1.84104	0.840121	0.0221156	0.0405226	0.696803	0.109697	0.674899	1.14065	1.1359	-0.783032
TCGA-AO-A03N-01B	-1.68683	-0.399915	-3.38368	0.255693	-3.98095	-1.01993	-1.87092	-1.84566	-0.0297322	2.89259	-0.681141	-0.47708	1.51214	-2.04541	-1.67579	0.374238	-1.57501	-0.227514	-0.664757	0.40514	-0.75729	-1.78514	1.66735	-0.875169	0.268325	-0.872323	1.2799	-0.20256	-1.42599	-0.148528	-0.930336	-1.20738	-1.1591	-0.776573	0.0580278	-0.158977	1.3893	-0.539443	0.213534	0.258602	-0.565346	-0.209909	0.0816147	0.151384	0.476716	0.296462	0.392605	0.754463	-0.594681
TCGA-AO-A03O-01A	-1.40199	2.86593	0.303884	1.85802	-0.666201	3.357	1.40028	-0.083859	-0.920404	-0.199857	4.15651	0.747802	-1.4943	0.648215	-2.4069	1.05887	-1.10207	1.02931	-1.67382	0.873557	0.342305	-1.02222	0.379262	0.865852	1.47987	0.0743921	-1.68975	-0.498851	1.38333	0.359144	-0.539935	0.913845	0.474381	-0.451217	-0.00138943	1.6372	-0.240666	0.190502	0.290395	0.398328	0.405056	1.02247	0.350079	-1.5049	-0.629191	-0.526861	-1.50524	1.5869	0.648588
TCGA-AO-A03P-01A	-4.44449	5.2633	0.771259	-0.427669	2.19351	-0.384963	2.20391	-0.821956	-0.948839	-2.67568	-0.918854	-0.998121	0.456208	-0.544639	-1.64728	-2.15522	-0.426239	1.55977	-0.10868	-1.50492	-1.73649	-1.88501	0.129761	-0.459571	1.25384	0.906372	-0.074086	-1.58196	-0.837699	0.687487	-1.57498	1.72319	-0.552046	1.75111	-0.555008	2.04367	0.0694916	0.159295	-0.106897	-0.35209	0.704982	-0.223697	0.967466	-0.795402	1.22278	0.454769	-1.03312	-1.03714	-0.61974
TCGA-AO-A03R-01A	0.121595	-1.59483	3.22836	-2.13785	0.282486	1.91429	-0.976397	-0.530955	0.915678	-1.33659	-0.155685	1.60675	-1.72039	0.0242737	0.020001	0.745754	0.301093	-1.36463	-0.852283	-0.294314	-1.47398	-0.0719752	-0.294828	0.381433	1.07036	0.604858	0.849577	-1.35801	0.101122	-0.463606	0.924737	1.07744	-0.592229	-0.122243	-0.841318	-1.5381	0.339446	1.6122	0.415802	-1.15955	0.343917	0.209458	-0.474334	-0.414318	-0.542748	-0.108544	1.22561	-0.56332	0.486973
TCGA-AO-A03T-01A	1.0475	0.00461067	3.47115	-4.7585	0.56172	-0.800689	-1.25868	0.0709917	-1.29883	-2.06878	0.735167	-0.00123052	1.1488	-0.0417932	-1.29774	0.678507	1.29035	-0.378481	2.34367	0.139441	0.0103876	-0.341545	-0.401116	-0.352236	0.982114	-0.33692	0.986354	0.638732	-0.258877	0.373629	0.342037	0.476369	0.335416	1.13385	0.0770003	-0.456921	0.723583	0.0963446	-0.550099	-0.635016	-0.263096	0.0579628	-1.36648	-0.640824	-0.633969	-0.518344	0.73391	0.611729	-0.232038
TCGA-AO-A03U-01B	6.07134	-1.68317	0.13867	-0.24495	-2.07779	0.11786	-2.09781	-0.288309	0.845913	0.878408	-2.84032	2.68742	-0.234315	-1.35992	-1.7428	-1.97123	1.56407	-0.085536	0.260063	-2.1315	2.47632	-1.70711	-0.594572	1.90553	0.86775	-0.767334	0.873736	1.11241	1.00928	1.29184	-0.495738	-1.71049	-2.49461	0.658019	-0.54063	-0.474506	-0.726134	-0.938071	1.39431	0.787311	0.451456	-1.84025	-0.109656	-0.66414	0.526183	-0.990841	-0.75378	0.900543	0.285789
TCGA-AO-A03V-01A	-1.91029	-0.256294	0.541109	-0.0156764	1.0627	-0.237745	-0.679611	-0.871092	0.067797	-0.792264	-0.00351798	0.957337	0.207271	-1.18276	-0.863309	-0.211035	-1.04294	-0.696376	1.24492	0.496594	0.454556	-0.503681	0.442693	-1.91722	0.655674	-0.25123	0.718169	0.495339	0.422224	0.789291	0.0737633	0.330923	0.689804	0.0299947	1.07137	-0.386825	0.926547	-0.684685	-0.139566	0.960726	-0.221989	-0.448968	-0.48478	0.588707	-0.0938182	-1.31935	-0.579019	0.53429	-0.0267822
TCGA-AO-A0J2-01A	2.29313	1.55269	-1.55221	-2.86686	-2.82428	1.8746	-2.50942	1.15246	0.444073	-1.05724	-0.746269	-0.0399627	1.18285	0.566845	-2.10409	0.20488	-0.194772	0.919283	1.7319	1.04367	-0.855097	1.01361	1.78373	1.50794	1.45723	0.102786	-3.75221	1.07558	0.288161	-0.621553	0.11389	-0.0724946	0.872453	-0.225646	0.822542	-0.149233	-1.58219	-0.708542	-0.400551	-1.10711	-0.212622	-0.174326	1.41103	0.143753	0.908703	1.33742	0.211729	-0.660315	0.519857
TCGA-AO-A0J3-01A	-5.04707	6.32263	3.10108	-0.40274	3.11301	-0.323807	0.551071	-1.24603	-0.766127	0.920746	0.978835	-0.721552	0.394379	0.744938	-1.38777	-3.62557	-0.931924	0.764457	-2.05317	2.2067	0.811337	-0.589053	-0.392197	-1.17819	0.67057	1.95787	-1.64441	-0.928213	-0.19168	0.635216	-0.119287	1.45886	-0.575579	0.037469	0.683092	0.794254	-0.544504	0.248333	1.0095	-0.302567	-0.235113	-0.230707	0.125372	0.88644	-0.0833431	-0.0881901	-1.34341	0.493514	1.23486
TCGA-AO-A0J4-01A	8.98267	1.86127	1.44356	1.79269	0.410462	-1.12809	0.547125	1.81905	-0.29103	-0.296597	1.89202	1.17072	-1.17417	1.55778	-0.049772	1.96335	0.174733	-0.0739938	0.697219	-2.33452	-0.719966	-0.545513	-1.53606	-1.61537	1.19649	1.35868	0.131943	-2.37799	-1.17281	-0.259953	-0.226303	-0.589661	-1.20832	0.597547	-0.930238	-0.695154	-0.718229	-1.27702	0.803871	0.385692	-1.06702	-0.736626	-0.73175	0.00177401	0.746209	-0.652846	0.65903	0.380159	0.57858
TCGA-AO-A0J5-01A	-2.60807	-0.995439	-2.36124	0.254615	3.53755	0.755095	0.27722	-1.84593	-0.481039	2.02277	-0.527498	0.600214	-0.756601	0.281756	0.591907	0.469003	1.52573	0.0929243	0.418322	-2.39902	-0.927528	0.33417	-1.07583	1.20262	-1.19986	-0.187894	-0.120034	-1.06028	0.345328	-0.0305434	-0.230178	0.51101	1.43969	-1.00762	-0.288595	-0.633766	0.363724	-0.115127	0.723339	-0.136837	-0.24675	0.685019	0.0137096	0.133075	-0.390704	-0.637473	-0.756493	0.291533	0.427365
TCGA-AO-A0J6-01A	7.90655	4.64459	0.425701	-0.831312	-2.5345	-0.716218	-1.30005	2.33063	0.490113	0.400065	-1.02203	2.70073	-0.733527	0.955691	-2.05934	-1.50058	1.68782	0.7797	-0.0342526	-1.46649	0.61597	-0.580463	1.11091	0.885961	0.241472	0.0505165	1.24677	0.382686	-0.30861	0.532577	-0.412374	0.372299	-0.941515	0.231787	0.188578	-0.872704	-0.421358	-1.12982	-1.11302	1.5551	-0.632598	-0.55425	0.930918	-0.197562	1.66031	-0.295921	-0.373587	-0.129653	-0.153723
TCGA-AO-A0J7-01A	-4.77807	0.723321	0.617354	1.39035	-0.302545	-0.863014	1.06596	0.429055	0.51171	2.79577	-0.269516	-1.21688	-1.38991	0.165683	-0.468388	0.191021	0.771206	1.15696	-0.054864	-0.69149	0.358232	-1.68044	0.297232	-1.01872	0.12654	-0.365267	0.636241	-0.635829	2.21625	-2.21285	-0.635601	-0.401494	0.174281	1.11024	-0.291741	-0.755115	-0.542915	-0.159057	0.244743	0.576994	0.828647	-0.10831	1.40875	0.21321	1.17529	0.066361	0.562074	-0.163346	-0.57471
TCGA-AO-A0J8-01A	-3.27604	-1.97685	-1.59464	0.5889	-3.52951	1.58005	1.86322	-0.689357	0.319747	1.06061	1.18971	1.90801	0.41032	-0.832652	-1.2422	-2.05596	0.365737	1.6023	2.05565	0.360415	0.598318	-0.202615	-0.478593	-0.970213	-0.151202	1.83512	-0.458443	-0.0595888	-1.10172	-0.992324	0.877906	-0.0356078	-0.330434	0.58017	-0.698172	0.449373	-0.243364	0.251587	-1.15884	-0.165174	0.906956	-0.208539	-0.660297	-1.39077	0.828343	0.549059	0.377964	-0.04023	0.099979
TCGA-AO-A0J9-01A	0.992784	-3.25544	-3.20168	-2.2523	-0.326705	2.10998	1.39378	-3.61397	0.353965	-0.550634	-0.641241	1.71437	-2.55666	-1.17058	-0.129503	-0.699105	0.583311	-0.0830274	-0.278405	0.641378	0.318954	-1.11021	-0.034475	-1.6381	0.245209	-0.646814	-0.313378	0.184561	-0.010978	0.441995	1.39758	-0.597051	1.05144	0.240885	-0.117338	0.884826	0.532552	0.574503	-0.0386475	0.131792	-0.749495	-0.974721	-0.939989	-1.03216	0.0218721	0.497252	-0.638398	-0.777771	-0.223125
TCGA-AO-A0JA-01A	-1.45822	-0.313323	-2.02468	0.727122	0.250074	-0.0186019	-1.20201	1.26967	-2.43324	-1.02013	0.160697	-0.435023	-0.00849835	-3.33562	-0.154398	0.378219	0.999047	-0.386426	0.00781874	-0.691014	1.20555	-0.829172	0.32919	1.07643	-1.42951	-1.25616	-0.0243424	0.377391	-0.486554	-1.11276	-0.14032	0.277055	0.0546578	-0.409313	-0.775891	-0.685483	0.639123	-0.352162	1.76964	-0.230873	0.571921	-0.155154	-0.651581	0.784902	0.189388	-0.724967	0.06004	-0.187737	-0.423856
TCGA-AO-A0JB-01A	2.44226	0.25338	2.16289	-2.69354	-2.70867	-0.265286	-2.03988	-2.0015	0.60223	-1.05645	-0.594937	-2.36843	0.0817048	0.0661785	-1.30423	0.123723	1.41704	-2.03556	-0.840195	-0.554339	-0.210055	-1.53855	-0.75039	-0.511443	-1.03054	0.46994	-0.16312	-0.791093	0.710035	0.371716	-0.224535	0.617942	-0.515175	0.0503246	0.396664	0.163877	0.723052	-0.643871	0.252824	-0.393125	-1.39369	0.344798	-0.791108	0.753317	0.364554	-0.626227	0.1575	0.372258	-0.194066
TCGA-AO-A0JC-01A	1.27806	-0.367734	-0.625429	-1.55391	-0.00793645	3.09286	1.28985	0.717783	-0.436111	-0.0439472	-0.615261	-1.12693	-0.45062	-0.378122	3.0332	-2.39938	-0.371793	-0.167191	0.162743	-0.143138	-0.875187	0.830578	0.487033	0.336333	0.330051	1.96834	0.578573	-2.47871	1.99963	-0.422835	0.401065	0.557676	0.00673564	-1.17939	0.113836	0.645205	0.746428	-1.2263	-0.714923	-0.025802	0.830872	-0.346304	-0.213367	-0.757218	0.402797	1.60697	0.234053	-0.885008	0.309478
TCGA-AO-A0JD-01A	1.28323	3.82199	1.15101	1.1262	-1.01317	0.168509	-0.121736	2.1678	0.558276	0.202004	0.0299144	0.123659	-0.803911	-0.297283	-1.73096	-1.2779	0.636777	-0.999448	1.98547	0.683069	-0.704602	1.08238	0.646956	-0.0268706	-2.03282	-0.65915	-0.852773	-1.64915	0.440767	-0.196912	0.242928	-0.282953	-0.689008	-0.105534	-0.930192	0.494698	-0.207445	0.0235632	-0.880012	-0.972355	-0.607804	-0.494284	-0.465079	-0.401101	0.28377	0.365603	0.103452	0.233945	-0.669578
TCGA-AO-A0JE-01A	0.580195	1.13257	-4.7924	0.00933312	-1.55947	-0.630774	-0.727453	0.380909	-2.30959	-0.403486	-0.477959	1.64204	1.52886	2.55068	1.2136	-1.18293	0.747734	1.00337	0.459324	0.224802	0.200535	1.29345	0.732346	-0.971098	-1.01205	0.0825462	-0.549567	0.039297	0.289471	-0.839085	-0.423413	-1.12384	-0.703626	1.34055	-0.00805638	-0.307468	0.0149074	0.320939	0.333545	0.158359	-1.32877	1.12326	0.52282	-1.07623	-1.44175	1.02066	0.795202	-0.0700467	0.35742
TCGA-AO-A0JF-01A	-1.67608	-4.44801	-1.79293	1.72961	-0.901656	-0.994702	1.7563	-1.64395	-0.593393	0.450382	-1.82024	2.23509	-1.93569	-0.098624	0.675898	-0.530681	-0.905083	-1.05467	0.606319	0.239621	0.167426	0.13678	0.536306	0.426562	0.297266	-0.0422404	-0.441128	0.131155	-1.21376	-0.932378	-0.758805	1.18516	0.347867	0.503818	-0.505666	-0.101568	-0.149812	-0.406019	-0.257826	-0.749697	-0.133844	0.300301	0.431169	-0.633017	-0.419495	0.340629	0.950162	-0.605145	-0.061321
TCGA-AO-A0JG-01A	-2.08002	-1.52648	1.11615	-0.254268	3.04517	1.23275	0.411422	-0.937596	-2.43532	-0.326834	-0.531781	0.262755	2.77648	0.0883646	-2.22349	0.14441	0.699854	-0.201107	2.77017	-0.45408	0.254005	-0.0084901	-0.905538	0.00926456	-0.842057	0.849582	0.192107	-0.659307	-1.69285	0.622252	-0.395693	0.113444	1.03466	-0.672138	0.269936	-0.336465	-0.784445	0.266475	0.78368	-0.166859	-0.789789	0.620576	0.279181	-0.892567	0.98328	-0.731561	0.776398	0.0570479	-0.215057
TCGA-AO-A0JI-01A	-5.35701	2.95526	2.94569	-0.4282	2.63142	1.41006	-0.901544	0.802997	-0.710951	0.945027	2.49151	-0.752923	-0.740193	1.71957	1.06301	-1.32843	-0.1682	0.232918	-0.853747	-1.52925	1.14747	0.299915	-1.75723	-0.244438	-0.409373	-1.36671	-1.26869	0.446705	0.231094	-0.274674	-0.877767	0.787772	-0.976709	-0.264918	-1.52416	-0.526393	-0.211567	-0.761972	-0.387058	0.518064	-0.718535	0.686688	-0.648618	0.375322	0.215517	0.867097	0.635264	0.29161	-0.0239745
TCGA-AO-A0JJ-01A	0.0240467	-5.01214	0.9428	-1.24738	-0.34562	1.11731	0.60391	-1.05852	-1.3293	0.764759	0.466013	-0.696104	-0.57178	1.14233	0.465003	0.350884	-0.940288	-0.803085	-0.394092	0.995429	-0.278254	-1.06171	1.03139	-0.541035	0.380609	-0.490259	-0.508631	0.598709	0.167127	1.25406	-1.0487	-0.0287178	0.0283391	-1.27691	-0.337947	-1.75022	-0.6701	0.145349	0.482015	-0.613747	-0.47213	-0.612665	-0.424484	-0.456376	1.0041	-0.133981	0.563157	0.953035	-0.421488
TCGA-AO-A0JL-01A	8.29003	1.21802	4.19247	0.813345	0.202776	0.617401	-0.323401	-3.2565	2.45341	-1.92365	0.118043	-1.71944	-0.146372	-1.38667	-0.945143	1.67159	1.64779	2.09921	0.391755	0.0785669	-0.677164	0.30225	-1.48368	1.06431	2.20572	0.474344	1.21652	1.31094	-0.843405	0.685124	-0.732122	0.827812	0.370128	0.601897	0.570391	0.129066	-0.494239	-0.879348	-1.0892	1.67746	1.38267	-2.13679	-0.649809	0.00630771	-1.50135	0.0159419	0.716479	-0.326698	-0.13126
TCGA-AO-A0JM-01A	-2.69082	0.156367	-3.4916	-1.291	1.44421	-0.11071	0.172357	0.521881	-0.453562	1.74588	-1.79781	-2.23853	0.0652153	0.039924	0.439035	2.14855	0.368517	-0.49283	-0.0332054	-1.86315	0.322764	-0.198137	-0.465709	0.0976666	1.14225	-0.351589	-1.12032	-0.711138	0.486011	-0.60802	-0.00427685	-0.295345	-1.1278	0.375728	0.567252	-0.97976	-0.325446	1.25388	-0.671628	0.318608	-0.473684	1.07665	0.0845636	0.347332	0.0821756	-0.229734	0.332864	1.08045	-0.0703055
TCGA-AO-A124-01A	10.2881	4.4492	3.35451	2.0093	-2.97073	-0.39318	-0.532831	1.17697	0.421777	0.716986	-0.811921	0.489908	0.0946591	0.05602	-0.0597007	-0.168995	0.0436028	2.39883	0.437573	-1.04493	0.953707	-2.29721	-1.94735	0.954733	0.00133911	-1.35209	-0.556105	-0.708914	-1.75783	0.288354	-0.547535	-1.11918	-0.0997979	-0.176947	0.846817	-0.0833312	-0.749851	0.983167	1.6871	-1.05677	-0.401736	-0.318552	0.385831	0.600499	0.141743	-1.10244	-0.647055	0.792233	0.202262
TCGA-AO-A125-01A	-5.65937	1.03696	5.69887	-0.140418	-4.12448	1.27169	1.58742	4.09341	4.34425	-0.394921	-1.66498	-0.528445	-1.1377	-0.183902	1.59831	-2.04579	-0.572396	-1.0464	1.87026	-0.894807	-0.00535844	-0.58757	-0.780252	-0.513626	0.97906	1.57731	0.647483	1.43321	-0.420568	0.508788	-0.64046	1.36961	0.967564	0.654064	1.1791	-0.594954	1.84573	-0.250675	0.661262	-0.0843941	-0.812051	0.267613	0.179943	-2.17566	-0.252281	-1.45725	-0.171932	-0.560183	0.473251
TCGA-AO-A126-01A	-3.3236	-1.92907	-1.83444	-2.49293	0.780479	-1.79345	0.818504	-2.81913	-0.517515	-0.00305306	1.82707	-3.04975	2.86562	0.201076	0.531758	0.25082	0.10876	1.33541	1.98796	0.71142	-0.269753	0.032183	0.492579	0.423432	0.986445	0.332076	-0.232033	-0.185816	0.0933996	-0.201405	0.170267	0.402951	0.582105	-1.02474	0.289212	-1.05873	1.4943	-0.43845	0.603698	0.266276	1.17973	-0.729627	0.209603	0.135378	-0.628405	-0.795337	0.405444	-0.143085	-0.892708
TCGA-AO-A128-01A	5.47738	3.13661	-0.347696	-0.864814	-1.67216	5.86404	0.435188	1.31194	-1.42706	-0.283188	2.44814	1.53377	0.1534	-0.791495	0.546001	-2.41318	1.0934	0.887236	-0.962344	-0.595074	0.538928	-1.18839	1.48321	0.123965	0.296699	1.27184	0.790935	0.799484	0.16992	-0.402771	-0.0887943	-0.452348	0.745486	-0.0399638	2.05956	-0.698639	0.524822	0.0333785	-1.57187	1.03125	-0.113033	0.853271	-0.105422	-0.376801	0.86373	1.20568	-0.782902	0.056848	0.329381
TCGA-AO-A129-01A	7.47809	1.78134	0.146244	-1.49245	-0.56647	0.344159	1.06218	0.230077	0.267904	-0.300817	0.494864	-0.46796	-0.196128	0.260051	0.308996	0.286525	0.961505	-0.537276	-0.638195	1.64592	-1.07744	0.955015	0.121019	0.414479	-0.957603	-0.207092	-0.263833	1.24886	-0.23097	-1.08477	-0.4931	-1.86964	1.35494	0.482808	-0.377291	0.381088	0.0508175	-0.318015	-0.0428969	-0.405455	-0.506441	0.536259	0.241174	-0.101123	0.947656	-0.580006	-1.30585	0.673278	-0.788491
TCGA-AO-A12A-01A	0.755214	-5.65313	1.25188	2.31797	0.0157449	-0.85657	0.281995	2.02696	-0.314027	-2.48681	-0.937717	-0.863501	-0.230169	-1.28526	-0.785133	-0.412527	0.296375	-0.232409	-2.07456	-0.28597	-0.31191	0.536354	-0.425001	-0.239038	0.878818	0.185122	-0.0189925	-0.304798	-0.308763	0.32709	-0.0321806	-0.27466	-0.589615	0.948983	0.303502	-0.640116	-0.502217	0.193844	0.0531361	0.101435	-0.60863	0.424595	0.27859	-0.227357	-0.193027	0.497366	-0.360562	0.721168	0.116604
TCGA-AO-A12B-01A	-4.69841	3.35215	3.8189	-1.19019	-0.916308	2.11429	1.02688	0.0582705	2.01191	-2.24189	0.602793	1.87498	0.574258	0.618847	-0.0642441	0.464138	0.075746	-0.681491	-0.823796	-2.1578	0.653213	-0.845262	1.20453	-0.039066	0.726178	0.251171	0.0764176	0.479699	0.220479	-0.631608	-1.88599	0.114089	-1.24573	-0.670019	-0.531841	0.308006	0.441766	1.18665	-0.859199	0.461855	-0.393836	1.51459	0.108387	-1.06684	-1.33156	-1.2869	-0.105776	-0.197467	-1.40877
TCGA-AO-A12C-01A	-2.44444	-0.228148	-0.333232	2.2183	1.72495	-1.52425	-0.7845	-0.547975	-2.07622	0.313515	-1.84446	-1.12968	-0.270184	-0.835764	0.192136	-0.270082	0.127809	1.14336	-0.415289	-0.270722	0.448362	-0.671064	0.318496	0.722577	-1.14226	1.28431	0.160474	0.712465	0.0781524	-0.570197	0.490545	-0.951809	-0.139566	-1.41167	0.353162	-0.168982	0.616815	-1.19501	1.53788	0.261702	-0.470162	-0.525325	-0.740621	-0.654375	0.0203169	-1.02256	-0.439672	0.752812	-0.0689583
TCGA-AO-A12D-01A	1.8907	1.17515	-3.67679	1.71427	-0.451565	2.52821	-0.969294	0.559121	-0.0320145	-0.320684	0.0639696	0.52231	2.73267	-0.269356	0.597464	1.03356	0.464784	0.198554	-0.103002	-1.45379	-1.36893	-0.10438	-2.41856	0.686826	0.783681	1.02484	-0.375784	0.167479	-0.609998	0.151219	-0.557222	-0.553368	0.0779159	0.738683	0.943485	0.0853	0.839858	0.635675	-1.06832	1.01799	1.50411	-0.0412661	-0.0538876	-0.0784574	0.383011	1.13445	0.778488	-0.252765	0.0195685
TCGA-AO-A12E-01A	0.0886317	-3.84773	2.93251	-1.05085	0.623044	2.09492	-2.06233	1.72623	-0.740651	0.431968	-0.106547	-0.341924	-1.31701	0.904652	-0.541026	-1.2895	-1.17821	0.131243	-1.54083	-0.513611	0.00843021	-0.668158	-1.02673	-1.00156	1.42049	-1.8583	-1.29666	0.392282	-0.296646	0.0801365	0.58187	0.088078	-1.06196	0.408393	0.0311671	2.37838	0.227965	0.785876	0.866816	-1.1793	0.00594579	-1.00551	-0.244789	-1.04604	0.468688	0.516248	-0.857643	1.01443	-0.262674
TCGA-AO-A12F-01A	8.54049	-0.0504783	0.908201	0.795554	2.23702	0.130709	-0.750608	-3.48238	2.79437	0.91176	-1.60772	-0.188233	-0.910942	-1.83886	-0.690057	0.442042	0.00809693	-2.98717	0.151601	1.698	0.612415	-0.52222	0.469229	1.14891	1.1973	1.74601	-0.26942	0.984579	0.224901	-0.323336	1.4547	0.071368	-0.715916	-0.391318	-0.111967	1.34898	-0.568048	-0.866485	0.281185	2.46869	0.548917	-0.472969	-0.290455	0.546442	-0.70481	0.742118	-1.70536	0.603445	0.455457
TCGA-AO-A12G-01A	-1.72174	0.00834803	0.373083	0.00418499	-1.79392	-1.05216	-1.20579	-3.01219	0.621457	1.01237	1.70539	-1.2624	0.63365	0.308237	0.883062	0.420813	1.73943	0.547736	1.82009	-0.0742792	-0.325651	-0.574881	2.86823	-0.767039	-1.61081	-0.222247	0.647551	0.332304	-0.482995	-0.994027	0.0264265	1.10507	-0.635185	-0.841055	-0.341715	1.38986	-0.729931	0.298081	-0.160976	-1.14559	0.693679	-0.299395	-0.258984	-0.523305	0.136324	-1.23821	1.7981	-0.41	-0.092129
TCGA-AO-A12H-01A	-5.82033	1.57901	3.4535	-2.04084	1.07638	1.04171	1.00408	-0.0342219	0.208004	1.36199	1.00007	0.281858	3.8573	0.213815	-0.447717	0.568119	0.488324	0.619453	-1.22401	0.152787	2.60092	0.784217	0.0687006	-1.44898	0.357223	-0.260701	-2.54607	-1.08856	0.650888	0.257109	-2.09372	0.900615	0.641966	0.319438	-0.634035	0.401182	0.0590891	-0.0660995	-0.439035	1.707	0.128089	-0.0556068	-0.00459364	1.16896	-0.154199	-0.28634	0.752567	0.35391	-1.84899
TCGA-AO-A1KO-01A	4.28556	-4.27245	4.38045	5.66558	0.0843702	2.80074	-2.67278	-1.26428	-0.866402	-1.79863	-2.1568	-0.223811	-0.285765	0.99239	-0.949143	-0.04344	-0.0773213	-0.927739	-0.401825	-1.15233	0.762026	-1.70475	0.892327	-0.692096	-0.338954	0.310723	-0.196712	0.263113	1.16493	0.974676	0.837925	-0.626828	1.7483	0.0438987	0.884501	-1.07872	-0.380504	0.294578	0.367968	0.856071	-0.00996605	0.773141	-0.299379	-1.56262	0.189281	-0.305613	-0.226036	-0.0493915	0.8871
TCGA-AO-A1KP-01A	-4.82766	2.24359	0.537152	2.41242	3.12291	0.444768	-1.01748	0.74659	1.79947	1.59525	2.6277	-0.906481	1.01402	0.0782983	0.480379	-0.92527	-0.464585	0.428165	-0.460845	0.482081	1.33141	0.101678	0.507155	1.27692	1.13708	-0.741421	-0.290587	-0.942245	1.26505	-0.353125	1.08846	-0.513626	1.23124	-0.47433	0.565121	-1.02363	-0.232876	-0.75796	-0.320736	0.00163086	-1.38492	-1.52118	-0.604422	-0.925066	-0.38061	0.764815	-0.816448	-0.546537	-0.534645
TCGA-AO-A1KQ-01A	-3.90224	0.344894	-2.42416	-1.39839	0.367936	-0.845708	-0.96817	2.48037	0.787165	-3.22093	1.37841	-1.55403	-1.66055	0.553534	-0.122687	0.622029	-1.78121	0.725336	-0.872662	-0.29447	0.467212	-0.843784	1.57946	0.890224	0.0442645	-0.121822	1.75999	-0.469501	-1.15396	-0.0561971	0.363459	-0.945989	1.42207	-0.0394868	-0.363014	0.291461	1.21106	0.976496	-0.615108	1.07908	-0.370428	0.158058	-0.282586	-0.0535116	-0.232853	-0.0526341	-0.056796	-0.977958	-0.65962
TCGA-AO-A1KR-01A	8.525	3.39564	1.99349	-3.51546	-2.23737	-0.612377	0.910194	-0.671603	0.900804	0.719935	-0.909128	-0.533755	-0.296073	-0.716206	-0.184825	-0.34613	-0.551628	0.492263	2.18277	-0.0741121	0.551882	0.37463	-0.0978115	1.62062	0.560239	-0.48307	0.221753	1.03078	0.683801	0.787387	-0.574449	-0.0336114	0.0668916	0.255982	-0.454134	0.182867	-1.46914	1.30971	0.250222	0.938363	0.157195	-1.9157	0.045847	-0.0293788	-0.593402	0.493383	-0.509768	-0.240402	0.815617
TCGA-AO-A1KS-01A	-3.42096	1.4101	0.411059	5.92708	2.41257	3.17329	-0.866472	0.652991	-0.48479	-0.979743	2.21695	1.72937	0.943532	-1.17026	-0.258958	0.0275049	-0.965858	-0.735713	-0.435798	-0.425411	2.36634	0.151684	-0.178359	-1.22317	-1.08244	-0.0744069	0.291185	0.405751	-0.0298648	0.714743	-1.22807	-0.00106455	-0.630391	0.409656	-1.03462	0.299264	-0.723474	0.318434	-0.429555	0.0291355	-0.193412	-0.667936	-0.38478	0.658589	0.531738	0.108925	0.398991	-0.353886	-0.197523
TCGA-AO-A1KT-01A	-2.30846	0.152897	-2.9046	-0.976754	2.12075	-2.36581	-1.77755	-0.0531845	1.00147	0.792753	-0.647527	-0.778432	0.787864	3.03284	-0.307896	-0.674129	0.0843717	-0.650055	0.710757	-0.137824	1.35766	-0.245267	-0.134227	-0.94747	-0.776593	-1.88424	-0.439701	-0.760579	0.915928	1.30139	0.613428	-1.56509	0.894363	0.642837	0.825151	0.252014	0.823901	-0.307277	-0.675435	0.40029	-1.05288	-0.630954	-0.444345	0.596103	-0.813636	-0.507768	-0.740656	-0.802427	-0.427964
TCGA-AQ-A04H-01B	-4.48123	3.6535	3.75441	-1.20569	2.24372	-1.58802	0.343309	-0.632991	0.282025	2.11472	-2.18857	0.728606	-0.650278	1.4988	0.616707	0.420878	1.20925	-0.454604	1.46903	1.46233	-0.611817	-0.794449	0.54664	-0.52809	-0.593529	-0.34033	-0.0074159	-0.0552374	-1.74343	-1.7747	1.10383	-0.508876	-2.49741	-0.0460381	0.560335	0.839284	-1.17032	-0.537624	0.800546	-1.61033	0.683017	0.706982	0.360526	1.31926	-0.569279	0.537868	0.96608	-0.0227439	-0.0846826
TCGA-AQ-A04J-01A	8.56778	-1.04092	1.39753	1.67811	-1.26303	-0.128549	-0.258768	-0.662584	-1.92029	-0.0629245	-0.0459946	0.748106	0.83105	0.319299	-1.17764	-0.320001	0.280945	0.038806	0.247704	-1.18791	1.28668	-1.68955	-0.497128	0.193865	-0.224125	-0.182079	0.202035	-0.278055	0.232027	1.12749	-1.36945	0.007079	0.135351	-1.35252	0.824102	0.0814016	-0.0781532	-0.456522	1.07761	-0.256383	-0.0896176	0.757794	0.781671	0.559734	0.00401557	0.706002	0.202252	-0.327172	0.595658
TCGA-AQ-A0Y5-01A	-1.68104	0.878083	-3.27228	0.385626	2.92792	0.0437006	-2.09735	-0.0771868	1.23794	-0.111577	-0.279146	0.388069	1.5385	1.90185	-0.342437	-0.63407	-0.312613	0.0614263	0.0503018	-0.787186	1.07386	1.88269	-0.464844	0.400513	0.116684	-0.265373	1.28866	0.258973	-0.790162	-0.0741754	1.3964	0.738488	-0.644461	-0.857059	0.018163	-0.957447	0.603716	-1.82225	1.43824	0.365144	-0.160366	1.76787	0.590662	0.027535	0.15527	-0.371087	-0.588044	-0.812784	-0.233353
TCGA-AQ-A1H2-01A	-5.44558	2.55612	0.971899	0.196003	-2.5426	-0.0521699	2.62975	1.6833	1.32284	-2.48665	0.197038	1.12322	-0.497763	0.375482	-1.37826	2.05749	1.55951	0.421094	0.510485	-0.347832	1.69082	1.6249	-1.14344	-1.19476	-0.819289	1.02449	-0.668448	-0.829482	-0.323562	1.1683	0.746486	1.25288	-0.726472	-1.01814	0.668861	-0.811126	0.366197	0.351274	-0.126175	0.146062	0.210442	-0.318672	0.210795	0.253389	-0.535839	-0.253791	0.478383	0.673819	-0.567002
TCGA-AQ-A1H3-01A	-1.98561	-3.59637	-0.898464	1.55775	0.665764	1.22936	-0.660488	1.46357	1.71409	-1.0536	-0.00299881	0.895097	-0.734095	-0.0148861	1.50751	-0.981741	-0.587187	0.140549	-1.54228	-0.406293	-1.08866	0.354592	0.600564	0.0514159	1.75175	-1.49022	0.622815	-0.00644054	0.0301115	0.188104	-0.693866	0.608713	0.96153	0.462707	-0.112616	1.60682	-0.759939	0.091215	0.144644	-1.05318	-0.255225	0.137241	-0.583511	-0.618102	0.400085	0.680429	-0.440299	0.197282	0.258422
TCGA-AQ-A54N-01A	8.71856	4.71461	4.7373	-2.82455	-2.2262	-0.8034	0.907156	-1.27337	-1.67723	-0.822526	0.367736	-0.689867	0.836865	-2.32769	-0.685263	-1.93304	-1.5622	0.492068	1.09779	3.11952	2.79064	-1.08928	-0.269147	-0.823133	-1.45874	0.083469	-0.508857	0.0128862	-0.0102587	0.461398	-0.261471	0.573259	0.0910304	0.256255	1.77907	-0.111889	0.79036	0.752328	-1.07997	-0.466701	0.724051	-1.26584	2.31392	0.334262	0.254914	0.905669	-0.526245	1.00851	-0.446772
TCGA-AQ-A54O-01A	-4.41428	1.02208	0.807589	-3.89994	-2.96279	-2.29156	0.993792	0.234534	-1.90231	-2.30894	-1.80562	-1.58105	-0.314834	-1.09222	-1.44951	0.69567	-2.34828	2.1062	0.80888	0.15139	-1.06555	-0.670532	0.757413	-0.348904	-0.606776	2.09929	1.56626	-0.129112	-0.473328	-1.76633	-0.843726	-1.55397	2.32787	-0.910464	0.39103	-0.643173	-0.020806	0.300795	1.28655	0.473535	0.617026	-0.339939	-1.14191	0.492546	0.552802	-0.805193	-0.00556186	-0.879416	-1.15011
TCGA-AQ-A7U7-01A	-0.975859	-3.22889	-1.28863	-0.674912	0.982512	0.933919	3.15314	1.36039	-1.32614	-0.926341	1.47034	-1.71853	2.74526	-0.590339	1.04018	-0.779437	-0.429279	1.43602	-1.87505	-0.0458452	0.849458	-1.97357	-0.31525	1.31371	-1.12601	0.283567	-0.812641	1.24517	0.428629	-0.278507	-0.760789	0.777081	-2.05675	-0.624185	-0.0264701	0.507393	0.182963	-0.276127	0.654899	0.0348462	0.777867	-0.430918	0.298874	0.170771	-0.419813	-0.00427925	0.390802	0.527276	0.545873
TCGA-AR-A0TP-01A	9.61529	2.06241	6.75646	2.63717	3.22886	-0.408346	-0.394048	-1.69548	3.15662	-0.930087	-0.00051098	-2.18279	-1.50596	1.21937	-3.65179	2.32713	2.1017	-1.60008	-2.18077	1.91106	-0.176976	2.1411	-0.463457	-1.06044	-0.203178	2.1658	0.674148	1.32486	-0.0882962	-1.96986	0.0438374	0.551284	-0.295669	1.43984	-2.21156	-1.91258	0.702866	0.955617	-1.62486	-1.0153	0.472734	-0.356759	-1.46321	-0.0354078	0.586869	0.440745	0.83108	-0.274455	-0.394041
TCGA-AR-A0TQ-01A	-2.15087	2.21912	-0.0726195	-2.69837	2.52791	1.95027	-1.5953	2.12371	-0.851274	0.0152527	-1.09943	-0.846639	-1.20275	-0.16536	-0.0578221	0.245611	-0.556147	-0.899859	-1.43599	-0.305008	0.300752	0.962854	-0.783651	0.208049	-0.0993992	0.831491	0.222271	0.19078	-0.0164746	-1.02139	1.15722	-0.8589	-0.107357	-0.353553	0.867516	0.394668	1.16681	-1.00492	0.112646	1.0274	-0.13364	-0.452065	-0.108382	-0.297751	0.349082	0.202932	-0.32295	1.43517	0.184128
TCGA-AR-A0TR-01A	-5.38867	4.57752	5.85318	2.73775	-3.63331	2.25774	-0.215292	0.00691583	1.10369	1.63888	0.54832	-0.81499	-1.50848	-0.594309	-0.387992	-1.29844	0.526991	-0.887995	0.618226	-0.304346	-0.552242	0.635076	-0.68794	0.527632	-0.100796	0.282389	-1.69039	-0.62247	-0.648211	0.249551	0.530244	0.210619	-0.34086	1.72227	0.912488	0.740392	-0.126378	-1.42347	0.0365254	0.345264	0.457743	1.71748	0.499423	0.201722	-0.57108	0.236506	0.405907	0.866123	-0.229178
TCGA-AR-A0TS-01A	7.70261	1.26746	0.569997	2.3382	1.33487	0.944193	0.176611	-0.481833	-1.29738	-0.907352	1.744	1.92666	-1.69537	-0.562153	0.573984	0.621665	-0.73402	0.320179	0.862713	-1.19544	-0.306599	-0.925374	-2.77185	-0.447479	0.446865	0.177263	-0.342136	-2.55347	-0.416815	-1.32086	0.224807	-0.519171	-0.174183	-1.00736	-0.126824	0.315911	0.716763	-0.3538	0.154333	0.42445	0.427591	0.630636	-0.387994	-0.59077	0.269323	0.913177	0.940175	0.436574	1.21241
TCGA-AR-A0TT-01A	-1.91209	1.7123	-3.48758	0.232195	2.25773	3.29894	0.183684	-1.53789	-1.42029	-0.537736	1.9215	-0.0415961	-0.518981	-1.99581	1.48184	0.311829	1.31049	1.05209	0.880159	-0.0123052	0.249612	-0.222448	-0.467786	-0.742584	-0.061587	0.765655	-0.32107	0.712834	-0.425937	0.117186	0.186295	0.762257	-0.225285	0.73195	0.386592	-1.1399	-0.839425	-1.49489	0.0798892	0.696405	-0.254709	-0.35398	-0.0645756	0.610217	-0.624633	0.168922	-0.310006	0.336707	0.373167
TCGA-AR-A0TU-01A	7.42419	6.20914	0.625455	-0.0629138	-0.844322	1.98676	2.58393	-0.0247237	0.0940827	-1.20508	-0.0782047	-2.50339	-1.84091	0.175266	0.701102	-0.261802	-1.04574	0.247188	1.15758	-0.227965	-1.24372	1.87073	2.52765	0.681239	-0.609811	-0.804129	0.463695	1.27533	0.0139897	0.586457	-0.514455	-0.335887	-0.22201	0.581056	-0.220146	0.996302	1.30842	0.916259	0.0372054	-0.547714	-1.82219	-0.415851	0.00794832	-0.0861279	-0.748748	-0.983864	-0.932451	0.883244	1.20518
TCGA-AR-A0TV-01A	-4.21245	3.31845	2.34576	-2.24291	1.17072	1.88044	4.11891	3.15533	1.16469	-1.07366	0.541005	-0.751748	0.902022	2.73633	0.221623	0.543653	1.12675	-1.2449	1.41156	0.614056	-1.63215	-0.956549	-0.320544	-0.581209	-2.77695	-0.732102	1.13315	1.69145	1.54323	0.854968	0.889277	-0.856613	-1.11312	-2.61701	1.32711	-0.448471	1.2755	0.644775	0.758997	-0.742531	-1.19806	0.714652	-0.0625785	0.204822	-1.71971	-0.955851	1.05387	0.0358761	1.02111
TCGA-AR-A0TW-01A	-2.45744	4.83453	-1.27916	-0.759629	1.75937	2.49823	-1.39782	2.51706	-0.426428	0.880192	0.0512604	-3.02597	-0.750069	0.873145	-1.30783	0.291295	0.0497064	1.04163	1.05045	-1.16965	-0.290831	0.243221	-0.289294	0.00902857	-0.784664	-0.574241	0.788746	-1.19041	-0.308647	-0.0482347	0.80441	2.16155	0.396433	0.178845	-0.671227	-0.532608	-0.5915	0.207602	0.246311	0.780118	0.247121	-0.135019	1.3372	0.258456	-0.217558	0.332924	0.0421749	-0.425493	-0.196139
TCGA-AR-A0TX-01A	-0.302722	0.734111	-2.48385	0.157665	-0.4636	3.99452	-2.20859	-2.1272	-0.304197	-0.948837	0.776065	0.692529	1.30423	-1.21991	-0.388314	1.28755	-0.0899239	-0.616452	0.700993	1.27745	-0.917016	0.814633	-1.61939	-0.734765	0.752752	0.321497	1.77346	1.15028	-0.400017	0.534312	-0.441974	-0.0527127	0.0839131	-0.564289	1.51319	-0.229172	-0.376245	-0.104576	-0.285994	2.30757	1.7905	1.08541	0.0670486	-0.438603	-0.856472	0.752684	-0.915118	-1.14412	-0.387927
TCGA-AR-A0TY-01A	-3.02474	4.41348	1.98407	-2.25193	2.23138	0.250023	-2.1925	-1.06663	-0.682574	1.08677	-4.2847	-1.30476	-0.968156	0.539897	0.185108	-1.03555	2.00617	0.568824	1.07365	-2.37761	0.88607	-0.998541	0.274116	0.245257	0.516589	0.953982	1.2858	-1.08085	1.80466	-1.73144	-2.2535	-0.912091	0.985392	-2.33486	0.457784	0.0684616	0.587597	-0.914079	-1.28292	0.0741776	-0.809818	0.654537	0.151905	-0.0217378	0.25591	-0.0848154	1.16252	-0.473658	-1.1965
TCGA-AR-A0TZ-01A	-5.38212	0.154904	1.24957	-0.614956	3.72089	0.676977	0.155765	1.70632	0.353485	2.41488	-0.0365115	-1.28509	2.80967	0.243773	0.834504	0.903482	-0.90216	0.752772	-0.21779	1.3358	1.24854	-0.868769	0.45688	-2.0128	1.39228	-0.594512	-1.57364	-0.315672	1.98331	1.50399	-1.60399	-0.526245	0.545347	-0.179803	-0.466366	0.132891	0.672386	-0.236657	-0.999187	1.43782	0.83937	-0.507629	-0.389984	-0.0838378	0.407062	0.104099	0.0214221	-0.778449	-1.1836
TCGA-AR-A0U0-01A	7.52543	5.42675	-1.62939	-0.0839222	-0.794024	2.52664	1.68118	2.47943	0.334607	0.323924	0.398097	0.796246	-0.31926	2.38693	2.87947	-1.37798	-0.69792	-0.481637	0.653326	-3.8556	-0.380709	-0.898791	1.59141	1.20627	0.072044	0.977391	-0.710414	0.0311505	0.86674	0.716819	0.143904	-0.00244499	-0.283624	-0.729079	0.644064	-0.391904	-0.942131	1.87595	0.524286	0.887547	-2.08073	1.56663	-0.317555	1.86389	0.766632	-0.214526	-0.102888	-0.48146	-1.86615
TCGA-AR-A0U2-01A	-3.10804	6.19977	-1.06375	1.41906	3.20718	2.36796	-0.80092	-0.760953	-0.0407904	-0.463533	-0.250394	-1.15089	1.26756	-1.77088	-1.09153	-0.623102	-0.31518	-1.57756	-0.350695	-1.02809	0.551647	1.82834	-0.149497	-1.28628	-0.731298	-1.35375	2.05012	0.185919	-0.990317	0.333635	0.866403	1.04394	0.560829	-0.0282779	-0.680342	-0.154573	-0.829895	0.892302	-1.04207	-1.20816	0.965035	0.720982	0.853223	1.02049	-1.76661	-0.258623	0.818873	0.13149	0.902283
TCGA-AR-A0U3-01A	-2.54989	2.90635	1.27172	2.00218	-1.39198	-0.139115	-2.34701	2.03926	-1.41716	0.675976	-1.76828	-0.127618	0.244368	-0.869302	3.52843	0.54971	-1.2172	0.977298	-0.677087	2.09916	0.841973	1.61229	0.430275	-2.08508	1.69147	0.678148	0.0500923	-0.474885	0.119144	2.72178	-0.00870035	-0.671037	-0.375741	-1.46909	-1.36202	-0.0665143	-0.0835491	-0.177618	0.652685	0.944978	-0.952994	-0.367012	-0.874496	0.253113	0.593419	0.788967	-0.288624	0.637711	0.545289
TCGA-AR-A0U4-01A	5.95736	2.40516	-2.42685	1.70303	-1.00555	4.0174	0.468864	-0.220299	0.248113	-0.224872	-2.31728	0.293214	-1.57799	-0.295702	-0.129259	-1.21162	1.91869	-2.11842	-0.890439	1.69409	-1.47629	-0.835995	0.571532	-1.24143	-0.0961949	-0.766745	-0.360966	0.613248	0.00525855	-0.403652	-0.27362	0.451893	-0.635639	1.51379	0.510346	-0.473264	0.564265	-1.9094	-0.0195103	0.395688	0.2159	-0.386831	-0.42729	1.666	0.86112	-0.536544	-1.39273	0.584504	0.100621
TCGA-AR-A1AH-01A	6.3712	3.3063	0.509163	2.39856	0.643165	0.940026	0.541305	-1.27275	1.34773	-0.0166022	-0.810734	-0.888783	0.566997	-2.55109	-0.191062	-0.548916	0.229743	-1.83735	1.32578	0.903865	-0.0314178	-0.475244	-0.121631	0.439147	0.51755	2.98325	1.3513	1.81359	1.39305	-0.569729	-1.10438	-0.240474	-0.548347	-1.90793	0.811267	1.49137	-1.03214	-2.81916	1.11289	1.05775	0.550551	-0.146766	1.27562	0.0875083	-0.394381	1.43785	-0.513725	-0.837947	0.223534
TCGA-AR-A1AI-01A	6.75165	4.98799	0.499045	1.12523	-1.75061	2.74903	1.6225	0.990218	-2.39506	0.481482	-1.07714	-0.166361	0.680986	0.564695	-0.408298	-1.93617	1.37221	-1.12784	0.17003	0.571894	1.74352	0.332829	0.852973	-0.301313	0.276979	-2.30738	0.190246	2.43196	0.175258	0.806311	0.647222	-0.799268	1.16174	-0.406188	0.0727989	-0.443082	-0.418844	-1.82965	0.374941	0.683037	0.909063	1.01581	-0.314859	-0.356346	0.405276	-0.645684	-0.507594	-0.372173	0.383319
TCGA-AR-A1AJ-01A	6.63489	-0.290993	-2.67013	-0.43675	-0.415349	3.56434	2.03777	-0.251987	-1.23777	-0.46668	0.752046	1.79477	-1.10125	0.0210588	1.50852	-1.30229	-0.249013	0.0312864	-0.349825	0.372771	-0.419796	0.565198	0.973295	0.383631	0.313653	-0.275413	0.10232	0.00840108	0.0978299	-1.52386	-0.801945	0.183542	0.780464	-0.604261	1.16595	-0.469886	0.0661637	0.365154	0.347588	1.16546	-0.170787	0.906336	-0.868339	-0.292013	-1.32322	0.809283	0.599602	-1.03004	0.495152
TCGA-AR-A1AK-01A	-0.242428	-4.62384	2.10553	-1.38112	1.14216	0.52954	1.62352	3.72979	-0.421106	-1.81891	0.0838795	0.402044	-0.156412	1.14043	0.492596	0.856241	-0.155702	0.257104	1.01303	0.937997	1.72726	-0.402897	-1.20448	0.49054	0.168619	1.00667	0.758307	0.0361696	-0.560147	-1.0195	-0.0265076	1.31431	-0.470265	-0.042266	0.824428	0.780287	0.050601	0.412355	0.947429	-0.23252	0.592255	-0.494792	-0.691184	-0.572797	0.214723	-0.647903	0.433122	0.059218	-0.933106
TCGA-AR-A1AL-01A	0.97146	-5.5864	1.93165	4.14524	0.380498	0.781241	-0.11942	0.0621475	0.515302	1.39666	0.245235	-0.125621	0.405145	0.357295	-0.722653	-0.693035	-0.191344	-0.577179	0.935269	-0.775345	-0.145818	-0.943737	0.963928	-0.041384	1.3909	0.273148	-0.246003	-0.138834	0.0108133	-0.726539	0.957053	-0.375742	-0.434226	0.012721	-0.830561	-0.361469	0.20813	-0.168128	0.156617	-0.261072	0.735235	-0.770685	0.279748	0.532108	-0.387715	0.176414	0.539753	1.56539	0.408453
TCGA-AR-A1AM-01A	0.154375	-4.54729	1.2936	-0.468112	0.279634	-1.14145	-0.82162	0.202264	-0.665314	-1.09563	0.886013	-1.14238	0.53764	-0.329505	-1.033	-0.534673	0.449227	-0.151502	-0.596605	-0.0762555	-0.0708053	1.03943	-1.08997	0.583282	0.225979	0.498559	-0.320563	-0.131528	-0.14304	-0.144167	0.609321	-0.720271	0.0993093	0.0115552	-0.0791085	-0.312505	-0.336766	0.330655	1.12705	-0.420376	0.660748	0.599457	0.124209	0.554769	-0.805653	0.687946	0.137268	-0.758486	0.0314693
TCGA-AR-A1AN-01A	-2.47803	-1.17579	-2.06303	1.46277	-0.284814	0.746267	1.05726	-1.98218	1.88973	-1.05015	-1.83489	-0.352751	-1.59942	-0.0562392	0.52136	-0.53603	-0.307117	-1.39315	-0.728912	-0.739132	-0.549498	0.0584455	0.451312	1.31761	1.75155	-0.653036	-0.343392	-0.765573	0.492093	0.47117	1.13887	0.319011	-0.21624	-0.599889	1.28828	-0.775734	0.727982	-0.393475	0.899173	0.500561	-0.377487	-0.941403	-0.664233	0.177537	-0.227675	0.677299	-0.200115	-0.126774	-0.970862
TCGA-AR-A1AO-01A	4.94093	-3.50034	-0.593533	-0.328803	0.789363	1.40542	-0.761568	0.349891	-0.56067	-0.775987	-0.844403	-0.00510399	0.285212	0.770489	-0.352123	-0.0545227	-0.179264	0.609109	0.140383	0.0428036	0.117478	0.397891	0.0389864	-0.0204949	0.397438	0.167175	0.0859044	-0.013831	0.0172868	0.47844	-0.547618	1.67565	-0.152699	-0.535552	0.486389	-0.632626	-0.744426	-0.0616766	0.184247	0.911573	-0.513046	-0.140572	-0.329512	-0.187552	-1.49992	-0.322432	0.11625	0.0829159	-0.00845238
TCGA-AR-A1AP-01A	-0.140929	-0.460607	-1.18622	-0.444825	0.0686247	-0.176552	-0.60047	1.6826	1.50614	-2.41397	-1.04463	0.701982	-1.05967	-0.199066	-0.650188	-0.342188	1.11113	0.0982984	0.267761	1.9345	-0.527951	1.43665	-0.462749	-1.11304	-0.807549	-0.0165602	-0.80565	0.569132	-1.54206	-1.14866	-0.650675	0.619288	-0.631297	-0.575991	-0.695609	0.170472	0.119995	-0.198707	-0.370521	-0.0717647	-1.23531	0.847092	1.40829	0.212461	1.74372	-0.0118802	-0.766623	1.00048	1.48913
TCGA-AR-A1AQ-01A	8.17261	2.87544	-1.32046	-1.19305	-0.818997	-0.18118	2.06948	-0.149249	-3.0187	0.549243	1.0665	-0.0140718	1.20092	0.133528	0.597805	-0.289266	-0.372043	-0.849863	1.61283	-0.0681393	0.539514	0.69877	0.408892	1.13841	-0.665372	-0.396302	0.416847	-0.207079	-0.551777	1.02576	-0.183372	-0.248318	0.417293	-1.23276	-0.922746	0.73187	-1.41539	-0.254482	0.47388	-0.141772	0.464739	-0.973807	-0.408164	0.0972818	-0.781772	0.496719	0.397225	-0.508729	0.671927
TCGA-AR-A1AR-01A	6.82942	0.834749	-2.37159	1.07906	1.47837	3.04416	1.63581	-0.825406	0.535881	-0.684007	-2.46052	0.736148	-1.41099	-0.703692	1.54143	-2.45487	-1.27761	-0.535637	-0.392894	0.234899	0.0525401	-0.120762	1.15782	0.979269	-1.89582	-0.579579	-1.08668	-0.800103	0.48219	-1.26304	0.112461	-0.726582	-0.885668	-0.751189	1.52446	0.131826	1.44296	0.829269	-0.123522	0.800159	0.829774	-0.598091	-2.71319	-0.136144	-0.999151	-0.717811	1.42937	-0.788425	0.408054
TCGA-AR-A1AS-01A	-2.63747	1.32036	-0.511098	0.994643	-2.86456	-2.79088	-1.24279	1.48746	2.92441	1.35231	-2.06333	-0.673656	-1.95684	-0.776073	0.195129	0.061244	-0.392716	-0.903729	-0.0536392	-1.13883	-0.260003	-0.626407	0.902979	0.119004	1.36022	0.0609454	0.06616	0.422462	-0.435791	0.220306	0.766349	0.374575	0.505584	0.753068	0.0473124	-1.36432	-0.0473243	-0.0902697	1.32618	0.976343	0.704214	-0.112964	-0.857758	-0.258094	0.129333	0.747543	-1.70287	-1.08649	1.04257
TCGA-AR-A1AT-01A	-0.482936	1.29383	-2.78785	0.169839	-2.97198	2.8353	-1.82875	1.34641	1.45491	-0.115733	0.166146	-1.98906	1.19652	-1.43295	-0.12418	0.329945	-0.140813	0.97814	-0.155614	-1.55794	0.284138	-1.84911	-1.21183	0.471843	0.21433	0.523338	-0.578241	0.317352	-1.10904	0.46633	1.06993	-0.268803	-0.0769456	0.129088	0.094503	0.107634	-1.08472	-0.0131379	0.119986	-1.49829	0.263192	-0.619753	-1.36236	-0.785404	0.089493	-0.0026382	0.502192	1.17352	0.17151
TCGA-AR-A1AU-01A	-0.00921869	-4.21755	3.3807	-1.32369	3.16677	1.8293	-0.819462	2.42986	0.221964	0.0425488	-0.302114	1.31362	0.830902	1.01082	-0.68927	-0.0546262	-1.17099	-2.11377	0.0516679	0.611042	0.338674	-1.09238	-0.0246141	0.296237	-0.326198	-2.319	0.27556	0.293786	0.726363	0.92954	0.301219	-0.194656	-0.714117	0.428476	-0.547741	-0.997967	-0.957193	-0.628371	0.138511	0.283032	1.35681	-0.499624	0.314546	-0.205596	1.2797	0.754114	-0.256159	-0.0560102	-0.0383441
TCGA-AR-A1AV-01A	-4.83076	-0.200637	-0.684536	1.13226	0.646259	-0.502749	-0.608324	1.22046	1.20923	0.968455	-4.20848	-2.56301	-0.503554	-0.209755	-0.505125	1.0181	-1.10042	-1.0877	0.336788	0.433235	0.468042	-1.43517	2.09896	-0.573676	1.20897	-0.960645	0.667643	0.274434	-1.93142	-0.707592	-0.578681	-2.20736	-0.00575455	-1.3132	-0.371362	-0.439998	-0.369344	1.52156	0.675929	1.10263	0.268029	1.01195	-0.720071	0.802758	0.460687	-0.665197	0.329006	-0.444955	0.220853
TCGA-AR-A1AW-01A	-0.877163	0.678608	-2.37693	1.77697	-0.0262411	4.03712	-0.0171365	0.08564	-1.27104	-0.353545	4.84411	0.0106741	-1.36598	0.28027	1.33012	0.674408	-1.15578	-0.622655	1.69483	-0.697853	0.241986	-0.434306	0.154122	0.356933	0.212632	0.781896	1.00761	-0.164283	0.38184	-0.572817	-0.396925	0.331389	-1.52756	-0.726826	0.748182	0.297643	0.0450918	-1.37811	-1.86868	0.943231	0.927991	1.4311	0.21942	-0.286048	0.231708	0.58591	-0.680299	-0.54922	0.730929
TCGA-AR-A1AX-01A	-0.437998	-1.75106	-0.419382	1.63537	0.396291	1.5399	0.618637	0.315881	-0.79167	-0.816178	2.32983	-1.13682	1.87453	1.43455	-1.1549	0.201214	1.68822	-0.756695	-1.41898	0.66775	1.31514	-0.397982	0.863619	-0.562345	0.933029	0.357464	0.742888	-0.763527	1.23809	-0.165	0.0360877	-0.301597	0.604783	-0.122363	-0.607734	0.302832	0.592083	0.636513	0.554399	0.531072	-0.804464	0.152606	0.721048	-0.802665	-1.55799	0.393323	1.20442	0.93219	-0.850562
TCGA-AR-A1AY-01A	8.9781	2.41123	1.73003	4.11849	-0.645132	-0.754671	0.982853	-0.215996	-1.10819	0.48761	-1.47417	-0.482713	-0.35881	0.442767	-0.219118	-0.606625	-0.501491	0.74192	0.0620448	0.413176	0.366249	1.64909	0.105212	-0.973782	1.59409	-1.5602	0.374708	0.522876	-0.577004	-0.382754	-0.0406319	-0.40606	0.472271	-0.603981	-0.679768	0.658729	-0.24648	-0.406436	0.761915	1.61084	0.732722	-0.400247	0.533295	0.293666	0.152996	0.219653	-0.552311	-1.55385	0.48459
TCGA-AR-A24H-01A	-3.0006	2.10502	-0.054053	-0.727282	1.53208	2.83596	-1.8633	1.91578	-0.430436	-1.66938	-0.0510824	-1.56823	1.23234	-0.131277	0.659905	-1.61795	-0.791699	1.91036	1.23385	0.902097	2.45733	1.93289	-0.655893	-1.36322	-4.10807	1.23285	2.70958	-0.748473	-0.837874	0.663772	-0.101228	1.57653	0.570499	2.92298	-1.72395	0.567667	-0.0233336	1.52431	-0.0711704	0.759876	-1.86988	1.54808	1.6333	0.265763	-0.652147	0.109651	0.0452608	1.08022	1.00519
TCGA-AR-A24K-01A	-3.89292	3.53851	-0.149319	2.89321	-0.375823	-1.01895	1.62241	0.876416	3.05091	0.480136	-0.180607	-2.41728	0.423382	1.22336	-2.04143	-1.31483	0.670716	-1.25772	-1.76921	1.06399	-1.38163	1.12475	-0.725426	1.67533	-0.837317	-0.690124	0.470838	-1.74175	-0.146912	0.771907	-0.430083	-0.248308	0.830063	0.351469	0.248281	0.227877	-0.643279	0.518734	-0.186496	1.08722	0.130589	-0.174078	1.38094	1.03309	0.639515	0.218959	1.21527	-1.85635	0.579955
TCGA-AR-A24L-01A	-3.31681	1.60626	-0.0604848	1.31089	2.98788	-2.73693	0.528912	-0.811036	-2.00048	-1.42989	-1.58695	1.75023	1.23971	-1.08285	0.182972	-0.064037	-0.72551	1.56098	0.637117	1.61644	-0.827876	-0.235111	0.252024	-0.578324	1.63789	0.415535	1.03891	0.355633	0.0278161	0.659018	0.398601	-0.0915011	0.295897	-0.598069	0.488535	0.769582	-1.59953	0.361206	-0.880509	-0.26931	0.776371	0.625551	-0.605576	-0.239674	0.642866	-0.404853	0.129864	0.495314	-0.470959
TCGA-AR-A24M-01A	-1.09498	-1.71579	0.350208	4.76643	-2.19323	-2.59075	0.549674	-0.64974	-2.7102	-0.580666	-2.02128	0.139374	0.879264	-1.22108	0.590404	-0.366473	-0.176753	-0.484289	-1.25868	-0.497745	-0.350997	-0.705328	1.3154	1.18566	-1.14087	0.834247	-0.893411	0.575394	-1.60426	-0.594636	-0.326697	0.645157	1.43747	-0.110024	0.407455	-0.393158	-0.189704	-0.536107	0.0624302	0.633655	0.701994	-0.0951371	0.202691	-0.329295	-0.160308	-0.623315	-0.0773909	-0.44946	0.300376
TCGA-AR-A24N-01A	-3.97089	0.733247	-2.84347	1.43246	0.450063	-0.20933	0.128997	2.94394	1.49199	-1.80145	0.317871	-1.0951	-1.44803	0.691372	1.93238	0.649455	0.992495	-1.74076	-1.12552	-1.02794	-0.031922	0.451733	-0.24424	0.0456457	1.63269	-0.643187	0.777161	0.311505	-0.593037	-0.459893	-0.886066	1.59603	0.0830924	-2.30129	0.486095	0.385508	0.285914	-0.193572	-0.713692	-1.3917	0.404016	-1.42572	-0.212417	-0.4349	-0.586902	0.370026	-0.759407	0.553457	0.927423
TCGA-AR-A24O-01A	-0.136609	-5.88736	-0.414377	1.51297	1.50931	1.69253	1.81245	1.11603	-0.945029	0.873191	-1.62737	-0.288776	-0.204072	0.0377093	-0.571643	-0.013342	-1.51869	-0.777354	-0.192868	0.200862	0.721112	-0.296393	-0.158731	1.32344	0.152807	0.201803	0.537807	0.798906	-0.372602	0.689892	-0.371876	-0.575736	-0.56832	-0.111831	-0.600378	-0.173688	-0.216645	0.211792	-0.147736	0.559494	-0.21638	-0.505356	-0.615593	-0.665641	-0.165025	-0.578792	0.11304	0.0998246	0.0120041
TCGA-AR-A24P-01A	-1.19569	-1.10836	-0.665604	1.67553	0.796464	-1.77586	0.439423	2.47239	1.06973	-0.405984	0.0619247	0.0417358	1.44853	-0.900242	-1.3376	-0.669265	1.12399	0.43649	-0.795863	0.104884	-0.293533	0.895244	-0.973748	0.426527	-0.839743	0.888028	-0.803453	0.000580121	0.0483258	0.0180965	-1.69642	0.540412	0.777111	-0.848072	-0.857083	2.61222	-1.3694	-0.603408	-0.465408	-0.00626343	-0.201356	1.34732	-0.849561	-1.11012	-0.363339	0.551137	-0.195545	0.472925	-0.156482
TCGA-AR-A24Q-01A	8.16888	0.00302207	0.817433	3.92317	2.95362	-1.05833	1.58488	-0.329275	-1.71648	-0.116325	0.113236	-1.68983	-0.0997571	2.14913	-1.32862	2.54524	1.87305	0.257017	-1.51131	-0.76458	0.0447946	0.204367	-0.350658	-3.197	0.587217	0.731921	1.19477	-0.780294	-1.11175	-0.00403528	0.363668	0.645728	0.894423	0.154596	-1.15703	-0.0474035	0.153616	-1.27331	-0.315355	-0.234556	0.978134	-0.0450188	-1.72359	-0.393644	0.417466	-0.819765	1.13859	-0.0992604	-0.0642071
TCGA-AR-A24R-01A	-3.4778	3.08144	-0.941026	0.659293	0.389003	0.552487	-0.170041	1.08907	-1.66773	-1.43576	0.253172	1.19997	-2.35153	-2.35317	-1.45638	1.15357	-0.12345	0.254328	1.07064	-1.09278	0.431965	0.0531922	-1.12486	-0.774048	-0.432962	0.25838	-0.758892	-0.0955254	-0.00342322	0.0377029	0.662242	-0.409417	-0.13939	0.990242	-0.237368	0.381303	-0.0463165	0.540275	-0.113289	0.209412	0.167044	0.832203	0.235338	-0.279165	0.777601	0.665484	-0.786389	0.118665	0.058676
TCGA-AR-A24S-01A	-1.58327	-0.982121	-3.40479	2.93175	0.454731	1.65831	1.38124	-0.0511974	0.414053	0.116994	0.686771	0.929287	-1.83967	1.66266	-1.23489	1.28652	-0.788858	-1.09837	0.965764	2.27784	0.327927	-0.436034	-0.316666	-0.673669	-0.0881959	0.233955	-1.07858	0.149736	0.407219	0.619238	0.078692	0.33928	-0.61885	-0.570737	0.519913	0.602527	-0.223204	0.0918339	-0.317402	0.460972	-0.811395	-1.20939	0.239422	0.0197359	-0.547997	-0.0769792	-0.415487	-0.082325	0.682092
TCGA-AR-A24T-01A	-1.52404	-2.09467	-0.825929	1.79796	1.72834	-1.2435	1.41777	-1.67374	-0.482829	0.433439	0.803769	-0.621957	1.19697	0.394158	1.51082	-0.718146	0.322243	0.599033	0.753601	1.15087	1.26105	-1.1847	0.0936332	-0.255418	-0.603267	0.8175	-0.41492	0.309772	0.299556	-0.508372	1.15776	0.189394	-0.632291	-1.64637	0.578067	0.0872189	0.425101	0.404606	-0.681865	0.196295	0.259212	-0.861381	0.420184	0.386732	-0.125873	-1.56044	-0.829192	-0.273092	-0.43627
TCGA-AR-A24U-01A	1.80028	0.309594	-4.18177	0.269288	1.32102	4.00769	-2.1476	1.71847	1.13684	-0.573989	-0.409548	1.73087	-0.568742	0.855252	0.447085	-0.413413	-0.339341	1.3272	-0.586762	0.532609	-0.374143	0.638383	-0.0023383	1.3957	-0.683103	-0.434796	0.483785	-0.316107	-0.0676322	0.467963	-0.145139	-0.0253663	0.771148	-0.136808	-1.36396	0.0594625	0.364072	-0.104262	-0.673501	0.349053	0.19808	-0.108252	-0.558572	0.00309954	0.952258	0.0430774	1.2312	0.627035	0.858533
TCGA-AR-A24V-01A	-2.6106	0.932923	-2.97515	0.912519	2.54337	-1.92867	0.677455	-0.437687	-0.169643	-0.121557	0.485065	0.82761	-0.233697	2.78405	0.453057	-0.329618	-0.586082	1.71845	-0.962422	-0.00852739	0.201552	0.346265	0.507781	0.997572	0.368408	0.646659	0.363823	0.478743	-0.294927	0.0859411	1.3988	0.830932	-0.402508	0.517601	0.9993	-0.413592	1.18491	-0.325635	0.911335	-0.210331	-1.21109	-1.70798	-0.254902	0.219727	-0.802948	0.363609	-0.0503826	0.812057	0.330618
TCGA-AR-A24W-01A	1.63982	-7.65436	2.97616	2.71621	2.75134	1.44515	-0.374022	2.15197	1.09874	0.556049	-1.80898	0.155989	0.600299	0.85254	-1.76565	-0.460049	0.273333	0.218817	0.828175	-1.13822	-0.837178	0.787989	1.64664	0.0462658	-0.624916	-0.00274707	-0.546155	-1.10732	-0.395267	0.267311	0.0111352	-0.684184	1.27289	-0.713145	0.157614	-0.761714	-0.35616	-0.257654	0.867657	0.322308	0.708284	-0.138604	-0.598012	-0.281076	-0.662455	-0.898012	0.151521	0.391081	-0.440715
TCGA-AR-A24X-01A	-2.24207	-3.40087	-1.62315	1.12746	0.779967	1.11785	-0.500206	2.25378	3.11845	1.55177	1.19581	-2.60162	1.62207	-0.343012	0.291323	-2.48815	-0.143401	-0.235697	-0.232139	0.756427	-1.18714	-0.729403	-0.444644	-0.981374	0.0162413	0.170125	0.215746	0.63558	2.11522	0.906949	0.329629	-0.921392	0.666178	0.427093	-0.721841	0.058852	-0.809703	0.545161	-1.1111	0.329303	-0.323178	-1.26496	0.273538	-0.541098	0.193086	-1.4271	-0.163374	0.0181098	0.0263395
TCGA-AR-A24Z-01A	-3.92617	3.48115	1.46886	1.29341	-1.16805	2.70418	-0.845627	1.005	-2.10963	-0.556267	-1.77934	2.19856	0.574859	-2.31811	2.05617	2.04415	0.678201	-0.451088	1.22513	1.65187	0.230764	0.387908	0.770512	1.39115	-0.00878979	0.13923	0.0887871	-1.24596	0.159231	1.85089	0.0134107	0.826823	-0.142961	2.19867	-0.18494	-0.0550662	-0.213644	0.454819	0.534641	-0.287947	0.525889	-2.02542	0.654762	-0.668476	-0.239632	0.22514	-0.115183	-0.43306	-0.739368
TCGA-AR-A250-01A	-2.33205	0.951034	-2.82555	1.02577	1.6071	-1.20281	-1.8068	-0.429144	-3.23912	1.60721	-1.6905	-1.33763	-0.27834	0.25205	0.299859	2.76474	-0.905327	-1.72895	-0.0966861	-0.0652727	-0.423603	0.647926	2.67892	-0.384794	-0.930842	-0.847272	-0.959604	-0.217535	-0.0752888	-1.10658	-0.0687288	-0.503063	-1.31767	0.837009	1.21902	0.0657556	-1.1151	0.124485	-0.0520326	-0.734829	-0.343859	0.0195935	0.536384	-0.738785	0.793158	-0.318381	0.690061	-0.155064	-0.166672
TCGA-AR-A251-01A	7.62602	0.879638	0.245126	1.58873	2.05858	0.916916	0.656774	0.207704	2.83645	-0.189905	-0.253806	0.860792	-0.170861	0.0996213	0.796478	1.18015	-0.635196	0.747327	0.750471	0.29937	-0.184035	-0.548841	0.12234	0.252967	0.152221	0.656198	0.291536	-1.08143	-0.563024	1.15971	-0.23167	-0.130298	-0.273916	-0.795332	0.28756	0.384471	0.556232	-0.404144	0.0802778	-0.264882	2.02411	0.524612	-0.265499	0.324441	0.533792	-0.238246	0.733789	-0.451363	-0.376193
TCGA-AR-A252-01A	-0.868048	-0.669011	0.337821	1.24121	1.96799	3.47255	0.126241	0.19614	-3.38758	-2.98655	-0.587228	0.730047	0.149732	-1.01702	-1.71822	-0.0886238	-1.43091	-3.03021	0.51893	-0.384017	-1.04424	-0.867196	0.728529	-0.103302	-1.23647	0.488544	0.529587	-0.935896	-0.062125	1.20779	0.234439	-1.62846	1.48178	0.45957	-0.242932	-0.448002	-0.507837	0.0409529	0.765413	-0.532244	-0.274472	0.848603	-0.493642	-0.0841599	-0.232792	-0.57686	0.674369	-0.314696	-0.0342125
TCGA-AR-A254-01A	-0.0382336	1.27584	-2.28698	1.3208	-0.286304	1.2713	-1.96933	0.863049	1.59453	-0.879232	1.80743	2.48907	0.566515	-0.178165	0.154141	-0.225257	1.00667	-0.919255	-1.82411	0.11099	0.236679	-0.885431	-0.253714	0.16521	0.45224	-0.0664274	1.51979	1.28625	0.318475	1.52506	0.93513	-0.0692606	-0.69872	0.288295	0.706998	-0.278648	-1.32025	-0.411437	-0.235081	0.320969	1.44332	1.03731	0.10632	-0.260755	-0.716688	-1.31486	0.695441	0.33707	0.46872
TCGA-AR-A255-01A	-0.591881	-1.45287	-0.961835	1.90186	0.693197	-0.415937	0.696876	0.925149	-1.0442	-1.76227	0.270406	-0.0365896	-1.74769	0.944	-0.464838	1.13928	1.2905	-0.901494	-0.688087	-0.236927	0.512644	0.337642	-0.934471	-1.04557	1.15255	-0.319214	0.213532	0.584161	0.30867	0.0471126	0.38058	-0.425319	-0.245996	-0.75428	0.662115	0.759378	-0.0299393	1.79239	-0.0272679	-0.345339	-0.531478	-0.307362	0.604022	-0.450289	-0.294967	-0.443328	-0.758124	0.05512	-0.415388
TCGA-AR-A256-01A	10.0781	3.4885	0.851521	1.47653	-0.473368	-0.154475	0.885025	0.628254	-0.40276	1.18747	-2.72295	0.558257	0.570531	-0.063865	-0.60179	-2.07569	-0.0751175	-0.00408614	-0.450394	0.357377	3.1284	-1.43152	1.01553	-0.532499	-0.722349	-1.788	0.88805	-0.0652934	0.272774	1.03905	-1.1124	-1.14757	-0.141945	0.369039	1.04079	0.0707397	-1.06213	-0.69647	-1.4899	-1.00757	-0.138988	-0.568109	0.14335	0.0580811	-1.40065	-0.108488	0.287307	0.11359	1.37914
TCGA-AR-A2LE-01A	-2.95299	-0.728915	1.34306	1.88632	-0.355408	1.17698	2.12003	1.59103	3.1583	2.19837	-1.27414	-1.09005	-0.734021	-0.457994	1.93076	0.382091	0.896198	0.294791	1.15236	-0.103759	-0.793491	-2.12346	-0.576475	-0.371653	-0.191711	0.782746	0.530066	1.02563	0.750424	-1.05317	1.97177	1.51263	-0.543073	-1.01379	-1.07513	-0.978209	0.736866	0.183684	0.858773	-0.675053	-0.490568	-0.462728	-0.0757525	-0.785	-0.864726	0.453628	0.477702	-0.589847	0.0693906
TCGA-AR-A2LH-01A	4.35465	-4.60761	0.360425	-1.57403	-0.520334	2.35133	-1.52369	0.398591	-0.668437	0.47273	0.170575	1.04873	0.997026	0.366013	0.0634275	-0.2558	0.869322	-0.180739	-1.11895	0.311445	-1.06548	-0.142998	0.121673	0.304957	0.675283	0.587443	-0.456806	-0.525141	-0.789475	0.171744	0.513158	0.634428	-0.774626	-1.13056	-1.49468	-0.0999858	2.27041	1.40033	-0.698345	0.0848012	-0.689144	-0.701942	0.95232	-0.0931065	0.57753	-0.562983	0.467752	-0.540231	0.16451
TCGA-AR-A2LJ-01A	0.113334	-4.51005	-0.277715	-4.71951	-0.425483	0.143303	0.307355	-1.63138	0.253512	-0.315988	0.417887	-0.569222	-0.611539	-0.625417	-0.299373	-0.403784	0.376522	-0.176136	-0.490463	0.346479	0.324709	0.349641	0.0800697	-0.221833	-0.110565	-0.612265	-0.0426806	-0.771368	-0.583581	0.293605	0.577266	-0.387537	-0.36889	0.0120907	-0.252586	0.103918	-0.306869	0.906225	0.334015	1.32168	0.814901	0.300978	-0.0612318	0.303457	0.820965	0.551738	-0.347368	0.229535	0.52264
TCGA-AR-A2LK-01A	-3.5074	1.99125	-1.17243	2.37647	0.259665	-0.704105	0.785582	-0.276892	1.08725	-0.238511	1.08562	-0.954022	-1.55607	0.34485	-0.354378	0.804679	0.114218	1.31073	0.439423	0.313307	-0.452968	-0.467321	-0.00521414	0.859973	-1.39093	0.078908	-0.837943	0.317201	1.16242	0.796735	0.614665	-0.953241	-0.108344	-0.849147	0.65824	-0.18007	0.0739404	0.0605598	-0.016561	0.175984	-0.305239	0.214003	-1.07154	-0.0440145	-0.340488	0.561121	-0.359012	0.402039	1.06864
TCGA-AR-A2LL-01A	-3.78647	0.729693	0.339578	0.859354	0.314532	0.350366	0.419186	1.47495	1.83786	-0.184854	0.888892	-2.29164	-2.92803	-0.998018	1.9755	-0.249722	0.478587	1.00006	0.715652	0.0373719	-0.713908	0.194	-0.0375551	0.595403	-1.015	-2.02354	0.0578098	0.600635	0.0164805	0.769277	0.671097	-0.0709772	0.0150652	-1.79833	-0.0356732	0.388921	0.362075	0.889612	-1.17016	0.569496	0.73286	0.0119857	0.567624	-0.338135	1.23742	-0.437908	-0.746885	0.564735	0.877317
TCGA-AR-A2LM-01A	-0.589759	-4.98008	0.43469	3.03658	1.09419	-0.66015	1.10242	1.12629	1.66866	-0.425582	1.47337	-1.6198	0.305419	-1.29464	1.67163	-0.214041	1.34341	1.25936	-0.209978	-0.234422	-0.0827439	0.96505	0.340767	0.239151	-0.152472	0.706111	0.936718	-0.07819	0.436009	0.801415	-0.43902	-0.552606	0.342979	-0.152357	-0.507476	0.638569	-0.361609	0.485472	0.147791	1.09389	0.638953	-0.319179	0.0632361	0.028948	0.242664	0.536995	0.793207	0.17062	-0.683929
TCGA-AR-A2LN-01A	1.20855	-9.20317	0.644101	0.630152	1.83156	2.94954	0.712001	0.204027	0.862945	2.04297	-0.712927	-1.05672	-0.618999	0.0891767	0.0843055	-0.377341	-0.0481238	0.532591	-0.0522213	-0.65174	-0.33853	1.0628	-0.383873	0.361866	-0.730098	-0.29664	0.0525547	0.00987373	-0.527525	0.00748296	-0.712762	0.360525	0.985355	0.697577	0.530981	-0.449179	0.174243	-0.123233	0.572342	-0.335549	-0.200443	0.465584	0.679028	0.331921	0.0914637	0.033938	0.20327	0.911866	-0.313861
TCGA-AR-A2LO-01A	1.26362	-5.31463	2.64814	-0.49856	2.67419	0.854234	1.94461	1.59187	-0.5713	0.664934	-0.334201	-0.18197	0.734667	-0.576035	0.473205	-0.524708	0.95209	-0.347137	0.126969	0.243987	0.106615	-0.808539	-1.41964	0.391551	-0.224539	-0.360347	0.640864	0.108286	0.780438	-0.123483	0.0357258	-0.596874	-0.559625	-0.614308	-0.0965995	-0.73897	-1.3882	0.636891	-0.198886	-0.115375	-0.417474	-0.474553	-0.48333	0.0965639	-0.0272752	0.0897491	0.000642299	-0.226742	0.0219196
TCGA-AR-A2LQ-01A	3.28256	-6.84516	-1.09591	1.33027	1.43361	1.77873	-1.23693	-1.76116	0.936461	-0.979117	-1.24236	0.120337	0.468207	0.739994	-0.611882	-0.904852	-0.0340825	-0.174617	-0.419403	-0.899834	0.547884	0.0783056	-1.74373	-0.601618	-0.768736	0.647977	-0.64976	0.0621258	-1.02635	-0.459762	0.445496	0.744074	0.468863	-0.912538	0.414626	0.0400058	1.67577	0.115075	-0.699276	-0.38301	0.498031	-0.264753	-0.398991	0.597175	0.553197	-1.0056	0.130834	-0.6811	0.193583
TCGA-AR-A2LR-01A	8.41425	-0.952535	1.26298	2.49027	3.18842	0.381946	2.01115	-3.84078	2.07967	-1.92029	0.572526	-0.359313	-1.26593	-1.08831	-0.650269	0.83107	-0.676588	0.117781	-2.57557	0.610974	1.63918	1.15035	-0.0856498	-0.65417	0.13079	0.345812	1.5014	0.275255	0.236532	-1.41693	-0.579917	-0.409931	-0.182853	1.18121	1.36956	-1.24812	0.823306	-0.450748	-1.4656	-0.895856	-1.77255	0.612362	-1.24816	-0.419992	0.0863695	1.19668	0.205046	0.152212	-0.668666
TCGA-AR-A5QM-01A	-1.21236	-7.21611	0.362151	-2.01044	0.166786	2.1389	0.65648	2.03649	0.0735295	0.913906	-0.405928	-1.7116	-0.514473	0.386544	0.550441	-0.110394	-1.57911	0.179628	-1.12711	-0.569882	0.461222	-0.0971958	0.844249	1.02426	-0.334407	0.200341	-0.204766	1.55125	-0.321157	0.0698557	0.0591263	0.0338016	0.461532	-0.0523595	-1.25184	0.38343	0.433655	0.680368	0.82705	0.628566	0.39989	-0.408656	-0.864034	-0.283313	-0.763026	0.79597	-0.236181	0.474348	-0.453927
TCGA-AR-A5QN-01A	-0.658214	-3.70722	-0.222509	-1.96833	0.49708	2.119	0.579656	-0.621533	0.208405	2.04154	0.498809	1.55201	-1.90071	0.57644	-0.279297	-0.137661	0.267077	1.51774	-1.06225	-0.913066	-1.06228	1.09574	-0.289141	-0.405947	-0.311412	0.485665	-0.132282	0.597264	-0.164529	-1.06182	-0.3512	0.635444	-1.05021	-0.443003	0.0196465	1.19148	0.235187	0.709663	-0.761776	-1.20644	-0.617149	-0.471719	0.136189	0.325109	-0.33703	0.213029	-0.799143	0.146114	-0.490762
TCGA-AR-A5QP-01A	2.02008	-5.58506	0.944525	-0.280618	0.302016	0.422221	-0.45407	0.150144	0.937027	0.494749	0.558529	-1.65243	1.11145	-0.192671	-0.446869	-0.958438	1.09725	0.744875	-0.18408	-0.825195	-0.293568	-0.165374	0.693651	0.522604	0.494973	-1.48883	-0.637196	-0.693067	-1.24653	1.10385	0.733413	0.110985	1.03336	-1.02306	0.352754	0.127157	-0.679017	-0.0868319	0.119656	-0.124129	0.0713165	0.202395	-0.53406	0.174398	0.0481144	0.576962	-0.482855	0.324045	0.128049
TCGA-AR-A5QQ-01A	7.25889	0.357871	-2.25717	-4.31576	0.925518	-4.24625	-0.176696	2.50301	-0.42935	3.03914	0.583121	1.26986	-1.16675	-0.0375587	2.23665	-1.29184	-1.1373	-4.13072	-0.50755	-0.39476	-0.656608	0.320404	0.249123	1.3225	-0.365587	1.23219	0.0455558	-0.396886	0.428774	0.771223	2.16413	1.50323	-0.0846948	0.654681	-0.931266	-0.161996	-1.17478	-1.51334	-0.911948	0.0359285	0.736887	0.843602	0.683032	1.54598	0.118458	-0.197819	-1.83302	-0.546904	-0.106652
TCGA-B6-A0I1-01A	10.643	3.51499	5.12685	-2.86511	-1.52095	-1.80377	-0.566817	-0.280291	1.71253	-0.0451656	-0.7794	0.682764	-0.348403	-0.144842	-2.38959	0.120455	-0.172359	0.096287	1.2265	-1.44787	-1.58437	0.888379	0.683619	0.144533	1.02885	-0.702091	1.61849	1.38398	0.285121	1.41644	-0.17569	0.227682	-0.650941	-0.77097	0.762853	0.0501948	-0.535357	1.06519	-1.87723	0.855678	1.02576	-0.608108	-0.375941	0.063874	-1.89076	0.322783	2.1021	-0.860908	0.0926754
TCGA-B6-A0I2-01A	6.44844	3.80709	-1.89352	-1.0384	-2.50484	3.56619	0.598616	-0.00641661	-2.37925	2.52739	0.018508	2.04659	-1.22463	0.788838	1.02747	-0.944989	0.237718	-0.186066	-3.32889	2.71686	1.31157	-0.716728	0.353262	-1.0707	-1.47602	0.983369	0.208238	-1.54974	-1.68562	-1.4658	0.187331	-1.62596	1.37673	-0.124245	0.720647	0.817319	1.61121	-0.0358719	0.144049	0.0114032	1.03965	2.38566	-0.873449	-0.679971	1.18292	2.21913	0.205146	-0.572419	0.587708
TCGA-B6-A0I5-01A	-0.736299	-1.40882	-0.809516	-1.94265	-2.78211	-3.28887	-2.20727	0.320133	2.18316	-1.75307	0.966836	0.105972	0.888238	-1.02226	0.194714	0.0237392	-0.233382	-1.41479	-0.786784	-0.100699	-1.50464	0.180352	0.0972446	-0.417722	0.056683	-0.5689	-0.0887741	0.376672	0.422621	-1.86861	0.414435	-0.192363	0.686264	-0.0929657	-0.53045	0.990228	-0.415375	-0.978965	-0.286874	-1.02156	-0.871042	-0.55182	0.0295272	-0.661903	0.383474	-0.384706	-0.518243	-0.876769	0.376236
TCGA-B6-A0I6-01A	8.19858	0.532723	1.26442	3.31256	2.07936	-0.867264	0.291144	-0.911678	1.86659	-0.344963	0.857482	-1.10881	1.06519	1.76816	-0.597091	1.29047	0.450299	-0.424847	-0.56333	0.312809	-1.24674	0.288911	-1.11274	-0.0530005	-1.17091	1.45875	-2.11296	1.61207	-0.0913405	-0.304505	-0.0949175	0.958885	1.31935	0.981584	-0.524589	-2.34959	1.12614	1.56316	-0.91247	-0.921793	-0.341865	0.200893	-0.178752	-1.40659	1.33809	0.763702	-0.602656	-0.33872	-1.22887
TCGA-B6-A0I8-01A	-4.27094	3.49656	-1.01692	0.903086	-0.0811127	-1.43645	-2.22432	-0.656999	0.554828	0.911323	0.511779	1.37652	-0.772443	0.454757	-1.45892	1.35702	0.0134947	0.879571	-1.46824	-0.9847	0.541737	-0.496055	-3.06785	1.02626	-1.23154	-0.264926	0.665312	0.813573	0.87559	-2.01639	1.27704	-1.2249	-0.230302	-0.883959	-1.52276	-0.561026	0.232225	-1.38907	0.609634	-0.410059	-0.211225	-0.61037	0.250611	-0.139334	0.264384	-0.231394	0.478915	-0.114932	-0.011353
TCGA-B6-A0I9-01A	-1.00532	4.2484	0.982386	0.390038	-0.031729	0.886508	-1.28367	0.0302437	-1.9208	2.72044	0.281247	-0.0117759	-1.20262	0.111476	-1.00396	-0.783466	3.00955	-0.383706	0.380779	-1.21977	-0.70704	0.835561	-0.179924	0.263017	-0.945373	0.626648	-0.237464	-0.29603	0.62496	0.36145	0.541804	-0.17688	-1.16199	0.290924	0.324225	-0.121134	0.738589	-0.437644	0.566162	0.472024	-0.0332929	0.245188	1.00981	-0.281634	0.396679	-0.0413758	-0.128521	0.0286692	-0.290795
TCGA-B6-A0IA-01A	-4.90256	2.24098	2.49865	-1.35824	-4.06136	-3.13905	2.67426	0.379272	3.14724	-2.44346	-1.44679	-2.17356	-1.4231	-0.421785	0.0907223	-0.843795	-0.78591	-0.722807	-1.17662	-0.480531	-2.17001	0.400446	-0.926706	0.415679	1.06383	-0.626087	0.312434	-2.63251	0.231239	2.00916	0.226566	0.46639	1.05312	-0.608919	1.94108	-1.00937	0.281204	-0.464007	-0.1416	-0.870155	-0.362428	0.399414	1.08254	0.700267	0.24481	-0.268883	0.450097	-0.322588	0.674516
TCGA-B6-A0IB-01A	-4.29296	0.419839	0.791712	-1.11773	-3.53765	-0.222365	-0.337005	-1.52457	1.00598	1.74561	0.962754	0.734976	-1.64378	-1.18581	-1.4482	0.400734	-1.00712	-1.65397	-0.0309038	0.229372	0.351879	0.935801	-0.328765	-0.129419	2.05464	-0.604911	0.74766	-0.0942559	-0.0515463	0.0680642	0.221099	-0.0172174	0.0230482	-0.787438	-1.29077	-0.564425	-0.619047	0.825905	0.174915	0.0912674	-0.25496	0.504357	-0.233023	0.342664	-0.928339	-1.05878	-0.808262	0.40478	-0.23938
TCGA-B6-A0IE-01A	-0.437586	1.22689	1.41762	-2.32258	-1.18465	-1.91201	-2.73382	-2.0227	-1.17665	-1.38891	0.876334	0.495269	-0.693326	-1.09091	0.230916	2.1695	1.79839	-2.14941	1.62311	2.56423	-2.00984	-2.24938	0.12364	0.76084	-1.10041	-0.432199	-0.852725	-1.17324	0.879371	-0.385076	-1.47576	-0.0990682	1.04482	-0.00760492	-1.14246	-0.144676	0.424495	-0.406905	-0.198969	0.0619406	0.733328	-0.0116882	0.875965	0.76514	0.356807	0.435818	0.630258	0.364771	0.0700761
TCGA-B6-A0IG-01A	-1.59735	-0.611639	0.402038	-1.58895	-0.198306	1.42963	-2.6793	0.403248	-0.611877	2.62852	0.315192	-0.487175	1.04626	0.563085	-1.52078	1.42422	-0.482323	-2.08389	-1.60425	-0.340088	-0.698446	0.236832	0.471714	1.18671	1.31693	-1.53325	0.352513	-0.655467	0.221241	0.825777	1.79021	-1.53154	0.375797	1.74833	0.258278	-0.448654	-0.211701	0.104833	0.315462	0.685905	-0.179796	0.608531	-0.368141	-1.44926	-0.273044	-0.795303	0.27832	1.90082	-0.828553
TCGA-B6-A0IH-01A	0.646857	-3.7581	0.0523394	2.65829	-0.14275	1.82559	-0.470513	-1.50767	-0.673499	-1.1711	1.19772	0.240093	0.0322375	-1.13472	-0.528406	-0.149703	1.47766	1.20043	-0.286379	-0.915065	0.152422	-0.289423	0.87087	0.435034	-0.306427	0.260021	-1.38757	-0.196758	-0.361647	-0.419103	0.138174	-0.0140921	0.653223	-1.26718	-0.0283563	-0.379398	0.16774	-1.38242	-0.00811282	0.488281	-0.746957	1.03377	0.763415	0.129195	-0.97649	-0.487326	0.342371	0.0517093	0.393559
TCGA-B6-A0IJ-01A	6.633	4.12559	0.225786	-1.21799	-1.29944	2.20653	1.05858	0.727281	-2.3501	1.14127	1.58519	-0.290917	-0.328185	0.674256	1.63202	-1.24865	0.103791	-0.799575	-0.806211	0.558082	-2.1085	-0.363187	-0.267731	-1.6579	-0.375942	0.927612	-0.90524	0.10158	0.348577	-0.28463	1.55895	1.95736	2.01574	0.90239	0.347312	-1.58902	0.595354	0.0247186	-0.088114	0.92241	0.45817	0.295004	-1.23213	0.197175	0.823931	-0.279522	-0.0156435	-1.14041	-1.51994
TCGA-B6-A0IK-01A	2.12045	0.898626	0.300604	-0.934066	-0.845487	-0.318915	-1.49305	0.573945	-0.221483	-0.122007	-0.742632	1.84634	0.469939	-0.756878	0.657877	-0.00116103	0.284503	-0.18343	0.620651	-1.17627	-0.45962	0.422137	-0.759772	-0.0311144	0.259014	0.112224	-0.67098	-1.08983	-0.0834773	0.378156	-0.15909	0.500952	0.751464	-0.192657	-1.66506	-0.296547	-0.0581675	0.0752708	0.0207972	0.035292	0.250406	0.209595	-0.438055	-0.650489	-0.591928	0.0786513	0.956425	1.01105	0.733964
TCGA-B6-A0IM-01A	-4.07328	1.98445	0.994143	-0.104747	1.49854	-0.493087	1.78134	-2.60843	0.997912	-0.034396	-1.25858	1.56908	-0.87999	0.104486	-0.141113	-0.752038	0.3048	-0.216654	0.050711	0.582742	-2.72404	-0.462362	-0.742954	-2.07989	-0.145227	0.297146	0.39217	-0.273751	-0.534111	1.11055	0.396945	-1.68472	-1.90757	-0.143993	0.895317	-2.18403	-0.660037	-0.174407	0.254597	0.444402	-0.683787	-0.0999523	0.368393	-0.378487	-1.29631	0.278724	1.33516	-0.374153	-1.16577
TCGA-B6-A0IN-01A	-1.94824	0.279577	-0.312124	-3.10621	3.01549	3.00542	1.48544	-2.44954	-0.507875	-1.12983	-1.08972	1.06403	0.723403	0.67061	-1.36149	-0.093542	-2.41717	0.108085	-0.824867	-0.913571	-1.66605	-1.48849	-1.7437	1.14011	-0.212661	-1.3648	0.989717	-0.158198	0.143101	-1.04971	3.19055	0.458654	0.285647	-0.103524	-1.71827	1.42226	-0.361619	-0.806234	0.839236	-0.11357	1.02426	1.27981	-0.538084	0.857792	0.167282	0.567562	-0.794015	1.13001	0.840131
TCGA-B6-A0IO-01A	-2.71885	1.1327	1.66407	0.620915	-0.10379	6.01882e-05	-0.0109348	0.982298	-0.301355	1.34556	-0.723693	0.232206	1.1	-1.02355	-1.2668	-1.7196	1.3029	0.432521	2.43072	-0.33853	0.3507	-0.176876	0.767668	-1.2382	-1.01141	-1.43341	-0.332668	-1.33688	-0.376773	-1.01265	-0.361279	-0.221276	-0.722336	-0.164598	0.253508	-0.771553	0.114803	0.370129	0.167975	1.34185	0.250555	-0.244692	1.39404	0.556349	0.102317	0.640031	0.188889	0.545799	-0.657195
TCGA-B6-A0IP-01A	-1.20353	-1.64596	1.02986	1.75946	-3.18599	-1.98007	0.429865	-1.38875	-0.651316	1.61071	1.00296	-0.213766	-1.51171	-1.83427	-1.45507	-1.06426	1.28343	0.442514	-0.534051	-0.284194	-0.475162	0.0920305	-1.14468	0.887458	-0.169525	0.0996356	-0.225958	-0.744113	0.206311	0.963258	0.00902097	0.401758	0.0528406	0.266948	0.380162	1.03771	-0.509554	-0.260323	0.160463	-1.22526	-0.793083	0.25808	-0.327755	-0.0486083	1.00762	0.306408	0.820849	0.386756	-1.13788
TCGA-B6-A0IQ-01A	8.76698	3.52332	2.14423	-0.196043	0.485002	-0.286663	1.47084	-1.44937	-0.346674	0.250118	1.48898	-1.46089	1.55675	-1.2231	1.2379	-0.855985	-1.35926	-0.264369	1.06635	1.87146	-0.765187	1.17763	-0.00276003	2.76691	0.118272	0.0462936	-0.435565	1.47816	0.469474	0.67083	-0.79296	-1.14256	-0.197435	-0.532762	1.08454	0.268016	-0.965436	0.119678	-1.53868	1.49876	-0.393887	-1.05849	0.262793	0.486124	-1.06326	0.950875	-0.587301	-0.934723	0.367221
TCGA-B6-A0RE-01A	9.39586	1.53714	0.41202	0.261333	0.239816	-4.28423	-0.392051	1.54235	-0.0417838	0.0404954	-0.557491	0.265836	0.848775	-1.11856	-0.439068	-1.44043	-0.403155	1.09233	0.567029	0.693326	0.625639	1.65545	-0.0799527	0.854966	-0.00854097	-1.28635	0.495185	1.65534	0.84156	-0.0211064	-0.368101	-0.425023	-1.14639	0.169325	-1.69548	0.675301	0.0326467	0.226239	-0.00920184	1.72722	-0.152508	0.198243	-0.0304873	0.257468	0.621439	-0.945443	0.303534	1.68896	1.43897
TCGA-B6-A0RG-01A	-2.56337	0.547083	0.705907	-1.27973	1.80711	-3.71297	-0.33651	4.42441	-0.581268	0.0549245	-2.2757	-0.297636	-0.0423959	-0.540686	0.507942	-0.754132	-0.813449	1.00273	0.623564	1.18003	-0.0399042	0.919947	-0.458189	0.0885239	0.647139	0.145195	0.926277	-0.0754648	0.123126	-0.809378	1.23242	0.109137	-0.409184	0.0281155	0.201047	-0.221114	0.397004	0.310538	-1.33182	0.664174	0.0662998	0.229375	-1.10831	0.325753	0.0810409	1.09413	0.590129	0.972028	0.617469
TCGA-B6-A0RH-01A	-0.485438	0.94321	-2.78922	-2.13968	-2.90179	-1.11356	0.411778	1.54867	0.3724	-0.946074	2.08583	1.22371	0.206544	1.08136	-0.645712	1.55267	0.665434	1.44053	-1.17885	-0.264412	-0.224244	0.0829633	0.580884	0.117012	1.67007	1.06764	0.893091	0.784505	0.837345	0.218867	-0.0364125	-0.00423711	0.850762	-0.554949	-0.519691	-0.54873	0.710782	0.271257	-0.158779	-1.40924	0.645268	-0.800024	0.528335	-0.54289	-0.857313	-0.880451	0.4928	0.754525	-0.852119
TCGA-B6-A0RI-01A	-3.41836	-0.590172	-1.35025	1.0017	0.520596	-3.70463	0.978831	2.00761	-0.00192604	-0.207851	-1.03099	0.0126487	0.141321	-0.159562	0.219421	-1.41769	-0.513728	-1.68986	1.07049	0.51745	0.265074	-0.348995	-0.511793	-0.0267351	0.00370289	-0.34592	0.0640999	0.240927	0.884594	0.0151903	1.14956	-1.66252	0.00445896	0.40659	-0.419568	0.56436	0.518923	0.266604	0.313229	-0.138136	0.71067	0.724061	0.182886	0.150171	-0.381508	0.565856	1.11107	-0.558051	-0.0512985
TCGA-B6-A0RL-01A	-5.63114	6.26577	6.21556	-2.22912	1.29171	0.922137	-0.3185	1.74454	1.80316	1.53361	0.958321	-0.503143	0.480149	0.722146	-0.466982	-2.93517	-1.64233	0.60911	-1.91055	-0.547602	0.711413	0.425764	0.103021	-0.581	1.26524	-1.21594	-2.0272	0.364878	0.248531	-0.859719	0.147877	0.159298	-1.48974	-0.475904	0.00900392	-0.0751412	1.02845	-0.767464	0.327713	0.246444	-0.114145	-0.616923	-1.13979	-1.06574	1.24541	0.728122	-1.33554	0.0264921	1.03639
TCGA-B6-A0RM-01A	-5.12232	3.3115	2.32314	1.43883	1.98434	-1.53818	0.231016	-1.94071	1.78208	-1.51404	2.41919	1.27657	-0.712465	0.341873	2.12892	-0.381895	-0.9219	-0.0816496	0.115804	0.0949133	0.113065	-0.626272	-0.287546	0.293266	-0.783531	-0.44952	0.344719	0.712173	-3.13852	1.14344	-0.739101	-0.347867	0.609098	0.313634	1.44783	-1.74077	0.747391	-0.874897	-1.1157	-0.199038	-1.9093	0.395029	0.0838235	0.179163	0.47208	-0.535916	0.825425	-0.205337	-0.0319271
TCGA-B6-A0RN-01A	-3.30787	-1.72999	-1.77494	0.876148	-0.25359	-0.697013	0.96648	-0.717583	2.30551	1.65283	1.47525	-1.90261	1.44863	-1.44966	0.0636156	-1.1227	1.17066	1.0562	-0.122126	-0.559697	-0.14865	-0.498636	0.481691	0.489376	-0.10137	0.138674	0.695644	0.141996	0.522359	0.486844	-0.279362	-0.188746	2.2411	1.10586	-1.01084	-0.128484	-0.305778	-0.0888665	-0.666014	-0.710746	0.401309	0.170723	-0.231033	-0.172113	-0.508767	-0.574089	0.223889	0.173085	0.656509
TCGA-B6-A0RO-01A	-1.21612	-0.354935	1.75952	-0.888421	-2.59229	-0.251237	-3.30105	2.22397	-0.854649	-2.00901	0.374959	-1.21011	0.583112	-1.90459	-2.00452	1.28568	0.373252	-1.49335	-1.19928	-0.625432	0.043743	-0.767737	-1.65243	0.261343	-1.64504	-1.51445	0.292065	-1.31415	-0.746333	-0.321497	-0.0758011	-0.408673	-0.660921	0.275983	0.21102	-1.65765	0.021568	-0.290681	1.24965	0.301927	0.594748	0.429595	-1.13742	1.49161	-1.11107	-0.432977	0.103758	-0.640264	-1.76636
TCGA-B6-A0RP-01A	-4.35364	-2.49613	-1.32752	0.14453	-1.87263	-0.605995	2.99019	0.855215	1.38478	-0.267252	-2.11047	-1.08708	0.635612	1.4808	-0.072889	-0.368044	-0.0700844	0.77722	0.314707	-1.11507	0.481786	1.22663	-1.84459	0.598744	-0.371431	-0.738465	0.523758	0.234573	-1.42007	-0.376874	-1.16902	1.54357	1.41527	0.107596	1.44365	-0.814405	-0.582207	-0.20077	-0.533164	0.184226	0.127904	0.304803	0.0163088	0.388665	0.854955	-0.559284	-0.884898	-1.36561	-0.232439
TCGA-B6-A0RQ-01A	4.55921	-4.18101	7.08394	2.8097	-1.57105	-2.49181	-2.91295	-1.62631	-2.32048	-2.01418	0.939897	0.258357	-1.36505	1.19727	-1.48232	0.118601	2.09727	-1.09315	0.707225	-0.762621	-0.689979	0.464432	-0.036923	-1.08151	0.556867	-0.155634	0.242034	-0.0499447	0.9081	-0.127221	0.504196	0.196724	-0.263084	0.357878	-0.26415	0.693291	-0.0847693	0.823067	-0.639412	0.131754	-0.624982	-0.358882	0.355294	-0.125375	0.129924	0.415251	0.161602	-0.46768	0.36663
TCGA-B6-A0RS-01A	4.03556	-1.00084	-3.07598	-1.21508	-0.61302	1.38652	-2.08063	2.41938	2.6405	1.32497	-1.98658	0.0852361	0.980675	1.63712	-0.72514	-0.202129	-0.315124	-0.584872	0.681805	0.927624	-0.537556	-0.304019	-2.89659	0.266006	-0.0602848	0.890299	-2.52338	0.0760834	-0.742873	-0.109229	-1.27484	0.728268	-0.988904	0.167575	1.79362	1.82833	-0.528134	1.31199	-1.65705	1.36479	0.858031	-0.779073	-1.35561	0.751816	-0.933996	-0.681334	2.49463	0.0697655	1.31909
TCGA-B6-A0RT-01A	6.41445	1.1815	-0.756457	-0.689282	-0.727956	1.07722	1.29663	0.102053	-3.02456	-1.27018	1.5124	-0.0154645	-1.09831	-1.95111	1.00399	-0.809627	-0.71929	-0.352733	-0.312689	-1.51591	-0.687196	0.275631	-0.531966	-0.105087	0.195758	0.649294	0.145941	0.325426	1.52841	-0.518599	-0.514822	1.17053	0.150784	-1.29851	0.388177	-0.00738553	0.166574	-0.0474275	1.48174	-0.472268	0.107779	0.707024	0.399402	-0.140371	-0.353048	0.304056	1.7517	0.380455	0.749465
TCGA-B6-A0RU-01A	8.60628	-2.34475	3.3571	2.91579	0.718946	0.706202	-0.132146	-1.20015	1.08681	-1.12619	0.204173	0.282041	-0.0232982	1.33019	-1.41478	-0.339034	-0.433433	-0.154939	-1.09526	-0.591603	0.292328	-0.405074	0.432737	1.28732	-0.146281	0.620473	-0.656608	-0.0159303	0.0787696	-0.0780507	-0.122066	0.157216	0.0639626	-0.169663	0.47359	-0.58346	0.54688	1.44891	0.254196	0.488934	-0.415249	0.64543	0.429014	-0.504122	0.687438	0.877202	-0.314106	1.04226	0.0789472
TCGA-B6-A0RV-01A	-1.51296	-2.41277	3.40869	0.976531	-1.21205	0.284533	-0.627154	0.507659	-0.464155	-1.35188	2.05044	-0.407783	-0.0408423	-0.523813	0.621668	-0.505017	-1.05401	0.22395	-0.409443	0.252237	0.306684	-0.621682	0.20531	0.00829584	0.191178	0.145603	0.158744	0.0457732	-1.11446	0.22072	0.718985	-0.0161877	0.125149	-0.227887	-0.671229	-1.38424	0.0379035	0.567003	-1.3501	-0.686409	-0.157304	-0.389809	0.878651	1.60538	0.673294	-0.865936	0.387675	0.340869	-0.402507
TCGA-B6-A0WS-01A	-2.77583	0.80764	-2.14502	-0.797625	-0.117195	-0.932026	0.957106	1.23627	0.108352	-2.28978	1.26272	0.0978738	0.131323	-0.939707	0.988938	1.39878	-0.0027055	-2.16977	-1.26069	-0.000923642	-1.02009	-0.0386961	-0.0137063	-0.827474	0.422146	-1.05524	-0.424556	-0.330209	-1.15651	-0.144668	-0.0553579	0.43711	0.015874	0.0192201	-0.441088	-1.13189	-1.26547	0.305913	-0.0516898	0.572949	-0.336977	0.287195	0.950584	-0.300748	-0.0316782	0.781921	-0.0715028	-0.275174	0.177077
TCGA-B6-A0WT-01A	-3.16835	0.55619	-0.0975178	1.46778	0.122798	-2.55398	0.260157	0.0932885	-1.77973	-0.430156	0.673102	-0.0761165	1.58513	-0.696554	0.941933	-1.40407	0.250704	-1.30147	-0.95039	0.858029	-1.49848	-1.0677	0.151657	-1.47225	0.649827	-0.522374	0.048168	0.00584841	-0.375765	-0.0361981	-0.631041	-2.04389	-0.226786	0.348438	0.237714	1.16709	0.67453	-0.0265029	0.83029	-0.000369311	1.5852	0.668618	-0.988566	0.781107	-0.261113	0.824038	-0.751179	-2.09699	-0.00955398
TCGA-B6-A0WV-01A	-3.89026	2.57349	1.13192	0.693913	0.402827	-1.72749	-1.05348	1.49343	-0.409415	0.117165	-1.49889	0.738984	-1.99491	-2.13643	-0.669879	-0.249934	1.48312	-0.803192	2.69347	-0.297911	-0.672443	0.0382274	-0.252313	-0.437203	0.492678	-0.714341	-0.342306	0.462004	0.288989	0.40535	0.528253	0.0528452	-0.249796	0.187654	-0.332506	0.446968	0.48575	-0.208025	-0.759769	0.255157	-0.946638	0.397649	-0.439023	-0.95508	1.9127	-0.386181	-0.630969	0.809206	-0.388472
TCGA-B6-A0WW-01A	-3.18603	2.82801	-0.851835	-0.360975	1.83806	-0.997535	-0.137883	1.52649	-0.870925	2.05263	0.120926	0.0201772	0.283903	0.685697	-0.563855	0.114212	3.07544	0.941571	0.714975	0.345583	0.697984	-0.0208298	0.323883	-0.343032	-0.484541	0.426431	-0.709033	0.611841	0.126575	0.887364	0.703224	-0.876558	-0.26283	-0.213758	0.0423002	0.316663	0.226368	-0.362708	-1.0689	-0.185068	-0.940949	-0.123077	0.80867	1.00876	-0.43234	-1.04234	-0.0806321	-0.314799	-0.225214
TCGA-B6-A0WX-01A	6.4972	-1.66893	-1.49641	0.681575	-0.117661	-2.24411	0.107497	-1.4812	-0.8615	-1.29038	-0.169423	0.501905	1.93701	-1.21157	-0.00955863	1.48599	1.03816	0.0923262	-0.742694	1.91758	-0.772387	-0.343691	-0.943578	0.448431	1.23977	0.778209	-0.814127	-0.701031	1.1874	0.0235406	-1.82401	-0.601891	0.369354	-1.8275	0.784122	0.306801	0.0984181	-0.743123	-1.5124	-0.456546	-0.182147	0.108871	-0.504051	0.896682	0.100155	0.71427	0.694845	-0.884398	0.0250048
TCGA-B6-A0WY-01A	2.83615	-2.49265	3.22598	0.61054	-0.37443	-3.24881	-1.30323	0.796276	-3.2961	-1.8894	1.52094	-0.268557	0.460987	1.07492	-1.60508	1.68392	2.38304	-0.0552281	0.607816	-0.164948	0.18862	-0.0375809	-0.122756	-1.1378	0.785281	0.647729	0.599401	0.892059	0.23193	-0.981324	1.17582	0.967009	-0.923314	0.223762	-0.283045	0.359765	0.855582	1.4898	-0.396818	0.517419	-0.936762	-0.201138	0.578782	0.287586	-0.0574737	-0.524413	-0.653323	0.626789	0.303064
TCGA-B6-A0WZ-01A	-3.58139	0.580058	-0.871027	0.244714	-3.68497	-2.25736	-0.838004	0.92285	1.45607	0.17924	0.0524758	0.185195	-0.300427	-1.16307	0.992268	0.101085	0.866737	0.150522	0.626242	-1.15889	-0.271123	-1.00617	0.813082	-1.60383	1.60734	0.716688	0.378328	0.860466	-0.591301	0.0933625	0.186152	-0.221374	-0.477787	0.00746488	-0.758799	-0.119176	1.78891	0.74355	-0.93923	-0.46118	-0.110433	0.594335	0.14353	-0.809317	-0.510565	0.550979	0.15194	1.58244	-0.102513
TCGA-B6-A0X0-01A	-1.80969	0.326827	2.13367	1.50943	-3.50748	-2.21104	-1.99508	0.682804	0.597034	-0.119605	-0.372999	-2.4616	0.345783	-1.6376	1.03619	-1.09623	0.420609	-0.50814	-1.39479	1.29297	-0.980545	0.0319146	-0.377593	-0.0564548	0.324446	-0.724115	-0.139683	0.755647	0.134933	-0.303615	0.715458	1.46128	0.777734	-0.349018	0.121306	-1.05793	-1.01317	0.384296	0.921341	0.642697	-1.95776	-1.13594	-0.636037	0.134578	-1.49405	1.1855	-0.656779	0.350747	0.526735
TCGA-B6-A0X1-01A	5.99705	6.00142	-0.359785	-2.17104	-2.83138	3.02738	0.718631	2.48546	-1.13588	-1.54649	-1.73649	1.82883	-0.689422	-0.934144	-0.395247	-3.53797	0.260772	-1.83074	-1.48016	-0.625137	0.88611	2.06038	2.99795	-1.5081	-0.842032	-0.318103	1.37688	1.12704	0.104935	-1.41946	-0.264974	-0.749405	0.888556	-0.233944	0.868008	0.276892	-0.315489	0.95218	0.0954897	0.133204	2.15309	0.576184	-0.854426	-0.492632	-0.29776	1.39997	1.70913	0.386691	0.569321
TCGA-B6-A0X4-01A	-3.91096	3.80171	5.57429	-0.629748	-0.64461	0.409912	1.94954	-0.408622	0.437739	-1.0991	-1.48277	3.64432	1.65126	0.186606	-2.06062	-1.60477	-1.18156	-2.13442	-0.610066	-1.24326	-1.60224	0.739878	-1.01195	-1.49463	-0.956312	0.119894	0.0594771	1.66986	0.472744	1.87683	-0.326771	-0.733665	-0.376352	-0.111297	-0.0807905	-0.0224931	0.0399605	-0.217367	-0.232587	0.706387	0.95022	-0.122705	0.865633	0.276655	0.15518	-0.316541	0.629535	0.351729	-0.277154
TCGA-B6-A0X5-01A	-4.49177	3.90794	0.452777	1.82974	-0.946853	-0.339425	0.360904	-1.96303	0.820571	1.043	-0.343979	1.43689	1.18742	0.667662	3.10015	1.66437	2.52645	-2.55916	-0.585429	-1.16252	2.02013	-1.61763	0.644211	-1.4756	0.165125	1.83588	-1.54221	-0.911034	0.458917	0.600714	-1.87465	0.506182	1.12002	-0.323939	-1.18969	-2.946	-1.46941	0.271294	0.852749	-0.184709	-0.617898	-1.10967	-1.10388	0.360278	-1.95401	0.434167	-0.65572	-0.271005	-0.299169
TCGA-B6-A0X7-01A	-0.631654	-1.86679	-0.174171	0.525132	-0.162724	-0.427736	0.659971	-2.41195	0.129196	0.41898	2.18909	0.365261	-1.32332	-1.1095	1.3864	-0.336065	1.16719	0.520991	1.51234	-0.223511	-1.3556	-0.946631	0.625718	0.0123567	-0.426632	0.843449	-0.0354218	-0.700787	0.0344176	1.06952	0.244406	-0.833257	-0.0893493	-0.351751	0.704084	0.487432	0.710169	0.458808	0.331329	0.422686	-0.775958	-0.811649	-0.167519	-0.231085	-0.104284	-0.312717	0.5904	0.311363	-0.0824816
TCGA-B6-A1KF-01A	6.30196	3.08053	2.47529	1.44429	-0.410908	-1.7743	-1.30841	-1.0195	3.33229	0.775233	-0.601477	-0.428736	0.116179	-0.808895	-2.54279	0.406028	2.43966	1.18313	-0.96987	-0.0443175	-1.92389	-0.643059	0.894945	1.64966	1.20356	-1.95288	2.09093	-0.382131	-0.249696	-0.272554	-1.3087	0.936659	-0.741966	0.287288	-0.105535	-1.24359	-1.0109	-0.681069	-1.13384	1.26475	2.07744	-0.642923	-0.0885182	0.0277195	-1.7534	-0.611177	1.15931	-0.909856	0.734555
TCGA-B6-A1KI-01A	-3.35339	-1.27934	0.959129	0.482869	-3.0922	0.286491	-0.554779	-2.2105	-1.35201	0.983147	-1.66873	1.20911	-1.67636	0.531934	1.20856	-0.428067	0.395858	1.85481	0.113249	0.835062	-1.39751	0.655358	-0.810593	-0.102664	-0.811012	-1.20988	-1.29384	1.73164	0.935436	-0.224148	0.376444	1.02307	0.58277	0.797894	-0.356457	-1.38417	-0.838643	-0.15369	0.573401	1.7793	-0.525191	-0.243688	0.0964816	0.0248157	-0.733461	1.94109	-0.056245	0.454747	0.506925
TCGA-B6-A1KN-01A	0.161213	0.741731	-0.689552	0.876238	2.40379	-0.252992	-1.40593	1.42321	-0.460973	2.64861	0.116912	0.11207	0.705541	0.403102	-0.0436304	-0.199747	0.503361	-0.906569	-0.461228	0.2505	-0.602985	-0.970587	-0.059515	-0.811028	0.649373	-0.920936	-0.50931	0.189052	1.46169	0.379148	0.735067	-0.70172	-0.268059	0.0348874	0.33532	-0.276245	0.458412	0.993564	-0.2471	0.453481	-1.41404	-0.636085	0.319527	-0.401742	-1.37251	-0.35666	0.0630208	0.808318	0.388698
TCGA-B6-A2IU-01A	-3.8185	-4.60678	3.28552	-1.4664	-0.191094	0.324878	1.45242	1.17687	2.29935	2.25646	-0.0944096	-1.57997	-1.11057	0.784088	1.52723	-1.39677	0.499379	-0.19012	-0.428662	-0.133132	1.3231	0.621114	-1.4314	1.68972	0.365392	0.612844	2.39533	-0.0410939	-1.662	-0.737865	-0.518126	1.60288	-0.0218323	0.382477	0.763315	0.845451	-1.76088	-0.306366	0.154609	-0.638515	0.674433	0.815835	-0.610143	-0.0758337	-0.198526	-1.7729	-0.490187	-0.66271	-0.753542
TCGA-B6-A3ZX-01A	6.95749	2.37263	2.56914	0.884242	-0.325478	1.03385	-0.502307	-0.488735	-1.93719	0.0464933	1.05747	-1.43906	-0.169051	-1.67698	0.480423	-1.97323	-0.777936	1.68463	-0.418614	0.437893	1.00064	0.796635	-0.93809	0.817863	-1.73976	-0.631472	2.51074	1.79397	1.02493	0.424467	-0.868694	-0.0447984	0.685585	0.661823	-1.41364	-0.754112	-1.06434	-0.729535	-1.13369	0.195521	-0.489982	2.08645	0.213025	-0.932626	-0.337521	1.64842	0.119365	0.633114	-0.0897494
TCGA-B6-A400-01A	8.69331	0.272684	0.532558	-2.14128	1.58471	-4.2061	2.77924	-0.481103	0.951992	1.12334	0.208132	-2.10411	0.347615	-0.204064	0.501064	2.03359	-0.241147	-0.183508	-2.18168	0.310533	-0.156579	2.47908	-0.704158	-1.81065	-0.148903	-0.100458	0.173073	0.0764517	0.380006	-1.5659	-0.627543	-0.429572	-1.00154	0.565937	0.642736	0.737453	0.533468	-0.265071	-0.0129143	-0.55646	-0.76323	0.103733	0.313363	0.373753	-1.13741	-0.0140418	-0.00972104	0.54923	0.35107
TCGA-B6-A401-01A	0.362503	-4.71505	0.0184846	-1.76605	-1.96004	-1.38872	-2.37528	3.35819	2.39852	-1.80314	0.372169	-0.0480757	-1.58952	-0.901436	2.05114	2.32175	-0.783146	0.747477	-0.863728	0.127778	0.462166	0.654695	-1.39718	0.464056	-0.854969	2.42399	-1.07055	-0.137206	0.199339	-0.1973	-1.89528	-1.6364	0.691313	1.39825	0.144085	0.334471	-0.324815	-1.51342	0.699102	-0.92919	1.34786	-0.954624	-0.022309	1.16648	-0.448939	-0.273614	-1.33948	-0.714935	-0.414588
TCGA-B6-A402-01A	7.77429	4.61322	1.11184	1.63988	-1.11884	-2.4614	-0.249162	0.288848	1.43278	0.595221	0.625208	-0.183417	-0.631591	0.3908	0.8813	1.18849	0.302886	1.29182	1.08959	-1.46926	-0.931864	-1.38692	-1.22117	-0.542626	0.110236	-0.252387	-0.575651	-1.89895	-0.967892	0.777596	0.667559	-0.683082	-0.1944	0.342031	1.35033	0.495631	-0.236348	-0.124409	-0.345812	0.477803	0.327874	0.386073	-1.2741	0.764559	0.70491	0.591939	0.177295	-0.223769	0.219452
TCGA-B6-A408-01A	-2.11117	0.818436	-1.28114	-2.00486	-1.2366	-0.51915	1.42506	1.84237	0.647286	-0.77832	1.68895	-0.960519	-0.203117	1.10464	-0.92129	0.508066	1.12041	-0.952318	-0.989844	-0.213629	-2.06929	0.6082	0.568195	-0.910221	0.169908	-0.311525	-1.61868	0.925931	0.704639	2.09496	-0.964058	0.334711	-0.378587	-1.3197	0.103363	0.244598	0.576795	-1.44285	1.03598	-1.09988	-0.251865	-0.613054	-0.151395	-0.258036	-0.424242	0.955799	-0.817668	0.82214	-0.270694
TCGA-B6-A409-01A	8.1459	1.25634	0.979981	-2.43967	-1.64649	-2.48195	-0.851602	-0.446986	0.925786	-1.15483	1.7538	1.46489	0.0718534	-0.835836	-0.815829	-0.259626	0.514128	-0.346901	0.146689	0.210739	-0.582685	-2.36817	-0.408234	0.715428	0.287685	0.309742	-0.522078	-0.386487	0.0384075	-0.652348	-1.72305	-0.0852173	0.472038	0.401746	0.714594	0.190099	-0.225051	-1.11584	0.228138	0.818938	-1.26289	-0.0872653	-0.85921	0.44952	0.938099	-0.545361	0.776467	0.367656	0.489202
TCGA-B6-A40B-01A	-2.23656	-5.84733	-0.461996	-3.15164	-1.30748	-0.863933	1.16322	2.47019	2.59909	4.11391	-0.684978	-1.63599	0.879513	-0.246753	-0.692792	-0.87125	-0.467915	1.72396	-0.307595	-0.105053	0.0733066	0.584833	0.425976	0.247897	0.413613	-0.403477	0.406148	0.8057	0.612245	-0.890874	1.20696	-1.57222	0.864409	0.29707	-1.15581	0.0465404	-0.457475	-0.101661	-0.221691	0.533203	0.695234	0.295345	-0.671871	-0.478071	0.704093	-0.103596	-0.016181	0.323576	-0.662146
TCGA-B6-A40C-01A	-2.04947	-1.36235	-2.19529	-2.34274	-0.169265	-1.16655	1.52727	-1.87761	1.98707	-1.81534	1.28995	1.42426	-1.23817	-0.488079	0.338763	-0.365162	1.39379	-0.786564	-1.30415	-0.479403	-0.877195	-0.0913121	-1.60406	-0.313068	-0.587688	0.288688	1.00449	-0.244774	1.2675	-0.335163	0.647739	-1.22569	-0.460173	0.850827	0.934134	0.484051	0.561292	0.136766	0.700271	-0.161815	0.0664053	-0.682306	0.287087	0.94479	-0.428076	-0.42046	1.0339	-0.476409	0.0187689
TCGA-BH-A0AU-01A	-4.28426	-0.0181088	-0.492708	0.944153	1.74882	0.226566	-0.859319	1.16688	-1.29116	-1.16592	2.23487	-0.429529	-1.89197	-0.327893	0.809693	0.105338	-1.90841	0.414042	0.252726	-1.54319	0.388488	-0.299939	0.904675	1.49366	-0.111972	-1.20406	0.126071	0.887534	-1.31649	-0.437685	-0.469765	-1.39541	0.487872	-0.545379	-0.185988	-0.156293	0.877184	-1.11585	-0.365049	0.27001	1.00219	-0.0473119	0.0202612	0.409473	1.30137	0.0350305	-0.516015	0.0589185	-1.22281
TCGA-BH-A0AV-01A	7.88526	1.25078	-0.6705	3.0235	2.99471	-2.17895	1.01067	-1.34758	1.65421	0.308917	0.380049	0.936001	-0.100331	1.78833	0.29285	0.838046	-0.95938	-0.237452	-1.42461	-1.30456	-0.549327	0.374761	0.0522197	-0.517906	-0.962336	0.580405	0.637298	-0.119924	-1.04788	-0.0641204	0.646321	-0.781966	-0.451477	-0.000567057	0.524822	-0.115179	0.612563	0.396806	-0.219713	-0.104043	-0.762902	-0.156241	-0.34597	0.308735	2.05092	-0.222791	-0.463954	0.445167	-0.144509
TCGA-BH-A0AW-01A	0.919986	1.39752	-2.09807	-1.72014	-1.15614	0.359799	-3.09118	-0.813963	-1.29177	0.154509	0.0222732	0.684692	2.13379	0.722668	1.67437	0.922464	-0.0864116	-0.464772	-0.361833	0.642975	0.463824	0.85487	-0.96729	0.648168	0.813889	0.0185602	0.60209	-1.60619	0.814934	0.275009	2.10641	0.25237	0.289368	-0.835105	0.130423	1.26186	-1.02599	0.277681	-0.530122	-1.20406	0.457649	0.234352	-1.11046	0.286481	-1.53751	-0.0154161	-1.09162	-2.47491	-0.806084
TCGA-BH-A0AY-01A	-1.47034	-2.21781	-4.02647	-1.34957	2.09049	2.32025	-0.464927	-0.644467	1.14708	-0.494728	0.0656767	0.350786	-1.02566	-0.217108	-0.690402	-0.189519	0.280122	0.0413919	-0.682234	-0.0045236	0.625344	0.906494	-0.275654	0.197016	0.498271	-0.8088	-0.0469135	-0.493298	-0.090991	0.454512	0.842327	0.591236	-0.0446638	0.521146	-1.34883	0.323252	0.151563	0.659894	0.0559585	1.29493	-0.031507	0.717115	0.337318	-0.252914	-0.437978	1.266	0.608033	0.530813	0.471581
TCGA-BH-A0AZ-01A	-0.11764	-2.96065	-1.92868	0.556839	1.2116	-2.23812	-0.542293	-1.66563	-1.82133	-0.652645	-1.50711	-0.1179	-0.374943	-0.725884	0.406332	0.731915	-0.104476	0.623405	-1.48441	0.307243	-1.03417	0.176677	1.16185	-0.438389	-0.462611	0.355319	-0.296644	0.111115	1.06057	-0.0871316	0.144472	-0.360793	-0.378444	-0.0226217	0.442439	-0.897447	-1.80165	0.413238	0.428871	0.715793	-0.223675	0.511096	0.364485	-0.556642	-0.400406	-0.858473	1.04374	-0.536816	-0.0505017
TCGA-BH-A0B0-01A	0.137989	-4.12063	-2.54129	0.0880897	-2.05419	1.46753	0.594754	-1.88975	-0.720299	1.21046	1.16317	1.69193	-0.160666	-0.633864	-1.82073	-0.482469	-1.42567	-0.279605	0.363991	-1.32096	0.413852	0.545827	1.10345	-1.00163	0.887128	0.0189032	-1.48266	-1.41528	-0.327849	0.714259	-0.852946	-0.803655	0.156071	0.116121	0.477499	0.0357751	0.648867	-1.66244	0.135447	-1.48512	-0.458202	0.204347	0.590284	1.09784	-0.906314	-0.16471	0.868015	0.61636	-0.399816
TCGA-BH-A0B1-01A	-0.291562	-0.221064	-0.388155	1.37735	1.51612	-1.46957	-0.0105706	1.88388	0.639132	-0.556392	0.170286	0.0173967	-2.36773	1.07279	-0.931305	-0.0700542	-0.629058	0.0917654	-1.40959	-0.603719	0.405906	-0.240164	1.44071	2.37043	-0.419086	0.438782	-0.935778	-0.114549	-1.56159	-0.201831	1.01786	-0.597799	0.53293	-1.57826	-1.66568	-0.121576	1.17888	0.804262	-0.166932	-0.158219	-1.17963	-0.78322	0.345253	-0.0995213	-1.84794	-0.730702	0.596101	-0.717131	-0.427676
TCGA-BH-A0B3-01A	8.63294	2.00525	-1.2466	-2.32426	0.277988	-2.47175	1.44334	0.892143	-1.26516	1.03928	1.89485	1.81584	-0.296639	0.792568	-0.111197	-0.283673	0.558021	-0.996003	-0.369541	-0.176898	1.17895	-0.311583	0.48599	0.0311625	-0.176005	0.333912	-0.549063	0.640456	0.706708	0.455343	0.849114	-0.485346	0.163436	-0.309533	-0.126665	0.782767	-0.277164	-1.2532	0.830502	0.355714	0.887211	0.825167	0.944833	0.111854	-0.53576	-0.335476	1.03628	0.275857	-0.711767
TCGA-BH-A0B4-01A	-1.5949	0.194169	-1.14117	-1.07882	1.74161	-2.52098	0.167065	-0.44655	-1.35385	-0.300405	-1.00688	-0.872256	-1.32392	0.335403	-1.63899	1.52338	0.883536	1.32705	0.52283	1.04752	1.58339	-1.61572	1.26442	-0.0626341	0.730747	0.130568	0.0378152	0.291918	-0.360958	0.654036	-0.0137448	0.856574	-0.0932798	-0.626459	-0.0738645	-0.171314	-0.0905945	0.625486	-1.01542	-1.08817	-0.262756	0.363723	-0.204764	-0.817238	-0.128181	-0.566892	0.427053	0.537817	-0.75159
TCGA-BH-A0B5-01A	-1.89955	-3.99264	-0.465581	1.62009	0.960333	0.246342	1.41007	0.617385	-0.855731	1.49779	0.653984	0.155445	0.371945	-0.250266	-0.0603124	-0.86359	-0.0464257	0.353331	1.19663	1.25891	0.114426	-0.591678	0.0690702	-0.579765	1.04207	1.20843	-0.228063	-0.228526	0.184896	-0.461768	0.726179	0.170506	1.31765	0.717116	0.228554	-0.546986	-1.09478	0.312472	0.894179	-0.178079	-0.196249	-0.260954	0.620892	-0.719364	-0.114327	0.727449	0.456876	-0.284558	-0.304798
TCGA-BH-A0B6-01A	-1.90844	-0.0705786	-1.57389	-2.04379	-0.715124	2.67046	0.973318	-0.340592	-2.2145	0.0848313	1.94228	0.232586	1.9299	-1.451	-1.09811	0.950208	0.921912	1.21194	1.22692	0.195267	-0.134265	0.722892	-0.0529155	0.210826	0.85869	0.180307	-0.343706	1.01258	-0.7534	-0.459111	0.198108	0.885764	-0.408969	-0.444152	-0.878628	-0.888955	0.440365	-0.862493	0.0530949	0.97928	-1.40576	0.629272	0.207244	1.07777	-0.876695	-0.408373	-0.118135	-0.997192	0.035495
TCGA-BH-A0B7-01A	2.87152	-2.53273	-1.9132	-0.336143	0.107676	1.86539	-2.02516	0.379593	1.28119	-0.362956	-0.919572	0.905537	1.21745	-0.109907	-1.13502	-0.264813	-0.623527	-1.18116	0.500452	1.8317	-0.678149	-0.598365	-1.55945	0.759964	1.17482	0.148384	-1.37765	-0.802268	-0.804653	-0.0426879	-0.647325	-0.0235006	1.25856	-0.248867	0.730594	-0.236586	-1.60711	-0.221299	-0.766212	-0.0134104	0.106033	0.209795	-0.681326	0.875037	-0.948019	1.32027	0.45936	0.689035	0.496336
TCGA-BH-A0B8-01A	-2.78413	0.447831	0.8204	-1.10185	1.76568	-1.44847	3.21177	-0.789769	-0.0885113	0.546754	1.27525	2.11762	0.741315	-0.573879	-1.21656	-0.332752	-1.47155	1.05757	-1.13081	-0.095483	-0.714609	0.262665	-2.1379	-0.379893	-1.3927	-0.130176	-0.247407	-1.51647	1.84997	-0.858283	0.217026	0.140515	0.721403	-0.479059	0.639813	-1.06464	-0.986491	1.38792	-0.753835	0.952624	0.403284	-1.15997	-0.101513	0.204481	-0.360725	0.383033	-0.402482	-0.348754	0.0403692
TCGA-BH-A0B9-01A	8.40838	4.5366	1.07992	0.996204	-2.62474	0.7666	1.48394	0.123948	-2.73175	-0.107163	-0.0947113	-1.02238	0.593295	-0.82912	-0.407899	-1.84387	-0.138647	1.15874	-0.959322	2.74051	1.58087	0.500481	0.636301	1.11152	-3.25945	-1.97791	0.70218	0.0691972	-0.761347	-0.439113	-1.15763	-1.03513	0.601916	0.381906	-0.231017	-0.922456	0.132996	0.451448	-0.107245	-0.690114	-0.922198	-0.0083628	-0.075364	-0.812142	0.501616	0.667378	-0.615695	-0.374299	-1.26657
TCGA-BH-A0BA-01A	-1.23396	-4.85595	1.94851	1.8604	-1.43542	1.93337	-2.63827	-1.6725	-1.81865	0.270077	-0.628702	0.144992	0.179441	2.702	-1.03431	-2.12432	-1.82864	1.55268	-0.747034	1.12753	-0.461148	2.40904	-2.21873	-1.8373	-2.10506	0.835277	1.21849	0.0850854	-0.0146773	-0.556077	-0.049658	0.659313	0.521575	-0.176788	0.656943	-1.30612	-1.08197	0.50361	1.02182	0.834326	-0.629086	0.714429	0.041698	2.16277	-1.20109	-1.19537	-0.464161	0.891625	0.601363
TCGA-BH-A0BC-01A	-0.569506	-0.693503	-0.0966523	-1.10199	-0.393901	-1.13308	2.46162	-1.34262	-1.83147	0.278436	-0.564827	1.33445	-0.120391	0.111385	-1.26812	0.820256	-0.403283	-0.831194	-0.109942	1.54568	-0.578537	-1.34443	0.604072	-0.0170782	-0.00952782	-0.29717	-0.862384	0.42653	-1.23291	0.18706	-0.472565	1.77881	-1.0254	-1.58056	-0.0833011	-0.633924	-0.361683	0.853137	1.20801	-1.18474	-0.531263	-0.192724	-0.101465	0.230089	-0.533013	-0.557697	0.0760575	0.034306	-0.409408
TCGA-BH-A0BD-01A	-0.692637	-0.472471	-0.341517	-1.02382	-0.314448	0.414058	1.11625	0.567902	-1.03526	-1.49118	0.44375	2.96818	-1.52867	-0.171709	0.919366	-0.713758	0.625625	-1.06482	1.06435	-0.537392	1.63709	0.807133	0.838899	1.5642	1.76787	-0.857493	0.569952	-0.675246	0.89765	-0.81181	-0.547708	-0.914414	-0.208041	-1.57284	-0.399199	-0.581432	-0.591371	0.610521	0.0883376	-0.377399	-0.488604	-0.398971	-0.252071	-0.37496	-1.14527	0.121044	-0.362364	0.73194	0.408535
TCGA-BH-A0BF-01A	-0.552925	-0.751519	-4.49134	-0.335257	-0.32182	1.10095	0.449167	1.33513	-0.669839	-2.28824	0.952485	0.697182	1.41622	0.0408016	0.389591	-0.732073	1.19184	-0.285646	0.0573366	0.726561	0.267892	0.129498	-0.579154	0.154588	-0.385912	-0.94649	0.74337	-1.52466	-0.216796	0.241042	-0.00133195	-0.29829	-0.219573	-0.245788	-0.00511021	-0.288989	0.902554	-0.702778	0.772889	0.697512	-0.585731	-0.147001	0.669926	-0.162548	0.718565	0.0545044	0.498881	-0.211717	0.0338418
TCGA-BH-A0BG-01A	8.74683	1.55819	-0.0578801	0.814462	-0.386987	0.733988	1.79005	0.79483	-1.20101	-0.322363	-0.959665	-0.820069	-1.17928	2.06095	-0.571394	-0.378271	2.14214	1.77346	-1.25372	-0.438967	-0.642239	-0.199786	-0.683825	-2.35621	0.780857	0.965629	-0.317389	-1.64643	-1.19891	-0.397633	0.990742	0.41072	1.46071	1.18646	0.170201	-1.01911	0.711874	-0.790255	-0.357505	-0.170612	0.923248	-0.472239	-1.49924	0.425524	0.587972	-0.893347	0.162481	-0.00723803	0.0709807
TCGA-BH-A0BJ-01A	-1.5304	-3.0346	0.404254	1.39837	-0.924945	-0.963804	0.608242	-0.149669	-0.895191	-0.600824	-1.72333	-0.172898	-0.925058	-1.67482	-0.239699	-0.265812	-0.208147	0.567733	0.736908	0.146877	-1.22629	0.0635004	0.324717	0.619488	0.497983	-0.554045	-1.15723	-0.204369	0.526124	1.34694	0.358113	0.211045	1.29901	-0.76797	0.507133	-0.768083	0.748462	-0.315448	0.691309	0.339935	-0.856063	0.900638	-0.168267	0.44971	0.206496	-0.863842	0.883828	-0.00384025	-0.816092
TCGA-BH-A0BL-01A	8.35984	-2.4622	-1.81711	0.241748	1.54843	-1.13937	1.83122	-0.499345	-0.974635	-0.561701	0.979062	2.43219	-0.640525	-0.792853	0.188599	-0.309682	-1.44922	-0.866124	-0.475588	0.641674	-0.096665	1.50003	-0.857543	1.29775	0.0651521	-0.0336376	-0.541729	-0.0751291	-0.465637	-0.77139	-0.522436	-0.671209	-0.698704	-1.32525	1.55184	-0.0904498	-0.530886	-0.216085	0.47372	-0.254821	0.582257	-0.428856	0.170425	0.355456	-0.22343	0.0597874	0.100988	0.15318	0.43971
TCGA-BH-A0BM-01A	1.41116	-8.40483	1.66858	-0.239542	-1.11984	1.29547	-1.00238	-1.17042	-0.0122299	1.96022	-0.751284	1.11576	-0.152493	-1.44952	-0.525006	-0.308644	-0.00822792	0.789159	-1.11234	-0.686464	-1.17948	0.445386	0.422947	-0.619408	-0.537866	-0.242647	-0.477552	0.0742198	-0.122405	0.0674577	-0.425194	-0.849421	1.34269	0.664353	0.223056	-0.839842	1.43774	-0.124805	-0.228683	-0.0369835	-0.304327	0.51337	0.114335	0.243896	-0.246229	0.451477	-0.772025	-0.0795707	-0.234775
TCGA-BH-A0BO-01A	0.79495	-7.92648	0.919584	0.300071	0.231858	0.35125	-1.4959	0.695094	0.772346	1.88592	-1.63102	0.961087	-2.08146	1.28963	-0.172345	-0.145005	-0.700133	-0.623964	0.192506	-1.14995	-1.21571	0.694589	1.45941	-0.569091	-0.229998	0.241439	-1.34164	-0.0465305	-0.00382826	-0.0665569	-0.323026	0.137862	0.488916	0.716182	0.115997	-1.25061	0.252243	-1.04921	-0.472357	-1.83434	0.17559	0.0477046	1.39678	0.453845	0.348387	-0.426981	-0.228578	0.278626	0.301887
TCGA-BH-A0BP-01A	1.78502	-3.60701	-0.578512	-0.439439	1.10432	0.208395	-1.91316	-1.53336	-0.0376948	-1.03259	-1.70798	2.71001	-2.5257	-1.72501	-0.828606	1.40684	0.406268	0.460702	-0.224065	0.219743	-1.05025	0.21464	0.391382	-0.225515	0.238232	-0.84104	-1.02354	0.553117	1.55021	-0.327073	0.757806	-0.427023	0.18753	-1.09507	0.53804	0.236409	-1.25175	0.766643	-0.647326	0.0742241	-1.76526	0.223622	0.377773	0.0778017	0.905045	0.0788041	-0.179624	0.391569	-0.386067
TCGA-BH-A0BQ-01A	0.355075	-4.61675	-1.44135	-0.988941	-1.45277	-0.963452	-0.871459	1.85522	-0.147608	-1.32324	-0.1757	0.282572	0.99622	0.0183132	1.38838	0.11223	1.01975	-0.0663982	-0.702328	0.203721	-0.262075	1.08034	1.62663	0.35722	0.591836	-0.465866	0.516446	-0.907407	-0.0994057	-0.237303	0.684958	0.425369	-0.177436	0.312624	0.339767	1.13272	-0.872993	-0.476545	1.02147	-1.14229	-0.920841	-0.208625	0.0819711	-0.232531	0.483291	-0.207925	-0.381856	-1.26596	-0.201773
TCGA-BH-A0BR-01A	0.755015	-0.691533	-3.93735	-0.829638	-0.823867	-0.619842	-0.795856	-0.505702	0.668834	1.26711	-1.71374	0.494679	-0.681044	0.435731	0.506407	2.02259	0.104059	-1.31716	0.104384	-0.907825	-0.83302	0.127674	0.990569	-0.691853	-1.06533	-1.62428	-1.02016	0.0247282	-0.0193177	-0.435662	-0.73079	-0.0967738	-0.935686	1.05616	-0.835059	-0.738427	0.177619	0.0968572	0.418107	-0.464849	0.214243	0.533296	0.186932	-0.700067	-0.625931	0.350847	0.425275	-0.323181	0.397483
TCGA-BH-A0BT-01A	-0.503335	-0.248035	-1.15359	-0.480494	-1.82087	-1.6152	-0.817691	1.7404	0.41277	-2.66674	1.60578	-1.35469	-0.0532418	-0.457268	0.978751	0.491582	0.660077	-0.407374	0.544984	-0.750632	-1.05231	0.280639	-0.348372	-0.38436	0.750939	0.951088	0.106707	0.288571	0.324915	-0.876573	1.19561	-0.70858	-1.10862	-2.19768	1.71666	2.89028	1.46994	0.170595	-0.565021	1.33321	1.47172	0.124659	0.362716	-0.700218	-0.249968	-0.934728	-2.04707	0.595513	-0.948198
TCGA-BH-A0BV-01A	-4.54628	-0.89155	-1.2403	0.102153	-0.312286	0.0372583	1.88711	2.62534	-0.675146	0.32217	-0.86715	-0.979767	1.284	-1.29948	-0.700194	1.37022	-1.95858	-0.0954139	-1.51122	0.0343438	-0.211644	-1.77865	-0.0814333	-0.0124538	0.789273	-0.963958	0.508011	0.411487	0.702042	-2.25404	-0.892211	-0.0517568	-0.534121	-0.0557335	0.0222175	-1.58632	-0.310894	1.81742	0.388566	1.01244	0.443853	-0.529083	-0.236687	1.38428	1.15542	0.247679	-0.418176	-0.780589	0.990256
TCGA-BH-A0BW-01A	6.00668	4.07664	-1.36685	1.42059	0.0975179	1.38176	0.448465	3.03155	-2.31278	-0.96453	-0.239929	-0.881013	-1.10243	-0.582271	0.623765	-0.668924	2.19959	0.741263	-1.09409	-0.887718	-0.849213	-0.165053	-0.480031	-1.19882	1.18606	1.04761	0.123331	-1.03119	-0.308974	-2.14763	-0.572527	0.521472	0.180724	2.24458	-0.629512	-0.192071	0.298569	-0.737232	0.0480935	-0.706702	1.24315	-0.397313	-1.26007	0.341826	-0.515768	-1.38973	0.331729	1.33432	0.653335
TCGA-BH-A0BZ-01A	-1.79795	2.30195	-3.23768	-2.33438	2.76177	-0.390933	-0.327041	0.615513	-1.90916	-0.618858	0.490557	-0.194121	0.750686	-1.0435	0.353105	1.85052	0.529105	0.801043	-1.07888	-0.290594	0.363925	0.465344	0.250962	-0.737135	1.31578	-0.444711	-0.433245	0.948109	-0.0460306	0.918736	-0.120178	0.228219	-1.13791	-0.189803	0.0281949	0.52986	-0.175518	0.158745	-1.18128	0.184418	-0.169921	0.146947	0.229398	0.542157	-0.0029075	0.0428833	0.351587	-0.472892	-0.640977
TCGA-BH-A0C0-01A	0.669683	2.29144	-2.24347	-2.04274	-2.47569	-0.116351	-1.53749	3.13875	-1.12631	0.778094	0.929113	0.621977	-1.48236	-1.40287	-0.680002	0.267638	0.736212	0.243209	0.937717	0.849981	1.50302	-0.912864	0.00128446	0.681766	-2.14083	-0.0828125	-0.23425	-0.753572	0.896731	0.172429	0.629565	1.37606	-1.61902	0.512795	-0.454321	0.170468	-0.24268	-0.1644	-1.21336	-0.373544	0.556252	0.368172	-0.38296	-1.07697	-1.65228	-1.71497	-0.307558	0.600158	-0.709324
TCGA-BH-A0C3-01A	-1.35832	-1.5889	-2.64568	-1.58262	2.32915	1.60689	-1.68891	-0.783711	-0.770094	-1.40688	-2.31849	-0.00491755	-4.42273	-0.506768	-0.493495	0.988515	-2.11098	-0.374163	-1.69364	0.293735	-0.389131	-0.566638	0.264009	0.743515	2.0672	1.18297	2.03465	0.408417	0.710625	0.451994	-1.22809	-0.827891	-0.177675	-1.44735	1.21921	0.0932597	0.253742	0.677433	0.146333	0.0867308	-0.257721	-0.261194	-0.959235	-0.910317	0.713911	0.526408	1.2335	-0.00317984	-0.238728
TCGA-BH-A0DD-01A	-4.88085	2.48954	-1.08534	1.99619	-0.201764	-1.43532	1.54777	0.556763	-0.363512	0.289885	0.455464	-1.30114	-2.17475	1.80386	-0.360433	1.00245	0.331198	-1.08393	0.426971	2.35531	0.894461	-2.28909	2.26297	-0.43252	1.75305	0.407808	0.137846	-1.94605	-0.296755	0.309923	-0.31592	-0.108167	0.0144902	0.587706	-0.19096	0.407376	0.0636603	0.802064	-0.474501	0.832674	-0.195213	0.724134	1.06607	0.162549	-0.158966	-0.466385	1.11495	0.221932	0.474518
TCGA-BH-A0DE-01A	-0.155762	-4.93178	0.24215	-0.894546	1.26465	-0.252084	1.41703	-0.0881724	-1.5671	2.22756	-1.81444	2.08437	-1.02866	0.0439079	-0.915548	-1.04527	-0.520981	0.503754	-0.19393	-0.225406	0.716574	-0.029446	-1.17697	-0.205191	0.00601099	0.378006	0.17924	0.810874	-0.49587	0.0467897	-1.14863	-1.05971	-0.256678	-0.222418	-0.417248	-0.21541	-1.52796	0.730011	-0.39313	-0.51405	-1.18052	-0.716196	0.576092	-1.3987	-0.330877	-0.820332	0.427707	0.331282	-1.58144
TCGA-BH-A0DG-01A	-0.577656	-1.57594	-1.89165	0.454944	0.729375	-0.264572	-0.669851	-0.789212	-2.78655	0.912014	-1.03768	-0.114034	-0.653377	-1.17643	-1.03812	1.8669	-1.03503	-0.398481	-0.0243199	-1.08293	-0.336938	0.120388	-0.623557	0.380577	0.728259	-0.168611	-0.304261	0.484114	0.197493	0.342665	-0.209695	-0.0902292	1.20114	-0.166008	0.932224	-0.0765893	-0.369555	0.522089	-0.168716	0.304926	-1.18768	0.00242534	-0.313251	-0.0377705	-0.55524	-0.247078	-0.778667	0.326569	0.147637
TCGA-BH-A0DH-01A	-3.48681	0.138837	1.0542	-2.10355	-0.342407	-0.855192	-1.49657	-0.952233	-2.69155	-1.05316	-0.812235	0.648266	-0.184589	2.62045	2.98865	-2.66314	0.239087	-1.08193	0.329451	1.11825	0.461055	0.87893	-2.03238	-1.59751	0.209929	0.256747	1.76798	0.354458	-0.460871	-0.0494084	0.5769	-1.60886	-0.654958	-1.65142	-1.04174	0.221526	-1.44371	0.36295	-0.416564	0.856379	0.456448	2.52986	-0.0802186	0.0157471	-1.31972	-0.596396	0.349143	2.36098	-1.11174
TCGA-BH-A0DI-01A	0.935659	-3.35931	-1.72136	0.821354	3.19937	0.24599	0.134471	-1.87923	-1.0056	0.446918	-0.302446	0.989539	0.991403	0.920152	-0.628184	0.262497	1.49586	-1.27385	0.122831	-0.625687	0.662773	0.782008	0.96493	-0.198205	-0.124069	-0.449223	-0.818472	-0.61974	-0.944126	-0.44223	0.178289	0.0461183	0.377139	-0.575931	-0.263386	-0.16278	0.618148	0.262166	0.512252	0.539866	0.189433	0.257814	1.07606	-0.318146	-0.673245	0.00270006	-0.0321315	0.0680975	-0.257612
TCGA-BH-A0DK-01A	0.847625	-2.57823	-0.0715204	-2.86167	1.71731	-0.711365	1.42413	0.766947	-2.57169	0.452867	0.156789	0.359927	0.107876	0.0344919	-0.11348	1.10397	-1.6627	0.00360257	0.393614	0.674807	1.46585	-0.144258	-0.76223	-0.0610343	0.890151	-0.184556	-1.04099	0.107797	0.67992	-0.0939239	-0.294546	0.018249	1.57245	-0.823624	0.784777	-1.53664	-1.70631	0.527423	-1.26402	0.205553	0.0210352	0.456489	-0.383707	0.291067	0.601858	-0.513888	-0.0546306	0.581549	-0.167258
TCGA-BH-A0DL-01A	7.56058	2.82162	-1.31477	-0.649825	-1.11994	-4.32987	0.250632	3.23676	-2.81719	2.54586	0.826714	2.36162	-1.26795	0.327257	2.66281	-1.90565	-1.28992	-1.60632	2.89159	0.892824	-2.19312	0.925949	-1.24253	-0.983278	-0.506396	1.03165	-1.00012	-0.430805	0.351485	1.04718	0.132924	2.06908	0.723691	0.695675	-1.02646	-0.888426	-0.240274	-1.32044	0.0548964	0.501905	-0.461301	0.400541	-0.397816	-0.0343284	0.0937405	-0.695556	-0.345338	0.297531	0.227424
TCGA-BH-A0DO-01B	0.604467	-6.49025	2.6736	3.16424	-2.46012	1.61076	-1.53081	-1.11659	-0.268344	1.27088	-0.667468	0.768554	-0.251741	0.146307	-0.265632	-0.161794	0.630024	-0.0850632	0.3747	-0.700784	-1.02183	-0.674189	0.124018	-1.41405	0.557415	-0.965156	-1.01354	0.299501	-1.31702	-1.03536	0.327812	0.470794	0.248433	0.392705	-0.208683	-0.259108	0.926527	0.614796	-1.0073	0.931981	0.269176	-0.605545	0.391179	0.0312572	0.168284	1.5919	-0.642421	-1.18718	0.844465
TCGA-BH-A0DP-01A	0.950886	-5.6689	0.0588501	1.75116	-1.48067	0.195436	1.27455	-0.22391	0.0190041	0.439391	0.194204	0.0428912	0.407356	-0.81955	0.69479	-0.984891	1.87884	-0.146042	-0.692503	-0.879779	0.120969	0.837717	0.363021	-0.743319	-0.491011	-0.122834	0.267341	-0.882235	-0.393083	0.113467	-1.59466	1.01957	0.714146	-0.0385803	0.0970616	-0.979241	-0.419692	0.628483	-1.2587	-0.74182	-0.927145	-0.24737	-0.111552	1.80376	-0.515111	0.400129	-0.84699	0.024979	-0.366223
TCGA-BH-A0DQ-01A	-1.65841	-2.53045	-0.76207	-1.48336	1.21292	-0.269366	-0.0558891	-1.61357	-1.40812	-1.45504	-0.707941	1.5587	-0.473962	0.733025	1.02086	0.494059	0.0617505	-0.165021	-1.00807	0.026532	0.404842	-1.30213	0.442355	0.0219492	0.248016	-1.15053	-1.74289	0.962433	-0.46766	-0.023195	0.00368739	-0.667565	-0.479536	1.11453	0.552567	1.92645	-0.935857	0.12957	1.15055	0.19014	1.66553	0.335785	-0.424168	-0.558679	-0.349408	-0.586463	-1.30566	-0.652152	-0.685329
TCGA-BH-A0DS-01A	-1.66611	-1.69303	-1.87228	-0.890281	-0.854726	0.712196	-0.091862	0.0426424	2.63611	0.220458	0.238181	0.646374	-1.15672	1.29554	0.166593	1.54651	0.475521	0.158298	-0.829134	0.955237	-0.568119	0.992601	-1.26747	0.321272	-0.903711	0.494978	0.63811	0.997784	1.07727	1.11252	-0.387637	1.03989	1.1072	-0.80836	-0.45111	1.21768	-0.698535	-1.11754	-0.0694377	-0.781009	0.173763	0.131172	-0.817195	0.404874	0.151299	-0.803566	-0.563931	0.518995	-0.042518
TCGA-BH-A0DT-01A	-0.443421	-3.65792	-0.0734951	1.36519	-0.234644	-1.0592	-1.00612	2.40467	0.43245	-1.27564	-0.759506	0.0703553	-0.165317	-0.428903	1.53625	-1.00451	1.15495	-0.641667	-0.833836	1.11823	-1.12207	0.265753	0.780351	-0.524424	0.526455	-0.44452	0.135326	-0.199336	0.8998	-0.00666518	-0.0197995	0.109838	-0.0544778	0.0561023	-0.316119	0.016738	-0.811622	-0.268728	0.189218	0.0228962	-1.33806	0.239597	0.190745	0.207415	0.039784	0.0846517	0.383198	0.0144322	0.0250497
TCGA-BH-A0DV-01A	0.610234	-7.74851	-1.64761	0.748496	1.78089	0.891236	0.253527	-1.43402	0.573855	1.7124	-1.10504	0.647248	0.44517	0.867581	-0.319465	-0.0712725	-0.0344201	0.534018	0.242552	-0.667016	1.08733	0.0145568	1.13879	-0.0249909	0.557649	-0.287134	-0.00870594	0.117012	-0.754655	-0.981783	-0.384052	1.56084	1.00162	-0.384863	-0.110963	-0.848377	0.503501	-0.163234	-0.0633303	0.738028	0.668922	0.0624828	0.507964	-0.41274	-0.335404	0.272572	-0.296505	-0.587163	0.317726
TCGA-BH-A0DX-01A	-0.740273	-3.60151	-2.44677	0.572804	-0.865958	0.855977	-0.954381	-1.444	0.176134	1.72963	-1.40358	0.0530101	-1.42275	-0.671741	-1.05268	0.436855	-1.25052	0.0435468	1.55421	-1.16809	-0.27585	0.563208	1.4133	-0.100289	0.828434	-1.02804	-0.00917667	-0.0559453	-0.0424677	0.0654433	-0.781823	0.494472	0.315259	0.17102	0.122318	-0.590864	1.00458	-0.63164	0.656666	-0.0595451	-0.46958	0.777913	0.0248509	1.65774	-1.0947	-0.0254834	-0.874358	-0.453273	-0.196324
TCGA-BH-A0DZ-01A	0.673627	0.56372	-2.6526	-0.456458	1.64645	-0.718137	-0.875661	1.01164	-1.9643	1.31692	-0.394193	-0.00688686	0.0936662	0.307289	0.00304803	1.04712	-0.277672	-0.399136	0.125518	-0.603585	0.511951	0.108471	1.21617	0.735292	0.113151	0.562934	-0.52587	0.0801591	0.0789242	0.0885391	0.702362	1.19151	1.25305	0.664727	0.390599	-1.05025	-0.997915	-0.045708	-1.06484	0.131181	0.828273	0.125543	-0.440866	0.35781	0.323986	-1.19522	-0.878643	-0.898778	-0.214079
TCGA-BH-A0E0-01A	3.5338	5.21056	0.0912932	-0.469701	-1.26196	-0.831733	-0.148283	-0.486614	3.23465	-0.0638788	-0.859141	0.833307	0.714034	-1.91615	0.0951989	-1.73588	-1.65449	-0.172874	3.10889	-1.5734	0.620171	-0.382636	0.0219892	-0.610204	-1.30363	-0.381659	-0.747233	0.776691	1.52346	-0.335051	0.830536	2.52653	1.26921	-1.6118	-0.187727	-0.349422	1.75624	0.814613	2.30542	1.62126	0.633311	0.13242	-0.492498	-1.09895	0.495086	-0.49679	2.04688	-0.615952	0.800301
TCGA-BH-A0E1-01A	-3.56665	-3.00389	3.23399	1.35805	-2.05398	-1.22096	1.1424	0.941197	0.985057	-2.13747	-0.9497	-0.298676	-0.309013	-1.25897	0.413468	2.37551	-1.24826	-0.291551	-2.69693	-0.0710667	0.279951	-0.145423	0.604362	-0.57774	1.24803	0.267699	-0.158375	-0.508869	1.49022	1.46534	-0.254958	0.482503	0.390548	-1.22494	0.868457	-1.36497	0.321098	0.282621	-0.743966	0.889026	0.651845	0.658695	0.167091	1.07606	0.262109	-0.563114	0.728887	-0.584431	0.61183
TCGA-BH-A0E2-01A	-0.970134	0.361541	-1.27652	-0.93756	3.51587	-2.54741	-1.32251	1.84633	-1.44357	-0.341735	-0.661901	0.639322	0.16677	-1.25926	1.30188	-0.25926	-0.576709	0.0973725	-0.261812	-0.316621	0.150828	0.694644	1.49964	0.1133	-0.719438	0.449646	-0.162797	-0.172286	1.31492	0.0799771	-0.138705	0.602144	0.500648	0.218084	-0.190308	0.64358	-0.195514	0.63238	-0.017972	-0.382286	0.227985	0.221203	-0.785303	0.766858	0.144997	-0.0734432	0.834651	-0.463786	-0.208454
TCGA-BH-A0E6-01A	7.56513	1.46617	1.36883	-3.04721	-1.3963	-1.87147	0.027756	-2.74895	-0.187329	-2.32072	2.04635	0.841011	-0.852745	-1.31948	1.09602	0.491411	-1.62024	-1.19501	-0.0183762	-1.98976	-0.233027	0.986359	-0.528171	1.37027	0.112301	-0.713377	1.19262	0.395605	0.247605	0.452561	0.773639	-1.20139	0.0666051	-0.516255	-0.200037	0.71276	-0.799977	0.314659	1.54161	0.635895	0.344127	-0.0293183	0.0633986	0.115224	0.121287	1.50263	-0.627336	0.227695	0.525548
TCGA-BH-A0E7-01A	-5.87868	3.23991	1.22826	3.16349	0.644673	-2.22344	0.695962	-0.622487	-0.426097	-1.24556	-1.62856	-0.351869	-0.355512	0.472188	2.16829	-0.0403512	0.863118	-0.828879	1.25854	1.05166	0.836794	-0.13982	0.0219608	-0.0246471	-0.363247	0.381618	-0.0641949	0.399192	-3.04114	2.17445	-0.691981	0.631745	1.07899	-0.972555	0.0734924	-0.112157	0.278485	-0.73571	-0.3259	0.80787	0.634297	0.994724	0.252845	-1.0796	0.0611457	0.0790624	-0.604386	1.75251	1.32822
TCGA-BH-A0E9-01B	0.854309	-6.67369	3.89669	2.83335	-0.639568	0.534829	-0.569182	0.958446	-0.330563	-0.230655	1.73303	1.33628	0.267227	-0.284001	-1.16115	-0.459813	0.106715	0.0970505	0.0397018	0.691918	0.707565	-0.193512	0.0154078	0.295911	-1.28107	-0.516823	0.674195	-0.886063	0.515128	-1.23028	0.134894	0.446081	-2.88831	-0.726997	-0.510922	-0.704665	-0.0721094	0.0532219	-0.658981	0.190953	0.822352	-0.0791796	0.0796714	0.346171	0.281841	-0.701259	-0.151768	-0.329299	0.197071
TCGA-BH-A0EA-01A	0.859838	-6.08872	1.19386	0.0387146	0.320342	0.159302	0.574328	-1.36592	0.93537	-0.136662	-0.410896	2.00322	0.555628	-1.34617	-0.152383	-1.43794	0.198694	-0.389487	-0.142947	0.439158	-0.995364	1.84285	0.106299	-0.141411	-0.391066	-0.058561	-0.344852	-0.346243	-0.242929	-0.104421	1.24708	0.761444	0.623739	-0.671141	-0.409206	-0.236272	-1.57741	0.648342	0.27742	0.406857	0.106219	0.808627	-0.334406	0.127854	-0.507095	-0.340119	0.248668	0.495432	-0.422008
TCGA-BH-A0EB-01A	-2.82792	-0.503802	-2.04091	2.49668	-2.83851	-1.84602	3.0205	-0.15555	-2.23922	0.177083	-1.84955	0.802156	1.36334	0.246208	-0.188812	-0.0141061	0.757476	-0.601961	1.11865	-0.426458	-0.544063	-0.897659	0.15216	0.599783	0.1268	-0.61302	-0.172942	0.895772	-1.77856	-0.419446	0.411196	1.22122	-0.212909	-0.398905	-0.177288	0.0729692	0.721186	-0.533193	0.212629	-0.0317165	-1.15795	0.61432	-0.423699	0.0387195	0.148794	-0.449622	0.0574112	-0.430569	0.60857
TCGA-BH-A0EE-01A	3.99251	5.66899	-0.738767	-2.62453	-4.08707	2.3722	-3.65754	1.50037	0.78644	1.2751	0.678396	0.985669	2.10941	-0.354235	-0.186446	-1.07491	-1.71702	-0.0841139	-0.246244	0.404677	-1.29503	0.108749	1.41083	0.381322	1.84273	2.51337	-0.109281	1.29742	-0.647156	-0.791123	1.32581	-0.492688	-0.374775	-0.179823	0.110018	0.353519	1.4574	2.36937	-2.02013	-1.78249	1.61421	-0.392514	0.493279	0.628554	-1.10322	0.160974	-0.455359	-0.75458	-1.9877
TCGA-BH-A0EI-01A	-3.7042	1.07079	-0.00278354	1.69275	2.33497	-2.65782	0.786809	-3.77728	0.720725	-0.132702	0.913428	1.54284	1.53151	0.264627	0.746873	-1.94291	-0.859362	0.549001	-0.828558	0.853577	1.00498	-0.0874775	-0.160021	1.01673	2.01817	0.15125	-0.166859	-0.679977	0.198345	-1.76478	-0.224716	0.361304	-1.35035	1.12984	0.259602	-0.68427	0.235177	-0.544369	2.71619	-0.577022	0.757521	2.28127	-1.04094	-1.25143	-0.756242	-0.832061	-0.197112	-0.359053	-0.0192078
TCGA-BH-A0GY-01A	1.22429	0.856375	-1.51879	1.25727	0.848638	-2.05073	-1.42427	2.75088	-0.995838	-1.28478	1.02601	2.87032	-1.21038	-2.20713	-0.345141	-1.23529	-1.66007	-0.288918	-0.202243	-0.145698	1.95309	-1.36225	1.46371	1.45377	-1.58079	-0.433838	-0.0909495	1.47995	-0.460932	-0.07335	-0.810845	-0.298725	-0.398735	1.22048	-0.802886	0.312708	1.71726	-1.06345	-0.275843	-0.815477	-0.485847	0.302503	-0.00910583	-0.39968	0.515849	-0.711229	-0.45886	0.465455	0.221642
TCGA-BH-A0GZ-01A	-2.06864	-0.588267	-0.921928	-2.04676	-0.641639	-3.03699	0.631705	-0.428061	0.119508	-1.55945	-1.65133	0.1387	0.66319	-0.617121	-0.471303	0.342567	-0.0690508	-0.0538372	1.17885	-0.930045	0.499822	0.441736	-0.247842	0.0805691	-1.45081	0.230572	-0.499383	-0.506249	0.307565	-0.266291	-0.882846	-0.717076	0.230095	-2.0697	-0.761206	-0.034973	0.531997	-0.939815	-1.25454	-1.45946	0.341875	0.411104	-0.674685	-0.0119589	-1.12185	0.684687	-0.530446	-0.570503	-0.594827
TCGA-BH-A0H0-01A	-4.6905	2.46746	3.62963	-2.16491	-0.202517	1.59021	0.0738567	-1.28266	-0.786355	1.8947	-0.825524	-0.667654	-1.75341	0.772927	-0.0449019	-0.928216	0.578403	0.757206	1.39083	-2.03801	-2.21283	0.428688	-2.23169	2.47793	-1.16581	2.0242	2.58922	-2.17244	1.09964	-0.214557	-0.881673	0.643994	1.80545	0.433347	-0.245889	-0.796319	0.589643	-0.289043	0.379628	-0.622715	-0.580856	-1.773	0.956194	-1.48966	0.344313	1.10667	-0.330814	-0.0973278	-0.115039
TCGA-BH-A0H3-01A	-0.744468	-3.79402	-0.425934	3.02542	1.15079	-0.34437	0.247091	-0.180305	-0.576381	-0.0680585	-0.534218	-0.48283	1.04612	0.690355	0.158257	-1.54464	1.56651	-0.674698	-0.596017	0.671234	-0.293646	-0.0141821	0.18971	-1.16755	-1.03932	0.559117	0.773515	-0.211996	-0.401569	0.427633	-0.624234	0.200559	-0.763934	-0.929366	-0.110417	-0.641314	0.125442	0.485018	0.00960942	0.578585	-0.623104	1.00955	-0.00793318	0.388958	-1.09981	0.29661	0.0744351	0.223841	0.587256
TCGA-BH-A0H5-01A	0.0653792	-3.10881	1.06448	-0.211814	-1.23716	2.89337	-0.862432	1.63983	-2.25358	-1.10977	0.911848	-1.21516	0.0286255	-0.557627	1.00521	-0.232986	-0.317827	0.697577	0.561635	-0.00276196	-0.799552	0.0121275	1.29278	0.126201	1.00379	-0.338469	0.3131	-0.000379506	-0.410152	0.867223	0.526029	0.969737	0.583826	0.0280227	0.0771733	0.0831609	-0.33951	-1.44412	-0.211104	-1.02989	0.556568	0.784966	0.175504	1.04833	0.486867	0.52785	-0.602869	-0.324954	0.129933
TCGA-BH-A0H6-01A	-3.324	-0.328416	-2.03638	0.345833	0.788248	-2.46803	-1.78119	-0.65023	1.98067	-1.29888	0.709167	-0.675509	-1.65341	0.997522	2.03524	-0.891025	-2.07356	0.124385	-0.401106	0.5954	-0.492704	0.0470826	0.159664	-1.23429	0.847498	-0.996352	0.792205	0.258281	-1.06646	1.08657	-0.516151	-0.373026	0.901199	-0.343676	0.571355	-1.1615	-0.00315713	-0.837367	-0.144173	0.0522275	0.158643	-0.719615	-0.0332779	-0.147137	-0.376388	0.486168	-0.374661	1.59978	-0.400395
TCGA-BH-A0H7-01A	-2.44314	2.22451	-1.3216	0.764773	1.70484	-2.66462	-2.21096	-0.793368	-1.61867	-1.14275	-0.502171	-0.256981	-0.43924	-1.2528	0.247295	0.856892	-0.85056	1.6956	-1.60099	-0.47541	1.04046	-0.409111	2.72305	0.0559682	-0.812981	0.181	-1.16919	0.889815	-1.37746	-0.967939	0.592666	0.817221	1.68333	0.226577	-0.544973	0.33228	-1.1698	-0.755912	0.0285952	0.576321	1.28087	-0.422232	0.565111	-0.793089	-1.86796	-0.110504	0.697901	-0.452446	-0.491995
TCGA-BH-A0H9-01A	-1.91925	-1.57276	1.04015	-0.0556156	-0.315649	0.987821	-1.46773	0.595004	0.0859554	-0.402614	-1.40588	1.68871	-0.334488	-3.74187	-0.163245	-0.165302	0.255878	0.221438	-0.282912	0.232093	0.242522	0.487968	-0.587401	-0.842763	-0.172454	-0.806922	-0.90028	-0.530604	-1.48541	0.0164402	1.25192	0.320877	0.139527	0.0698476	-0.780226	-0.666434	1.17315	0.176264	-0.153539	1.77938	1.06761	0.53608	-0.157239	0.744823	-0.140522	-0.686417	-2.21163	-0.725436	0.0398973
TCGA-BH-A0HA-01A	-2.27212	-0.886765	-2.05617	-1.50254	0.271545	-2.34402	1.42603	-0.696587	-3.0604	-0.191106	-0.534022	-1.1274	0.448483	-0.0580889	0.0800941	0.771927	-0.0112821	-0.525692	0.68402	-0.801469	-0.712122	0.39556	0.751981	0.25498	0.538524	0.62911	-0.310671	-0.268094	-0.689216	0.466475	-0.921102	-0.175049	0.586922	0.574058	-0.0450552	0.2558	-0.180013	1.26119	-0.503603	0.690591	0.219253	1.01796	0.643559	-0.267696	-0.00614304	-0.489647	0.841767	0.967808	-1.08235
TCGA-BH-A0HB-01A	-0.479201	1.72055	-0.761574	-2.44274	1.67441	-2.62835	0.557859	0.485673	-1.62833	0.362577	0.148623	1.93538	-0.105805	0.335433	-0.136152	-0.0118275	-0.867732	-1.25881	0.952619	0.528399	-1.19849	-0.113767	0.181347	-0.340969	-1.00862	-1.12739	-0.666111	-1.12937	0.0518195	1.21599	0.936222	0.0604165	0.450519	-0.434366	-0.202095	-0.0286516	0.0553458	-0.183156	-1.53123	0.0537759	-0.289538	-0.537753	-0.727567	-0.17307	-0.714326	-0.341201	0.385955	0.0180143	-0.176497
TCGA-BH-A0HF-01A	2.21153	-3.85942	-0.0184139	0.153363	-1.0025	-3.04647	0.933302	0.442963	-2.14031	1.98299	-1.91923	2.04558	-0.207333	-0.466596	0.418384	-0.848861	-2.25999	-0.624832	0.780311	0.0337305	-1.59076	1.49464	1.06608	0.655107	0.0193469	-0.48435	-1.21706	-0.703934	-1.16996	0.159731	0.564903	1.39932	0.724269	0.230437	-0.450265	-0.802335	-0.581308	-0.0988518	-1.17663	-0.676093	0.34844	0.129333	-0.435269	-1.02506	-0.832065	-0.456404	0.123038	0.0764185	-1.11856
TCGA-BH-A0HI-01A	-4.52594	-3.92337	0.926647	-0.329422	-1.6436	-1.06674	2.96354	2.32181	0.775634	1.63721	-1.76421	-0.553657	1.3883	0.175504	-0.0853167	1.40934	-0.916943	-0.245246	0.628136	-0.135413	-0.192585	-0.527394	0.208965	0.782864	-0.0398534	-0.20197	1.18212	1.60455	-1.43194	-1.87288	-0.93336	1.05011	-0.251135	0.454164	-0.233835	-1.07998	0.114503	-0.553064	-0.269744	-0.152095	0.812203	0.269072	-0.265222	1.13449	0.0683221	0.216389	0.607531	0.0826328	-0.124433
TCGA-BH-A0HK-01A	1.4319	-3.84628	-0.209658	-1.24857	2.42232	1.58586	-0.0439406	0.715919	1.53048	4.24856	-0.53002	1.22323	-1.07698	-1.88317	1.68296	0.129842	-0.112542	-0.648161	1.06749	0.0594625	-1.45648	-0.665236	-0.584826	0.465315	-0.0816221	0.744681	-0.4736	-1.57652	0.0148233	-0.545676	0.93201	1.32488	0.0618282	-1.12115	-1.03825	-0.627836	0.0120588	0.614508	-1.7285	-0.521789	0.272569	-0.235286	-1.37411	-0.823259	-2.36782	1.15486	-0.45271	-1.07794	0.153871
TCGA-BH-A0HL-01A	-6.04349	4.19288	3.97737	-1.25798	2.42306	0.973621	0.536465	-1.5017	0.836941	-0.932999	2.9729	1.24012	2.09906	-0.56029	-0.917595	-1.60114	-1.81938	-0.107965	-1.18193	-1.81347	1.37432	-0.612139	-0.670382	-1.1037	0.268811	-0.0453831	-2.12663	6.69819e-05	1.9729	-1.04913	-1.5563	0.736833	0.842089	-0.647103	-0.46088	-0.865829	0.0616257	0.574539	1.05945	1.21921	2.20432	-0.221863	-0.426764	-0.329414	0.350259	0.0160034	-0.726059	0.539433	0.593363
TCGA-BH-A0HN-01A	-6.19367	0.972078	3.16093	0.442849	-5.54611	0.323217	0.454788	-0.0894148	2.65578	1.3033	2.50962	-1.26161	-0.985627	-0.566927	-1.20189	0.751223	-1.35021	0.0762687	0.905173	-0.575668	1.73204	2.94934	0.0645081	-0.190845	1.2347	0.87692	-1.07899	-2.7993	1.60149	-1.52638	-1.06548	0.906326	-2.99514	0.0696946	1.23564	-0.577691	0.423475	-1.50186	0.681887	-0.022547	0.710931	1.12468	-1.50254	0.184285	-0.499098	-0.49335	1.15107	1.84417	-0.156009
TCGA-BH-A0HO-01A	-5.18911	1.27371	1.28668	1.59141	-2.39859	1.33096	2.51591	0.13166	-0.876781	-0.719868	-2.20878	0.673164	0.577379	0.447664	3.8432	1.81387	0.33913	-0.776343	-1.47716	-0.218334	0.767546	0.757256	-1.23518	0.774117	1.57345	-0.0703328	0.886396	-0.562623	0.858539	1.24457	0.0467442	0.877659	0.242686	-0.157461	-0.0418799	0.361431	1.3369	0.529616	-1.41503	0.847208	0.255811	-0.487673	-0.219898	0.0974486	0.944567	-1.95835	0.219156	0.620598	-0.514785
TCGA-BH-A0HP-01A	-0.521448	-3.49471	0.652821	1.44657	-2.14866	0.286548	-0.0265592	-1.73819	-1.96312	1.382	3.41077	0.67297	1.07799	-1.01464	-0.892067	-0.645863	0.108338	-0.428333	0.244215	-0.296787	0.921655	1.45313	-0.719621	-0.654686	0.202534	-0.28323	0.317635	0.310511	-1.38228	-1.08524	-0.457374	1.3476	1.13875	-0.463833	-0.287303	1.30319	0.468881	0.138868	-0.730345	-0.176165	-0.335998	-0.905828	-0.313011	0.473746	1.10553	-0.578275	1.18388	0.128625	0.263868
TCGA-BH-A0HQ-01A	-1.4635	-2.10401	0.0250978	2.93565	-2.12125	-3.1464	-1.65244	-0.827917	-0.807783	0.852064	2.42735	0.60711	0.281713	-0.481464	-0.174952	-1.02538	0.579369	-0.670255	-0.0441465	-1.03333	0.494455	1.41275	-0.601902	-0.318844	0.490893	-1.16678	0.861576	-0.364118	0.131245	-1.48392	0.57241	0.00362515	-0.538656	0.16657	-0.321364	1.15176	-0.0672944	0.498648	-0.218425	0.976411	1.17311	0.348354	0.272274	0.0986735	-0.00332354	0.049495	-0.109734	-0.379351	-0.308634
TCGA-BH-A0HU-01A	-2.62722	0.630924	-1.38892	-0.121158	-1.35253	-0.556036	0.0942869	-0.161906	1.03386	0.783155	0.557811	-1.50445	-1.98072	-1.0771	-1.30376	0.885093	-1.6087	1.12528	-0.420593	0.19391	-0.746775	0.0152284	0.357091	0.711301	-1.12164	0.753224	-2.10589	-1.08902	-0.798923	-0.420046	0.394998	-1.58217	-0.150388	-1.0676	-1.59357	0.321709	-0.0122778	2.0533	0.914862	0.436424	-0.146488	0.24925	-1.01848	-0.387931	0.0811226	-0.0418948	0.0815544	0.188403	0.847582
TCGA-BH-A0HW-01A	-5.70778	5.17295	6.21528	-0.673092	1.87796	-0.457509	-1.15479	-0.287582	-0.794171	1.25552	0.0959037	-0.653797	-1.52305	1.64285	0.280067	-1.59203	0.0618385	1.53031	-0.292198	1.08241	-2.53503	-0.0069892	-0.169802	2.08923	1.82498	0.343994	-0.936537	0.161062	-0.374298	-0.0280259	0.0866577	1.06722	-1.80146	1.09537	1.82563	1.22518	1.4516	-1.09529	0.228213	-1.20482	-0.374271	-0.493967	-0.244359	-0.486821	-0.198917	0.194233	0.82617	-0.141919	0.148104
TCGA-BH-A0HX-01A	-2.06144	-0.570737	-0.16678	-1.39535	3.24515	-2.91969	-0.469526	0.306454	-1.84443	1.1892	-0.979301	1.30741	-0.359198	0.621837	-0.968683	-2.31742	-2.42486	3.09227	0.0181312	1.52055	-1.50213	0.411245	1.14051	-1.97918	-0.542633	0.0487314	0.250089	0.68473	1.01414	0.44717	-1.91327	1.55507	0.0999777	-0.252092	-0.690661	0.779965	-0.617841	0.215443	-0.697717	-0.556701	0.113192	0.837227	-1.40733	0.428514	0.02056	-0.316276	0.678	1.39046	0.277465
TCGA-BH-A0HY-01A	-1.80889	1.58065	-2.64025	-0.645923	0.598805	-0.222573	-1.24711	-1.00616	0.703932	0.794399	-0.792304	-0.756631	-1.2717	-1.3469	0.212392	-0.173339	1.16264	0.153862	-0.253343	-0.677065	0.382653	0.159844	-0.176184	0.56485	0.571885	-0.581004	-0.915533	-0.380828	-0.610571	-0.21054	1.16445	-0.414696	1.07375	-0.216911	0.508212	1.42516	0.383195	0.741612	0.507322	-1.2771	-0.708056	-0.478177	0.710202	1.21247	-1.33212	0.162281	-0.538259	0.794409	0.924657
TCGA-BH-A0RX-01A	7.45631	-0.205298	0.0816367	-1.2854	-0.487876	1.06506	-0.158306	-1.66743	-1.44072	-1.38803	1.07245	1.13245	-0.119972	0.682172	-0.728179	1.30502	1.51337	-0.44193	0.14807	0.47545	-0.928478	0.174435	-0.119429	1.92432	2.63318	0.952211	0.345989	0.742644	-1.14783	0.132091	-1.57324	-0.670857	-1.117	0.232342	0.162802	1.24037	-1.15107	-1.48507	-0.0315535	1.98013	-1.12343	-0.460086	-1.03095	0.429248	-1.09386	-0.564526	0.942549	-0.303811	0.363375
TCGA-BH-A0W3-01A	-7.11386	0.555973	2.80729	2.39243	-4.58306	0.144902	3.2023	0.763593	-0.548958	1.4088	-1.61452	-0.780652	-0.758078	0.678878	-1.0781	-0.0567831	-1.74815	-0.417579	-0.180098	0.571634	-0.0564307	1.85683	-1.18498	1.52182	1.38847	0.277168	0.407844	0.311507	-0.361191	-0.045515	-0.556622	0.758427	-0.275565	-0.698241	0.552434	-0.56876	-0.190004	-0.37748	0.954722	-1.51982	-0.531126	0.635304	-0.0264361	0.153227	1.00642	0.108159	0.483723	0.541691	0.923288
TCGA-BH-A0W4-01A	-0.844273	-4.45852	1.4967	0.604079	2.16945	-2.06887	0.120889	-0.194914	0.917709	0.832371	-0.890383	0.753868	-0.850906	-0.745406	1.50108	-0.439178	0.683419	-1.17356	0.583052	1.23526	0.0708401	0.451967	0.845254	-0.533639	0.746186	-0.148721	-0.592989	-0.370853	-0.352976	0.489741	1.46971	-0.596808	0.330458	0.414318	0.412133	0.214095	0.117154	0.163979	0.221955	0.630653	0.0542234	-0.053188	1.36452	0.320248	-0.63258	-0.270755	-0.190998	-0.115162	-0.613761
TCGA-BH-A0W5-01A	-0.734213	-1.37259	-0.440989	1.92728	0.0929483	-0.534466	0.404589	0.27182	-0.66403	-1.49524	1.44544	0.254933	-0.466138	-0.103085	0.00707411	-0.396729	0.927779	-1.89203	-0.623644	-0.111092	0.00980415	0.582913	-0.757201	-0.508359	-0.575209	0.0892758	-0.0942453	0.0231405	0.859254	0.564085	0.334019	-0.838213	0.418527	-0.938056	-0.562924	-0.267607	-0.941558	0.225589	0.412354	-0.252597	-0.754741	-0.264653	-0.669202	0.0428145	-0.625049	1.48301	0.424102	-0.531774	-1.10479
TCGA-BH-A0W7-01A	-1.07345	-2.64611	-2.93311	-1.21056	-0.362797	-0.6932	0.262342	0.507699	-0.841684	-0.106117	1.03227	-0.092661	0.40277	-0.632766	-0.693296	0.157336	-0.0459346	0.257268	-0.105537	-1.00643	0.25697	0.405027	-0.335346	0.117523	0.623363	-1.01839	-1.22166	-0.286726	0.737938	1.12659	0.212492	0.414508	0.169026	0.812595	-0.2436	-0.380427	0.368367	0.0827599	0.339578	-0.541212	-0.0215021	0.492924	-0.111159	0.316084	-0.101034	0.661661	-0.103748	1.12603	-0.447296
TCGA-BH-A0WA-01A	10.4168	1.34223	2.4386	2.64049	0.534148	-1.89737	1.65849	0.0660208	-0.215921	-0.404975	-0.497146	-0.31248	-0.874797	1.50478	-0.31946	1.93265	0.544615	0.580303	-0.430846	-0.313424	0.706179	0.78116	-1.97537	-2.67071	0.934621	0.641367	-0.597292	0.850321	-0.209515	0.940062	0.478937	-0.468853	-0.492969	0.702098	0.177437	-0.577932	1.49608	0.125703	0.303985	-1.56648	0.224824	0.355956	0.516912	0.299912	-0.278614	0.318339	1.0046	-1.17494	-0.374856
TCGA-BH-A18F-01A	0.761385	-5.28777	-0.740204	-1.30098	0.977257	1.83964	0.338487	-0.624558	0.451826	0.853593	0.763899	0.0650852	-0.68924	-0.733958	-0.55699	-0.643101	0.708013	-0.812868	0.595587	0.695072	-0.156133	-0.0140545	0.23346	0.126675	-0.331288	-1.09616	-0.0972576	0.67075	0.209256	1.52922	1.29446	-0.540432	-0.213942	-0.32863	-0.275689	-0.145763	0.628599	0.202579	1.26524	0.25671	-0.422007	-0.183406	-0.738137	-0.68245	0.662063	-0.402684	-0.088956	0.137906	0.966606
TCGA-BH-A18G-01A	6.18634	2.18	-0.559028	-0.222166	-1.94378	-0.79145	-1.40175	0.109847	1.00306	0.819196	-3.33806	1.14491	0.176382	-0.393887	-2.04785	-3.45507	3.70768	1.68086	-2.04337	-2.22574	2.59224	-2.3382	1.4367	1.20646	1.17208	-0.00904757	1.4247	0.83587	0.491646	0.00719218	0.623359	-0.218598	-0.109563	-0.768604	0.01132	0.621098	-1.46044	-0.274105	0.215214	-0.797996	0.482929	-0.610105	-0.0428683	-0.285081	0.950572	-0.851597	0.137872	1.15131	0.408942
TCGA-BH-A18H-01A	-3.0872	-0.2726	-0.411693	-0.666953	-0.473991	0.643464	0.899658	1.15184	-1.10342	1.14753	0.115457	-1.5575	-1.81988	0.949244	1.03924	-0.670342	-0.429686	-0.4812	0.0988336	-0.982338	-1.15164	0.286553	1.28312	-0.0913086	0.769375	1.25088	-0.653967	-0.57538	0.731284	0.12207	0.216501	0.298297	-1.10176	0.689023	-0.432037	-0.723021	0.967715	-0.362115	-0.0157394	0.0297993	0.364082	0.287815	0.61778	-0.411899	0.482532	0.146112	-1.90594	1.7371	-0.230315
TCGA-BH-A18I-01A	-1.22572	-1.69705	-2.24538	1.30289	-0.526544	-1.74372	2.532	0.347578	-1.49537	0.727393	-0.230159	0.431922	0.077939	0.276678	0.742563	0.685778	-0.226588	-0.537097	-1.1938	-0.287018	-0.680991	-0.734289	-1.09253	0.243939	-0.13511	0.638031	0.725767	1.12055	1.00003	-0.777743	1.6589	0.0494008	0.599028	-0.235206	0.287393	-0.326506	0.322764	0.495702	1.04836	-0.807946	-0.676687	-0.991091	0.0601054	0.636468	0.026646	1.88137	-0.258546	0.666464	0.649378
TCGA-BH-A18J-01A	-1.37766	0.859295	-1.55215	-0.0836766	-0.681334	-0.963045	0.531622	0.911628	1.05278	-0.280821	-0.221271	1.86139	-0.145094	-1.11305	-0.813517	0.75406	0.0261419	0.818226	-0.49801	0.116774	0.116208	-0.482707	-0.40151	-0.656108	-0.11241	0.127501	-1.59381	1.4417	0.285194	0.241736	0.208605	1.25863	0.250413	-0.406457	0.35002	-0.918417	0.654574	1.12546	-0.111634	0.168172	-0.423168	-0.615681	-1.14737	0.618371	-0.246925	-0.4731	0.0708114	-0.943669	-0.0193105
TCGA-BH-A18K-01A	-1.66614	-2.25609	-2.145	1.48067	-1.59214	-1.73645	-0.529947	0.257674	-0.715766	1.10988	0.934443	-0.750862	0.0129754	-1.36526	-1.26925	0.710029	-2.61139	0.098044	0.0826583	0.0420639	0.347006	-0.110777	-0.112733	0.358548	-0.279584	-0.272369	-0.828932	-0.666421	-0.0546633	0.284978	0.727977	-0.043886	-2.46399	0.636375	0.613963	0.387542	1.14007	-0.877418	1.3328	2.09694	0.288595	-0.843109	-1.0836	-0.413117	-0.883235	-0.0738681	-0.971089	-0.285194	0.500542
TCGA-BH-A18L-01A	-4.45747	3.92783	2.92514	-0.592042	2.95364	2.89569	0.84527	0.702202	0.355924	0.227651	-0.0181121	2.77532	-0.472884	-0.0529957	-2.08608	-1.72265	-1.07088	1.54303	-1.39382	0.24146	0.294569	-2.04071	-0.524126	-2.39258	-1.18831	-1.02284	-0.969024	0.334188	-0.482514	0.577214	-0.910143	0.772985	0.966912	1.45467	-1.12624	1.76557	-0.155656	0.324862	0.38451	0.0876946	-1.10829	0.650711	-0.00390029	-0.366406	-1.25081	-2.12599	-0.188554	0.0814571	1.05567
TCGA-BH-A18M-01A	-1.44329	-4.61703	-0.540453	0.400698	1.9617	0.318104	1.70274	1.52388	0.287284	-1.31527	-0.709171	0.378837	-0.113962	0.773598	-1.19354	-1.08486	0.362744	-0.974014	-0.0803565	-0.412074	0.468495	0.0525212	0.968056	-0.214499	0.453553	-1.24161	-0.616794	0.222866	-0.781125	0.790347	-0.126261	-0.118426	0.331072	1.87627	-1.06221	1.27621	0.581984	0.205932	0.309722	-0.115941	-0.343846	-0.446197	-0.380095	-0.342616	0.0420708	0.708455	-0.975056	-0.727718	-0.342272
TCGA-BH-A18N-01A	-6.01359	2.53083	2.2622	0.661518	0.470985	-2.19265	1.96266	-0.341657	0.490496	-4.34417	-2.40339	0.88185	0.34841	2.83863	1.90109	-1.91367	-1.35343	0.737917	0.846379	1.56183	0.424338	-1.67477	-0.819047	-1.51762	-0.592125	0.969172	0.740877	0.419305	-2.79125	0.746548	0.402472	1.67422	-0.708716	-0.883207	-0.987597	-0.929613	-0.76867	-0.792842	0.0582292	0.360975	-0.269998	0.711351	-0.617134	0.530438	-1.45449	1.37267	-0.320653	3.02515	1.41338
TCGA-BH-A18P-01A	-1.07442	0.773037	-0.785377	1.07949	-0.31449	1.49827	-0.194659	-0.775042	-0.0835037	1.28925	2.42144	-0.495758	1.48481	-1.92911	-0.633317	-0.392929	0.776061	0.112158	-0.357692	0.462932	-1.37584	1.00671	-0.981843	0.0660435	0.720256	-0.403398	0.103388	0.416536	-0.284961	0.959642	1.77575	-0.405887	0.620912	-0.367793	0.421391	-0.556887	-0.709725	0.678372	1.02639	-0.31369	0.167774	-0.4448	-0.340407	-0.637696	0.436406	-0.684901	0.199436	0.701862	0.442697
TCGA-BH-A18Q-01A	8.81814	-1.45292	3.34489	4.17994	0.208911	1.95281	0.550791	0.921805	-1.4857	-1.57188	0.573048	-0.157216	-1.21615	1.54092	0.209581	0.528788	-0.0607208	0.17045	0.935796	-1.10336	-0.153176	-1.61162	-0.711992	-0.689098	0.559318	0.98697	-0.638655	-0.750048	0.172622	0.619302	-0.7298	-1.13717	0.392968	0.117331	0.0437272	-0.48272	1.3679	1.43883	1.00084	-0.637571	0.0864676	0.366544	-0.0843596	-0.609477	0.705428	1.62957	-0.0471458	-0.108028	0.125672
TCGA-BH-A18R-01A	-1.13215	1.20712	2.05654	1.07645	2.41751	3.17243	-1.94229	2.02117	-0.958566	1.08439	-0.778647	-0.697754	2.41731	0.204319	-0.306308	0.304423	1.28964	-1.34134	0.911552	-0.0625933	0.209888	1.40788	0.699723	-0.0300578	-0.222014	-1.04237	0.759656	-0.850779	0.355108	1.11361	0.683264	-0.499055	0.680109	-0.23423	-1.58263	-0.594306	0.557084	-0.528641	0.643442	0.364954	-0.669371	-0.151745	-0.60046	0.524472	0.531246	0.309224	0.320675	-0.0283895	-1.0083
TCGA-BH-A18S-01A	-5.38753	-0.356914	4.82735	0.840891	-3.18359	1.36388	-1.32746	1.13661	0.46768	0.282821	-3.16722	0.653768	0.677987	-0.120264	1.385	3.42713	0.359761	2.49002	-0.206583	-0.555699	-0.622624	2.77842	1.35769	2.17671	-1.63613	0.168744	0.897594	-0.537795	0.578186	0.454312	-0.608037	1.41257	2.10561	-0.493035	0.84844	1.3392	-0.620532	-0.150655	0.316966	-0.434322	0.675634	0.0260474	-0.0796876	0.222096	-0.511431	-0.667932	-0.0738095	-0.343076	1.20865
TCGA-BH-A18T-01A	7.17139	4.82249	0.244028	1.88517	-0.558276	0.0158766	1.36089	-0.0258675	-0.216433	0.056922	-1.5306	-1.26427	-0.76384	-1.44909	0.250345	-0.123317	-0.208887	0.342106	0.438683	0.890643	0.154954	0.730916	1.16462	-0.113047	-0.658776	-3.42652	-0.204065	0.662558	-0.347229	-1.28948	0.377639	0.555639	1.26617	-0.31109	-0.0147762	-0.254463	0.502909	0.850072	1.03819	2.08216	-0.863039	0.0140352	0.346176	-0.574308	0.113399	-0.0727745	-0.440447	-1.37307	0.544168
TCGA-BH-A18U-01A	-2.14724	2.23352	-2.3453	0.753809	0.514755	0.934257	-0.116529	1.04548	-0.24468	0.553129	1.98325	0.817369	0.00199217	1.94274	-2.21843	-1.50213	0.901759	-0.610706	0.0960104	1.00163	1.64032	0.688261	0.134581	1.48953	1.29521	-0.244792	-0.371594	-0.149497	1.37613	0.150163	0.856918	-0.825259	1.43051	1.58065	0.111083	0.792735	0.50803	-0.989516	0.00729423	-0.17689	0.388498	-1.16278	1.39093	0.259343	0.639337	0.544105	0.661646	-0.470586	-0.645904
TCGA-BH-A18V-01A	7.72911	2.39183	-1.0568	2.18833	-0.00331218	0.196026	1.03938	1.9422	-0.716785	1.85917	-0.890492	1.36946	-0.130586	-0.109339	-0.538303	0.780517	-1.61126	0.920187	-0.0438535	0.102101	-1.3774	-1.14752	-1.35999	-2.97458	-0.35808	-1.24339	-0.848481	-2.96984	-0.461187	-0.795553	-0.00256825	0.253193	-0.036706	0.665928	0.146462	-1.12164	-0.191152	-0.27981	-1.56652	0.361911	-0.157674	-1.84512	-2.00691	-0.163873	0.10446	-1.08706	0.853575	-0.21215	-0.728538
TCGA-BH-A1EN-01A	-1.47637	3.517	-0.919458	1.83668	-0.100439	0.404324	-1.80441	-1.77752	1.84485	0.335404	-1.84511	-2.10019	1.49322	0.1443	-2.00105	0.320731	-2.43737	0.498659	-0.0119947	-2.1115	-0.047253	0.295558	-2.31252	-0.0564253	-0.802998	-1.02123	-1.6908	-1.88938	1.8087	1.53857	1.66138	-0.99472	0.840549	-2.04086	1.22075	-1.7112	0.764061	-0.387811	-0.721923	-1.45293	-1.3311	1.35029	-0.0551137	0.879046	1.08013	-0.0588213	0.65377	0.167191	0.95783
TCGA-BH-A1EO-01A	-2.46225	-0.861875	-3.46281	4.15414	2.03204	-0.339491	1.31939	-0.725979	1.2979	-0.149857	0.404122	0.220146	-0.909355	0.91492	1.3551	-1.16916	0.930005	1.3828	-0.24949	-0.403939	-1.11373	-0.906136	1.01435	0.638818	-0.521117	0.838879	-0.608784	-0.94298	0.610235	-0.670613	-0.326307	-0.84743	0.267246	0.491977	-0.191814	-0.137956	0.307019	0.345582	-1.04495	0.829729	-0.0817076	0.327502	1.23319	0.531117	-0.90337	-0.310831	-0.107136	0.631872	0.440354
TCGA-BH-A1ES-01A	-2.30793	1.35969	1.12652	2.69259	3.03048	-3.91585	0.035387	-0.341573	0.180879	-1.27297	1.70621	1.48006	1.54254	-0.420719	0.422116	-1.5118	-0.287035	0.471383	0.894096	-0.927018	-1.28717	-0.844074	0.648251	0.729592	0.312149	-0.258388	0.628473	-0.633251	0.264416	-1.49003	-0.182597	-1.02236	0.579214	0.169332	0.829826	-0.146563	-0.257536	-0.190872	0.0899746	-0.430887	-0.206109	0.0692929	-0.0663221	-0.856861	0.723893	0.220495	-1.13044	-0.291586	-1.02994
TCGA-BH-A1ET-01A	-4.05047	-1.70733	0.250205	2.66086	-1.18869	1.09722	1.09347	-0.95467	-0.97821	1.46804	-1.61961	-0.350764	1.21875	1.39611	-0.912205	-0.318896	-1.6917	-1.5505	0.24331	-0.693116	-0.0436469	-0.805213	0.638334	0.906716	0.773759	0.0805197	1.42565	0.258252	-0.880447	-0.517418	-1.03593	0.547523	-0.396224	0.473889	-2.08858	-1.467	-0.507759	-0.104349	-0.939276	0.169881	-0.2001	0.100087	0.169186	-0.556436	0.504023	-0.062369	-0.732787	0.505283	0.49461
TCGA-BH-A1EU-01A	-1.2199	-5.90848	0.685241	3.41409	0.50629	3.5841	1.29031	-0.0705808	0.0417066	0.717318	-0.658667	0.0802776	-0.21442	-0.250905	-0.236547	-1.74492	-0.613134	0.132343	1.97091	0.215817	0.0598316	0.286364	1.14164	-0.459726	0.292762	-0.155612	-1.16194	0.0644533	0.0490154	0.22356	-0.403061	-0.891537	0.236486	-0.347886	-0.153382	-1.21484	-0.441859	-0.805057	-0.532669	-0.758881	0.579749	-0.486075	0.589645	0.757329	-0.847576	-0.115982	-0.774492	1.01398	-0.725641
TCGA-BH-A1EV-01A	-1.81448	0.358478	-2.10534	3.00836	-1.59694	0.384827	-1.4997	-1.61453	2.00191	1.88608	1.53167	1.21773	0.328587	1.48896	-1.97878	1.07137	0.223671	0.106878	0.0654851	0.0811132	0.682984	0.149282	0.560533	-0.27961	-0.229324	0.969843	0.629387	0.324906	0.676763	0.638036	-0.052063	-0.493711	0.185808	0.437402	0.936513	0.244132	1.03584	0.328765	0.580795	0.336915	0.999224	0.958076	-1.24196	-1.52431	-0.462028	-0.495114	-0.37064	0.626381	-0.246117
TCGA-BH-A1EW-01A	-1.5552	-0.891781	-0.212616	0.900637	0.880128	0.949265	-1.34698	2.161	-0.0623397	-2.06312	0.603836	1.13622	-3.80571	-1.26745	1.26997	0.882009	-0.00114749	0.178489	-0.571989	0.878001	0.12188	-0.574448	0.370815	1.53254	-0.710372	0.446477	0.609643	-0.140706	-1.30566	-0.852611	-0.883365	-0.118394	-1.07784	-0.624983	-0.52511	-0.700691	0.929411	0.22846	0.294905	-0.620535	-0.297306	-0.0828416	0.393517	-0.184503	0.372684	-0.220344	-0.683581	0.736787	0.97304
TCGA-BH-A1EX-01A	1.22637	-1.88538	-2.42432	1.46055	0.331237	0.481708	-1.98114	1.44453	2.08907	1.30071	-0.200281	1.15382	1.91792	-1.12771	0.193105	0.00932214	0.384578	1.05426	3.28517	-0.886985	-1.30415	-1.01075	0.122498	-0.259306	0.486051	-0.0406584	-0.410063	-1.69922	-0.969194	0.0932152	-1.33473	-1.10345	0.0568126	0.31527	0.419354	0.697568	-0.428046	-0.345245	-0.160451	0.535932	-1.37624	0.148158	-1.56827	-0.053515	-0.217368	0.180882	-0.701444	-0.674	1.48229
TCGA-BH-A1EY-01A	-2.04846	-0.403412	-2.56299	1.6198	-0.900662	0.727011	-1.35375	1.34563	0.291187	-2.02627	-1.45796	0.0691351	0.222431	-3.19138	0.705515	1.47769	0.395992	1.19495	-0.802588	0.013588	3.19805	-1.77576	1.21048	2.13301	-1.80403	-0.264432	0.0159265	-1.83757	1.0997	2.18695	-1.96381	0.960378	-1.85301	0.854056	0.406371	-1.23002	1.17225	-1.4011	-0.0969704	-0.666602	-0.448619	0.520173	0.947454	0.571561	0.109816	-0.400748	-0.441602	-0.0655239	0.130205
TCGA-BH-A1F0-01A	7.53866	-2.56176	-1.56322	0.34949	0.0926976	3.84818	0.219868	1.99265	-0.632354	-0.493223	-0.629824	1.61299	0.846374	0.901634	0.756962	-0.155175	0.761459	-0.966234	0.00291063	1.10211	0.0493194	-1.7817	-1.04008	1.70767	0.357953	0.193271	0.145003	-1.28876	0.259825	0.440879	-1.04553	0.540441	-0.760647	-0.154632	-0.333799	1.0698	-0.289355	0.118999	-0.598944	0.684697	0.667915	-0.474906	-0.557276	-1.42946	0.0145412	-1.04856	0.227942	-0.11855	0.464368
TCGA-BH-A1F2-01A	-0.392854	-2.61387	-3.24681	1.45822	3.45351	2.55177	-1.10847	0.632805	1.11103	1.77964	-3.52101	0.388127	-0.477596	-1.58814	-0.678147	-0.0100451	0.202377	0.584442	1.04734	0.387929	0.93682	-1.66902	0.657739	-0.61863	0.157203	-1.12857	1.37357	-0.574213	-0.275346	0.00168822	-0.0481436	0.488888	0.668793	-0.32108	0.481471	0.0305482	0.503611	0.715291	-0.673455	-0.0779732	-1.07884	0.361631	-0.897735	-1.12287	0.698984	0.0730434	-0.714988	-0.0621852	0.686718
TCGA-BH-A1F5-01A	-4.99869	0.748202	0.0874046	3.71124	1.47523	-0.247914	-2.16961	1.32558	1.071	-1.36024	1.03588	-0.356966	0.0808503	-0.0200398	-0.583602	-0.091746	-0.848039	-0.221728	0.431921	-0.0969808	2.19046	-0.317027	-0.316541	-0.530312	-2.10831	1.01286	-0.711622	-0.406056	-0.791033	0.112218	-0.828291	-1.8691	1.03147	1.1777	-0.0247361	-0.335017	-0.980597	-1.28295	-0.975541	-0.25606	-0.337112	-0.365642	-0.799753	0.456492	-1.58418	1.54477	0.428391	-1.29534	-0.37715
TCGA-BH-A1F6-01A	8.37428	2.0533	-0.332199	0.424552	0.0016829	0.979622	0.071485	1.84532	1.35253	-0.627759	1.39336	1.89889	0.127512	0.774038	0.897129	0.787532	-2.37582	1.0666	1.80583	-2.23918	-0.525722	-0.432232	0.703659	2.21944	-0.52779	-1.03524	0.572223	-0.0286178	-0.661276	2.03745	-0.45357	0.229289	-0.765773	-0.0302812	-1.07156	-0.405454	0.357734	1.18438	0.18126	1.52716	0.487592	-0.116013	0.181859	0.0438874	1.02004	-0.419474	0.894373	0.349537	0.214848
TCGA-BH-A1F8-01A	-4.1203	4.3356	-0.867285	1.72331	1.51677	0.497931	-0.184159	1.02253	-1.06849	-0.0258364	-0.316856	-0.684331	1.17577	-0.711535	-1.88271	0.263066	0.0419009	0.683772	0.449518	-0.459511	0.0534861	0.836035	0.72426	0.567786	0.89721	-1.16502	0.434409	-0.664579	-1.13173	-1.2568	1.57909	-1.12804	-0.948257	-2.33037	0.138888	-0.421332	-0.652965	0.403183	-0.235513	-0.129838	-1.81785	0.000927011	0.188171	0.812262	0.675049	-0.165534	-0.351502	-0.576021	-0.015035
TCGA-BH-A1FB-01A	1.75528	-5.10151	1.2827	3.32981	1.98606	-0.220704	-0.212818	2.76001	-0.292689	-1.77289	0.25798	-0.38611	0.959465	1.09293	-0.12676	-0.541871	1.24157	-0.673945	0.162227	-0.229677	-0.361996	0.234685	0.583817	-0.0922779	0.992553	-0.596164	1.18383	0.133743	-0.899251	-0.245466	-0.413748	0.0999359	-0.351022	0.477164	-0.551242	-0.520638	-0.509368	0.359543	-0.81025	-0.0482223	0.150243	0.279509	0.361103	-0.430198	0.855793	0.640312	0.0593649	-0.284133	0.316335
TCGA-BH-A1FC-01A	5.81006	6.0896	-1.04427	-0.953894	-0.421483	2.62212	2.15426	-0.393587	-0.414179	-1.71751	2.17872	-2.75288	0.666463	1.22091	1.96316	-0.341364	-0.153388	0.913768	0.619099	0.498031	-1.63302	-0.0430968	1.66354	-0.122898	-1.15275	-2.35247	-1.56927	0.555611	-0.451471	0.554917	0.945694	-0.262452	1.09488	-0.0926554	-0.0745995	-2.07026	0.465867	1.26603	0.377824	0.781645	0.617687	0.495643	-1.27392	0.0755129	-0.22946	-0.211425	0.814255	-0.226742	0.451784
TCGA-BH-A1FD-01A	-3.28535	1.93066	-1.62402	1.48366	0.103487	1.27119	0.842986	1.30003	0.0849222	-1.45041	2.26271	-0.553252	0.730046	1.72215	-0.756406	0.506604	-2.65163	-0.796499	-1.1669	-0.867238	0.826493	0.0146252	0.397768	-0.484378	0.803125	-2.75406	-0.624293	-0.201502	1.00754	0.783222	0.0342466	0.187105	0.250078	-2.64664	0.333157	-0.245928	-0.197104	0.29227	-0.645805	-1.77692	1.25743	0.0592446	-0.031835	-1.18419	0.092858	-0.556107	-1.46052	0.398048	0.163384
TCGA-BH-A1FE-01A	-0.283445	-1.13733	-0.828212	3.10707	3.17239	0.284155	-0.568216	2.34232	-0.677089	-0.432469	1.27308	-0.191241	1.32893	0.759373	0.314785	-1.32107	-0.326988	-1.96929	1.40091	1.25529	0.81503	0.142953	0.684514	1.46721	1.49201	-0.606352	0.353753	-0.397286	0.31031	-0.584281	0.471773	-0.0310739	0.405232	0.187101	0.501319	0.338253	0.766863	0.0089694	-0.164351	0.249013	-0.563339	-0.556658	-0.181861	-0.367243	-1.06645	0.307479	0.310134	-0.277023	-0.0657521
TCGA-BH-A1FG-01A	-3.34237	2.82025	0.696149	-1.41604	-0.0825475	-1.09253	-0.257573	1.28382	-0.386637	-0.0886951	-1.72165	0.31816	-0.165422	1.06657	-0.123412	0.494537	1.61332	0.424143	1.67809	-0.608085	0.018172	-2.20387	0.889817	0.854897	-1.7508	-1.79346	1.67535	0.0267318	-0.146073	-0.230897	0.50345	0.696683	-1.2154	0.249842	-0.205459	1.00287	1.34153	-0.384799	-1.71284	0.811037	-1.1134	0.0999316	0.962111	0.961196	0.159769	1.37842	0.413404	0.661075	0.126215
TCGA-BH-A1FH-01A	2.20225	-4.76455	1.25074	3.54801	2.84033	0.605345	0.0843141	-1.12445	-0.629166	-1.42368	-0.453465	-0.188963	1.40855	1.49774	-1.2611	0.185316	0.297836	-0.648874	-0.580794	-0.0697983	-1.02908	0.625619	0.488024	-0.187517	0.417329	0.721993	-0.429915	0.363388	-0.257597	-0.585503	0.491412	0.189219	-0.319628	-0.212073	-0.329136	-0.385002	-0.160679	0.216621	0.212077	0.142687	-0.710978	0.00517298	0.435251	-0.290962	-0.539356	0.31951	-0.125578	0.606434	0.0066231
TCGA-BH-A1FJ-01A	-4.06347	0.315168	1.6026	1.91029	-3.24679	-1.85491	2.0867	-0.211515	0.287135	1.83055	1.4882	-0.896223	-0.58759	1.53406	-1.53444	0.7887	-1.40333	-0.754582	-0.879747	0.521667	-0.247686	1.00907	0.87044	0.189538	0.767599	-0.354746	0.513504	-2.21956	0.9049	0.234542	-3.62415	-0.160115	1.22868	-0.196504	2.01336	0.81049	0.862714	0.000334744	0.698146	0.499087	0.765105	0.481841	0.405409	0.381322	-0.0947897	0.346441	0.634408	0.252907	2.03953
TCGA-BH-A1FL-01A	-3.58213	-2.49168	0.374153	0.700063	0.776115	1.3319	-0.0223461	1.49784	3.19462	1.979	1.31407	-2.3053	-1.12433	-1.36296	-0.0952856	-1.19497	1.25761	-0.0270329	0.944429	0.0937348	-0.808347	0.0282623	0.171391	-0.385442	0.00652254	-1.12472	1.28881	-0.595157	1.23332	0.234579	0.790151	-0.759015	-0.0936765	0.566599	-1.40389	-0.0890745	-0.343474	0.222603	-0.35083	-0.276676	-0.142443	-0.796824	-0.369854	-0.0129388	0.899943	0.363084	1.27926	0.367368	0.0607003
TCGA-BH-A1FM-01A	-2.48189	5.00153	-2.30423	3.21452	2.72524	-0.775517	0.37946	-0.940415	0.410288	-0.859732	-2.472	0.183618	0.0273097	-2.35178	-1.75881	-0.923877	-0.30138	0.261331	2.79467	-0.737634	-1.01861	1.17767	0.218096	-0.530393	-0.909384	-0.398385	0.681026	0.620005	0.0349366	1.48295	1.56161	0.680222	-0.412257	1.28814	-0.101929	0.311687	0.799105	-0.680914	-0.529254	-1.03998	0.208142	-0.258724	-1.28769	-1.1109	-0.406886	-0.105786	-0.329604	-0.332372	-0.324174
TCGA-BH-A1FN-01A	0.747113	1.4225	-1.65567	1.36609	1.49815	1.9847	0.237943	2.41357	3.80074	0.10965	1.43672	1.50496	-0.954057	1.57113	-2.03208	0.612883	-0.747879	0.0825604	1.23764	0.752651	0.0902973	0.495201	1.75001	1.45839	-0.717266	1.3678	-0.68827	0.40635	-0.578854	0.880118	-0.259932	-0.0690953	-0.248416	1.56732	0.403615	-1.0933	-0.0855909	1.0711	-0.202445	-0.363887	-0.0523422	0.427589	1.18925	-0.619683	-0.16375	-0.509387	-0.64923	-0.264512	-0.258896
TCGA-BH-A1FR-01A	-3.44309	1.19939	3.53907	1.30706	1.05143	1.42539	0.102074	-0.490805	-1.117	-0.0520224	-0.229859	0.427085	1.86718	0.294804	0.215679	0.521936	1.45488	0.793678	-0.542194	-0.495404	-0.80577	0.132677	0.630287	0.255865	-0.452262	-1.36768	-1.60084	-0.454597	0.636087	1.40713	-2.12133	0.568085	0.807752	0.91108	-0.881761	2.39742	0.405195	1.42563	0.244838	0.342083	1.08718	-0.879741	1.26279	0.593514	0.865053	-0.00393333	-0.976903	0.074774	-0.105026
TCGA-BH-A1FU-01A	2.62958	-0.34085	-2.15893	2.20985	1.36077	-0.828088	-1.23242	-0.208474	1.5008	-1.98552	0.242612	0.222681	1.04408	0.836505	-0.944776	0.268945	0.361998	-1.56267	-0.437065	0.0487426	-1.06261	0.00325085	-0.881389	1.09388	-0.23224	0.259462	-0.609421	-0.297719	-0.220094	-1.04446	0.0358807	0.121433	0.500197	-0.829927	-0.280051	-0.206934	0.92001	0.63997	-0.371871	0.340291	-0.155773	-0.157443	0.0754934	-0.101187	1.28207	0.729736	0.642092	0.170755	0.24775
TCGA-BH-A201-01A	1.27022	-3.76902	2.09246	0.392211	1.31957	-2.81896	-0.119545	-0.60887	-0.877204	-0.083417	-0.258121	1.87551	0.131343	0.367807	0.377006	-0.474689	1.16056	-1.8905	-0.0809939	-0.13809	1.23709	0.902837	0.578812	-0.114248	-0.228707	0.272563	-0.684165	-0.074049	0.374679	-0.261519	-0.419045	-0.949625	-0.355624	0.204034	0.135894	-0.663699	0.257861	0.644696	0.123044	-0.866034	0.10624	-0.965464	0.920358	-0.154347	-0.483087	-0.972186	-0.88409	-0.408041	-0.33394
TCGA-BH-A202-01A	0.134718	2.02104	-1.69013	3.37485	-2.04505	2.69355	-1.99391	0.590534	1.29935	-0.307548	1.64889	2.40054	0.924064	0.155162	-0.235071	1.05654	0.465163	2.17181	-2.15078	0.47455	1.12786	0.564868	0.664908	2.66342	-1.3006	0.447315	1.09442	-0.654374	-0.444178	1.5125	-1.2905	-0.594457	-0.240143	0.545463	0.0483255	0.535188	-0.109001	0.739818	0.598621	-1.12597	1.09516	0.238982	-0.322271	-0.36237	0.762155	-0.234171	-1.21804	0.674867	-1.02726
TCGA-BH-A203-01A	0.470501	1.33745	-2.72231	0.565571	-0.643466	1.55121	-1.42526	0.791969	0.360404	1.13941	-1.31201	1.16764	0.612154	-0.183967	0.42252	-0.842921	0.531083	-1.30928	0.715783	-0.820364	0.173717	0.0416426	-1.12791	0.911855	0.512797	-0.970568	-0.0836646	-0.93835	-0.286038	-0.966215	0.350842	-0.20854	0.221122	1.14691	0.359257	0.124121	0.243587	0.506763	1.44982	-0.500873	-0.0857681	-1.72908	-1.51884	0.008539	0.834561	0.0424007	0.657291	0.704111	0.151133
TCGA-BH-A204-01A	-5.45121	5.06385	1.17463	2.36246	5.66738	0.839135	-0.189865	-1.2214	1.08827	1.31212	-0.531612	-0.138184	2.09678	1.03739	-0.725222	-1.9986	-0.662388	-0.823831	-0.867579	-0.149854	-1.15706	-1.08061	-0.426276	-0.373823	0.0501813	-0.920165	-0.835613	0.700483	-1.39519	1.36751	0.443592	-0.193953	-1.6769	-0.452347	1.25733	1.35579	-0.136145	-0.524263	2.15023	-1.13447	-0.440407	-0.942727	-1.80224	0.231657	-0.212847	0.458507	0.46082	-1.68669	-0.280822
TCGA-BH-A208-01A	3.51188	-2.34276	-4.1982	2.41744	1.50403	-1.60069	-1.26182	-2.0346	0.542995	0.528647	-0.823292	-1.02649	3.04265	-0.172536	-0.469722	0.969935	-1.58887	-0.093714	-0.396566	-0.459774	0.311891	-1.2469	-0.273334	0.116755	-0.342995	-0.655995	0.0138064	0.126302	-0.209899	-0.679238	0.482716	1.17594	-0.430726	-1.24093	1.10988	0.0328732	2.18923	-0.326683	-0.814975	-0.582258	0.0699136	0.870491	0.711739	-0.826233	-0.226574	-0.321826	0.277163	-0.36485	-0.726811
TCGA-BH-A209-01A	-0.755977	2.73772	-2.54432	1.5202	-1.18536	3.57019	1.23858	1.32229	0.933387	-1.85272	1.83918	-0.463486	-1.75572	1.06123	-0.334105	-0.261712	0.264293	-1.20976	-0.440262	1.16857	-0.6279	-1.54412	-0.40811	-0.470255	-0.967508	0.910398	-1.76984	-0.380499	-0.715449	1.68986	0.686858	-0.0268787	0.185657	-0.570978	-0.194146	0.554734	-0.328073	-1.27885	-1.44443	-0.447848	-1.76802	0.470804	0.670573	0.401866	0.524429	-0.578292	0.0584419	-0.93531	0.777103
TCGA-BH-A28O-01A	4.05571	-8.43526	2.98193	0.787861	0.839424	0.647316	-0.489795	-1.44916	-0.617411	0.000195434	0.139834	-0.904604	-0.0716987	1.3815	-0.981905	0.279229	1.50316	0.000538752	-0.524114	-0.131768	-0.238991	0.0886725	-0.516044	-0.799998	-0.197085	0.367508	0.214374	0.0585015	-0.259927	1.06976	-0.285319	0.792278	0.0901215	0.14321	0.0731693	-1.71459	0.522685	0.319379	0.9981	0.356607	0.289818	0.503009	0.359958	-0.923847	-0.0368309	1.07961	-0.157683	0.893505	0.619081
TCGA-BH-A28Q-01A	-3.30937	-2.28976	-0.129561	2.42482	-0.41929	0.165508	0.392021	0.612474	2.99902	-1.5094	1.94981	-0.97588	0.535177	0.0604338	1.27103	-0.772824	-0.789437	-0.180522	0.59129	0.0613427	0.0201871	0.625581	-1.03785	-0.34282	-0.340469	0.0609768	1.35492	0.46022	-0.231181	0.682349	0.661765	0.970034	0.0131047	-1.93642	1.21932	0.161693	0.345648	0.200979	0.52091	-1.49468	0.0234451	-1.08459	-1.14411	-0.977936	1.16832	-1.09975	-0.586605	-0.552995	0.105728
TCGA-BH-A2L8-01A	-0.255845	-2.42007	-1.64816	-1.34391	0.580485	0.00498468	0.739498	-0.550816	-0.211258	-0.147549	2.06609	-0.586459	0.120441	-0.057121	0.58486	-1.27125	0.27631	-0.79317	1.30982	1.03171	0.153035	-0.50172	0.267467	0.251783	0.88932	-0.361258	-0.654697	0.0977352	0.534737	1.22577	0.539307	-0.301952	0.537242	0.82123	-0.106875	-0.333494	0.199962	0.894336	0.484719	-0.277862	0.580292	0.339768	0.74976	1.34656	0.236429	0.23545	-0.527021	-0.1192	0.0466556
TCGA-BH-A42T-01A	-1.68706	-4.62054	-0.120366	-4.32297	2.70646	0.771012	2.44963	1.3336	3.73432	0.318556	1.5164	0.213293	-1.34624	-0.505455	-0.71248	-0.625783	0.0858415	1.21814	1.81589	2.75614	2.79872	0.504184	-0.588616	-1.13079	-0.106906	-2.01249	-0.824501	-0.521937	0.510988	-0.523937	0.60576	-0.31647	2.05014	-0.45501	0.262859	-0.526498	-0.988728	0.77848	0.490072	1.41262	0.628178	-0.563451	0.199861	0.377326	1.27166	-0.146067	-0.687212	-0.363235	0.220167
TCGA-BH-A42U-01A	5.8173	-9.19668	3.02234	-3.45246	-0.00210928	-0.610352	-1.73803	-0.68153	-0.766534	-0.424921	-0.242815	-0.153621	0.0797817	1.63726	-1.55345	0.267359	-0.662014	-0.0610377	0.0618526	-0.0935545	0.501859	-0.505618	-0.0131349	-0.152162	-0.262359	-0.251409	-0.725098	-0.803047	0.193706	0.243293	0.0603993	1.012	0.0191447	0.111412	1.28508	-0.258253	-0.559537	0.18953	0.187915	-0.320616	0.0540094	-0.369507	-0.165462	0.423601	0.190799	-0.608451	-0.96716	0.446218	-0.0331178
TCGA-BH-A42V-01A	1.60823	-6.51232	2.49373	-1.1113	2.0512	-1.17542	-1.6549	-0.941033	-0.369879	-0.72065	1.88448	-0.304354	-0.28415	1.62179	0.635196	-0.643061	-0.381959	-0.710622	0.71112	0.30886	0.613794	-0.541043	-0.685943	0.663275	0.817328	-0.765945	0.4336	0.604546	0.792296	0.290379	0.174899	0.742075	0.839873	0.359427	0.444315	-0.251539	0.0488251	0.00909637	0.795766	0.307808	0.024204	-0.726335	0.54068	-0.0552526	-0.10146	-0.497202	-0.612414	-0.785088	-0.200257
TCGA-BH-A5IZ-01A	6.50042	2.40636	1.40407	-1.46271	-0.606221	-2.35668	0.181847	0.800253	-0.147451	3.82577	-1.46442	0.337309	0.843528	-1.38065	2.24396	0.118843	-0.56905	0.986197	0.861744	0.0566228	0.866442	0.699381	-1.08559	-0.0162597	0.000837294	-0.875527	-0.401295	-1.73222	-0.622671	-0.840707	-0.375696	0.187283	0.722829	0.194895	-2.09245	0.181005	-1.05932	1.70387	1.18175	-1.5042	-0.0751922	-0.872682	-0.379344	0.170138	1.00508	0.518403	-0.99724	-0.416394	1.01362
TCGA-BH-A5J0-01A	-1.43412	-1.78607	-1.61593	-2.99449	-1.01264	-2.28274	0.343278	-2.22368	-1.63605	1.23441	0.394109	-0.491326	-0.654699	0.683059	-0.453422	1.45505	-1.63459	-0.0535508	0.9075	1.43954	-0.598119	0.730795	2.11911	-0.206985	0.0237921	0.527417	0.689751	-0.0139311	-1.52242	1.36782	-1.36071	-0.112035	0.358688	0.161656	0.381761	-0.13184	0.416323	-0.148649	-0.272362	0.475561	0.0224067	-0.250567	-0.248845	1.17563	-0.269681	-0.109115	-0.242031	1.65521	-0.0956783
TCGA-BH-A6R8-01A	-5.07481	3.27491	-0.459689	-2.37786	-2.06355	0.290266	-0.343906	1.08364	-1.19124	-2.63257	1.67095	0.322063	-0.290353	0.152569	1.69529	0.528663	0.153627	1.15941	0.121804	0.358264	1.9292	1.17154	-0.0997741	-0.21896	2.61246	-0.563015	0.490322	0.765986	-1.58617	-0.464371	0.226501	0.480003	-1.14693	0.0371237	0.73531	-0.718099	-0.530261	-0.961629	-0.33976	0.875794	-0.735339	-1.04904	-0.377324	0.108147	-0.207761	0.0240681	-1.10431	-1.07633	-1.74596
TCGA-BH-A6R9-01A	5.67775	-0.495433	-4.49225	0.531014	1.74587	-2.52148	2.63678	-2.48979	-0.190551	0.290357	-1.4634	-1.00294	1.59331	-0.402724	2.06835	-1.49728	-0.452984	-3.12149	-2.26771	-0.867923	0.462832	0.583662	0.89564	1.52329	-1.73499	2.55028	-1.82816	-0.792295	1.67995	-1.22091	1.29355	1.65909	-0.227681	-0.0698785	0.900699	-0.586856	-0.605166	0.310755	-0.214301	-0.59499	-0.0126605	-0.616307	-1.00292	-0.284261	1.15181	-1.10843	-0.77465	1.77262	-0.735675
TCGA-BH-A8FY-01A	-3.4448	1.71011	4.21085	-2.34407	-1.86762	0.327898	0.148871	-0.703542	1.18206	2.01814	0.236029	-1.66121	-0.487616	0.358463	0.908388	-0.715784	1.12435	-1.04268	-0.785329	0.153935	1.63744	-0.742792	0.283344	0.12273	0.539276	1.4585	-2.70115	0.352631	0.716918	-0.574784	-0.868514	0.513314	-1.2968	-0.70146	-0.755412	0.597083	0.863657	0.419593	0.373701	0.0777814	1.08494	-0.806998	-0.691488	-1.11565	-0.0599978	0.843165	-0.125515	0.0609802	0.167917
TCGA-BH-A8FZ-01A	2.28312	-7.37875	1.64239	-1.55854	0.402993	1.14061	-2.58392	2.53901	-0.770739	2.25154	1.36001	-1.43004	0.101549	2.13174	0.458689	1.02714	-2.03396	-0.139243	-1.52067	0.00248176	-0.497269	1.68963	-0.613548	0.498586	-1.44124	1.24005	0.434418	0.468877	-0.0727673	1.52231	-0.584419	-0.72805	0.374835	0.665626	-1.06082	-0.303491	0.097181	-0.631382	0.252983	0.589592	-0.796622	-0.190542	-0.946162	0.323293	0.101049	-0.835095	0.177507	0.803667	-0.470166
TCGA-BH-A8G0-01A	1.08583	-6.15266	1.06106	1.03666	-0.631221	-1.27579	-0.118868	-1.10425	0.573984	-0.27948	0.344584	-1.34098	0.0533185	0.360356	-0.129032	0.12012	0.642036	0.757223	-0.0585785	-0.377079	-0.199563	0.943366	0.903106	-0.341417	-0.347005	-0.252385	-0.712459	0.622223	0.206242	0.175094	-0.107981	0.410991	-0.326335	-0.297637	0.0832502	-0.538463	-0.338352	-0.571714	-0.62624	-0.449333	0.247122	1.07003	0.160496	-0.231172	0.0398861	0.613401	0.938656	-0.0255538	-0.394617
TCGA-BH-AB28-01A	-1.58271	-2.52192	-0.23981	0.500858	-1.60295	-0.124415	-2.09826	-0.102061	1.58848	-1.8546	1.01213	0.431478	-1.47764	-0.434652	0.695462	1.43642	-0.18934	-0.526755	-1.21857	0.306501	-1.2718	1.03643	-1.68418	-0.984499	-0.0408349	-0.487783	-0.730153	0.271698	0.34237	-1.48325	-0.0286953	1.00761	-0.290135	-0.657492	1.65053	1.24835	-2.54929	-1.11803	-0.436627	-0.837096	-0.26435	-0.167375	1.05745	-1.30113	0.654322	-0.124681	-0.49529	-0.876748	0.74069
TCGA-C8-A12L-01A	3.44238	2.80858	-1.69683	-1.11715	-1.58017	-1.72817	-3.34044	2.37285	1.99137	2.58089	-1.90431	3.47463	-0.548662	0.269569	1.32123	-0.771327	0.713637	-1.13422	0.790369	1.41225	-1.21759	-0.3087	-0.886852	-0.862673	0.0592927	2.2689	-1.10474	0.670957	0.702205	-0.170214	0.158311	0.714098	0.371862	1.08972	-1.27302	-1.49213	1.79489	-1.30611	1.21072	-0.29656	0.164334	-0.438678	0.303945	0.440708	0.532597	-0.00699584	0.465977	-1.86597	-0.827311
TCGA-C8-A12M-01A	-4.27151	6.7552	2.10561	0.465054	3.66515	1.41766	-2.21156	-1.38007	-1.6226	2.50727	-0.150929	-1.70045	-1.01183	-0.0557455	0.341703	-0.945707	0.688466	1.92351	1.92088	0.0879838	0.0784575	-2.00191	0.450828	-1.36364	1.03587	1.64269	0.12145	1.45703	0.503296	-0.15453	-1.52359	0.745077	-0.154004	-1.65766	1.20803	0.0411783	-0.051395	-1.37719	1.78299	-0.711491	1.06465	-1.87516	0.650217	0.889832	0.814725	0.035827	0.814383	-0.672459	0.193443
TCGA-C8-A12N-01A	-2.67473	0.212384	-2.81973	0.0943284	-1.34526	-3.09008	2.08637	1.30864	1.3685	-1.10454	-1.01644	1.20118	1.43953	0.28184	0.96615	0.229822	0.784819	0.305124	0.276612	0.417997	0.566084	-1.28118	-0.125676	-0.699317	0.597249	0.874964	0.100027	1.65918	-1.04816	-0.898018	0.170784	0.231385	0.366339	0.929934	-0.524619	-0.0555427	-0.0975591	-0.517814	0.133046	-0.396057	-0.531306	-0.0164563	0.363625	0.235777	-0.476676	0.348082	-0.0289918	0.093154	-0.199355
TCGA-C8-A12O-01A	-0.912991	1.27414	-2.83454	1.63508	0.842351	-2.25006	-3.10069	2.01707	-0.305859	-2.03148	0.345599	-0.626089	-1.12605	1.59861	0.209718	1.30576	-1.76284	-1.71802	-1.2305	1.07914	-0.739157	0.738114	-0.414846	0.392276	-2.22938	1.34975	-0.0482745	0.700677	-0.923045	-0.953215	-0.599708	-1.79401	0.0155182	-1.0417	-1.19836	0.0227439	0.258281	-0.774891	1.19791	-0.890821	0.227336	-0.161445	-0.228516	-0.413401	0.104159	0.176934	0.100112	0.768999	-0.747461
TCGA-C8-A12P-01A	1.0264	4.15976	-4.64876	0.506652	-0.400382	-0.240453	-1.34801	-0.85101	1.51353	-1.03763	-0.333058	-1.699	1.74122	1.62049	-0.427067	1.36658	0.200698	0.0424803	0.166757	0.076965	-1.69681	-0.151471	-2.14034	0.127754	-0.449477	0.285623	-0.466521	-0.891901	-0.967145	-0.772112	0.157768	-0.0169916	-0.757893	-0.339411	0.698508	0.795415	0.199025	1.25807	0.0218738	-0.418962	1.00652	-0.39186	-0.449126	-1.10412	-0.00780487	-0.251029	-0.580194	0.923638	-0.371777
TCGA-C8-A12Q-01A	0.52213	1.11774	-1.96432	-0.0957269	-0.648806	0.00347138	-3.24464	-0.590372	-0.906585	0.949424	-1.94321	0.761651	0.084058	0.511979	1.19507	-0.318421	1.17009	0.0241544	0.222468	1.60696	-0.180979	0.335589	-0.381733	-0.397647	1.08554	0.308288	-0.508841	-0.382156	0.517782	-0.610768	-0.438307	0.835487	-0.411781	-0.0167695	-2.16606	-0.262608	0.484589	0.807332	0.608861	0.81156	-1.88019	0.686182	0.235364	-0.226335	-0.692601	0.169228	0.693646	0.0765969	0.828152
TCGA-C8-A12U-01A	-2.37746	7.48775	0.445094	-3.14023	2.77129	1.9355	-2.60472	2.70351	-1.76435	-1.56936	-1.29643	-1.49894	-1.97125	-2.50951	-1.20889	-1.39116	-1.1346	-0.176461	-2.01031	-1.86081	0.679544	0.556335	2.66873	0.196588	-0.270746	1.65485	0.395519	0.056422	-1.53276	-0.460448	1.30191	1.43856	0.344312	0.330797	-1.04222	1.89163	0.926739	0.834982	0.351625	-0.175557	0.612809	0.0110944	-0.634269	2.00109	-0.851725	-0.255941	0.486209	0.447557	0.774887
TCGA-C8-A12V-01A	7.16725	1.02957	0.136874	-0.178422	-1.14893	3.25146	1.67874	0.418872	-2.77022	-1.92534	-1.17064	-2.3556	1.09185	0.874019	-0.877895	-1.22038	2.39606	-0.975681	-1.70673	1.21621	0.241287	0.373111	0.0613931	0.0390375	-0.233265	-0.484621	0.97644	0.615759	0.461181	0.315792	-0.835712	0.251838	-0.118957	1.27576	-0.116427	-1.36482	-0.140788	-0.803266	-0.259319	0.780825	-0.235932	0.570566	-0.16979	-0.359843	-0.269973	-0.322161	-0.408828	0.507262	0.408759
TCGA-C8-A12W-01A	-2.13759	2.60328	-2.31572	-0.249229	1.27398	-1.55328	-2.78504	-0.277376	-0.095897	-1.44703	1.09462	-0.562435	-1.0014	1.10683	1.28696	1.06622	0.0449171	-0.994376	-0.679231	-1.08674	0.361434	1.10672	-0.865696	1.58876	-1.35313	-2.20209	0.36586	0.0389751	-1.31113	-0.915336	0.2337	0.0358812	0.124173	0.255656	0.340916	0.413898	0.635829	-0.506616	0.379143	-0.43717	-0.638789	0.548544	-0.109283	0.791614	-0.14454	-0.130313	-0.096647	0.0344338	-0.0914105
TCGA-C8-A12X-01A	-4.92474	3.02913	1.07139	-2.71669	0.722655	1.09743	-1.76685	-1.1717	-1.07347	-1.51526	2.14548	-0.928839	0.931219	0.785986	1.79645	1.3634	-1.75882	-0.539345	0.006894	-2.48331	2.64617	-0.0567286	-0.134007	2.56465	0.823322	-1.48999	-2.14913	-0.690145	-1.29379	-2.40799	0.778608	-0.0854582	0.749296	2.74385	-1.22051	-1.22256	-0.0975029	-0.0765216	-1.723	0.34332	-1.04072	-1.16227	1.75962	-1.67018	0.488809	2.09517	0.898895	0.413242	-0.511045
TCGA-C8-A12Y-01A	-2.1138	0.290247	-0.953222	-3.50384	-1.73475	-3.0773	1.65971	0.839966	-1.87337	-2.391	0.38052	-0.747607	0.646837	-1.29575	-1.13287	1.16003	-1.0728	0.441193	0.336629	0.103702	0.190366	-0.213469	0.472171	0.667388	0.186282	0.859155	0.337278	-0.528105	-0.339778	-0.424536	0.703388	-0.247711	0.97236	0.161391	-0.48419	0.707886	0.707257	1.74334	0.118166	0.567137	-0.018079	-1.57925	0.559047	-0.0987052	0.909802	1.07708	0.0614315	0.00190418	-0.540306
TCGA-C8-A12Z-01A	0.242784	3.57707	-2.32369	2.24996	-2.41255	0.409528	-3.01215	0.326666	3.01382	2.05831	-0.553179	1.59927	2.20912	-0.179056	-1.09543	0.369567	0.73347	0.478489	-1.21513	-1.4618	-0.211659	-0.629986	-0.598681	0.761592	0.810068	-0.270312	0.966752	1.3086	-1.55462	0.353564	0.322624	-1.03867	1.28415	0.258329	0.1063	-0.515773	-1.30856	0.134548	0.251641	0.296362	0.0190158	-0.88547	-1.11418	-0.768808	-0.0173472	0.308027	0.125837	1.08015	-0.00290094
TCGA-C8-A130-01A	-0.949595	1.69797	-2.38195	-0.0557949	0.216792	-1.04435	-1.44674	-1.19873	1.04741	-1.92059	1.2436	-0.707727	-1.39253	0.0915148	-0.26417	1.12226	0.237719	-0.814488	1.37839	0.969003	-0.0943525	-0.350015	-0.35458	0.415518	-0.182085	-0.0756467	0.639358	-0.0921548	0.759525	-1.07833	-0.403163	1.32487	-0.0619811	0.0217066	0.420808	0.402623	0.883553	0.498101	-0.0349383	-0.881545	0.0624261	-0.144972	-0.486766	-0.659586	0.0424778	-0.599449	-0.486906	-0.189028	-0.520517
TCGA-C8-A131-01A	4.28849	-0.389892	-3.7022	-1.88926	-0.676074	-0.942354	-3.07212	0.673272	3.4819	0.674108	-1.54674	0.0278794	1.27232	0.335085	-0.184979	-1.32614	-0.236418	-1.6191	1.13682	1.76501	-0.899658	-1.78325	-1.78254	1.54805	-0.368858	0.00580642	-1.84239	-0.376741	-1.02028	1.30888	-0.824366	0.107389	-0.772774	2.03431	0.651359	-1.15487	-0.0816892	-0.00459209	0.379443	-1.63313	-0.963544	0.913543	0.441228	1.60694	0.153912	2.48036	-0.913609	0.316657	-0.398975
TCGA-C8-A132-01A	1.02378	-1.1396	-0.720631	0.796006	1.13351	-2.06494	-1.18032	1.47284	-1.75448	0.506708	0.229738	0.0729372	0.990595	-1.05838	-0.433855	1.20883	0.51493	-1.98011	0.137903	0.0347362	-0.0831189	-0.360824	0.754071	0.15742	-1.0452	-0.916805	-0.065112	-0.0828739	0.457311	-0.0307635	0.132358	-0.0023026	-0.365661	0.349986	0.813464	0.209137	0.494475	-0.71085	0.60758	-0.282355	-1.01312	0.845401	0.129887	-0.1766	0.0290856	0.637483	0.137996	0.0725393	-0.297094
TCGA-C8-A134-01A	7.53829	2.52186	0.900171	0.757342	0.107975	0.844764	1.68047	0.558487	-0.978398	-0.849025	0.562341	-0.625499	-0.206508	1.23657	-0.551655	1.01535	1.87571	-0.630612	0.2872	0.687361	0.117857	0.163651	0.965472	-1.10753	-0.571878	0.694331	0.472121	0.224316	0.867653	-0.543808	-0.0693431	0.302862	0.5568	-0.375247	0.654978	1.48192	1.48351	1.12343	1.1891	-0.253335	1.3746	0.247391	-0.0283862	-0.512356	-0.137764	0.860376	0.728318	0.940471	-1.13799
TCGA-C8-A135-01A	2.50532	0.32305	-2.55683	0.208388	-1.26527	0.506838	-3.73718	-0.688957	0.928769	-0.756836	-1.69201	-0.905951	-0.50845	1.08471	-1.2342	0.111264	-0.182628	-0.729447	1.17609	2.28144	-0.374623	-0.880459	-1.62853	0.247565	-0.71336	-0.528403	-0.754305	0.311536	-0.134343	0.0244437	-0.294623	0.680608	-1.23474	-0.113734	0.251606	1.09811	0.462173	-0.369651	-0.120673	1.33184	-0.874665	-0.243061	0.0481682	0.285832	0.627844	-0.418159	-0.149443	-0.66249	-1.11781
TCGA-C8-A137-01A	-1.21494	4.76205	-2.53405	0.541776	1.07976	-0.299857	-2.60405	-0.576773	0.677402	0.355195	-0.096482	0.182846	1.17808	0.0477105	-1.43252	0.568796	1.16443	-1.95092	0.19492	-0.473417	0.0636788	0.771636	-0.413171	0.953099	-0.263501	-0.599296	0.876388	0.705541	0.0639466	0.325057	0.0439785	0.0294217	0.1829	-0.0270757	-1.27492	-0.313408	0.960071	-0.475357	1.02491	-0.247156	-0.4734	-1.04211	0.545597	-0.271608	1.38802	0.0951191	0.96251	0.191489	0.939999
TCGA-C8-A138-01A	0.86142	0.0804958	-3.71918	-1.91496	-0.781451	-1.53252	-1.11393	-0.729384	-1.9497	1.93631	0.990144	1.34624	2.35868	-0.165709	-0.453893	0.030489	-0.0302482	-0.682817	-1.06257	-1.53986	-0.349736	-1.42277	0.522814	-0.64421	1.00536	0.490275	0.113836	0.641814	1.55322	-0.429635	0.279971	0.0549334	1.40718	0.878967	-0.4273	0.860193	0.798976	0.189707	0.0362987	-0.180059	-0.74358	1.17205	-0.748254	-1.30167	-1.43424	0.253485	-0.0263385	0.581995	-0.616724
TCGA-C8-A1HE-01A	-4.07171	-0.529069	0.565412	2.46443	-4.0718	0.181841	1.44616	-0.619372	-1.01726	2.07888	0.594675	0.665757	1.08456	-1.14294	-0.76488	-0.135037	-0.0104615	0.640913	0.451701	0.038754	-0.412869	-0.326742	-1.93108	0.20618	-0.0052907	-0.581311	-0.151348	0.926647	0.725128	-1.79298	0.0622879	0.0729207	0.193536	0.617523	1.41199	-0.0438001	0.871332	1.05538	0.0450313	0.503138	-0.353883	-0.110337	0.391411	1.36719	-0.109998	0.563862	-0.264323	-0.719171	0.381931
TCGA-C8-A1HF-01A	-0.703359	3.33533	-3.25177	-0.743024	0.43185	0.742765	-0.543011	-0.675559	-0.274419	-0.0164817	1.87374	-0.989069	2.98914	-0.136036	1.24214	1.25004	0.204344	-1.19381	-0.249818	0.559077	0.490162	0.2422	1.05725	1.8922	0.207677	0.903903	-0.26841	0.289804	-1.28346	1.40775	0.58516	-0.454774	0.233314	1.12425	-0.892178	-0.544047	-0.0862193	1.89431	1.09684	-0.888645	-0.463262	0.0288325	-0.459119	0.180962	0.229839	0.339298	-0.529699	0.137673	1.20968
TCGA-C8-A1HG-01A	-1.59611	3.95383	-2.10203	0.260172	1.32216	0.549656	0.371148	0.0175596	-2.11444	-3.80626	0.11412	-0.534718	0.466731	-3.06444	0.414772	0.816249	-0.0456208	0.247113	-1.68833	1.07638	0.710478	-0.916557	1.70544	0.820381	-0.738877	-0.104459	2.09709	-1.8451	-0.110334	2.06466	-0.35607	2.71338	-2.09271	-0.357604	-0.557691	-1.62927	-0.130395	-0.737075	-0.395142	0.321052	0.450919	-1.37226	0.0197959	-0.127956	0.0445078	0.221264	-0.869045	0.699232	-1.25185
TCGA-C8-A1HI-01A	0.00655237	-0.758951	2.36461	0.0790615	1.44577	-2.33078	-0.0546151	0.555635	-3.10809	-1.27159	0.342194	-0.224168	0.839334	-0.337381	-2.53666	0.430388	0.0205981	-0.0760342	-0.913889	-0.65568	-2.13137	-0.291958	-0.161966	1.0236	-0.839182	0.351863	0.0833467	0.0790041	-0.699424	0.216229	0.422938	-0.168008	-0.761921	0.171206	-2.30036	2.48674	-0.318893	0.572876	0.661097	1.22495	0.176942	0.82392	-0.937009	0.146709	0.774918	0.115726	-0.6167	0.317327	-0.352426
TCGA-C8-A1HJ-01A	8.38878	2.18297	0.82691	2.04893	2.63928	1.01565	1.7228	0.284926	0.929677	0.856427	-1.42798	-1.00422	0.601498	-3.23476	0.442659	0.744347	-2.11754	0.192079	2.08393	0.279078	0.138506	0.844289	-0.913038	-0.650852	1.12358	0.147281	1.65502	-0.433566	1.71321	-0.608704	-0.460636	-0.972923	-1.67012	-0.262614	0.436392	0.625466	0.765664	0.380032	0.339245	-0.40444	-0.387588	-0.346305	-0.871997	-0.672006	-1.22352	1.10483	-0.700442	0.0923558	0.156686
TCGA-C8-A1HK-01A	-1.20034	3.63158	-0.689492	1.22293	0.777654	2.0028	-4.40041	-1.12506	0.168717	0.493631	0.369724	-0.94367	4.22695	-0.421313	-1.58766	1.72907	-1.16752	-2.62176	-0.560971	0.733886	-1.54207	0.672203	-0.440778	-0.320735	0.379564	-0.220151	1.15856	0.961694	-1.28357	-1.32645	0.25667	0.576315	0.398022	0.648156	0.505526	1.61143	-1.43815	0.386161	0.0508589	-1.55205	-1.05235	1.31389	1.74831	0.0999719	-0.691198	-0.626251	-0.214078	-0.11744	0.152506
TCGA-C8-A1HL-01A	-3.58131	0.838555	-0.942472	0.550232	-0.273379	-0.116443	-2.76583	-0.244452	-0.299041	0.324834	-0.201559	-1.17428	1.45298	-1.95635	-1.50491	1.50994	-1.52019	0.402185	-1.84757	-2.021	-1.35753	-1.65873	0.250044	-0.558516	0.361953	0.479329	-0.526119	-1.20613	0.223845	-0.67449	1.30836	-0.697004	1.94794	1.16929	0.0018144	0.417937	-0.940244	0.0752241	1.81954	-1.19587	-1.63284	0.223511	-0.441992	-0.185749	-1.60942	0.946205	1.08563	-0.300735	0.136913
TCGA-C8-A1HM-01A	-1.40986	5.46718	-0.826452	-0.514362	-0.671891	4.12904	0.480293	2.13938	-1.88567	-0.163778	1.00055	-0.0306788	-1.37041	-0.239642	-0.942885	0.27901	0.859092	0.825167	0.403916	0.304933	-0.0966723	0.572472	1.32614	-0.843995	0.737628	-0.884303	0.521886	0.00549172	-0.0306492	0.382105	0.970546	0.854771	0.0340706	-0.712596	0.669127	-0.935833	0.00466765	-0.440474	0.558136	-0.534512	-1.16973	-0.850739	0.519459	-0.586366	-0.561535	0.182173	-0.34212	0.362868	0.484325
TCGA-C8-A1HN-01A	-3.84702	4.88438	-0.69001	-0.29708	2.71374	-0.533732	0.695127	0.269642	0.771013	-0.989742	0.300797	-0.123974	0.233656	-1.73483	-1.76979	-0.862844	0.505858	2.23728	-0.34599	-1.48743	-1.51437	0.392747	-0.150498	-0.238079	0.233315	-0.646223	-0.516865	-0.22192	0.852131	-0.802226	-1.84999	1.14545	-1.07088	1.18957	-0.498359	1.20108	0.247752	0.226535	0.0605328	-1.18499	1.37303	-0.871536	-1.12765	0.114831	0.170529	0.934625	0.307649	-0.809948	-0.236394
TCGA-C8-A1HO-01A	-4.32502	4.28228	0.639331	-0.222332	3.16729	1.09289	-0.34997	1.17211	-0.0989498	-0.275018	2.03344	-0.472	2.2579	-0.325695	-0.0944871	0.447806	-0.243715	-0.0147584	0.055131	-1.81003	-0.146035	0.515314	-0.703392	1.32999	-0.714616	0.0175566	1.43043	-0.382543	-1.29022	-0.215823	-0.101269	0.332249	-0.172665	-0.30127	1.85884	-0.603868	0.161212	1.90466	-1.45373	-0.148984	-2.22195	0.460832	0.426286	1.01582	-0.191847	-1.60851	-0.406246	0.141575	0.0821794
TCGA-C8-A26V-01A	-0.97404	3.10111	-0.571145	1.18817	-3.31122	0.473658	1.63481	2.22711	0.171054	-1.71906	-1.3953	0.0589399	-1.50791	1.81203	0.217615	0.763092	1.08512	-1.7793	-1.45346	1.84343	-0.979093	1.11328	0.839995	-1.09894	-2.199	1.53228	-1.49076	0.361482	-2.32575	0.792252	-1.20574	-0.480951	0.661271	-1.84409	-0.0638088	0.77345	0.362336	-0.290478	1.81779	0.496453	0.135226	-0.477989	-0.362436	-0.415868	-0.166125	-0.0912815	-0.242893	0.713166	0.820308
TCGA-C8-A26W-01A	-1.38924	-1.49601	-0.529687	0.153547	-0.922436	-1.16293	1.10203	0.480326	-0.60696	-0.20591	0.0617091	0.752445	1.72912	0.422519	0.696727	0.743018	0.499582	-1.79657	1.81078	2.00852	0.70239	-1.07333	-0.330727	-1.11802	1.23193	0.346661	0.907419	0.209302	0.221449	0.86958	0.000886551	-1.70978	0.717924	0.734917	0.614455	1.57937	1.191	0.783586	1.13332	-1.08219	-0.487008	0.975506	-0.49153	-0.507042	0.327746	-0.416945	0.797891	-0.327659	-0.84434
TCGA-C8-A26X-01A	1.5506	0.755435	-4.51959	-1.59898	-1.94195	2.6811	-2.06736	0.766848	0.281491	-1.06962	-1.27103	0.988671	0.549056	3.35084	1.46215	-0.0590887	0.258946	0.438328	0.51627	1.51824	-1.01261	1.69282	-1.16486	-0.172175	0.379423	0.63841	-0.201035	-0.389228	0.435411	0.0156296	-1.24087	0.182759	-0.641159	-0.117497	-2.55478	0.0811849	0.727669	-0.768976	0.783931	-0.266082	0.0930041	-0.839461	1.37845	1.51969	1.46088	-1.57405	-0.872425	-0.656638	-1.16536
TCGA-C8-A26Z-01A	-5.42617	1.41762	2.55088	-0.0411208	3.31845	-0.486603	-2.38957	0.361624	-1.0771	2.73721	-1.37162	-0.923653	1.24341	0.331469	0.476736	1.03803	-0.223873	1.22025	-1.13632	-0.902906	-1.55091	0.504391	1.49159	0.608944	-1.32056	-0.87489	-1.61657	0.508515	-0.244483	0.474725	-1.85312	-0.610885	0.158846	0.602313	0.467909	1.64508	0.0632841	-0.697196	0.834446	0.267489	0.870592	0.354506	-0.19525	-0.832723	-0.711132	0.674726	-0.608526	-1.53325	-0.195127
TCGA-C8-A273-01A	-2.76057	0.0672094	-0.307161	-1.43549	2.5953	-1.10434	0.695819	3.2344	-0.862005	-0.00472695	-0.776739	-1.6174	0.534932	-0.585441	-0.206512	-0.878234	0.836693	-1.20777	-0.132838	-2.40117	0.334504	0.964214	0.113287	0.998338	-0.119283	-1.47037	0.502949	-0.908253	0.288102	-1.00657	0.78822	1.54673	1.24069	-0.111954	0.885463	-0.237545	0.54434	-0.224784	0.363136	0.0196656	-0.0865217	0.559655	-0.452454	0.253901	0.591995	0.573077	0.517088	0.89544	-0.596928
TCGA-C8-A274-01A	-3.83089	1.63662	-0.460322	3.54382	-4.18102	1.14182	0.133736	0.166875	-0.0390362	1.70381	1.21367	1.11233	0.451813	-3.85506	-0.293934	-0.052424	-0.185418	1.10476	1.147	-0.0732859	1.59711	-0.239457	-0.950905	-1.77492	-0.210098	2.86118	-1.05897	0.312648	-2.04727	-0.386421	0.999076	0.289224	0.187992	-0.036294	0.14586	0.428095	-0.441127	0.427676	-0.522312	0.681875	0.801123	-0.753522	-1.97434	-1.97819	-0.0880775	1.33027	0.686031	-0.125078	0.979223
TCGA-C8-A275-01A	0.439241	2.96336	-2.17933	-0.325245	-0.744297	3.00631	-2.67126	1.56838	-1.00662	1.20329	-0.157756	2.04698	1.01068	0.591386	0.181564	0.0983411	0.146751	0.328664	-0.19012	-1.17419	-0.750153	1.11427	1.02537	-0.00207783	-0.378899	0.301175	-0.103771	-0.747493	0.27758	0.452565	0.53047	0.213947	0.681811	0.230342	-0.291922	-0.132725	0.187726	-0.256826	0.657663	-0.565857	0.0841069	-0.615872	1.05365	-0.303438	0.423262	0.0863573	0.816669	-0.766588	1.34571
TCGA-C8-A278-01A	-0.277405	2.28038	-3.78238	1.73097	-2.10293	2.14023	-2.77211	-0.779726	-1.56671	-0.16674	0.361242	-0.57223	1.18891	1.73364	0.472885	-0.922398	-0.27849	0.87756	0.448076	0.579997	-0.329065	0.0760352	-0.468591	-0.15916	1.83498	-0.601952	1.78394	0.247189	1.27952	0.0527865	0.620391	-0.473274	-0.494508	0.438153	-0.0336002	-0.0718373	-0.828412	-0.448514	-0.0339822	1.27359	-0.0871815	-0.155706	-0.540976	-0.846847	-1.61058	0.222381	0.215542	0.361348	-0.955543
TCGA-C8-A27A-01A	-2.53122	5.74542	1.61691	0.83051	4.30587	0.121022	-0.141044	0.610072	-1.55558	0.957119	1.83519	1.42071	1.82455	-0.446773	-0.223705	-1.1382	-1.12966	0.886562	-0.963512	-0.163116	-0.45589	-0.888673	0.986172	-2.93599	-1.02287	1.59375	-1.5964	0.945629	0.997483	0.610349	0.764738	1.24401	-0.223299	2.36405	-0.194719	-0.537475	0.277075	-0.745456	0.0696053	-0.587649	2.13439	-0.476799	0.756036	0.361217	0.197188	0.781965	-0.721853	1.00722	0.858404
TCGA-C8-A27B-01A	7.83814	5.32157	-0.583312	2.0022	-1.9587	2.2512	-0.00756051	1.89056	0.565672	0.210321	0.391156	0.714989	-0.374193	2.18654	2.03357	-1.50318	0.34866	0.254554	0.910957	-0.473239	-1.11494	-1.57074	0.1326	-0.00909744	-0.664435	-0.817654	-1.01111	0.294738	-1.02699	-0.371177	0.648818	-1.50329	0.367328	0.484599	-0.583695	-0.762827	-1.37679	1.2502	0.0704148	-0.609736	0.592103	1.21308	-0.779637	1.12214	2.2865	-0.324	-1.07959	-0.528522	-1.77006
TCGA-C8-A3M7-01A	2.83219	-4.37554	1.20347	0.830981	-0.683952	3.27633	-2.8955	-2.29618	-1.39942	0.255824	0.744166	-0.48356	1.41075	-0.375875	-0.912597	0.166316	-0.557757	-0.730644	-0.221103	-0.47196	-0.432445	-0.248263	-1.173	-0.772022	-0.889307	0.605972	0.50767	0.836945	-1.27004	0.594092	0.711731	0.948742	0.951128	-0.336282	1.2541	0.769281	1.42677	0.129577	-0.670387	-0.288708	0.167502	-0.472795	-0.598729	-0.532594	0.312459	0.50979	0.660676	-0.682382	0.193852
TCGA-C8-A3M8-01A	-3.75589	0.997503	1.52911	-1.93387	2.4562	-0.259993	1.14692	-0.253595	0.342673	0.648184	-2.9978	0.557919	-1.82404	-1.21438	-0.119566	0.738256	-0.0451371	0.440944	0.298021	-0.49338	-1.3592	-0.375881	-1.32089	0.158501	-0.421093	0.403683	0.184564	0.788914	-0.549829	-1.78454	-0.287345	-1.00604	-1.66253	-0.253108	0.567144	0.521199	-0.422282	0.25347	2.29441	-1.06177	0.99039	0.557857	0.0965874	0.240559	-0.67311	-0.146954	0.31633	-0.333456	-0.207459
TCGA-C8-A8HP-01A	1.33998	-0.307225	-2.71384	-5.59746	-0.670425	1.52354	-1.95964	-1.3502	1.46909	-0.834913	0.421085	2.10112	1.68205	-0.888401	-0.181775	1.51445	0.413765	-1.33946	-1.04025	-0.131767	0.00403992	-0.382116	-1.45151	-0.630841	0.629781	0.933527	0.487978	0.73535	-0.727463	-0.812402	-0.10853	-0.164183	0.550375	-0.189741	0.124837	-0.331191	1.67471	-0.342324	1.46435	0.373223	-0.716932	1.58558	0.386896	-0.501125	-0.170678	-0.119631	1.56767	0.28221	0.358812
TCGA-C8-A8HQ-01A	-1.66834	-0.822702	-1.89677	-3.70907	2.59631	-1.11514	0.387863	0.265584	-1.2084	0.767351	0.213298	-0.0552	1.79974	-0.408169	-0.333913	1.33269	0.0678382	0.504899	1.52347	0.773818	1.0473	0.51004	0.343048	0.244629	0.647454	0.790945	0.0252108	-0.314707	0.974884	-0.953465	-0.761491	0.700424	1.08456	0.201378	0.970984	-1.45519	-0.90053	-0.273347	-0.073905	0.0431248	0.708183	1.36335	-0.500962	-1.4453	1.05216	-0.0864049	0.0568068	-0.775349	1.03941
TCGA-C8-A8HR-01A	1.66917	-5.04104	-0.483095	-1.95057	2.5862	1.42214	0.793744	0.184076	-0.522119	-0.549083	0.696498	-0.0622465	1.31439	-0.0553779	-1.75892	0.401486	0.794853	-0.735012	0.0183939	1.30884	0.372972	-0.446769	0.322204	0.1593	-0.139265	-0.221996	0.106309	0.168198	-1.01094	-0.431225	-1.11972	0.34685	-0.495692	0.439352	0.796533	0.539805	1.79536	0.376756	0.186166	0.358705	-1.17468	-0.155749	0.489457	-0.96757	0.709332	-0.854374	0.675922	0.258897	0.339133
TCGA-D8-A13Y-01A	-1.32317	3.68729	2.59724	1.37247	3.26368	1.2131	-0.319613	-2.92603	2.16604	-1.31881	2.22053	2.1337	0.416094	-0.892976	-2.5592	-2.70469	-2.44337	-0.529646	-1.00826	0.403068	0.0849473	1.23522	3.08192	0.0772238	-0.372649	0.0689722	0.507331	0.27597	1.09371	0.4532	-0.4481	0.646176	-0.160773	-1.18241	-0.674613	-0.91792	-1.01265	1.20936	0.0418276	-1.32529	-0.164474	-0.658767	-2.18756	1.48468	-1.058	0.208921	-0.366174	0.0926919	0.768183
TCGA-D8-A13Z-01A	3.46214	2.4071	-2.73751	0.303586	-0.676838	-0.821179	-2.01722	0.960555	0.989385	1.51518	1.00226	0.820328	1.23932	0.491085	-1.72955	1.37893	-3.00979	-1.25766	0.441767	1.48175	-1.55772	0.922467	0.493629	-0.26415	0.97015	0.807773	-0.442889	0.807185	0.0593527	-0.440088	0.262389	-0.411735	-1.48456	-0.955296	0.909625	-0.149754	0.54743	1.03768	-0.428978	-0.631676	-0.516426	0.709917	1.06499	-0.393041	1.10197	-1.66752	-0.493642	-0.175187	0.0973949
TCGA-D8-A140-01A	-4.45932	1.52224	1.35147	-1.72228	2.43436	0.825177	1.26295	0.271454	-2.78518	2.74416	-0.671812	-1.3506	-1.25811	0.181243	1.66308	0.318327	1.91761	-0.305286	1.89337	-1.06699	-0.321324	-0.0359888	-2.14124	1.31802	-0.185497	0.815056	0.737433	0.354706	-0.127059	0.212513	-1.64661	0.716154	1.29835	0.670213	1.67539	0.402947	-0.5163	0.469177	-0.214767	0.186173	-0.474981	0.0954452	0.326759	0.309274	-0.0663813	-0.870556	0.46899	0.570787	-0.072026
TCGA-D8-A141-01A	-1.59484	-2.64078	-4.13103	0.454406	-0.0894841	0.616699	0.699047	1.47538	1.08258	0.570657	0.644937	-1.54857	0.744078	0.0986906	0.453674	-0.304952	-0.12915	-0.849398	0.358854	-0.531162	-0.0290927	-0.36121	0.0609631	0.218346	0.180214	0.0273665	-0.432584	2.15242	0.630794	-0.0874483	-0.693223	-0.032786	-0.177236	0.981213	-0.733532	-0.0917919	-0.0355101	-1.02879	-0.181502	-0.601714	0.405806	-1.11985	0.0808394	-0.178966	0.912358	-0.0609689	0.241692	-0.100316	-0.263283
TCGA-D8-A142-01A	5.21768	-0.205409	-0.581951	0.780048	1.07846	-1.72761	-1.66069	-1.28669	1.09929	0.115599	-0.269447	-1.43303	0.885502	1.58992	-0.135845	0.563097	1.58698	0.371916	0.828753	-1.6042	1.38564	-1.5283	-1.58674	2.89926	1.43395	0.0442084	-1.58147	0.4796	0.481541	1.06925	0.774772	-0.53959	-0.145766	0.489954	1.50594	0.456372	0.120384	-0.606465	-1.27703	-0.467833	0.608094	2.08443	-1.10835	0.972018	-0.593906	0.0426598	0.38582	0.376213	0.753283
TCGA-D8-A143-01A	5.60408	1.53006	-0.00237617	-0.240198	-0.375135	2.24298	-2.49611	0.0625865	1.86007	0.682512	-0.992462	1.42667	0.162029	-1.01113	-1.9927	-0.519435	-1.12232	-2.03759	-0.188909	2.02469	-1.44899	-0.72216	-0.163465	2.03166	1.28826	0.318582	-0.791764	0.268422	1.3568	-0.414044	0.308783	0.934496	-0.00840423	-3.39751	-1.03211	-2.3614	-2.05974	-0.203017	-0.251713	-2.38707	-1.55438	1.05984	1.03049	1.84062	0.0302926	0.216439	0.106144	0.330997	-1.81661
TCGA-D8-A145-01A	-0.760945	-4.70508	1.90529	1.37097	1.59445	1.71732	-0.926919	-2.09089	-1.39411	0.772489	1.32064	1.29669	1.68187	-0.101588	0.210547	-0.298852	-0.196398	0.150153	0.667326	-0.699554	-0.041445	-0.801823	-1.14334	-1.48734	0.714255	-0.68244	-1.26106	0.190486	-0.246847	0.346424	-1.88632	0.196199	-0.372815	0.432177	-1.42106	-0.0411788	0.635954	0.202896	-0.928171	0.2088	0.766156	-0.800856	0.0172641	0.654876	-0.494082	0.796824	-0.796198	-1.33672	0.233895
TCGA-D8-A146-01A	-1.63478	-4.96943	0.750135	0.750353	-0.0308225	-0.689523	-0.418656	-0.451555	-0.990469	1.08356	-3.03579	1.12168	0.955038	-0.841289	3.37821	1.51773	-0.47069	0.272383	0.19808	1.25934	0.398161	2.20424	1.53502	0.0761017	1.09826	-0.164007	-1.26522	0.329001	1.55726	1.18574	-0.481331	0.0357716	-0.39031	0.273631	-0.0624448	0.302182	-0.736892	0.379976	-0.815913	0.544539	0.666746	-0.45848	0.225608	-0.0328688	0.584834	-0.171337	0.0909113	-0.880959	-0.695906
TCGA-D8-A147-01A	7.25791	3.01434	1.0648	2.0072	0.265212	-1.2232	2.29209	-0.335249	-1.44612	-1.65352	1.52702	0.299007	-0.537444	-0.0668501	0.868043	0.486143	-0.388773	1.15643	0.378842	0.31344	0.438125	0.350588	-1.52183	-0.3209	0.676144	0.106823	-1.04224	-0.679034	-0.52364	-1.44387	-1.3113	-1.43284	0.660287	-0.161284	-0.593147	0.667203	-0.221107	0.734039	1.03611	-0.840021	-1.54096	-0.720465	0.0828979	-1.15733	0.30015	0.168525	0.696141	-0.17764	-0.175752
TCGA-D8-A1J8-01A	-1.26185	2.4459	-1.50385	2.72698	-0.0332605	2.13268	-0.218303	2.06179	0.371799	3.19431	-0.697014	0.267147	0.533892	0.445041	-1.08874	1.5198	-0.203295	0.943348	0.584102	0.371147	0.0647425	0.82685	1.31693	-0.116194	-0.32613	0.147245	-0.306662	-0.75075	-0.158714	1.91655	0.327001	-0.0317465	-2.4154	0.155568	0.58941	-0.525617	-0.386551	-0.249692	-0.318286	1.20888	-0.157762	-0.175695	0.835361	0.751873	0.72096	-0.782473	-0.0730626	-1.36813	-0.0887157
TCGA-D8-A1J9-01A	-2.53984	2.19618	-2.09598	0.917258	-1.65265	-0.845803	-0.193717	-2.51744	-1.41519	3.10703	-0.206669	0.788234	1.09358	0.81215	-2.06983	0.508426	0.258218	-1.51213	-0.0236437	0.169145	0.0372224	1.47768	1.2114	-0.673472	-0.16511	0.972438	-0.0691413	-0.651063	-1.7508	-1.15879	-1.63755	-0.924505	-1.63444	-0.0862248	0.564503	-0.781938	0.54093	0.757661	-0.56559	0.169401	1.09085	0.901334	0.660767	0.175695	1.32655	-0.278852	0.391981	-0.804996	1.37261
TCGA-D8-A1JA-01A	-0.606908	2.98455	-2.98317	2.79415	1.32398	2.51319	-1.67876	1.09988	2.09019	0.488386	-1.55894	2.22473	1.63636	1.13479	-2.16425	-0.353419	0.858603	-0.940365	0.65847	-0.680593	-0.0823516	-0.0464737	0.318167	-0.357353	0.206462	0.839878	1.28083	0.696397	-0.0134199	-0.0449019	-0.745316	-1.61038	-0.959491	0.97146	0.389962	-1.18002	0.0555168	-1.21082	0.426381	-0.475449	-0.655374	0.785491	1.43513	-0.0523997	0.314752	-2.3818	-1.11389	-1.06582	1.5254
TCGA-D8-A1JB-01A	0.801405	-3.44577	2.50252	0.713738	2.4698	0.760879	-0.2965	1.54645	-2.24335	0.667778	-0.0537028	-0.943018	1.79699	0.286053	-0.920838	0.528818	1.98124	0.707624	-0.0330511	0.0216798	-0.392499	-0.616799	0.1762	-0.491336	0.0898608	0.233193	-0.698732	-0.354119	-0.674291	-0.427261	0.141989	-0.0655851	-1.13398	-0.148304	-0.704975	0.584631	0.707895	0.685872	-0.354555	-0.298154	-0.779338	0.79522	0.260619	0.503169	0.0378309	0.136293	-0.209957	-1.27891	-0.222246
TCGA-D8-A1JC-01A	-1.88891	2.68553	-0.935599	0.32994	1.9743	-1.66844	0.176543	0.987658	-1.80746	-1.49573	1.10121	1.57954	0.349704	-1.76558	-1.07471	0.156277	0.60078	-0.0506449	0.296583	-0.20736	0.830583	1.57751	0.77497	-0.446401	0.555648	-0.737354	0.53306	0.515804	0.778996	-0.119046	0.103917	0.791525	-0.924271	0.155432	-0.690266	-0.571621	0.651541	-0.368124	-1.0088	-0.468147	-0.324715	-0.0342931	0.0568519	0.351538	-0.600306	-0.0749365	0.740316	-0.438627	-0.203903
TCGA-D8-A1JD-01A	-3.63254	1.15991	-2.67506	2.4583	1.60328	-2.29507	0.951269	0.195167	-1.07166	0.439458	0.776082	-1.70895	-0.825068	1.70932	0.985074	-0.949704	-0.1953	-0.0315125	-0.826443	0.896034	0.166866	0.122271	-0.641012	0.52868	-0.521667	0.0609155	-1.00571	-0.73312	0.451646	0.464543	0.0431511	-0.377532	0.908956	0.917264	-0.473679	-0.705111	0.0720776	-0.267168	-0.18985	0.609343	-0.103513	-0.692419	0.728142	-0.367114	-0.525932	-0.417468	0.883365	0.594686	0.513347
TCGA-D8-A1JE-01A	-5.22064	1.1892	-2.33503	2.93888	-1.18669	-1.21667	4.39138	-1.58643	-0.983514	0.242277	-1.0412	1.0237	1.81075	1.06214	-0.961013	1.12278	-0.130405	1.08214	0.504184	1.81357	-0.149084	-2.09223	1.73659	-0.273427	0.132168	-0.21084	0.467651	-0.429503	0.990035	-2.71216	1.11033	-0.990535	-0.578842	0.51681	0.395514	-1.0025	-0.785859	-0.17501	0.773159	0.718974	-0.0703837	0.101747	-0.728433	1.72404	0.486445	-0.0229682	0.311527	-0.341675	1.57317
TCGA-D8-A1JF-01A	-1.0019	2.0674	-4.22196	4.33691	-2.04829	0.642195	-4.6395	-2.18878	0.164897	-0.254976	-0.639177	-0.255104	-0.35678	3.98742	1.1039	-2.92516	-1.47285	2.8376	0.854633	-0.694832	-0.780644	1.15135	-1.45256	-1.68528	-0.824869	-0.469687	0.973036	-0.052393	0.939896	-0.264847	-0.521498	-1.36732	-0.249926	-1.46169	-0.091214	-0.703496	-0.317197	-0.409235	0.103522	0.0784812	1.57145	0.445249	-0.849942	0.615491	-0.555834	-1.15033	-0.0947944	0.751777	-0.48274
TCGA-D8-A1JG-01B	-0.41943	2.73827	-3.52226	0.463024	-1.64665	2.69433	-4.51874	1.58503	-0.828363	-2.36854	-0.773761	-0.128681	1.028	2.38469	1.78796	-0.679949	-0.397909	1.49699	-0.454816	0.550104	0.633504	1.83241	-0.688372	-0.971875	0.804202	-0.285234	1.69467	0.507869	0.701758	1.10471	0.695085	0.305712	0.214824	0.330579	-1.56967	0.0631081	-0.146584	-0.0765157	0.778614	0.698316	0.317742	-0.0537183	0.507524	1.26277	-1.03115	-0.848839	0.516982	-0.219473	-1.21472
TCGA-D8-A1JH-01A	-1.92382	-3.61632	-0.102418	2.15736	1.45541	-1.61928	0.49521	0.992295	0.256415	0.0405789	-0.905423	1.29687	1.14216	0.245854	1.72531	1.20637	0.0638554	0.63064	1.47783	0.348468	0.138156	1.22466	0.361913	-0.264659	-0.457261	0.427688	1.01129	-1.60831	0.198839	0.619983	-1.08542	-0.155613	0.0618683	0.141333	-0.398709	0.726741	0.613186	-0.215386	-0.611318	0.575265	0.363155	0.888204	0.398677	-0.240895	0.518224	-0.182804	0.374486	-0.698314	-0.492092
TCGA-D8-A1JI-01A	-6.70875	0.644601	3.73257	1.66823	-0.989255	-0.188435	4.34753	1.59593	2.13374	-1.75206	0.390778	0.990079	-1.24408	1.98554	-0.765976	-0.13988	-0.953244	0.395136	2.61377	0.724815	0.916709	-2.17541	-1.40942	0.578356	-1.65512	0.861023	1.21635	1.33607	1.33369	-1.78258	0.0444921	1.2488	-1.01728	-0.398991	-1.58734	-0.485623	0.580939	0.485729	0.518884	-0.501096	0.170518	0.721473	-0.0423667	1.31578	0.0869502	0.0525777	-0.230602	-0.287185	0.862475
TCGA-D8-A1JJ-01A	-1.67683	1.97576	-3.20533	2.22303	0.035344	-0.619317	-0.208382	0.0662072	-0.490913	1.68812	0.840607	-0.209459	0.80859	-0.132089	-0.941392	1.11972	-0.488096	-0.665824	0.473795	-0.770294	0.100202	1.04824	-1.07553	0.829583	0.686179	-1.12372	0.769236	0.265856	-0.539727	1.11301	-0.232915	1.17516	2.13369	0.823169	0.848499	-0.18082	-0.899397	0.135401	0.272496	-0.178888	-0.0836218	-0.794281	-0.13345	0.715886	-0.0358359	0.996277	-0.0338959	-0.129115	0.0690306
TCGA-D8-A1JL-01A	7.16154	1.29781	-1.06749	0.782021	0.525563	-0.00273742	1.77062	1.19351	-1.2558	-2.20954	0.223932	0.874859	1.31271	0.842024	-1.76423	-0.454096	2.71358	-1.39684	0.187121	-0.0302392	0.582779	0.250779	1.44247	-0.608799	0.0807127	0.767694	1.11148	0.638439	0.647225	-0.268064	-1.10862	-0.0913694	0.108201	-1.60009	0.565053	1.16488	-0.581559	-0.0942536	-1.05839	-0.18467	0.660975	0.115427	-0.00643358	-0.199595	-0.341406	0.405199	1.16338	0.0537384	0.859778
TCGA-D8-A1JM-01A	6.96963	3.57554	2.35641	1.16759	-0.341553	2.65795	-1.37641	3.80151	1.64765	5.01582	-1.25022	3.52806	-0.188975	0.150626	-0.906568	0.132431	0.005216	0.237608	-2.40366	-0.16325	1.42381	0.602314	1.55156	-1.2085	0.326867	2.88842	3.37239	1.10316	-1.07618	1.83317	0.650027	0.707858	2.8458	-1.56774	-0.146021	0.031274	0.228298	0.203247	1.16049	-0.875986	0.467625	-0.284181	1.71334	-0.256571	0.971365	2.69214	-1.2899	-0.777291	0.486775
TCGA-D8-A1JN-01A	-1.2598	1.66101	0.833648	3.56447	-5.59191	4.36458	-1.52929	-1.52577	0.738081	3.59633	3.29831	0.0459313	0.539097	-0.783627	-0.520245	0.65775	-1.60023	-2.45193	2.36831	-1.49716	0.533499	1.21884	1.38203	-3.08823	-1.98664	0.795737	1.66824	-0.607039	-1.07187	-0.759294	-1.20141	0.56085	-1.55749	0.434833	0.766378	2.62353	-0.554879	0.17252	-1.55209	-0.373904	-0.194533	0.588835	-1.65265	1.34535	1.64994	-0.294065	-0.889469	1.76928	-0.714271
TCGA-D8-A1JP-01A	-0.373889	0.343777	-2.15431	0.814358	-0.283974	-1.56128	1.03431	-2.02309	1.18891	-0.561475	1.20663	0.290073	1.25559	0.705665	-0.44981	0.721296	1.11007	0.533881	0.453006	1.84668	-2.13474	-0.61507	1.87911	0.846258	-0.747946	0.101232	-0.477095	-0.306767	0.48396	-1.10313	0.813834	-0.27168	-0.275163	-0.296865	-0.985881	0.477808	0.190327	-0.0124072	-0.628665	-0.296944	0.357204	-0.616221	-0.666368	0.134288	-0.210499	-0.229353	-1.12853	1.07558	-0.296291
TCGA-D8-A1JS-01A	-4.77468	4.54248	3.33423	-0.401923	-5.27251	0.506578	0.675265	-1.46972	0.206127	1.03127	-1.06597	-1.43959	-0.281403	1.46142	1.47848	-0.0385854	-0.979456	-2.62089	0.0136163	-1.44249	1.59857	-1.96358	-0.193795	0.607777	1.43761	-0.724422	-0.79231	0.815577	0.207476	-0.535667	-0.946047	0.652413	0.648914	-0.664768	-1.30418	-1.45389	1.65353	0.519097	-0.997159	0.598113	0.300197	-0.080318	0.117813	-0.898426	-0.26976	-1.54871	-0.545682	-0.130701	1.53934
TCGA-D8-A1JT-01A	-4.1034	4.94607	0.775594	1.50842	1.82147	-0.46559	0.404339	2.24781	0.183322	-0.919995	0.741647	-0.429345	-0.713519	1.48124	0.545134	-3.45468	-0.84521	0.924528	-2.30451	1.09559	-1.91081	-1.13774	1.26408	-0.461707	2.16554	-0.00673938	-0.329814	-1.03385	-0.332464	1.83137	1.35952	0.55567	-0.32862	0.304789	-0.0571168	1.05922	0.54971	0.0893953	0.0327272	0.439236	-1.76465	-0.988168	0.888113	0.532887	-0.332848	-0.291396	-0.344746	-0.314787	0.950525
TCGA-D8-A1JU-01A	-1.08933	-4.62075	-2.337	2.54025	1.18802	1.70035	1.6648	-1.87007	0.71163	-0.492727	-0.564647	1.39671	-0.310411	0.00663633	-0.697223	-1.18541	1.12617	0.600054	0.487997	-0.704004	-0.0400079	-0.135234	0.598625	0.544622	0.438988	0.758622	0.337958	-0.372005	-1.01971	0.229449	0.260595	0.2153	0.466422	0.614078	-0.149888	-0.103885	0.78921	-0.118463	-0.654622	0.410498	0.549143	0.738487	0.298637	-0.706451	-0.040045	-0.305264	-0.00539452	-0.198695	0.217793
TCGA-D8-A1X5-01A	-4.015	1.79798	-0.890051	-1.25775	1.49182	0.664921	2.03397	0.26957	-0.0879023	1.11133	-2.35422	-2.18783	0.688605	0.499018	-1.26531	1.10297	1.38423	0.386261	0.210494	-2.2184	0.522129	1.189	-1.7713	0.258148	-1.82286	0.0603042	0.281639	-0.191977	-0.62755	-0.175365	-0.755932	-0.740609	-0.412656	-0.545335	-0.208283	-0.337065	-1.19376	0.751678	-0.906137	-0.526019	0.413961	0.996914	0.915659	-0.583067	-0.0588035	0.198272	-0.783396	-0.665156	0.921234
TCGA-D8-A1X6-01A	-5.05873	4.35832	0.600722	-0.0143133	1.05561	0.234049	1.93757	0.705254	1.11594	-1.47857	-0.394957	-0.636084	-0.223019	1.58636	1.84549	-1.78064	-0.649901	0.316947	-2.10533	1.10749	-1.51996	-2.08762	-0.0830648	-1.52196	0.376743	-0.371665	-1.47829	-0.967255	-1.03029	1.62996	-1.67793	1.79611	-1.80618	1.06155	-0.67111	1.41397	0.287722	0.169733	0.33659	0.61461	-1.20985	-0.264882	-1.20168	-0.670114	-1.05761	0.6793	-0.77811	0.0330908	1.68197
TCGA-D8-A1X7-01A	-4.69665	0.97552	0.863977	1.6162	-0.353222	-0.415875	0.6454	-0.465354	1.39148	-0.861246	-2.05998	2.66787	0.63047	0.255215	1.91402	2.07705	1.07185	0.450052	0.386234	-0.161909	2.24339	-1.24486	-0.456615	-0.353603	0.879572	0.441353	0.653137	-0.860492	2.37047	-0.223623	-1.33803	-0.719755	0.936417	-1.10268	-0.0171053	-0.675435	0.583409	0.699765	0.402444	-0.916001	1.12831	-0.273264	0.498012	1.64648	-0.569624	-0.617656	0.368906	-0.634842	0.548861
TCGA-D8-A1X8-01A	-3.15147	-2.37544	2.57611	1.75967	0.0105959	0.633391	2.94597	-0.558717	-1.1052	-0.882647	-1.1293	-1.20061	0.349904	1.15923	-0.122884	0.326743	0.566611	0.200485	0.993439	0.283051	0.935347	-0.71571	-1.01431	0.320407	0.0830107	0.0898068	-0.858798	0.629617	-1.49926	-0.224738	1.73766	0.676238	-1.28501	-1.81338	-0.836264	-0.981333	-0.357944	0.531877	-0.213758	-0.020352	-0.036934	0.847197	-0.224747	-0.768683	0.975742	-0.980036	0.945153	-0.755776	-0.160037
TCGA-D8-A1X9-01A	-3.64259	3.27329	-1.33396	0.205582	2.5862	0.356707	1.16736	0.153401	-1.1028	-0.324321	-0.221424	0.156145	0.540799	0.252887	-1.09705	-0.0306983	0.383288	0.981033	-0.234608	0.254466	-1.02522	0.719385	0.207815	0.377838	1.55164	0.695395	-0.983049	-0.922735	0.766616	-0.0447499	0.000869839	-0.916446	-1.27412	-0.753673	0.960258	0.896022	0.237532	-0.61285	-0.0185878	-0.674365	0.00381423	0.811697	0.587512	-1.52544	-0.874149	-1.04553	-1.13536	-0.140118	0.951491
TCGA-D8-A1XA-01A	-3.76747	0.983427	-0.369238	0.307605	-0.229412	-0.988626	2.48085	0.578764	0.32634	-0.311076	-1.3145	0.286534	-2.74063	2.08526	0.190125	1.13804	2.15953	-2.15252	-0.727631	-0.436603	0.711921	0.675118	0.399115	0.565131	-0.228311	-0.836226	1.35317	-1.29274	-3.20018	0.239288	-2.84334	1.81604	1.29003	-0.392947	0.346261	1.25343	-1.20057	0.455104	0.354519	-0.245894	0.366475	-0.0490483	-0.078742	-0.903989	0.746967	0.927765	-0.420722	0.986691	0.197707
TCGA-D8-A1XB-01A	-1.9401	-0.79467	-1.30978	3.40682	1.27974	-2.6193	0.785937	0.0177677	-0.188092	-0.144286	-0.0407791	0.124998	1.06882	-0.819774	1.49238	-0.740722	1.23597	-1.19918	-0.0336654	-1.15829	0.776594	0.611163	0.722157	0.333821	0.147916	0.889434	-0.427926	-0.224309	0.418771	-0.598484	-1.17317	1.3611	0.531534	-0.395751	-0.143753	-0.786573	-0.659813	0.456192	-0.0108207	-0.0385046	0.072407	-0.501667	0.374396	0.790993	-0.165525	0.709161	-0.326201	0.438949	-0.753783
TCGA-D8-A1XC-01A	-3.22595	3.79207	5.50221	2.00445	-2.54566	3.36461	-1.04597	0.135052	1.81503	-0.622111	-1.70575	3.69292	2.70964	1.6237	2.99034	4.00269	0.15784	-0.0193869	-1.48904	-0.223303	0.972891	1.26891	2.31002	0.723762	-1.16936	-1.92567	-0.215107	1.09334	0.592804	-0.0305161	-0.626226	-0.107113	0.751833	0.781733	0.396793	0.498609	0.325427	0.431449	-0.342813	0.106277	-0.649777	0.0885518	0.375263	-1.15529	-0.0588001	-0.952032	0.0948528	-0.504787	0.903749
TCGA-D8-A1XD-01A	-2.59881	1.86454	-0.942286	3.57474	3.406	-2.70715	-1.79841	-0.678222	0.429261	-1.62612	1.59123	-0.279278	0.215431	-0.673281	0.990976	-1.15601	0.0882178	0.386075	0.686013	-1.54301	0.628109	-0.575847	-0.30281	-0.706706	-0.25541	-0.841375	1.37733	1.28648	0.649561	-0.821819	0.19613	-0.349988	1.23565	0.108293	1.28345	1.23106	0.865783	-0.608386	-0.144606	-0.282069	0.985434	-0.0146672	-0.0663515	-0.119816	1.04827	0.257728	-0.767141	0.396087	-0.350649
TCGA-D8-A1XF-01A	-2.49664	6.5067	3.16765	-0.711873	2.05433	0.484921	-2.83927	0.702405	-0.93203	0.850564	-0.657218	0.508727	0.182234	-0.959634	2.18515	1.29652	0.322296	0.835994	0.75771	-0.0803175	0.379546	-0.100216	0.420789	-0.982846	0.294188	0.730135	-1.19703	-0.79299	0.332143	-1.38579	2.54992	-0.225411	-0.576336	0.749364	1.10847	-0.177796	-1.13436	0.414344	-0.726555	-0.488335	0.644127	0.305173	1.27217	0.37687	1.80851	-0.539503	0.11375	0.439175	0.901692
TCGA-D8-A1XG-01A	-0.591362	1.127	4.03627	2.37602	-1.01102	-0.863106	0.480081	-0.0562943	-0.894307	-2.31634	-1.74224	4.14408	2.64931	1.19696	1.33988	2.43781	0.84936	-0.230668	-0.681075	-0.162371	-1.06704	-0.783611	1.26156	-0.992026	-1.70427	0.127644	-0.948402	0.745885	2.68276	-0.500484	0.799065	-0.4853	0.429617	-0.208466	0.468415	1.61766	-0.63464	0.909984	0.537006	-0.417353	-0.136338	-1.10255	0.769451	-1.78778	0.128931	0.394615	-0.805421	0.242032	-0.753564
TCGA-D8-A1XJ-01A	-0.323219	3.21083	-1.61787	2.27362	-1.12497	0.498388	-1.95991	0.361102	3.07393	0.57776	2.3204	0.874627	0.587557	0.984367	-1.61712	2.18324	-3.03402	0.678125	-0.600495	-1.23283	-0.71925	0.351744	-0.222861	-0.405869	-0.672013	-1.18146	1.91973	1.53772	-1.87065	0.844004	-0.460109	-0.638349	0.416778	-1.41106	1.1321	-0.520311	-1.00182	1.89187	0.00969691	-0.503238	-0.327654	0.0167559	0.0664487	-0.217247	0.616454	-0.859175	-1.01287	0.792068	0.34693
TCGA-D8-A1XK-01A	10.3425	2.87535	2.83176	-0.512841	0.728921	-0.551998	1.86454	0.716801	1.12978	-0.386727	0.801715	-0.666334	-0.626824	0.0325112	1.11414	-1.10594	-1.36153	-1.3109	0.306302	-0.630259	-0.690348	2.24074	1.72462	0.698149	-2.49019	-0.657649	1.40766	2.75084	0.176185	0.764513	0.596524	-2.37714	-0.480498	0.53135	-0.0849464	0.0560704	0.159707	0.243054	0.387813	0.515368	0.194128	0.734045	-0.678193	0.729742	0.558425	0.957604	-0.634913	-0.638899	-0.968508
TCGA-D8-A1XL-01A	-2.1071	2.5104	-0.620531	-3.45373	1.1921	0.692208	0.488837	0.989321	0.0570659	-0.445452	3.98679	-1.28585	0.308532	2.40218	-2.05336	1.05712	-0.735641	0.825145	1.76138	3.46099	-0.0766692	-0.713687	1.65201	1.32519	0.745574	-1.08554	1.1181	-0.409124	0.927853	-0.469662	1.06929	-0.8236	-0.194483	1.53297	0.628232	-0.212745	0.350588	0.588376	-0.495777	0.183491	0.50133	-0.66073	0.113903	0.309044	-0.490701	-0.136109	1.06821	-0.225993	0.250179
TCGA-D8-A1XM-01A	-1.48803	-1.29785	-1.24889	0.778727	0.153167	-1.16418	1.17516	-0.231609	-0.212448	-2.0814	0.852069	1.83672	-2.41604	-1.45334	-0.991345	-0.404284	0.461984	-1.30522	0.939067	0.046487	0.516594	0.629052	-1.09386	0.421781	-0.010896	-0.643595	-0.512931	-1.24429	0.764932	0.384645	0.776306	-0.451483	-0.542768	1.23807	0.0184849	0.0661467	0.674666	0.778794	-0.0267125	-0.2068	0.148115	1.2516	0.952377	0.0396924	-0.172331	-0.509342	0.606054	0.447982	0.552674
TCGA-D8-A1XO-01A	-2.24731	-0.792487	-1.75393	3.9141	-1.44857	-0.0271154	-0.312586	0.240892	0.651206	0.252964	1.89008	0.977255	1.33048	-0.407038	2.19103	-1.15084	-0.148661	1.68053	1.74118	-1.01761	0.580991	-0.450737	1.33477	0.34659	1.1593	-0.772525	-0.356177	0.0373172	-0.996163	-1.98608	-0.134457	-0.0790514	0.815806	0.103771	-0.0955637	-0.533555	-0.74347	-1.32249	-0.01345	-0.53066	-0.651314	-0.701048	-0.8236	0.313971	-0.0295724	-0.398365	-0.967343	-1.08637	0.514267
TCGA-D8-A1XQ-01A	6.69862	1.55002	0.0608512	0.359263	2.51083	1.37539	0.0895519	0.67209	0.383696	0.2865	1.15525	-0.630222	-0.733656	2.93834	0.554802	1.08545	2.68646	0.703301	-1.58748	-1.15925	0.956543	-0.941439	-0.603768	0.919237	-0.899055	0.299124	0.966846	0.837401	-0.110727	1.04376	0.844379	-0.599575	0.578435	0.998228	0.957822	-0.435962	0.320979	-0.460811	-0.241445	0.0610099	-0.596876	1.57685	-0.434741	0.991993	0.712528	-1.04583	-0.52851	0.203903	0.00530861
TCGA-D8-A1XR-01A	-4.90925	-1.26712	-0.254023	2.35256	-4.29855	0.464757	-0.553573	-0.686192	2.18772	0.221859	-0.778559	-0.23591	-1.36668	-0.653786	2.53319	0.717506	-0.232216	-0.629881	-2.45785	-0.139201	0.307817	0.914912	0.0214773	-0.951572	2.38315	-0.536357	0.983429	-0.883786	2.39776	0.644522	-1.03731	-0.0794737	0.611983	-0.119778	0.643675	0.120655	0.99395	0.673162	0.210732	-0.282054	0.218011	-0.55885	-0.668922	1.18783	-0.706222	-0.299404	0.51598	-0.02935	-0.218125
TCGA-D8-A1XS-01A	-4.27426	1.41678	-2.57579	3.73008	-0.286405	-3.27587	-1.58733	-0.318143	-1.19907	-0.064643	0.798766	-1.82872	-1.9073	2.06303	0.0869839	-0.84839	-1.52072	0.701225	-0.693062	1.02611	0.442547	-0.169901	-0.0186816	0.36538	-0.30294	-0.153339	2.09673	-0.796382	-0.852845	-0.109924	0.361941	-0.187288	0.336547	0.36617	-0.530792	0.166772	0.0341684	0.44928	0.250628	0.168841	-0.0596508	0.365805	0.269365	0.887572	0.510789	-1.10829	0.230265	-0.979271	-0.451791
TCGA-D8-A1XT-01A	1.52097	3.47453	-4.9518	2.50925	1.78068	1.46864	-0.32532	0.813435	1.0464	-1.97206	-1.30397	-1.68177	-0.2957	-0.127584	-1.2008	0.156189	0.745838	1.12276	-0.607773	0.582788	0.242928	0.782626	-1.19405	-0.0512591	0.777872	0.84511	-1.7699	1.61407	-0.837185	-0.55428	0.295714	1.48013	-0.504696	0.00620338	1.77481	1.21627	-0.455227	-0.51666	-0.402626	0.697405	0.13167	-1.85768	1.02019	0.38223	0.444602	0.831587	1.34873	1.24915	-0.654507
TCGA-D8-A1XU-01A	-2.72331	0.242363	-0.408422	2.01628	-0.662693	-1.80963	1.36867	-0.452874	-0.525556	0.647895	-0.829175	1.09592	0.665486	-0.99846	-1.34061	-0.371019	1.03312	0.322445	1.21293	-0.788206	-0.113548	1.58781	-0.374865	0.501656	-1.12549	0.67101	-1.88076	0.325904	0.354754	-0.0737082	0.917819	0.244944	-1.0416	-1.20345	-0.0220975	-0.562998	-0.992536	0.509259	0.172576	0.999447	0.404582	-0.0939492	-0.017699	-0.873575	0.207427	0.15315	-0.160476	0.602559	-0.651943
TCGA-D8-A1XV-01A	-5.08951	3.77746	4.01855	4.4635	-3.05846	2.15466	0.175897	-0.932795	1.03668	0.106841	-1.91163	2.77724	1.6194	1.47766	2.73557	3.28925	-0.037444	1.57983	-1.06452	-0.197343	-0.0933676	-0.49549	1.23524	0.39959	-1.34165	-0.818177	0.497111	-0.2861	3.79018	-1.10057	0.963292	-0.875964	0.00478711	0.0203263	-0.146902	1.39189	-0.643835	0.466918	-0.447711	0.154502	0.303386	-0.952609	1.57623	0.00162284	-0.703772	0.247421	0.69095	-0.0041733	0.418361
TCGA-D8-A1XW-01A	7.41532	2.37235	1.44844	3.44255	1.13441	-0.689949	0.492234	0.65552	-1.80736	0.330485	-0.710911	-0.49046	-0.0137357	0.89703	-0.532485	-0.319974	2.08248	0.0847751	0.207692	-1.50022	-0.550259	-1.65254	0.114609	-0.759402	0.135393	0.51279	0.0318833	-2.24569	0.101816	-0.115677	0.566487	-0.223142	-0.713657	-1.17661	0.0657332	0.492171	0.106419	-0.0459334	0.465347	0.220648	0.394953	-1.49821	-0.371034	-0.66122	0.70637	-0.839216	0.298773	1.00674	1.21576
TCGA-D8-A1XY-01A	-3.27741	0.0436917	-2.22929	0.841884	1.85795	-2.66006	0.600518	1.37023	-0.327698	0.367451	-0.215641	-0.365067	0.495074	1.33482	0.155109	-0.0995309	0.562696	-1.655	-2.50345	-0.046047	0.792309	0.104762	-0.736286	0.479161	0.630492	-0.290547	0.176941	-0.200176	-0.409003	0.0492325	-0.316246	-1.42871	0.155055	-0.897126	0.449576	0.4345	0.2436	0.160414	0.234992	0.166173	-1.04812	0.0466699	1.22642	-1.16789	-1.06305	0.241193	0.55542	-0.536638	0.417875
TCGA-D8-A1XZ-01A	-2.43118	3.86963	-2.21654	0.327081	2.83384	0.664278	-0.640071	0.21389	-0.0902698	1.10142	0.214661	-0.613232	1.21626	2.98153	0.265103	0.0592904	1.76575	-0.459756	0.169005	0.491832	-1.15636	-0.813972	0.695385	0.0588726	-1.05028	-0.637718	-0.239164	-0.267159	-0.0427976	1.0258	0.337812	-1.2536	-0.376037	0.564154	-0.227381	-0.383345	0.133198	-1.21381	-0.588626	0.569724	-0.454199	-1.0836	-0.375074	0.59024	-0.688844	0.327442	0.329143	0.448218	1.08595
TCGA-D8-A1Y0-01A	-2.21685	-0.886391	0.311921	3.67399	0.368849	1.86804	1.15154	1.73915	-1.29266	-0.322312	0.75369	-0.896256	0.00578005	-0.0710315	-1.72085	0.272941	-0.292323	0.780849	0.440614	0.325224	0.588209	-0.659505	0.274441	-0.0698802	0.433614	0.492822	0.143772	0.387148	-1.46624	-0.0174302	-0.165819	0.02875	0.831842	-1.13603	-0.918322	0.46463	-1.16027	-0.242246	0.394757	0.572349	0.290383	-0.664538	-0.536125	-0.432701	-0.0734085	-0.145101	0.401955	0.182274	0.304672
TCGA-D8-A1Y1-01A	-3.95427	1.3784	-2.88367	0.658151	-0.808327	-2.46282	1.89815	-1.88913	0.651256	1.497	1.33318	-0.634568	-0.0362877	2.55436	-0.514544	0.39768	0.537732	0.142243	-0.828171	1.01134	1.49339	-1.3675	0.618358	-0.391984	-0.28129	-0.324869	0.668311	-0.476567	-0.451833	0.345412	-0.72362	-0.844238	0.98363	0.138697	-0.202205	0.478461	-1.70749	-0.32632	-0.904164	-0.118214	0.156181	-1.42589	0.106157	0.0538317	0.273631	-0.132256	0.616649	-2.01177	0.722023
TCGA-D8-A1Y2-01A	-1.17714	0.974946	-5.10674	-1.56416	1.19444	0.770833	0.481477	-0.592757	1.17236	-1.57356	-0.372583	-1.28405	0.287273	1.52674	-1.2637	-0.177367	0.815165	-0.163343	0.86705	0.320516	-1.02376	0.378422	-0.988047	0.753494	-1.24111	0.959044	-0.74007	-0.730428	-0.183266	-0.258635	-0.447067	0.505016	-0.281061	1.08798	-1.4862	0.787008	-0.975453	-0.932878	-0.546132	0.540401	-1.15037	-0.859534	0.23749	-0.493799	0.251817	-0.219985	-0.260552	-0.721995	-0.0223963
TCGA-D8-A1Y3-01A	-1.23346	5.94365	-1.99518	-2.63607	-0.720506	1.00546	0.594504	-0.582802	0.0900596	0.256098	0.45426	-1.7008	0.0460503	1.98825	0.125324	-0.590268	2.74697	-2.02225	-1.053	0.452623	0.161185	-0.257333	2.74615	0.470644	-0.0199867	-1.47639	0.223002	-1.42376	0.4453	-1.70996	-0.476053	0.0446055	0.334499	-0.527969	0.678994	0.849724	-0.172748	0.0393114	0.781345	-0.337257	-0.68789	-0.583108	-0.109302	0.55258	-0.279819	0.190656	-0.256399	-0.395003	0.701361
TCGA-D8-A27E-01A	-4.50484	2.66133	4.56328	0.95096	-1.68484	2.02263	1.33341	-0.206224	-0.119593	-1.17051	-3.96167	2.10525	4.16725	0.573459	3.49732	2.6842	1.92763	0.805682	0.26786	-0.0924088	-0.73876	2.48268	0.725427	0.239597	-1.46121	-0.722953	-0.24675	-0.19699	0.322833	1.17344	0.0807276	0.0206613	-0.0267443	0.0400596	0.460324	1.86901	-0.00129132	0.336813	-0.0711133	-0.755977	0.794531	-0.149138	0.943756	0.709396	0.370022	0.301689	1.17971	-0.598048	-0.352243
TCGA-D8-A27F-01A	8.68971	0.293973	-0.444283	1.67642	0.724345	-1.03803	0.49855	-1.5175	1.7514	-0.037915	-1.16295	1.59192	-0.685897	0.624514	-0.348854	0.0871973	-0.397295	-1.44948	-0.815738	1.10477	-1.15489	-1.0213	-0.991121	-1.89355	0.135903	-0.174844	-1.62086	-0.270033	-0.54377	-1.20923	0.429662	-0.178523	-0.821916	-0.656188	-0.226838	0.835283	1.16814	0.81446	0.310309	1.55867	0.648239	0.12112	0.648243	0.797189	2.11442	0.418688	0.867487	-0.723548	-1.47887
TCGA-D8-A27G-01A	-2.76144	-1.28981	-1.71935	-0.346749	1.89619	0.654331	-0.123016	0.681101	1.52424	0.93615	0.473505	-0.567412	-0.307779	-1.91061	1.66619	1.71839	1.94638	1.59348	-0.469685	0.0524134	0.815175	0.0420405	0.64161	0.839425	-0.435902	0.0175394	1.17354	-1.42795	-1.00148	0.677756	0.926546	1.1428	-0.789599	-1.31566	-0.74144	-0.355667	-0.0658147	0.202045	-0.748402	-0.463209	0.941627	0.00656276	0.322355	-0.0982167	1.26752	0.585172	-0.142771	-0.210997	-0.203027
TCGA-D8-A27H-01A	7.94072	1.35905	-0.268911	2.08584	1.98826	-3.95353	0.314669	-0.737191	0.259847	-0.316881	0.556104	2.35405	0.105584	-1.60439	1.0474	2.99945	-1.45446	1.5981	1.30842	-1.3471	1.12864	1.25993	-0.261038	-1.47133	0.970441	1.4746	2.00259	-2.26951	0.58362	0.749832	0.90833	0.756772	-0.385767	0.961902	-2.38406	1.61531	1.03861	-0.572132	0.69662	-0.798715	0.657417	-0.672718	0.598435	-0.318801	1.62145	-0.896375	-0.826974	0.434563	0.665089
TCGA-D8-A27I-01A	0.987331	-6.41155	1.14183	-0.192024	2.49425	1.54512	0.438655	-0.200948	0.501817	-0.866446	-0.586377	0.0364468	-0.397533	0.107834	-0.056097	-0.774921	0.532299	0.425573	0.215049	-0.0423149	0.376079	0.94366	0.0577673	-0.0235605	0.757708	-1.13081	-0.0969584	0.0496091	-0.712789	-0.407517	0.877817	0.351096	-0.178298	-0.568699	-0.536703	0.0978534	-0.691031	0.327329	-0.529466	0.0524172	0.190117	0.370773	-0.157255	0.23811	0.040193	-0.0119201	-0.0856557	-0.22539	-0.155726
TCGA-D8-A27K-01A	-0.996115	-1.47489	-0.932432	3.23928	-1.25542	0.410857	-2.86512	1.27469	0.856673	-1.64122	-0.317442	-0.577783	0.951432	-0.938096	2.33401	-0.537344	0.167343	-0.756875	-0.594516	0.868221	-1.7418	0.483811	-0.154409	-0.161568	0.226737	-0.305779	-0.91384	0.26713	1.09854	0.0281133	0.523359	0.58972	0.66979	0.181679	-0.132702	1.08853	-1.40125	-0.748456	-0.25466	-1.17597	-1.55104	-0.643487	0.223003	-0.277178	0.242343	0.000894748	0.299008	-0.164139	0.820974
TCGA-D8-A27L-01A	-0.48331	-3.15695	-1.50763	2.67202	0.488192	-2.34719	-0.308087	1.13426	-1.11686	-0.0594178	0.491788	0.98505	0.488426	-0.594557	1.55448	-0.860275	0.525944	-0.794751	0.672319	1.18351	0.994403	-0.552743	-0.474855	-0.98815	0.0830388	0.691123	-0.548992	0.805399	-0.243421	0.200874	-0.809013	-0.0532324	0.401482	0.153009	-0.826755	-0.641947	0.275285	-0.110658	-0.235316	0.0433637	-0.530721	0.267254	-0.0440881	-1.00559	-0.629672	1.14918	0.283566	0.192426	0.72717
TCGA-D8-A27M-01A	8.49208	0.924924	-1.71775	0.818843	0.348953	-0.971147	2.08201	0.477172	-1.96607	0.223	0.472278	0.802571	-0.553808	1.21823	0.401428	0.36375	-0.292151	0.713203	1.71946	-1.93772	-0.869338	1.25057	-1.08941	-1.65304	0.0810075	0.734468	0.233075	-0.894253	0.530792	1.01963	-0.0457285	-1.05767	-0.406856	1.35384	-1.66892	-0.408486	0.450355	-1.47107	-0.786759	-1.0288	0.241665	-1.48596	-0.335829	-0.899731	-0.438925	0.0597294	-0.530915	-0.791663	0.574747
TCGA-D8-A27N-01A	-1.11298	0.164122	-4.01917	-1.8431	1.19339	0.199376	-2.07726	-0.210333	-1.03417	0.344116	-2.27365	-0.415191	-2.21839	1.35342	0.567971	1.33885	-0.0631884	-1.17305	-0.373437	-0.797635	-0.47859	0.843722	-0.724369	0.573871	-0.586886	-0.137329	-0.911644	0.0335191	-0.651739	-0.962148	0.256355	0.664815	-0.126956	0.659392	0.243988	1.11066	-1.31208	0.63004	-0.0202269	-0.222501	-0.26643	-0.37568	0.607589	-0.0208484	-0.0031996	-0.482082	-0.636264	-1.52302	-0.0478825
TCGA-D8-A27P-01A	-0.961984	-3.06945	2.54321	3.51416	-2.41943	-2.96109	-1.97954	-0.850946	-1.69515	0.842313	-0.529146	0.362075	0.0421332	-0.241409	0.724028	-0.196589	1.03019	-1.02635	-0.0868659	0.228829	-0.208684	0.535774	1.16467	1.46771	0.376881	-0.682276	-1.08727	0.595031	1.17977	-0.973686	0.366102	0.300907	0.0972217	-0.706396	-0.0412113	0.131302	-0.317265	0.568687	0.540157	0.10072	0.972982	0.255753	0.609704	-0.687203	-0.527619	0.144706	0.133828	-0.330217	-0.338705
TCGA-D8-A27R-01A	-2.22745	0.908295	-0.57747	-1.5932	2.48155	0.243488	-1.39851	0.243106	-0.978774	-1.85755	-0.245587	-0.28101	-1.32827	-0.860929	-0.488943	1.17144	-0.634497	1.37591	-0.660274	-0.290609	-0.329833	1.00447	1.17327	0.127216	-1.15387	-1.53421	-0.763241	0.577634	-0.302938	-0.396416	0.182538	0.315903	-0.154363	0.392624	-0.180789	0.175903	-0.41034	-1.0719	-0.802088	0.454052	0.385216	0.111124	0.210101	-0.723689	-0.394802	0.8335	0.88886	-0.190305	0.0555408
TCGA-D8-A27T-01A	-3.43045	-4.23629	-2.05389	0.725691	0.670125	1.12038	3.58634	0.323814	0.79556	0.689323	0.592382	-0.896455	-0.190812	0.249722	0.809734	-0.435104	0.487675	0.343618	0.233306	0.045674	-0.915549	0.205414	0.214172	0.293538	-0.0334304	0.662885	0.184311	0.416207	0.589708	0.994981	0.442874	-0.477235	-0.292196	-0.382224	0.0775108	-0.367208	-0.0873889	0.751976	-0.556513	-0.292039	0.399099	-0.141264	0.838951	-0.318724	-0.294925	-0.899545	0.348363	0.38428	0.114042
TCGA-D8-A27V-01A	0.344172	-2.80181	0.557316	3.39911	0.231389	-1.64474	0.493067	0.995888	0.109615	3.75828	1.15051	-0.738942	1.00067	0.269763	0.430403	0.322791	0.160512	-0.626746	-0.105878	-0.205396	-1.33599	0.704893	0.578421	-1.38284	-1.59612	0.794976	0.295443	-1.4053	0.1297	-0.602202	0.282441	-0.052204	-0.0761306	-0.637683	0.309379	0.265263	-0.34926	-0.450979	-1.01615	0.572502	0.378419	0.158202	-0.245503	-0.535579	-0.780481	-0.503348	-1.2213	-0.243394	-0.641953
TCGA-D8-A27W-01A	-4.02938	2.61659	0.779621	-2.55585	3.20677	-0.11287	-1.85917	-0.118859	-2.54673	0.39897	-0.265725	0.145667	0.0861376	-0.372588	0.423791	1.34476	-1.78521	1.08298	-2.13507	-0.525901	-1.04198	-1.04554	0.357702	-0.345256	-0.231829	-0.137374	0.219615	0.881985	0.0694571	0.45929	-1.93256	2.25343	0.726067	0.123783	-0.0913596	-0.581318	-0.51319	-0.589882	-0.043124	0.14225	1.21899	-0.424587	-0.583964	0.806976	1.46509	-0.664028	-0.0547338	-0.594775	0.76607
TCGA-D8-A3Z5-01A	1.52133	-8.23719	3.49882	-0.766345	-1.8629	1.34402	-1.81458	0.479574	0.369558	0.789241	0.668319	-1.47026	-1.93573	-0.591598	-0.0927165	0.376006	-1.28394	-0.272568	-0.176581	-0.761741	-0.569066	-0.167903	-1.18341	0.126095	-0.995533	-0.044977	-0.227788	0.39061	0.0840168	0.169579	-0.219228	-0.155205	0.430897	0.284612	0.859245	0.0938369	0.414285	-0.510593	0.366772	1.25807	0.963417	-0.111288	-0.0968213	0.477516	-0.51091	-0.233696	-0.298249	-0.741095	0.402584
TCGA-D8-A3Z6-01A	-2.71651	-3.19962	0.551801	-1.41778	-1.68174	-1.84674	0.0736213	0.463561	-2.24501	1.48885	-0.271793	-2.2958	-0.301001	-0.862152	1.63377	0.114439	-0.273237	-1.15791	-0.804979	-0.795432	1.33666	-0.759927	-0.579738	0.394686	-0.434369	1.07198	-0.646024	2.53262	-0.679514	-0.130507	-0.570671	-0.0149749	-0.984784	-1.31774	-1.50111	-0.20592	0.90986	0.0171707	0.267434	0.186322	-0.0699374	-0.590968	-0.345331	-1.43653	-0.0263162	0.208812	0.998345	-0.0520104	-0.00919904
TCGA-D8-A4Z1-01A	1.94454	-7.36055	2.81374	1.53925	0.52319	-0.0973605	-3.78606	0.841392	-1.60334	-1.79743	0.510511	-2.55741	-0.949951	1.10218	-0.366407	0.456718	-2.09175	-0.581088	0.203134	-0.535839	-0.0972566	0.00995898	-0.0143886	0.841043	-0.413325	-0.808157	0.298957	-0.481346	0.533994	0.0122344	-0.103658	-0.435834	0.187231	-0.22194	0.272057	0.14511	-0.452442	0.0107875	1.4942	-0.501293	1.46071	-0.466697	-0.814646	1.28525	-0.452211	0.254139	0.650264	0.0163275	-0.187901
TCGA-D8-A73U-01A	-0.931759	-3.16372	-2.94699	-0.733042	-3.48845	1.90072	1.73368	0.465028	-0.0960037	0.186804	0.700735	-0.793448	1.08604	-0.339332	0.944084	0.76029	-0.0969135	0.422699	0.0759649	-0.692671	0.297753	-1.45923	-0.41234	-1.09223	-0.746971	-0.715864	-0.0571871	1.76189	0.438013	0.653537	0.477921	-0.41108	-1.90211	-0.829452	0.474172	-0.875153	0.741177	-0.890779	-1.08195	-0.983717	0.759816	0.773878	0.234157	0.531457	0.330996	0.958854	-0.133682	0.00522961	0.522657
TCGA-D8-A73W-01A	-2.5933	-0.14583	-1.23871	-1.92064	-1.66646	2.52468	2.0165	-0.398902	0.0206142	0.131736	-1.83554	2.50213	1.06631	1.90372	-1.17747	1.3523	-0.242543	1.79818	0.597324	-1.99254	-0.391992	-0.0167138	-1.51716	0.327898	-1.51903	1.58304	1.71025	2.31603	0.175028	-1.43878	0.182502	0.122756	-0.590578	-0.863767	0.260873	-0.123849	1.33972	-0.617799	-0.447056	-1.10725	-0.795139	-0.902482	1.05582	-0.495862	-0.58754	1.37571	-0.763917	0.73443	-0.388802
TCGA-D8-A73X-01A	-2.05479	-2.20502	-0.283996	1.90777	-1.32434	-2.9338	0.174498	-0.209461	0.214165	1.18884	1.4915	-1.24063	0.688919	-0.840742	1.86915	0.237557	-0.547652	0.340701	1.1482	-0.757903	-0.104956	0.130936	0.119656	0.586974	0.256172	0.542779	0.138142	0.602782	-0.66805	1.05649	-0.767389	-0.652277	0.482659	-0.577162	-0.196077	0.873687	-0.0504926	0.0289182	-1.12102	0.785964	0.978481	0.429883	0.182022	-0.121872	-1.00815	0.0334204	-0.971278	1.26942	0.703951
TCGA-E2-A105-01A	-4.21556	3.42789	2.06473	-1.92711	2.80917	-0.256481	-0.787709	0.0825536	0.487654	-1.12438	1.06369	1.07855	-0.500787	-2.13894	0.0183486	0.572902	-0.440721	0.277105	-0.183537	-0.662017	-0.710719	-1.16009	-0.348561	-1.79942	0.114399	-0.335434	-0.40243	1.94828	1.8819	0.0946003	-1.12573	0.404742	-1.54984	1.4376	0.215701	-0.0590699	-0.926826	0.366319	0.952322	-0.412993	0.215475	0.0959769	-0.519403	-0.959181	0.473563	0.873882	-0.418494	-0.50735	0.0014322
TCGA-E2-A106-01A	-5.08422	0.564957	2.65709	-0.932903	1.34185	-1.29667	-0.615757	1.53716	-0.283476	-1.13966	-2.24632	-1.41697	0.440159	-2.18646	-1.9004	0.150976	-2.70625	0.488689	-1.35477	-0.302205	-1.4371	0.362032	-0.362619	-0.536686	-0.681831	1.53029	0.454894	-0.0289526	-0.525249	-0.359058	1.42915	-1.79771	1.14499	-0.115672	0.275169	-0.811311	-0.215109	0.362472	1.09233	1.58544	-0.380713	0.0910449	0.0427803	0.494051	0.750969	-0.992106	0.352484	0.0577399	0.703854
TCGA-E2-A107-01A	-3.25985	-0.673029	1.46419	-2.14755	-1.55442	0.32461	-1.55273	-0.943757	0.378109	1.82243	2.08015	-0.887019	0.62818	-0.288211	-1.95197	-0.527335	0.320203	-0.807198	-0.949536	0.294982	2.58638	-0.0630696	-1.74152	-1.64131	-1.32951	-0.561703	-0.135068	-0.436612	-0.823417	-0.526803	1.26803	0.342319	-0.375742	-0.389875	-1.72906	0.708508	-1.06902	0.336525	1.48972	-0.848221	-1.12883	0.819317	-1.06785	-1.17714	-0.935387	-0.103526	0.145836	-1.56446	-0.496298
TCGA-E2-A108-01A	3.10494	-6.10592	-1.64576	-1.18113	1.21978	2.47049	0.334124	0.375738	0.0721295	-1.71785	-0.850425	1.13644	-1.22418	0.304878	-0.611278	-0.762036	1.07989	-0.426421	0.663389	-0.314827	0.653794	0.579715	-0.628623	0.13518	-0.110455	-0.000614049	0.00387774	-0.379698	0.461782	-0.135957	-0.47507	0.310426	-0.0192283	0.615906	-0.418639	0.423539	-0.103707	0.241252	0.161092	-0.566102	-0.40559	0.778999	-0.798345	0.784548	-0.00165918	-0.573936	0.947062	0.417878	0.149366
TCGA-E2-A109-01A	-4.56078	4.43694	-0.629854	-0.926582	2.69024	-0.712481	-2.42053	-0.534619	-2.37475	0.983007	0.493618	-0.248575	-0.240714	0.578794	-0.0935387	0.0699159	-1.27053	0.420299	-1.44893	-0.987191	-0.776894	0.994878	-1.34262	-1.4747	0.377573	-0.0445651	0.785184	1.94419	1.22503	0.672556	-2.51202	1.89161	-0.41304	0.272772	1.49269	1.01367	0.108126	1.36174	0.0901288	-0.881461	0.550665	0.289058	0.244696	0.769246	-0.00318719	-0.120881	-0.393817	-0.56155	-0.63848
TCGA-E2-A10A-01A	-4.84558	1.43768	0.581171	0.0758739	1.49198	-0.271179	2.50759	0.200259	-0.3683	-1.41777	-1.67609	-0.18461	2.62059	-0.70957	1.46028	-2.02159	-0.597292	-0.782456	0.812999	0.558115	0.31442	0.0888985	-0.828539	-1.91182	1.03718	0.391086	-0.538923	0.0721311	-1.65627	0.821081	0.346264	-1.33889	1.0135	-0.492864	1.15188	-2.04487	-1.19285	-0.224115	0.0422336	0.856819	-0.211449	-0.67767	-0.47002	-0.676659	-0.422282	-0.290892	-0.359476	0.733823	-0.125405
TCGA-E2-A10B-01A	-3.94637	-0.842404	-1.04123	2.0479	-2.55149	-0.222653	3.3358	-1.45405	-1.07692	-0.784771	0.497987	2.51824	0.418707	-0.485322	-2.42581	0.00504706	-0.660358	1.04763	0.156189	-0.692441	-0.488859	-1.15859	-0.595417	-0.988999	-0.0602595	-0.197584	0.18976	-0.594683	0.981533	-2.02843	0.460721	-0.0586942	0.238748	1.12256	-1.37047	-0.637964	-0.585378	-0.11933	0.65568	0.40369	0.153961	-0.334366	0.904756	1.68301	-0.704963	0.911943	0.454472	0.0299413	-0.616949
TCGA-E2-A10C-01A	-3.21923	0.827316	-2.27533	-2.1538	-3.06432	0.78612	-4.11787	0.297982	-0.278608	1.11616	0.588286	-0.93526	0.478338	-2.13835	-1.28712	0.598934	-1.47778	0.230043	-1.04248	-0.0583572	-1.92024	-0.396407	0.531012	-1.78517	1.33356	0.753979	1.80985	0.694222	0.418413	-1.74094	-1.54792	-0.906925	-1.20838	-1.51902	-0.451691	-0.311289	0.357745	-0.771544	-1.83693	-1.31408	-0.905455	-1.05538	1.09855	-0.153766	1.3628	-0.812498	-0.384582	0.777139	-1.27867
TCGA-E2-A10E-01A	-3.37032	-1.5338	0.713952	0.904425	-2.02096	1.52416	2.2152	1.24252	-1.23234	1.60252	-1.12519	1.20229	0.36658	-0.833739	-0.369791	-0.294174	0.120847	-0.262776	1.40041	-0.288304	-0.714314	1.40506	-1.06196	0.710294	0.65242	-1.04995	-0.618364	2.02929	-0.922769	0.137411	1.12516	0.030133	-0.29705	0.561193	0.847344	-0.475327	0.0142445	0.477583	-0.436132	0.96458	-0.11283	-0.0599314	-0.703555	0.343948	0.556631	-0.253781	-0.2348	1.12649	-0.838779
TCGA-E2-A10F-01A	-2.5563	-3.17632	-1.68619	-0.0141469	-0.219478	-1.5057	3.75146	1.34503	0.626242	-1.10774	0.765825	-0.881028	-0.257323	-0.182981	0.656754	-1.12583	0.347918	-0.310631	-0.0160934	0.611314	-0.185718	-0.38414	-0.595153	-0.157092	-0.603808	0.126947	0.714454	0.469482	1.08257	0.292605	1.20042	-0.696032	-0.7858	-0.357887	0.158947	0.308922	-0.104599	1.00218	0.258359	-1.16325	0.563835	-0.373737	0.0861843	-0.439446	0.507097	-0.29949	0.294037	-0.886317	0.0697805
TCGA-E2-A14N-01A	7.63827	4.32277	-0.256918	1.39551	-0.812496	1.9589	1.85107	0.514325	-0.67754	-0.0928182	-2.26841	-1.55914	-0.193539	0.605047	-0.475527	0.239449	1.06208	0.727046	0.257264	1.62431	0.319502	-0.417735	2.24716	-1.09587	0.786635	-1.6659	1.06604	1.38577	-1.59411	0.617077	-0.296066	-0.879215	0.806395	0.36343	-0.0992543	0.356103	0.292622	1.44527	0.874076	-1.35636	-0.0721432	-1.14397	0.240202	-0.406943	-0.435829	-0.284703	-0.695539	-0.155602	-0.336704
TCGA-E2-A14O-01A	-4.25819	2.33201	-0.603544	-1.65126	-0.861517	-0.813897	-0.0582762	1.54011	1.2173	0.246074	-1.10097	-0.8356	-3.45583	2.81195	-0.423126	0.0241822	1.01981	-0.57809	-0.502234	-0.341474	1.35771	-0.101336	0.544572	0.95705	1.11609	-1.95102	0.34018	-0.278907	0.513477	0.836662	0.083255	0.780527	0.890585	-1.51488	0.200748	1.47053	0.511442	-0.168124	-0.249897	0.246353	-0.193461	0.389571	-0.149513	-0.885178	-0.187518	1.34644	-0.781974	-0.041228	-0.75354
TCGA-E2-A14P-01A	1.87014	2.21356	-1.55735	-1.26737	0.0296387	2.44827	-3.53687	0.815825	0.844564	-0.537634	-1.01779	0.509322	-0.189729	-0.442906	-1.48941	0.400363	0.0981727	-1.41269	0.661255	0.896847	-1.15805	-0.364477	-2.27581	0.720847	1.00648	-0.302301	-0.098032	-0.562837	-0.0667854	-1.40799	0.000577003	1.80715	1.26717	-0.511377	-0.363718	0.323092	-1.51986	-0.112188	-0.297611	0.952664	-0.637668	-1.00511	-0.151695	0.440641	0.0389178	0.583386	-0.970737	-0.452049	-1.09922
TCGA-E2-A14Q-01A	-1.18236	-3.31737	2.27769	1.2172	-0.327909	-0.797307	0.833587	1.21891	-1.31521	-2.07071	-1.58032	0.00204264	0.147189	0.0535457	-1.0761	0.445145	-0.740723	-0.242115	-0.356859	-1.05596	-0.860791	-0.362476	0.341509	-0.494673	1.1826	-0.228389	-0.277075	0.515797	-0.508083	-0.989594	0.935128	0.501212	-0.18899	-0.133782	0.677609	-0.322243	-0.131274	0.0383344	0.853888	-0.651419	-0.952199	0.65663	-0.287315	0.0880547	0.614138	-0.741878	-0.0936743	-0.811729	0.3841
TCGA-E2-A14R-01A	8.48459	2.86673	0.812208	-0.885615	-0.278555	2.31595	0.110886	1.84649	1.21538	1.05166	1.76113	0.587646	-0.736817	1.84203	3.20291	2.91187	-0.948911	-0.424059	0.810629	-0.725002	-1.11837	-1.42544	-1.04503	1.41748	0.11001	0.581148	0.605759	-0.33217	-0.237092	2.39556	-1.68503	0.494231	0.219208	0.0552102	-0.522682	0.183505	-0.377855	1.59591	0.826487	0.667765	0.631356	1.48384	0.158677	0.782259	0.0819577	-0.149756	0.641083	0.198417	-0.587869
TCGA-E2-A14T-01A	-3.06679	1.94368	0.57699	-2.04003	2.60282	-0.865153	-2.15023	-0.289355	-0.529683	-0.534374	-1.27306	0.738692	-1.19293	-2.41554	-2.10604	-0.708212	-0.898595	-1.36596	1.96325	-0.786099	-0.777922	0.690797	-0.501694	-0.202298	-0.192128	-0.367428	1.57992	0.233302	0.617781	1.11097	0.212028	-0.66654	0.923245	-0.00317459	-0.735101	-0.168219	0.779001	1.76544	0.765012	0.860823	-0.921348	-0.319752	0.979647	1.09221	0.404035	-0.0628795	0.965457	-1.00469	-0.285628
TCGA-E2-A14U-01A	2.03633	-7.25534	6.87652	0.873295	-0.950138	-0.622834	-4.22409	1.84039	-0.266236	-0.447888	0.36474	-2.07829	-0.215276	1.64214	-1.49766	-0.0442206	0.057422	-0.392015	1.27654	-0.415038	-0.202863	-0.189031	1.8325	0.348039	-2.08083	0.122352	-0.175788	-0.197718	0.146679	-0.595067	0.0121892	0.792524	0.562868	0.916471	0.880047	0.553704	-0.632204	0.540228	0.439368	0.727317	0.879728	0.304757	0.31217	0.228291	-0.480577	0.0216534	-0.214462	-1.26696	0.0163594
TCGA-E2-A14V-01A	-0.624016	-0.313022	-0.0203036	1.5679	0.19316	-1.62299	-2.31836	0.964436	0.739669	2.49667	-1.27724	0.860331	1.30915	0.586281	-0.157018	-0.449354	0.367861	0.411621	-0.769724	1.81187	1.36427	0.300874	-0.0398236	-0.776053	-0.00888123	1.82998	0.369295	-0.611331	-0.275891	-0.268048	0.267437	-0.83245	-0.202072	0.672532	-0.415087	0.307582	-1.17252	1.01093	0.426544	1.19158	0.477604	1.05114	-0.636759	-0.0189584	-0.529301	0.115133	0.1332	1.15444	-0.0786506
TCGA-E2-A14W-01A	-4.69283	2.58478	-1.21452	0.235661	0.977997	-2.53491	0.221674	0.244991	1.2847	-0.721881	0.62589	-1.06872	-1.34987	1.69181	-2.90808	1.44745	-0.822555	-1.22052	0.340633	1.42899	0.859407	-1.6535	0.49375	-0.147145	-0.499059	-0.768498	0.945166	-1.19783	0.177673	1.04128	-1.45394	1.27369	0.775515	-1.04934	-2.4943	0.658168	0.0477344	-0.0684434	0.00880724	-0.263425	0.256062	-0.105801	-0.457287	-1.03884	0.700219	1.5066	1.42617	-0.974093	-0.914846
TCGA-E2-A14X-01A	8.17876	1.13753	2.67134	3.05489	1.83473	1.34943	-0.665777	0.641663	0.684379	0.376364	2.38715	0.528811	-0.102383	-0.664653	3.13487	2.92796	-2.03693	1.34492	1.9379	-2.05253	-0.0312177	-2.30295	-0.656264	0.260042	1.27377	-0.229603	0.489264	-1.67117	0.204496	1.08293	-0.0214163	0.604235	0.428876	-0.916555	-2.02966	-0.338778	0.458565	-0.228855	1.04508	0.594789	-0.243054	1.59028	0.434941	-0.208618	0.446309	0.102708	-0.0570643	-0.563093	0.505098
TCGA-E2-A14Y-01A	10.0764	3.38456	-0.150788	-0.116543	1.00923	-4.00831	0.736371	3.58165	0.888574	5.84344	-0.189272	0.0702931	0.0476651	-1.22617	1.44019	0.332561	-3.70747	-0.735388	0.0307295	-0.0042901	0.24117	0.229972	-0.699104	0.720764	0.308312	0.639875	-0.0658175	0.520502	-0.609417	0.0930029	0.763146	1.48313	-0.596001	1.61202	0.618949	1.69538	-0.543439	0.871601	-1.885	0.353123	-0.67733	1.02143	0.297686	-0.475345	-1.66123	0.444567	0.102432	-0.494664	-0.107518
TCGA-E2-A14Z-01A	0.569677	-1.19837	-0.554531	-0.679876	0.314843	1.84044	0.707733	1.08139	0.115042	-1.65984	-0.215908	-0.686402	0.338589	0.498323	-0.946166	-1.63856	1.4803	0.115578	-0.517052	-0.126739	-0.270029	0.640918	0.511496	0.243507	-0.157832	0.0633293	-0.295677	-0.378604	1.62793	-0.199273	0.86543	-1.57022	-0.0345153	-0.393257	0.811198	0.547204	0.497309	0.322771	0.207301	1.50783	-0.579236	0.0543538	1.23835	0.120191	-0.451956	0.021803	-0.0962159	0.093167	-0.135045
TCGA-E2-A150-01A	6.98956	2.50354	-0.861008	0.625036	0.204305	0.768177	0.362386	1.00815	-0.454829	0.964034	-1.76171	2.59822	0.0470202	1.72316	0.199647	-1.88441	1.51924	-0.617678	0.363531	-0.0955467	0.140332	-1.81708	-0.627534	0.97431	-0.301239	0.407698	-1.00247	-1.61654	-1.18914	-0.933831	-0.161507	-0.760917	0.496709	-0.144002	0.874829	-0.00148481	0.00072498	1.38482	-0.922515	-0.120436	0.75594	-1.1629	-1.30703	-0.00861637	0.948657	0.223758	0.638714	-0.535249	-0.685447
TCGA-E2-A152-01A	0.266632	1.36499	-3.14039	1.489	-0.603996	-0.65974	-2.14784	-2.16528	0.714668	2.05946	-0.0505882	1.40691	2.10272	1.27511	-1.59028	0.410976	0.224188	-0.660008	0.0618019	-0.25001	-0.607974	0.558754	0.665377	0.90184	0.477041	0.24929	-0.0442499	0.716271	-1.06207	0.319855	0.169435	-0.32643	-0.265104	0.196344	0.529317	-0.809424	0.753591	0.19323	0.183734	0.204679	1.22068	0.93617	-1.33855	-1.43177	-0.96194	-0.349951	0.0510509	0.718995	0.550217
TCGA-E2-A153-01A	-2.25969	-2.56706	-2.7239	0.443492	-0.281835	-1.76423	0.785972	1.60011	3.49773	-0.120464	-0.121236	0.0840764	-0.244869	0.692736	-1.09976	-0.475871	0.502131	1.3552	-0.56227	-0.983148	1.22747	0.315667	-0.62804	-0.346305	0.451804	0.210598	0.269752	0.891498	-0.126996	-0.0497543	-0.219555	-0.816493	0.263187	0.918986	-0.105688	-0.0471972	-0.929463	-0.110778	0.093851	0.400538	0.706447	0.486803	1.00967	-0.0724287	0.200322	-0.344854	0.284706	-0.596208	-0.577411
TCGA-E2-A154-01A	-4.41089	-0.340374	-0.778084	3.56833	-1.30329	-1.4583	0.636837	1.78136	1.58974	0.830537	1.15029	-1.97691	-0.302242	-0.647361	-1.55479	0.0636483	-0.5514	0.503858	-1.09433	-0.197219	-0.865655	-0.184355	0.364408	-0.439773	-0.0292515	-0.0241435	-0.828033	0.591843	1.4382	0.528484	-0.652083	-1.11591	0.514448	-1.06695	0.039681	1.32841	0.584134	0.412847	0.708419	0.295991	1.5862	0.15938	-0.264979	-0.885366	-0.812248	0.302385	-0.334552	0.0336655	-0.551001
TCGA-E2-A155-01A	-4.52971	4.71138	3.59391	-1.85587	2.52022	1.40182	-1.4213	-1.03728	0.931927	2.35057	1.66061	0.502492	-0.188927	0.13842	-0.0579939	-0.43748	1.77635	0.304304	0.479554	0.0221401	-0.430769	-2.06216	-0.0663778	-0.702023	-0.773311	-1.19559	-1.10994	-0.756998	-1.26561	-1.08975	-1.30553	0.227506	-0.419199	-0.664772	-1.77287	1.28693	-0.310665	-0.760789	-0.417963	-1.17814	0.755652	0.921246	-0.613011	1.06445	-0.30246	1.13737	-0.368283	0.105331	0.401522
TCGA-E2-A156-01A	-6.63319	2.14629	4.39575	2.27289	-2.4355	-0.730982	1.66533	1.37366	1.15704	-1.86401	-0.294929	1.10463	-0.6941	0.848936	0.686385	-1.55245	-0.531348	-1.44727	1.7422	1.59317	0.0842427	0.432396	-0.583094	0.0504216	0.948083	0.886499	2.53797	0.921166	-1.06615	0.76363	0.205948	2.11048	0.242403	-1.43117	0.134069	-0.538863	0.586951	-0.347819	0.456701	-0.726303	0.733382	-0.110352	-0.306262	0.416122	-0.0669298	-0.190992	-0.22479	0.143957	0.00421065
TCGA-E2-A158-01A	9.60274	5.42176	3.38296	3.54712	1.09428	0.208269	0.975732	1.01417	2.51336	0.883796	-0.253117	-2.49347	0.0430045	-0.139317	1.68604	2.16969	-3.16353	0.212676	3.29993	-1.18784	-0.0384811	-0.270079	0.662747	-0.36895	-0.405696	-0.296238	0.829038	0.120516	2.39738	1.59774	0.473357	-0.555885	-0.781507	-0.406378	-1.01911	0.447195	1.503	0.822714	0.832396	-0.543164	-0.0949805	0.732814	1.40263	-0.608921	-0.756248	1.50106	-1.46189	-0.277031	0.132254
TCGA-E2-A159-01A	5.76255	2.02216	-2.04005	-0.42175	-0.887853	-1.92449	-1.89423	1.80285	-0.333108	0.970483	1.48521	0.899217	1.44335	-0.357725	0.930719	-1.03726	-2.09764	-1.48718	1.34562	-0.981935	-0.74253	0.15362	-0.630461	1.32802	0.684754	0.48725	-0.298405	0.139319	0.938917	1.07791	0.422952	1.19821	-0.494917	-1.05943	0.589635	0.0798213	-1.72572	0.502759	-0.95471	-1.41511	2.41625	0.386119	-0.690172	1.0574	-1.2661	0.0586774	1.09537	-0.825274	0.176245
TCGA-E2-A15A-01A	-3.11236	3.92175	-2.08888	-0.0834195	1.29515	-0.838959	-1.96304	2.24321	-1.14408	-0.306931	0.0797245	-0.521994	-0.953283	-0.972174	0.548446	1.16584	0.923632	-1.22931	0.24403	-0.196405	0.402334	0.249665	0.144101	-0.248811	-0.411026	-0.953565	-0.384099	1.00751	-0.195273	-0.0175276	-0.0696694	-1.11215	0.285132	-0.0483305	0.544128	0.0266849	1.01735	-0.764254	0.642136	0.232418	0.420349	0.00249677	-0.209117	1.21601	-0.32468	0.322	0.76443	-0.131828	0.12864
TCGA-E2-A15C-01A	-1.87393	-1.96028	-0.908453	1.73596	1.93818	-1.29014	-1.13924	2.44685	1.17108	0.92734	1.77129	-0.756314	0.427862	-0.280368	0.0935262	-0.394284	1.72863	-0.55575	-0.398361	-1.18965	0.594581	0.0171986	-0.361721	-0.0401621	-0.976578	-1.01787	0.586181	0.351169	-0.361092	0.0718242	-0.201542	0.568091	0.0630827	0.590171	-0.318204	0.579099	-0.175999	-0.121188	-0.834516	-0.309746	0.0903458	0.0171737	-0.112657	-0.250422	0.0555503	0.369004	-0.261	-0.219349	-0.33037
TCGA-E2-A15D-01A	-2.55248	-2.34006	-1.90337	-0.510479	1.23796	1.03747	-0.592638	0.314451	3.0128	-1.41547	0.459602	1.13168	0.335458	-1.60114	0.682959	-2.1393	0.831481	-0.100411	-0.0733987	1.07614	-1.4601	0.966408	-0.307489	-0.518139	0.714143	0.388394	1.46946	-0.390488	1.26146	0.14085	-0.839845	-0.2795	0.94232	-0.872068	-1.57557	0.467052	-0.369436	-0.766214	-0.640543	-0.554546	-0.538102	0.0938294	0.187076	1.18781	-0.744984	-0.378828	-0.255473	0.100337	1.02745
TCGA-E2-A15E-01A	1.17088	-4.05042	2.91496	3.15698	-0.330253	-1.94543	-3.29686	0.605663	-0.681716	-1.1375	-0.0209164	-0.539187	-0.898323	3.70962	-0.750593	-1.54688	0.989749	0.231067	-0.590387	0.541786	0.504924	0.793863	-1.17812	-1.51044	-0.584864	0.692708	0.576895	0.073499	0.948159	0.0974712	0.535228	0.596979	-0.410477	0.67998	0.223197	-0.47227	-0.216976	0.654443	0.630156	0.578469	0.317167	0.136832	0.0453192	-0.413635	-0.623779	0.28796	-0.208093	0.459759	0.292931
TCGA-E2-A15F-01A	-2.89407	-0.349917	2.32563	1.28549	2.40496	-1.47943	1.01664	0.90983	-0.271844	-2.17683	2.20395	2.96964	-1.49483	0.220232	-0.0304061	-1.81251	-0.674642	0.0306306	-0.42668	-0.576054	1.42008	1.03178	-0.32757	1.86486	0.253681	-0.70483	-0.82522	-0.113593	-0.468094	-0.937301	-0.814703	-0.745115	0.0449344	0.306207	0.191448	-0.765327	-0.200338	0.0552325	-1.90347	0.699889	-1.22195	-0.262889	-0.57762	-0.350441	0.49508	-0.141009	0.280416	-0.032013	-0.880723
TCGA-E2-A15G-01A	-6.14156	-0.426721	1.68106	2.00687	-3.0488	-0.623881	2.31485	-0.879917	-0.493438	0.839109	-0.890801	-0.227681	0.00685657	1.37129	-1.25027	0.276252	-1.90918	-1.50137	1.2578	0.800153	0.651187	-0.612361	-0.115306	0.0882074	-0.143917	0.595584	1.00129	0.178206	-1.10022	0.420126	-1.54022	0.704425	0.700643	0.214818	-0.849711	0.483879	0.819254	-0.542351	-0.305409	0.0444365	-0.383608	-0.108418	-0.251266	-1.26981	0.470505	0.867426	-0.959711	-0.25628	0.120053
TCGA-E2-A15H-01A	-2.32876	0.0219692	-0.184598	0.297726	0.461782	-2.87089	-1.9741	1.60473	-1.81416	1.3765	-1.70844	-2.66802	-0.13563	-1.78586	-0.812049	0.286924	-1.51955	-0.666383	-0.255225	-0.514622	0.26885	-0.531891	-0.291908	1.04937	0.0113616	-0.457967	-0.588415	-0.0220771	0.50468	0.311162	-0.162272	-0.337359	0.922988	0.146329	-0.0453207	0.517749	-0.0562587	0.791954	0.227459	0.275943	-0.932973	-0.0557801	-0.90869	0.356004	1.09574	0.354381	0.0398662	-0.17321	-0.114997
TCGA-E2-A15I-01A	-1.63598	-2.8419	0.469056	3.2357	-1.46371	0.977983	-0.0377859	1.07371	-1.21496	2.60958	-0.308495	-1.07473	0.632598	0.730879	-0.972443	-0.919167	-1.82489	-1.09682	0.660902	-0.634342	0.219694	0.900189	0.649768	0.212225	0.621347	0.112269	-0.721457	1.179	0.132252	0.314477	-0.0681632	-0.189671	-0.367343	-2.00503	-0.799726	-0.316366	1.46076	-0.899861	0.114179	0.461915	-0.158761	-0.555509	0.264702	-0.498932	-0.713331	1.65798	0.490302	-0.248172	-0.381702
TCGA-E2-A15J-01A	-5.2635	1.21245	0.135129	1.41445	-1.60141	0.236428	1.45873	3.13351	2.82191	-0.509664	-1.42876	-0.999433	0.648582	-0.64499	1.21004	0.118361	0.217151	0.0483227	-1.85284	1.14873	-0.735328	1.43592	-0.504747	0.779983	1.51849	0.957527	1.79476	-1.73067	1.28177	1.32415	0.0661331	0.508645	0.041592	0.328595	-0.162402	-0.597359	0.180515	0.109491	1.70259	-0.056543	-0.734039	-1.35711	-0.869754	-0.421555	0.145521	-0.20933	0.976811	-1.07611	1.28262
TCGA-E2-A15K-01A	-3.5078	-0.623886	-1.80816	-0.245256	-3.09564	-0.135223	1.21056	-0.227201	-0.533962	2.5119	-0.291521	0.798238	-0.397536	-0.378793	0.0989029	1.08272	1.30002	-1.59784	-0.372335	0.280056	-1.13143	-0.765974	-0.594457	-0.829968	0.614652	0.174543	1.44683	0.461003	-0.226781	-0.783613	-0.822394	-0.414661	0.127063	0.341638	0.166413	-0.720411	1.06609	0.0119131	0.539802	0.125357	-0.933414	1.50637	-0.719312	-0.766758	0.20373	1.29154	0.333133	-1.46189	0.895925
TCGA-E2-A15L-01A	-4.00404	-0.183665	-0.432544	2.02641	-1.61497	-1.24432	0.767852	-1.60146	-0.593678	3.80886	0.463532	-0.637902	-0.429574	0.60934	1.2016	-0.0203946	-0.0305763	-1.47052	1.70369	-1.0004	0.593769	0.904807	0.290118	0.999731	-0.838327	0.0778301	0.442245	3.00825	0.0737322	1.46555	-0.629413	1.16216	-0.111256	0.0494292	-0.829005	-1.08653	0.432294	-1.01311	-0.405723	-1.13804	1.05148	-1.12614	-0.213712	-0.574637	1.0536	-1.12194	-0.121195	0.0384471	0.261594
TCGA-E2-A15M-01A	0.279151	-3.26227	-3.12368	2.61363	0.635617	3.17412	2.80073	-1.85998	-0.057544	0.114493	0.784746	1.80189	-1.67076	-0.957523	-0.810617	0.244838	-1.03299	-0.476417	0.629029	0.00353062	-0.157206	-0.304021	0.657636	0.198417	0.4476	0.428197	0.0858378	-0.511373	0.328316	0.169249	0.892225	0.447366	-0.691388	0.718843	-0.460946	0.748023	-0.190967	-0.471738	-0.340125	0.755078	-0.128427	1.38522	0.207081	-0.53905	-0.758595	-0.041558	-0.0618464	-0.254131	0.0403985
TCGA-E2-A15O-01A	-2.90344	1.15413	1.9511	1.10226	0.550319	0.949947	-0.573329	1.853	1.42007	0.456491	0.524788	0.438091	-0.21289	-0.292195	1.18158	-0.408825	0.314151	-1.39593	-0.661047	-0.753944	0.599404	-0.831549	1.17008	-1.74841	0.520237	0.0715126	0.748692	1.4213	-1.23039	-0.594748	-0.713199	-1.1705	0.0636021	-0.109862	0.221811	-0.870156	-0.389223	0.546033	-0.85758	-0.391959	-1.30747	-0.804155	-0.230347	0.550768	-0.825839	0.237182	-0.434691	0.463677	0.370403
TCGA-E2-A15P-01A	-1.42828	-1.01296	1.5949	0.666211	-0.871778	-0.986344	0.733813	-0.454221	-0.98704	0.461289	-0.307941	-0.723392	-0.272006	-0.593902	-0.788672	0.178322	2.16784	-0.125821	0.309321	-1.46064	-0.331129	1.78697	-1.65339	0.539888	-0.791833	0.227553	-1.04246	0.476021	1.41385	0.102466	0.148058	0.205692	-0.885889	-1.39616	0.371299	0.386743	0.458731	0.431968	0.350619	0.901817	-1.06501	0.426756	-0.114132	-1.11582	-0.301774	0.426201	-0.157222	-0.205595	-0.539779
TCGA-E2-A15R-01A	-5.51888	3.51147	2.31375	0.6685	1.81827	-0.789223	-1.98161	-0.377705	1.37313	-1.07276	1.61126	-0.0422536	0.0737742	-0.297595	0.318499	-1.47662	0.0428679	-0.371673	-0.542722	-1.43051	0.940176	0.75128	-1.81343	-0.314949	0.225465	-0.954481	1.64882	0.587436	-0.462511	-1.32909	0.120958	0.731389	-1.09058	-1.50716	0.61505	-0.85775	-0.440702	0.290261	-0.722083	-0.514135	-0.861001	-1.81106	-0.776929	0.80357	-0.1272	-0.0788428	-0.0510893	-1.25651	-0.954518
TCGA-E2-A15S-01A	-4.98991	3.39576	5.11219	-1.05419	3.06105	0.704078	-2.60857	-0.586425	0.534869	0.798597	0.957293	1.11171	0.429178	-1.44373	0.9525	0.0416059	0.204753	1.38915	-0.9645	0.350615	-1.43885	-0.0278412	0.9409	-0.629151	0.432766	-0.10656	-1.33541	0.922072	2.96344	-0.298454	-0.426687	0.0584382	-1.07377	0.0952579	1.40354	-0.426438	-0.667987	-0.689752	-0.0252204	0.288758	-0.807482	-0.985462	-1.08104	-0.458001	0.0681152	0.0649709	0.413221	-0.448037	0.233674
TCGA-E2-A15T-01A	-4.44805	1.40605	2.57246	0.495272	1.77225	1.31918	-0.675492	-0.039572	1.08142	4.23838	0.541468	-0.188628	-0.147582	0.688302	-0.445166	-0.469487	-0.137379	-0.915323	1.00847	0.00509314	0.679494	-1.22294	-1.00511	-0.591141	-0.598282	-1.10898	0.383375	1.7828	0.627439	0.0975313	0.0845377	-0.818867	1.53273	0.240302	-1.05925	-0.829002	0.469662	-0.287609	-0.68575	0.0112188	0.0255962	-0.82661	0.869769	0.546584	-0.578133	0.116355	1.12599	0.115765	0.404701
TCGA-E2-A1AZ-01A	6.01442	1.75767	-1.1213	0.477259	1.76237	0.108615	1.89639	-0.33251	-0.941807	-1.22951	1.22717	0.856103	0.696774	0.414925	0.597514	-0.946331	-1.47557	-0.477999	2.00962	-0.945419	1.69171	-0.0642883	1.57477	1.74529	-0.892789	1.08978	0.131848	0.377576	0.614816	0.00484128	-0.838689	-1.19759	0.771167	-1.08403	0.579635	0.71286	0.605902	-0.641242	0.831071	1.25036	-0.312293	0.156676	0.501696	-0.781639	-1.13203	0.305617	0.274978	-1.73612	0.295274
TCGA-E2-A1B0-01A	3.85233	1.76729	-2.6545	2.07754	0.324374	1.37804	-1.94807	0.779909	3.45844	0.218122	-0.839771	0.215736	-0.248044	1.42151	0.120388	0.640448	0.611174	-1.65345	-0.291787	0.526245	-2.83618	-1.04365	-2.28586	1.27677	0.486474	0.0243391	-1.96616	0.230187	-0.686979	-0.913078	-0.708642	-0.962952	-0.484568	0.975823	-0.284662	-0.199149	-0.612074	0.740399	-0.482024	0.333767	0.541846	-0.51138	-0.803815	0.0624308	0.373773	-0.288841	0.195991	1.40017	-0.941999
TCGA-E2-A1B1-01A	1.70825	-3.96473	-1.02289	1.80433	1.78109	0.75941	-1.19815	1.21982	-2.89397	0.59228	-0.345662	0.120259	0.068693	-0.00738275	-0.88113	-0.203952	-0.817746	0.37787	1.38137	0.30085	-0.524179	-0.860451	-0.179093	0.000176651	0.572192	-0.190744	0.353709	-0.483633	-0.123493	1.08745	-0.402913	0.334973	-0.450443	0.358952	0.474485	-0.0351673	-0.120455	-0.229313	0.382979	-0.0896836	0.4613	0.433493	0.354773	-0.962368	-0.907018	-0.618627	-0.878074	0.963844	0.161114
TCGA-E2-A1B4-01A	-2.67883	-1.66367	1.09309	1.4604	-3.37818	-3.13045	0.857854	-1.7779	0.14614	0.813832	-0.841491	-0.00689251	1.55245	-0.759404	2.04972	0.361556	1.07521	-0.249042	-0.470335	-0.579508	-1.06413	-0.259323	0.474385	0.188527	1.02593	0.332642	0.39744	0.23208	-0.393672	1.57906	0.102194	0.849918	1.82307	0.726727	-0.262955	0.569935	1.16362	0.417394	0.960874	-0.0188075	-0.545436	0.209191	0.19012	-0.89714	-0.694709	-0.657603	-0.00340684	0.305366	-0.563101
TCGA-E2-A1B5-01A	1.11868	-2.57231	-0.619855	-1.36981	-0.417549	4.04087	0.897736	-0.884403	-2.05347	-0.303613	-2.22815	-1.57067	-1.00862	-0.334115	-1.28339	0.00522323	-1.99854	0.188421	-0.258913	-0.921711	-0.230565	-0.858722	-0.0236054	1.37918	-2.30154	1.8056	0.416442	-0.719085	0.0729606	0.0684495	1.15231	-0.73862	2.06366	-0.46256	-1.04841	0.565727	-1.34982	-0.702895	0.430889	0.489879	-0.550277	-0.551098	-1.61861	0.425341	0.153271	-0.705754	0.761914	0.231671	-0.948004
TCGA-E2-A1B6-01A	8.47904	1.82074	2.11669	-1.77471	-1.31019	-0.706148	0.984978	0.132777	-2.14407	0.760114	1.21892	-1.84734	-0.438209	-0.827992	0.332083	0.947193	-0.590091	0.878152	0.553138	-1.46244	-0.185474	-1.13076	0.0783197	-1.13321	0.484085	-0.225593	0.909504	-2.27436	0.0837785	-0.637767	0.99736	0.213831	0.955719	-0.109744	-0.274369	1.40049	-0.367264	-0.96969	0.278637	-0.697943	-2.10102	0.539011	-0.309612	-0.491077	-1.92298	-0.114921	0.182795	0.764395	-0.506479
TCGA-E2-A1BC-01A	-2.1725	-4.71292	-1.06359	0.961921	1.17832	1.72301	0.836378	-2.04533	0.612928	0.489052	-2.08781	0.57244	-1.31902	-0.502167	0.463081	-0.694873	-1.01795	-0.348087	0.548981	-0.668491	-1.3634	1.12737	-0.252121	0.314803	0.118728	0.237172	1.86505	-1.22738	-1.20212	1.55419	-0.623754	0.550672	1.87109	1.34337	0.466692	1.25781	1.12936	0.79599	-0.104535	1.15211	-0.52724	-1.45726	0.447899	-0.668967	0.284343	0.716409	-0.506659	0.762593	-0.603358
TCGA-E2-A1BD-01A	-2.3472	-2.02242	-0.755448	0.707686	-1.99546	-1.5056	-1.0474	0.173094	-0.197338	-0.856305	1.32161	-1.10683	-0.562288	-1.78984	1.22364	-0.515638	0.130602	1.38563	0.109999	0.909086	0.1986	-0.636824	0.694437	0.37805	0.406891	1.13849	-0.331692	-0.369644	-1.78172	-0.974695	-0.260095	-0.33087	0.15721	-0.39291	-0.244143	0.185378	0.850821	1.10111	-0.497771	1.11232	0.136316	0.178015	-0.506048	0.429904	-1.2852	1.12739	-0.629213	0.368952	0.563087
TCGA-E2-A1IE-01A	-4.84938	0.393895	3.25267	0.13723	2.0117	-0.756272	1.23142	-0.751834	-0.594561	1.14985	-0.795477	0.868287	-0.0205568	-1.85778	0.679999	-1.20601	0.446784	0.0499175	0.760048	0.0677105	-1.30242	0.737373	-2.14157	1.2485	1.15194	0.0214236	0.39234	0.509573	-2.5361	0.0991015	-1.20572	1.33108	0.763601	0.24095	1.0101	0.201807	-0.752302	0.5373	0.239583	-0.586675	0.446651	1.04552	0.0320322	0.659818	0.282825	-1.13462	-0.245902	0.410601	-0.168565
TCGA-E2-A1IF-01A	0.20772	-6.3422	-0.0953163	-2.92794	-1.00233	-1.29996	1.13846	-1.22769	0.860534	1.22454	-1.34769	0.777386	0.967144	-0.884615	-0.494756	-0.285329	0.354565	-0.675642	-1.53324	-0.513777	-0.440829	0.278486	-0.630687	0.250939	0.165135	-0.076644	0.857586	0.155857	-0.102739	-0.78877	0.227355	0.249973	-1.04566	-0.0768372	0.166285	-0.87994	-0.0171936	0.26398	0.156429	0.425527	-1.17498	0.316563	-0.0987434	0.574887	-0.325225	1.01611	-0.64219	-0.677328	0.623148
TCGA-E2-A1IG-01A	-1.41717	0.471001	-1.62779	-1.67491	3.73373	-4.24009	-0.901537	0.627526	-1.8504	-0.668801	-1.23057	-1.09626	1.11002	-1.29692	-0.34716	1.04305	-0.230136	-2.17926	0.777323	0.547184	-0.123804	0.0278606	-0.0605086	-0.966909	-1.34933	0.593191	1.0468	0.599593	0.625133	-0.177472	-0.554073	-0.573083	0.571086	0.33745	0.878393	0.424954	0.690552	0.074706	-0.295461	0.243323	-0.26323	0.714819	-0.164289	-0.0477706	1.76109	-0.0391263	1.05871	0.649061	0.328764
TCGA-E2-A1IH-01A	-1.71214	-3.75912	-2.947	-0.850424	2.14879	1.65548	2.22929	-0.412415	1.93181	-0.404987	-0.87	0.397012	1.76196	0.412141	0.312548	-0.00302779	-0.466148	0.352708	0.658565	2.36785	-2.30582	-1.3205	0.181735	0.893567	-0.637458	1.20769	1.51852	0.199409	0.903525	-0.549902	1.60395	-1.68994	-0.503381	-0.462318	-0.779802	0.735049	-0.0664588	-0.772315	-0.0570103	-0.0755401	-0.113437	0.67506	-0.863108	0.785094	0.398153	0.563832	0.381347	-0.796223	0.520644
TCGA-E2-A1II-01A	8.09007	4.4277	-0.758381	2.26349	-1.15943	4.20349	2.45913	0.607867	-0.920628	-1.52559	-0.941762	-2.812	1.23986	-1.10538	1.46845	-1.75852	1.13368	1.40845	-0.662007	1.99002	-0.390796	0.929292	-0.848021	0.615739	0.378135	-0.382626	-1.73821	1.62526	0.973562	-2.14027	-1.64599	-0.910211	0.751884	0.523064	-0.00257687	0.034834	-0.548893	-1.22461	-0.282371	0.285625	-0.978802	-0.903479	-1.40744	-0.413007	0.852546	-2.31559	-0.79675	0.243548	0.30967
TCGA-E2-A1IJ-01A	0.771374	-4.41012	-2.1833	0.456069	-1.75233	-1.04128	-0.182528	0.0244286	-0.0877761	-1.06319	-0.27337	-1.08194	0.736423	-0.32112	0.689855	-1.2677	0.0998623	0.723341	-1.37197	-0.824428	0.0605473	-0.520801	0.446958	0.368812	-0.0899756	-0.0122022	-0.0374404	0.277303	-0.207247	0.172055	-0.491057	0.442351	-0.177801	-0.857438	0.396335	-0.196313	0.0796112	0.118954	-0.66	-0.543171	0.458511	0.540081	-0.282395	-0.308017	0.519112	0.944917	-0.252427	0.436696	0.475501
TCGA-E2-A1IK-01A	-1.12917	-0.722485	4.59475	-1.28158	-3.19606	1.9606	1.1314	0.759037	-1.52116	0.442919	-2.06974	1.67535	3.65415	1.71801	1.29252	3.74876	-0.347283	0.386185	-0.202379	0.132971	-1.51669	-0.911748	1.39461	1.95556	-1.3977	-1.3304	1.3086	1.36527	0.180618	-1.13147	1.1165	1.6847	1.04517	0.482474	-0.59011	1.27767	-1.09967	0.19227	-0.821353	0.0993581	0.0962722	-0.478907	0.624369	0.540607	-0.189043	0.871524	0.453172	1.71719	-0.208656
TCGA-E2-A1IL-01A	-2.4803	-3.203	0.200582	0.392107	-1.4349	1.21742	1.37846	-0.294735	-0.49538	1.0691	-1.1926	0.504564	-1.6996	-1.08558	-0.0285058	-1.22889	0.529338	0.0347803	0.355809	-1.0188	-1.91648	2.11408	-0.950366	0.672473	0.577107	-0.989889	0.147386	-0.100242	-0.622479	0.231199	-0.299721	0.215379	0.531392	-0.382979	1.05414	-0.278057	0.335385	0.75854	0.656169	0.312059	0.242165	-0.821553	0.597518	-0.00675426	0.457866	-0.404136	-0.557673	0.0875277	-0.557764
TCGA-E2-A1IN-01A	-3.06761	0.551914	-2.58615	1.57148	0.548726	-3.06594	0.563206	-1.39044	0.650321	-0.114955	0.634928	-0.863465	1.42249	-0.039762	0.739614	-0.223398	0.871969	0.539124	-0.0925575	-0.815692	-0.392623	-0.458874	0.599969	-0.47665	-0.151508	-0.812438	-0.30304	-0.268742	-0.271278	-1.26398	-0.476931	0.355866	-0.0775758	0.185602	0.295446	0.830218	0.233957	0.183657	0.185431	0.198517	1.15066	0.194716	0.0581104	0.668592	-1.45779	-0.480881	-0.703397	-0.751918	-0.721604
TCGA-E2-A1IO-01A	-0.178416	-2.37577	-0.379098	1.3193	2.21458	-1.62491	0.297102	0.255181	-0.839184	-0.482002	-0.388512	-0.121685	0.993052	-1.16914	0.372346	1.30362	0.816042	-0.455986	0.37363	-0.0244549	0.322959	0.041638	0.259273	1.33347	-0.5381	1.0134	0.244414	0.0083088	-0.121239	0.870198	-0.373674	0.297994	0.84501	0.0917961	-0.263694	0.0530794	0.384821	0.0843223	0.0446894	0.430794	-0.0677404	0.48503	0.451914	-0.350581	0.115268	-0.461585	-0.373992	-0.133133	0.118318
TCGA-E2-A1IU-01A	-2.51636	-2.34469	4.17692	1.49884	-2.79804	-0.762268	0.533466	-0.2451	-1.94397	0.569481	-1.44341	2.20934	0.86784	2.15195	1.40515	2.13813	-0.746237	-1.35858	-1.08902	1.12184	0.62301	1.51601	-0.271731	0.799665	-0.564994	-0.256593	0.0888592	0.916151	0.906794	0.0524708	0.532171	1.43148	-0.864886	0.148242	-0.403134	1.23527	-1.28947	-0.03556	-0.662987	0.488224	-0.949184	0.312687	-0.314464	-0.758475	0.0556673	-0.48991	0.31117	-1.01073	-0.183392
TCGA-E2-A1L6-01A	-1.0002	-4.85285	2.90655	3.06366	-1.05113	-0.641556	-0.596729	2.12374	-0.844246	-2.16282	-1.9531	0.1777	-0.066879	-1.61547	1.32506	1.93786	-0.573988	0.448919	-1.32858	1.0268	0.334767	-1.26909	0.534896	0.142448	-0.632068	0.0178562	-0.946417	-0.0392303	0.716072	-1.42326	1.72815	-0.66656	-0.821037	1.60018	0.125472	-0.527176	-0.116564	-0.539247	0.44436	0.0753146	0.252603	-0.256928	0.401163	0.376868	0.413396	0.611574	0.331531	-0.435136	0.988117
TCGA-E2-A1L7-01A	-0.153608	-0.0444713	-0.437006	0.00366033	0.571619	1.02276	1.32834	1.20043	1.14515	-3.94409	2.87896	1.40886	1.12126	-0.668691	-1.84595	0.314063	-0.844134	0.318225	2.01678	2.81707	-0.587663	0.0380029	1.26342	0.445549	-1.37625	1.64117	0.304556	0.275161	2.24506	0.941309	-1.80939	-0.27991	1.36055	-0.106552	-0.355035	-1.00973	0.802277	-0.385767	-0.63811	-2.52447	-0.967483	1.02889	0.35145	0.19315	0.453926	-0.171155	-0.328303	0.252087	0.205901
TCGA-E2-A1L8-01A	-2.57715	-3.45279	-2.93714	1.23536	-1.54721	0.938966	2.87605	-0.631331	1.89019	1.22723	0.48854	0.476373	-1.24876	0.144015	-0.775971	-0.04818	0.779139	-0.860451	0.375154	0.374191	-0.0830157	-0.926844	-0.143615	-1.48755	0.106699	0.208654	0.397098	-1.43558	0.266328	0.420414	-0.626847	-1.63243	0.178452	1.29512	-0.954806	0.582913	-1.3243	-0.130597	0.555993	-0.547805	0.0846896	0.626701	-0.305934	-1.11538	-0.31003	-0.428857	1.34764	0.422131	-0.575635
TCGA-E2-A1L9-01A	-1.96904	-1.08418	-4.38794	0.0324778	-0.0371537	-1.16778	0.12798	1.13523	0.42624	-0.831561	-0.388326	0.449805	1.10702	-0.344385	0.484919	-0.00491556	0.275715	-1.78739	0.559016	-0.454157	-0.16057	-0.283644	0.54899	-1.40993	0.0973925	-1.42261	-0.198	0.134771	-0.360562	-0.176002	-0.496051	-0.504117	0.67128	1.07548	0.444968	0.598695	0.769077	-0.639815	-0.0576748	-0.382113	-1.19895	-0.452798	-0.732113	-0.687964	-0.234841	0.952798	-0.282983	1.07347	-0.192927
TCGA-E2-A1LA-01A	-2.52513	-0.64495	0.444679	-5.21718	1.47573	-1.85272	2.38353	1.28685	-2.40273	1.74999	-1.8503	-1.31221	1.45593	1.92436	-0.187478	0.32657	0.297037	0.662671	0.334522	0.716753	-1.22737	-0.406301	-0.682167	1.3109	-0.339739	-0.139932	0.808885	1.16733	-0.114052	1.42563	-0.65125	-0.0375019	0.560938	1.44939	0.694737	1.69146	0.27218	-1.78581	-0.948119	-0.477309	-1.09932	0.136131	-1.41449	0.0400059	0.824065	1.10607	-1.33097	0.0729873	-1.2203
TCGA-E2-A1LB-01A	-1.577	1.45457	-3.42133	1.1874	-2.48735	-1.03007	-5.98327	-2.43189	-0.524493	-2.03086	-2.8302	-2.50078	1.61014	3.26481	0.347086	-1.65689	-1.82696	2.32118	1.87046	-0.519548	0.623587	0.608146	-1.54867	-0.851678	-0.243337	-0.65723	-0.458654	-0.481335	1.4353	-0.627746	0.527058	0.497618	0.898369	-0.44418	1.59903	0.0389968	-0.22593	-0.428948	1.2715	-1.4513	-0.0535426	0.0127924	0.2478	-0.0400457	-0.56269	0.203253	-0.256279	-0.22064	0.042048
TCGA-E2-A1LE-01A	1.31216	-0.597479	-4.30114	-2.82941	-0.00251883	1.57775	-1.6356	-1.33614	1.5689	-0.894615	-1.65698	1.75711	0.560174	-1.21502	-0.593526	0.415904	1.04275	-0.386885	1.72331	1.22929	-0.164535	-0.391278	-0.114567	1.26728	1.74605	0.997922	-1.83142	0.282361	0.0940855	-0.824355	-0.905896	0.912408	0.42047	-0.252733	-1.0023	0.408185	0.46102	1.15104	0.063373	1.03026	-0.379321	-0.510746	1.07122	0.118329	0.398837	-0.71681	-0.362817	-0.0410273	1.26799
TCGA-E2-A1LG-01A	11.094	3.22538	2.30087	2.21284	-1.0404	-2.32956	0.277372	3.6786	0.191657	4.45743	1.73183	1.28622	0.754136	-1.38137	1.30706	-1.72913	-2.78626	1.98176	-0.675554	-0.599559	-0.865976	-0.671009	-2.04056	-0.759059	-1.8099	0.383533	1.07724	-1.13336	0.63973	2.36109	0.717726	-0.251432	-0.403712	-0.446527	0.559156	-0.598967	-2.32519	0.35485	-0.307436	-0.032904	-1.52521	1.35718	0.531268	-0.753393	0.385321	0.800553	-0.265698	-0.603638	-1.80727
TCGA-E2-A1LH-01A	8.16401	0.582196	-0.222511	-3.0519	-0.138809	0.41446	0.555337	-0.328336	-1.2218	-0.0272212	2.31982	2.35586	-0.499047	-0.338709	2.24774	0.264686	-0.742768	-0.152232	0.813901	-1.6085	-0.633109	-1.75107	-1.38752	-1.38987	1.07195	-0.0450206	-0.458207	-2.23395	-0.816705	-0.478599	-0.193608	-0.113046	0.26256	0.690412	-0.52442	-0.146917	-0.281818	-0.426506	0.238122	1.50916	0.117476	-1.61219	-0.859802	0.307333	0.72885	-0.61769	0.345806	0.68703	0.641828
TCGA-E2-A1LI-01A	7.91757	4.03601	1.23717	1.17754	-0.356709	1.94308	0.421055	0.832121	0.568565	-1.63054	0.878228	-0.354957	0.654424	1.8986	0.913426	-0.305608	1.42556	1.79535	0.592607	-0.520877	-0.962016	-1.03814	-0.299884	0.291605	-0.0180807	-0.462778	-1.66582	-0.059007	-1.69214	-1.48692	-0.0636574	-1.68229	1.18013	0.430079	-0.50499	-1.60913	0.642838	1.82692	-0.155083	-0.782274	-0.0227155	0.219703	-1.34735	0.0443953	2.04196	-0.147475	-0.00640867	0.207043	-0.98246
TCGA-E2-A1LK-01A	10.8131	5.47	3.48736	1.14262	1.05872	-1.68429	0.526145	-0.0502441	2.93212	0.617754	1.697	1.14444	-1.38606	-0.0159598	1.43602	2.42169	-1.76846	-0.884719	0.908362	-3.16327	-0.263123	-0.565847	0.851281	-0.545668	-0.0529468	2.29771	0.658997	0.0347726	1.01495	-1.32095	-1.65008	1.26723	-1.05879	0.0502917	0.494428	0.0686178	-0.798108	2.24946	1.37201	0.713133	-3.20544	0.758208	-0.49514	2.0776	0.845599	0.630178	-0.912949	1.30362	-3.55956
TCGA-E2-A1LL-01A	7.56902	1.52283	0.689993	-0.00418513	0.708212	-3.92798	-1.22195	1.78901	0.954713	3.11923	-1.01775	2.80427	-0.814356	0.215607	0.134403	-2.34692	-0.383834	-3.7843	-2.18454	2.99026	-0.727013	-1.14483	-0.395488	0.953709	-0.238236	0.98213	-1.64098	-2.34082	-0.0496822	-2.46574	2.17335	1.65049	0.311363	-0.740838	0.0653435	0.640178	1.554	-0.604266	-1.87801	-0.505395	-0.207521	-0.138639	1.68137	-0.134766	0.912052	-0.229128	-0.138611	0.528232	-1.23854
TCGA-E2-A1LS-01A	8.7695	3.12135	3.66472	3.72512	-1.1069	2.55499	0.198895	-1.01875	1.13724	0.00813386	-3.09922	-2.7905	1.69498	-1.6822	-1.06835	-0.985873	0.765539	1.56564	0.289351	-0.67577	0.778581	-2.8015	-0.00692633	-1.10271	-0.755009	-3.10362	2.5688	-2.50817	-0.293292	-0.163564	-0.502983	-0.680345	0.0342761	-0.00717605	0.456317	1.072	-0.440065	-1.72427	0.331333	0.806899	0.299002	-1.48856	-0.0676632	-0.115918	0.674275	0.337482	-0.823457	0.667194	-0.348304
TCGA-E2-A2P5-01A	-1.86237	-1.27701	-1.82254	1.01263	-1.21688	-0.0220416	-0.0689055	-2.18852	0.35066	1.94856	3.20672	-2.80217	0.278768	3.05762	-0.266711	0.627655	-1.65285	-2.75084	0.246435	0.711361	2.0392	0.919688	2.24382	-0.49347	-0.279553	-0.234782	-0.212416	-1.08827	0.623981	0.326354	0.160123	1.51606	-2.54842	-0.710598	0.433656	0.441008	-0.619935	-0.260396	1.19366	-0.0197558	-1.06803	-0.708784	-1.88327	0.757711	0.277619	-0.715826	-0.131859	-0.313242	-0.808382
TCGA-E2-A2P6-01A	-3.26148	-0.388339	0.850095	-3.47087	-0.466243	0.707923	0.436687	-0.318333	0.750188	2.27307	-1.18299	-1.94768	-0.628289	0.962697	3.20154	-0.334757	1.16365	-0.52021	-0.423655	-0.93086	1.7831	-0.40729	-0.76805	-1.96335	0.232078	-0.821171	-0.385771	0.772323	-0.298729	-1.49255	-0.476608	-0.883857	-1.07083	-1.70062	0.460552	0.474087	-0.304637	0.135032	-0.308748	-0.726777	-0.881953	-0.314165	-1.32553	-0.546485	0.588997	-0.246054	-0.797253	-0.695968	-1.05186
TCGA-E2-A3DX-01A	-0.477883	-4.40256	-1.04842	1.04205	0.210581	1.44556	-0.513551	-0.114443	1.11257	0.0423468	0.581852	-0.74409	0.503174	0.248016	1.60651	0.281538	0.729633	0.498277	-0.735146	-0.448267	-0.42364	-0.0222104	0.0479703	0.211172	0.276776	0.374613	0.0389332	0.995319	0.940571	0.481245	0.709627	-0.132713	-0.962892	-0.583611	-0.00840946	-0.0808807	0.566967	0.126348	-0.646766	0.00617329	0.803917	1.34268	0.449427	-1.13214	0.0823156	0.460558	0.190408	-0.491122	0.204231
TCGA-E2-A56Z-01A	-4.11387	1.44273	1.36859	-4.15168	1.84513	0.585767	0.0614388	-0.329751	0.09643	0.0407003	1.85956	0.588909	1.44766	-0.0214788	-1.35174	0.698266	0.102196	-0.219982	-1.29063	0.47996	-0.284439	0.414041	1.18867	-1.68611	0.760657	-1.07101	-0.945999	-0.725741	-1.07451	0.097811	-0.694794	-0.627092	-0.636044	-0.678266	-0.00277837	-0.233117	-0.797645	0.147058	0.898817	0.0204216	0.366476	0.0652977	-0.423525	0.37685	-0.424738	0.290188	-0.0127128	0.380409	-0.485404
TCGA-E2-A570-01A	-2.12061	-2.48216	-2.38341	-1.14429	-0.411081	-3.20704	-0.164766	1.04656	2.54725	-2.14928	0.548392	-1.54815	1.75709	-0.517401	-0.511178	-0.589885	0.206611	0.869097	-0.613175	-0.233225	-1.02402	0.564599	0.286104	-0.4956	0.137261	-0.414399	-0.380304	-0.215981	-0.833544	0.0459757	-0.662069	-0.418255	0.078458	0.470849	-0.884243	1.12519	-0.288545	-0.571916	0.388187	0.103873	1.25581	1.47879	-0.596031	-0.00612316	0.399497	1.09109	-0.440789	-0.221702	-0.566419
[truncated: 210 more rows]
[truncated: 51 more columns]
