# Supplementary material for: A Tumor Suppressor Gene-Based Prognostic Classifier Predicts Prognosis, Tumor Immune Infiltration, and Small Molecule Compounds in Breast Cancer
Source: Front Genet. 2022 Feb 3;12:783026. doi: 10.3389/fgene.2021.783026 (PMC8850650; doi:10.3389/fgene.2021.783026)
Supplement: Supplementary file 4 [file Table1.XLSX]

## Sheet: Sheet1
ACHE
ACY1
ADARB1
ADPRH
PARP1
AGTR1
AHR
AIF1
AKR1B1
ALOX15
ALOX15B
ALPL
AMH
BIN1
ANXA1
ANXA7
APAF1
APC
FAS
ARF1
ARG1
RHOA
RHOB
RND3
PHOX2A
ARNTL
ASCL1
ASS1
ZFHX3
ATF3
ATM
ATR
AZGP1
BARD1
BAX
BCR
CEACAM1
BIK
PRDM1
BLM
BMP2
BMP4
BMPR1A
BMPR2
BNIP3L
FOXL2
BRCA1
BRCA2
ZFP36L2
KLF5
BTK
CAPG
CASP2
CASP5
CASP8
CAT
CAV1
RUNX2
RUNX1
CBFA2T3
RUNX3
CBL
KRIT1
CCNC
CD4
CD44
CDH1
CDH4
CDH5
CDH11
CDH13
CDH17
CDK2
CDK6
CDKN1A
CDKN1B
CDKN1C
CDKN2A
CDKN2B
CDKN2C
CDO1
CDX2
CEBPA
CEBPD
CFTR
CHD1
CHEK1
CHUK
CLU
CNN1
KLF6
MAP3K8
CREBBP
CREM
CSF2
CSNK1A1
CST5
CST6
CTGF
CTNNA2
CTNND1
CUX1
CYB5A
CYLD
DAB2
DACH1
DAPK1
DAPK3
BRINP1
DCC
DCN
DDB2
GADD45A
DDX3X
DEFB1
DFFA
DFNA5
DLG1
DMBT1
DMD
DNMT1
DNMT3A
DNMT3B
DOK1
DPH1
DPP4
DSC3
DSP
DUSP1
DUSP5
DUSP6
DUSP9
E2F1
E2F2
E2F3
ECT2
EDNRB
EEF1A1
EFNA5
EGR1
EGR2
EPHA2
EMP1
EMP2
EPAS1
EPB41
EPHA1
EPHA3
EPHB2
EPHB3
EPHB4
EPHB6
ERBB4
EYA4
ERF
ESR1
ESR2
ESRRB
ETS2
ETV6
EXT1
EXT2
EXTL1
EXTL2
EXTL3
EZH1
EZH2
FABP3
FANCG
FBLN1
FAT1
FBP1
GPC5
FH
FHIT
FHL1
FOXC1
FOXO1
FOXO3
FLNA
FLT3
FXN
FRK
FUS
GALR1
GAS1
GATA4
GBP1
GJA1
GJB2
GPC3
GLI1
GNAT1
SFN
GPX3
GRIN2A
GSK3B
GSN
GSTP1
GSTT1
BRF1
GUCY2C
H2AFX
HDAC1
HIC1
HIF1A
HINT1
HIVEP1
ZBTB48
NR4A1
FOXA1
FOXA2
HNF4A
ONECUT1
HPGD
HRG
HSPD1
DNAJB1
IRF8
ID4
IDH1
IFI16
IGF1
IGF2R
IGFALS
IGFBP3
IGFBP4
IGFBP5
IGFBP7
CXCR2
IL17A
ILK
ING1
ING2
CXCL10
PDX1
IRF1
IRF3
IRF4
IRF5
ITGA5
ITGA7
ITGAV
ITGB1
ITGB3
JUP
CD82
KISS1
KRT19
LGALS7
LIFR
LLGL1
VWA5A
LOX
LRMP
LSAMP
LTF
MARCKS
SMAD2
SMAD4
MAL
MAT2A
MAX
MCC
MAP3K4
MEN1
MLH1
FOXO4
MME
MNT
MSH2
MSMB
MST1
MST1R
MT1F
MT1G
MT1M
MT2A
MTAP
MXI1
GADD45B
MYH9
MYO1A
NBN
NDN
NEDD4
NF1
NF2
NFATC2
NFKB1
NGFR
NINJ1
NKX3-1
NNAT
NME1
CNOT3
NOTCH1
NOTCH2
NOTCH3
NOV
NPAS2
NPM1
NRCAM
NRF1
NTRK3
ROR2
DDR2
NUP98
OPCML
PEBP1
PAEP
PAFAH1B1
PARK2
PAWR
PAX4
PAX5
PAX6
PCDHGC3
PCDH8
PCDH9
PDGFRL
PEG3
PF4
PFN1
PGR
PHB
SERPINB5
SERPINI2
PIN1
PKD1
PKNOX1
PLA2G2A
PLAGL1
PLCB3
PLCD1
PLD1
PLK1
PML
PNN
2021-09-04
PPARA
PPARG
PPM1A
PPP1CA
PPP2CA
PPP2CB
PPP2R1B
PPP2R2C
PPP2R4
PPP2R5C
PPP3CC
PRKAA1
PRKAA2
PRKAR1A
PRKCB
PRKCD
PRKCE
MAPK9
MAPK10
PRODH
PROX1
KLK6
HTRA1
KLK10
PTCH1
PTEN
PTGDR
PTPN1
PTPN2
PTPN6
PTPN11
PTPN12
PTPN13
PTPRC
PTPRD
PTPRJ
PTPRK
RAD23B
RAD51C
RAP1A
RAP1GAP
RARB
RARRES3
RB1
KDM5A
RBBP7
RBBP8
RBL1
RBL2
RBM4
RBP1
RNASEL
RNH1
ROBO1
RPA1
RPL5
RPL10
RPL11
RPS6KA2
S100A2
S100A11
SAA1
SAFB
SALL2
CXCL12
SDHA
SDHB
SDHD
SEMA3F
MAP2K4
SFRP1
SFRP2
SFRP4
SFRP5
SIAH1
SKIL
SKP2
SMARCA2
HLTF
SMARCA4
SMARCB1
SMARCC1
SOD2
SOX1
SOX11
SOX15
SP100
SPARC
SPI1
SPTBN1
ST5
ST13
STAT1
STAT3
STAT5A
STK10
STK11
SYK
TAGLN
TAT
TBX5
TCEB3
TCF4
TCF3
TCF7L2
TDGF1
TFAP2A
TGFB1
LEFTY2
TGFBI
TGFBR2
TGFBR3
TGM3
THBD
THBS1
THRA
THRB
THY1
KLF10
TIMP3
TNFAIP3
TP53
TP53BP1
TP53BP2
TP73
NR2C2
HSP90B1
TSC1
TSC2
TSG101
PHLDA2
TTC4
TTF1
HIRA
UCHL1
KDM6A
UVRAG
VDR
VEGFA
VHL
VIL1
VIM
VSNL1
LAT2
WNT5A
WNT7A
WNT11
WT1
XRCC5
ZFP36
ZIC1
PCGF2
ZBTB16
ZNF185
ZYX
PRDM2
BTG2
SEMA3B
RAB7A
PLA2G7
AIMP2
TFPI2
ST7
NR4A3
NCOA4
CUL5
CDK2AP1
IFT88
ANP32A
MIA
ARID1A
AXIN1
AXIN2
BAP1
MAD1L1
SPARCL1
SPOP
SRPX
NR0B2
RECK
RASAL1
CUL2
CUL1
PIAS1
MADD
PDLIM4
TMEFF1
TP63
UNC5C
RNASET2
PTCH2
NUMB
SOCS1
EIF3F
BECN1
PEA15
TNK1
EED
TNFSF12
TNFSF9
FADD
TNFRSF18
DLK1
TNFRSF10B
TNFRSF10A
TRIM24
INPP4B
WISP3
HDAC3
DLEU2
TSC22D1
ALDH1A2
NR1I2
PER2
IER3
BCL10
MBD4
SELENBP1
LIMD1
SOCS3
RNF8
DOK2
AIP
GPRC5A
CLDN1
DIRAS3
DNAJA3
LATS1
PDCD5
NEURL1
AIMP1
KLF4
COPS2
SLIT2
KL
SLC9A3R1
ARHGAP29
ABCG2
AIM2
HOMER2
RASAL2
CHST10
LITAF
EEF1E1
EI24
CXCL14
AKAP12
ISG15
MDC1
SAFB2
RASSF2
RNF144A
MTSS1
RB1CC1
NUAK1
SRGAP3
DCLRE1A
DLEC1
DMTF1
TANK
BCL2L11
SH2B3
RANBP9
TSPAN32
TSSC4
ABI2
PLXNC1
RBM6
RBM5
TRIM13
TOPORS
CTDSPL
SPRY2
STUB1
UBE4B
DLEU1
IKZF1
MRVI1
CITED2
DLC1
NDRG1
GNB2L1
BASP1
YAP1
PGRMC2
RBM14
ZBTB18
HOXB13
MYBBP1A
KAT5
ARL6IP5
HTATIP2
OLFM4
TRIM3
TXNIP
RASL10A
LEFTY1
NPRL2
SPINT2
CTCF
AHCYL1
PLK2
ZMYND11
IQGAP2
FRS3
BLCAP
GADD45G
BTG3
IL24
GLIPR1
CYB561D2
TRIM31
DNAJB4
DIDO1
ADAMTS8
PRDM5
PRDM4
PTPRT
PLA2G16
LZTS1
MAP4K1
RASSF1
PTENP1
WIF1
CHEK2
TREX2
RASSF8
POU6F2
PARK7
TUSC2
GABARAP
IKZF3
IKZF2
ZHX2
PLA2R1
SIRT2
DKK1
TRIM32
USP33
PHLPP2
ZNF292
PDS5B
TRIM35
KIF1B
EPB41L3
CIC
KANK1
GANAB
RHOBTB2
PHLPP1
CAMTA1
ATMIN
NEDD4L
SASH1
SYNM
SMCHD1
ARHGEF12
UFL1
DICER1
SIRT4
SIRT3
SIRT1
CBX5
SUZ12
SCRIB
SEC14L2
GTPBP4
CCNDBP1
DDX58
DAPK2
PHLDA3
SSBP2
TMEFF2
CADM1
CIZ1
POU2F3
BRMS1
RCHY1
PTPN23
LRIG1
CHD5
CNTNAP2
TES
NKX2-8
FBXO25
EHF
LHX6
NUPR1
INTS6
LATS2
GREM1
TBL2
SNORD50A
HBP1
FOXD3
MLH3
TSPAN13
FOXP1
BBC3
DKK3
HSPB7
CPNE7
GLS2
SLC39A1
GNMT
PDCD4
PCDH17
BMP10
RBMS3
RBMX
RPS6KA6
HTRA2
HIPK2
SETD2
PYCARD
BRD7
CTNNA3
BLNK
UBIAD1
OSGIN1
NRBP1
GLTSCR2
GLTSCR1
EHD3
CRNN
G0S2
2021-12-01
FOXP3
SH3GLB1
ANGPTL4
ING4
PLEKHO1
PLCE1
ZDHHC2
MZB1
PAIP2
TNFRSF12A
DACT1
FZR1
ZMYND10
NOL7
DCDC2
LIMA1
CXXC5
SIRT6
SUFU
HECA
CYB5R2
UIMC1
WWOX
KDM3B
LRP1B
ERRFI1
ING3
EGLN1
XAF1
IL17RD
BTG4
RNF111
TET2
TRIT1
ESRP1
WHSC1L1
BANP
HRASLS2
PINX1
PIWIL2
SHQ1
PBRM1
TRIM62
MOB1A
CASC1
VPS53
FBXW7
MEG3
CAMK2N1
RBM38
VEZT
PRR5
SLC39A4
TMEM127
WDR11
DNAJC11
CHFR
CNDP2
CCAR1
CACNA2D3
KDM3A
EAF2
THSD1
AJAP1
GKN1
RPRM
DIABLO
PANX2
TCEAL7
LXN
DUSP22
NIT2
PRDM11
CTNNBIP1
ADAMTS9
PDSS2
RAB25
RTN4
SALL4
SCYL1
NDRG2
AHRR
MTUS1
XPO5
HACE1
PCDH10
SYT13
WDR48
ZBTB4
NCOA5
SCUBE2
CCAR2
CADM3
WFDC1
KMT2C
HIVEP3
EDA2R
RINT1
GAS5
BCORL1
LRRC4
RFWD2
CSMD1
NDST4
CSRNP1
ANAPC1
CCDC136
CDCP1
NDRG4
WNK2
PHACTR4
DUSP26
AHNAK
IRX1
BHLHE41
CDC73
TNFAIP8L2
FAT4
MCPH1
PALB2
ZNF668
FBXO31
ARMC5
KDM8
GGNBP2
DOK3
DENND2D
PHC3
FAM188A
NRSN2
MUS81
CXXC4
SPRY4
RASSF5
SOX7
YPEL3
MARVELD1
ARMC10
RASSF4
FAM172A
PPP1R1B
TCHP
ING5
PHF6
C2orf40
BRSK1
SLX4
HOPX
AFAP1L2
SPINK7
MYO18B
BEX2
RTN4IP1
ZC3H10
MFSD2A
TBRG1
ZNF382
RITA1
EAF1
TSLP
TRIM15
LHX4
UNC5A
BMF
GADD45GIP1
STARD13
CREB3L1
L3MBTL4
RASL10B
CABLES1
SCGB3A1
STRADA
GORAB
MOB1B
TPTE2
HTRA3
TP53INP1
EGLN3
PRKCDBP
CYGB
SMYD4
FBXO32
UHRF2
ARL11
BATF2
LRRC3B
CMTM5
MIA2
TWIST2
LRIG3
JDP2
DCUN1D3
CMTM3
PLK5
OSCP1
ACVR1C
UBE2QL1
PACRG
CLDN23
UNC5D
AMER1
GATA5
CTCFL
PRICKLE1
TOM1L2
DIRAS1
PYHIN1
SIK1
PPM1L
SHISA3
DAB2IP
CCDC67
LMNTD1
SLC5A8
TMPRSS6
ZNF366
ADAMTS18
ASXL1
SYNPO2
ARID2
CADM4
GKN2
FLCN
ZBTB7C
SAMD9L
USP12
UNC5B
HEPACAM
FBXL13
NAPEPLD
CADM2
EBF3
MCM9
BCL6B
SHPRH
SGMS1
H19
RASSF3
KCNRG
ZFP82
TUSC7
RNF180
TUSC1
LIN9
HCAR2
TMPRSS11A
IGFBPL1
PWAR4
DND1
KIF7
APITD1
RASL11A
ST20
HACD4
MIRLET7A1
MIRLET7A2
MIRLET7A3
MIRLET7B
MIRLET7C
MIRLET7D
MIRLET7E
MIRLET7F1
MIRLET7F2
MIRLET7G
MIRLET7I
MIR100
MIR101-1
MIR101-2
MIR106A
MIR107
MIR10A
MIR1-1
MIR1-2
MIR122
MIR124-1
MIR124-2
MIR124-3
MIR125A
MIR125B1
MIR125B2
MIR126
MIR127
MIR129-1
MIR129-2
MIR130A
MIR132
MIR133A1
MIR133A2
MIR134
MIR135A1
MIR135A2
MIR136
MIR137
MIR138-1
MIR138-2
MIR140
MIR141
MIR142
MIR143
MIR145
MIR146A
MIR147A
MIR148A
MIR149
MIR150
MIR152
MIR155
MIR15A
MIR16-1
MIR16-2
MIR17
MIR18A
MIR181A2
MIR181B1
MIR181B2
MIR181C
MIR182
MIR183
MIR185
MIR186
MIR187
MIR192
MIR193A
MIR194-1
MIR194-2
MIR195
MIR196A2
MIR198
MIR199A1
MIR20A
MIR200A
MIR200B
MIR200C
MIR203A
MIR204
MIR205
MIR206
MIR210
MIR211
MIR181A1
MIR214
MIR215
MIR217
MIR218-1
MIR218-2
MIR219A1
MIR22
MIR222
MIR223
MIR23A
MIR23B
MIR24-1
MIR25
MIR26A1
MIR26A2
MIR26B
MIR27A
MIR27B
MIR28
MIR29A
MIR296
MIR29B1
MIR29C
MIR30A
MIR30C1
MIR31
MIR320A
MIR33A
MIR34A
MIR34B
MIR34C
MIR7-1
MIR7-2
MIR7-3
MIR9-1
MIR9-2
MIR9-3
MIR98
MIR99A
BLID
MIR148B
MIR302B
MIR326
MIR335
MIR338
MIR340
MIR367
MIR370
MIR196B
MIR375
MIR378A
MIR383
MIR422A
MIR424
MIR449A
MIR18B
MIR329-1
MIR451A
MIR409
MIR410
MIR490
MIR511
MIR493
MIR494
MIR495
MIR193B
MIR497
MIR520B
MIR520C
MIR517A
MIR519D
MIR502
MIR503
MIR504
MIR505
MIR508
MIR483
MIR486-1
RASSF10
CCDC154
MIR487B
MIR449B
MIR551A
MIR574
MIR615
MIR636
VTRNA2-1
MIR888
MIR941-1
MIR708
MIR509-3
MIR874
FOXO6
MIR1247
MIR1297
MIR1291
MIR1226
PANO1
TP53COR1
HOTS
ADAMTS9-AS2
CASC2
FER1L4
LINC-PINT
LOC401317
MT1DP
PTCSC3
TDRG1
XIST
ZFAS1
